# Supplementary material for: Hypoxia regulates overall mRNA homeostasis by inducing Met1-linked linear ubiquitination of AGO2 in cancer cells
Source: Nat Commun. 2021 Sep 13;12:5416. doi: 10.1038/s41467-021-25739-5 (PMC8438024; doi:10.1038/s41467-021-25739-5)
Supplement: Supplementary file 2 — Supplementary Data 1 [file 41467_2021_25739_MOESM2_ESM.xlsx]

## Sheet: Hypoxia-RIP_vs_Hypoxia-Input
	RIP-seq Hypoxia vs Normoxia, Related to Fig. 1a, d-f and supplementary Fig. 1a, b
Genomic_position	Refseq_name	Symbol	Peak_length	Peak_summit_position	TagCounts_in_peak	-10*LOG(p-value)	Fold_enrichment	FDR(%)	Chr	TSS	TTS	Strand	Peak_Classification	Peak_to_TSS
chr12:52294475-52295089	NM_000020	ACVRL1	615	246	5	99.04	136.54	33.59	chr12	52301201	52317145	+	upstream	-6419
chr20:43246969-43247449	NM_000022	ADA	481	239	11	90.43	21.48	35.41	chr20	43280399	43248159	-	intergenic	33190
chr22:40728707-40731667	NM_000026	ADSL	2961	502	55	181.61	16.08	34.79	chr22	40742503	40762752	+	upstream	-12316
chr22:40726001-40727787	NM_000026	ADSL	1787	510	18	76.26	11.75	35.44	chr22	40742503	40762752	+	upstream	-15609
chr22:40723248-40724570	NM_000026	ADSL	1323	812	13	67.03	11.28	37.32	chr22	40742503	40762752	+	upstream	-18594
chr19:45406269-45406984	NM_000041	APOE	716	165	13	56.33	8.64	38.58	chr19	45409005	45412652	+	upstream	-2379
chr10:90750674-90751092	NM_000043	FAS	419	233	7	92.57	46.54	34.46	chr10	90750315	90776818	+	promoter	568
chrX:66672115-66672393	NM_000044	AR	279	139	4	100.25	124.1	33.66	chrX	66763873	66950461	+	intergenic	-91619
chr7:65535879-65536205	NM_000048	ASL	327	163	5	79.21	38.78	34.86	chr7	65540775	65558329	+	upstream	-4733
chr11:108200927-108201131	NM_000051	ATM	205	102	3	76.74	37.23	35.29	chr11	108093558	108239826	+	exon	107471
chr6:80776239-80777637	NM_000056	BCKDHB	1399	1205	20	41.04	7.09	47.76	chr6	80816326	81055987	+	intergenic	-39388
chr1:57381440-57381654	NM_000066	C8B	215	107	3	110.16	136.54	33.07	chr1	57431813	57394882	-	intergenic	50266
chr7:143001744-143002961	NM_000083	CLCN1	1218	561	21	155.97	34.82	34.56	chr7	143013218	143049097	+	upstream	-10866
chr19:18888179-18888719	NM_000095	COMP	541	409	5	59.27	33.57	38.14	chr19	18902114	18893582	-	intergenic	13665
chr20:23618259-23618568	NM_000099	CST3	310	155	7	76.87	16.83	35.56	chr20	23618685	23614293	-	promoter	272
chr21:45193885-45194320	NM_000100	CSTB	436	261	14	63.53	9.02	37.63	chr21	45196256	45193545	-	exon	2154
chr10:104572227-104573452	NM_000102	CYP17A1	1226	773	24	143.38	17.73	34.39	chr10	104597290	104590287	-	intergenic	24451
chr10:104574038-104576041	NM_000102	CYP17A1	2004	1589	36	98.03	8.61	33.73	chr10	104597290	104590287	-	intergenic	22251
chrX:153639881-153640192	NM_000116	TAZ	312	156	4	88.15	77.56	34.28	chrX	153639853	153650063	+	promoter	183
chrX:153593694-153593916	NM_000117	EMD	223	111	4	116.05	59.09	35.36	chrX	153607596	153609883	+	upstream	-13791
chrX:153607367-153607905	NM_000117	EMD	539	394	10	99.55	37.63	33.54	chrX	153607596	153609883	+	promoter	40
chrX:153599237-153599686	NM_000117	EMD	450	193	6	72.67	34.9	35.73	chrX	153607596	153609883	+	upstream	-8135
chrX:153608430-153608645	NM_000117	EMD	216	108	3	64.85	23.27	37.47	chrX	153607596	153609883	+	promoter	941
chrX:153587601-153588336	NM_000117	EMD	736	361	6	46.63	18.27	45.08	chrX	153607596	153609883	+	upstream	-19628
chrX:153589655-153590243	NM_000117	EMD	589	183	8	40.09	6.64	49.32	chrX	153607596	153609883	+	upstream	-17647
chr1:226016412-226016662	NM_000120	EPHX1	251	125	3	51.24	23.36	40.16	chr1	226013001	226033262	+	exon	3536
chr19:11492379-11492810	NM_000121	EPOR	432	100	3	47.71	29.55	44.44	chr19	11495018	11487880	-	intron	2424
chr2:128044272-128044529	NM_000122	ERCC3	258	129	4	60.01	16.01	37.72	chr2	128051752	128014865	-	exon	7352
chr2:128066166-128066390	NM_000122	ERCC3	225	112	4	49.92	8.01	40.34	chr2	128051752	128014865	-	upstream	-14526
chr8:118842418-118842670	NM_000127	EXT1	253	126	3	51.4	23.55	40.14	chr8	119124058	118811601	-	exon	281514
chr8:119122673-119124056	NM_000127	EXT1	1384	528	18	84.94	12.41	34.23	chr8	119124058	118811601	-	promoter	694
chr13:113741529-113741741	NM_000131	F7	213	106	5	201.48	227.57	32.8	chr13	113760101	113774995	+	upstream	-18466
chr1:241667312-241667534	NM_000143	FH	223	111	4	90.29	27.67	35.5	chr1	241683085	241660856	-	exon	15662
chr9:71650662-71650903	NM_000144	FXN	242	121	5	177.91	227.57	33.16	chr9	71650478	71693993	+	promoter	304
chr2:49354880-49355096	NM_000145	FSHR	217	108	5	90.55	16.83	35.43	chr2	49381666	49189295	-	intron	26678
chr19:49469531-49470155	NM_000146	FTL	625	461	46	232.53	19.39	31.52	chr19	49468565	49470136	+	promoter	1278
chr19:49468509-49469217	NM_000146	FTL	709	209	34	150.47	18.52	33.8	chr19	49468565	49470136	+	promoter	298
chr19:49464248-49464999	NM_000146	FTL	752	341	9	47.68	8.48	44.4	chr19	49468565	49470136	+	upstream	-3942
chr17:78078358-78078907	NM_000152	GAA	550	372	7	106.85	77.56	33.4	chr17	78075324	78093681	+	exon	3308
chr3:81810499-81810760	NM_000158	GBE1	262	131	3	47.81	19.8	44.51	chr3	81810950	81538849	-	promoter	321
chr19:13004852-13005757	NM_000159	GCDH	906	174	37	43.9	5.67	45.72	chr19	13001942	13010813	+	intron	3362
chr7:44214353-44214567	NM_000162	GCK	215	107	5	201.48	227.57	32.8	chr7	44229022	44183869	-	intron	14562
chr6:121768018-121768752	NM_000165	GJA1	735	149	7	46.19	13.03	44.89	chr6	121756722	121770890	+	exon	11663
chrX:30648121-30648575	NM_000167	GK	455	147	16	141.23	24.2	34.47	chrX	30671475	30749577	+	intergenic	-23127
chr7:42262706-42262972	NM_000168	GLI3	267	133	3	85.36	116.34	34.29	chr7	42276618	42000547	-	exon	13779
chr9:6639048-6639438	NM_000170	GLDC	391	195	11	112.26	34.13	35.47	chr9	6645692	6532463	-	intron	6449
chr9:6669536-6669927	NM_000170	GLDC	392	196	6	45.56	14.32	44.91	chr9	6645692	6532463	-	intergenic	-24039
chr19:34856063-34856331	NM_000175	GPI	269	134	11	251.97	91.8	31.43	chr19	34856024	34893318	+	promoter	173
chr19:34843546-34844309	NM_000175	GPI	764	132	10	111.8	46.54	35.66	chr19	34856024	34893318	+	upstream	-12097
chr5:142779370-142779825	NM_000176	NR3C1	456	343	6	46.63	11.32	45.08	chr5	142783254	142657495	-	exon	3657
chr5:142712156-142713160	NM_000176	NR3C1	1005	454	13	50.97	6.2	39.97	chr5	142783254	142657495	-	intron	70596
chr10:71103574-71103808	NM_000188	HK1	235	117	3	110.16	136.54	33.07	chr10	71078602	71161637	+	exon	25089
chr10:71136677-71136881	NM_000188	HK1	205	102	3	72.11	31.02	35.53	chr10	71078602	71161637	+	exon	58177
chr10:71160741-71161645	NM_000188	HK1	905	196	29	106.58	13.79	33.4	chr10	71078602	71161637	+	exon	82591
chr10:71128987-71129447	NM_000188	HK1	461	305	10	40.61	7.98	48.84	chr10	71078602	71161637	+	exon	50615
chr2:75107399-75107661	NM_000189	HK2	263	131	5	121.34	86.18	35.57	chr2	75059781	75120481	+	exon	47749
chr2:75061317-75061808	NM_000189	HK2	492	309	5	42.4	15.26	46.5	chr2	75059781	75120481	+	promoter	1781
chr11:118955576-118955809	NM_000190	HMBS	234	117	6	174.39	93.07	33.44	chr11	118955586	118964259	+	promoter	106
chr11:118949258-118950068	NM_000190	HMBS	811	104	8	101.11	50.32	34.44	chr11	118955586	118964259	+	upstream	-5923
chr11:118948210-118948774	NM_000190	HMBS	565	109	3	44.02	31.02	45.6	chr11	118955586	118964259	+	upstream	-7094
chr1:24164527-24164732	NM_000191	HMGCL	206	103	3	110.16	136.54	33.07	chr1	24151949	24128366	-	upstream	-12680
chrX:133594194-133594421	NM_000194	HPRT1	228	114	3	110.16	136.54	33.07	chrX	133594174	133634698	+	promoter	133
chr19:7267360-7267656	NM_000208	INSR	297	148	3	65.74	46.54	37.43	chr19	7294313	7112265	-	exon	26805
chr19:7256945-7257147	NM_000208	INSR	203	101	3	72.11	31.02	35.53	chr19	7294313	7112265	-	intron	37267
chr19:7115280-7115834	NM_000208	INSR	555	166	10	64.56	11.63	37.55	chr19	7294313	7112265	-	exon	178756
chr17:73702401-73702889	NM_000213	ITGB4	489	133	3	62.03	77.56	37.84	chr17	73717407	73753899	+	upstream	-14762
chr12:53344519-53344729	NM_000224	KRT18	211	105	5	47.02	5.54	44.89	chr12	53342842	53346685	+	promoter	1782
chr16:67978305-67978708	NM_000229	LCAT	404	158	7	63.79	18.8	37.62	chr16	67978015	67973786	-	promoter	-491
chr13:23708281-23708598	NM_000231	SGCG	318	159	3	61.65	93.07	37.8	chr13	23755059	23899304	+	intergenic	-46620
chr4:52895831-52896093	NM_000232	SGCB	263	131	5	75.44	22.16	35.62	chr4	52904485	52886860	-	exon	8523
chr6:31379721-31380054	NM_000247	MICA	334	167	6	100.65	56.41	34.62	chr6	31371343	31383092	+	exon	8544
chr2:47630289-47630789	NM_000251	MSH2	501	120	3	57.8	62.05	38.44	chr2	47630205	47710367	+	promoter	334
chr11:76834990-76835976	NM_000260	MYO7A	987	302	10	82.03	31.02	34.49	chr11	76839309	76926286	+	upstream	-3826
chr1:171639539-171640111	NM_000261	MYOC	573	181	41	136.16	7.29	34.29	chr1	171621773	171604556	-	upstream	-18052
chr22:42455975-42456335	NM_000262	NAGA	361	180	3	53.62	58.17	39.26	chr22	42466846	42454337	-	exon	10691
chr22:42455396-42455630	NM_000262	NAGA	235	117	3	88.15	58.17	34.28	chr22	42466846	42454337	-	exon	11333
chr22:42454522-42455138	NM_000262	NAGA	617	498	4	46.54	28.71	44.78	chr22	42466846	42454337	-	exon	12016
chr22:42442063-42442324	NM_000262	NAGA	262	131	3	52.13	24.39	39.88	chr22	42466846	42454337	-	intergenic	24653
chr17:40684171-40684488	NM_000263	NAGLU	318	159	6	55.17	14.21	38.93	chr17	40687950	40696466	+	upstream	-3621
chr17:40685176-40686073	NM_000263	NAGLU	898	633	54	119.63	8.86	35.22	chr17	40687950	40696466	+	upstream	-2326
chr9:98247962-98248234	NM_000264	PTCH1	273	136	3	88.81	136.54	34.3	chr9	98270831	98205263	-	exon	22733
chr9:98271599-98272010	NM_000264	PTCH1	412	100	3	52.09	36.5	39.88	chr9	98270831	98205263	-	promoter	-973
chr14:20944522-20945218	NM_000270	PNP	697	184	19	76.66	9.98	35.29	chr14	20937537	20946165	+	exon	7333
chr18:21136241-21136496	NM_000271	NPC1	256	128	3	80.56	93.07	34.42	chr18	21166581	21111462	-	exon	30213
chr2:110969763-110970157	NM_000272	NPHP1	395	197	10	163.26	122.55	33.79	chr2	110962639	110880913	-	upstream	-7321
chrX:9656034-9656376	NM_000273	GPR143	343	171	14	190.13	49.66	33.14	chrX	9734005	9693452	-	intergenic	77800
chrX:9622240-9622576	NM_000273	GPR143	337	168	3	43.2	31.37	46.44	chrX	9734005	9693452	-	intergenic	111597
chrX:9684238-9687690	NM_000273	GPR143	3453	1440	62	179.1	13.79	34.49	chrX	9734005	9693452	-	intergenic	48041
chr11:31822213-31822506	NM_000280	PAX6	294	147	4	100.25	124.1	33.66	chr11	31832901	31806339	-	exon	10542
chr11:31831710-31832212	NM_000280	PAX6	503	120	3	64.3	91.03	37.64	chr11	31832901	31806339	-	promoter	940
chr13:100802624-100803073	NM_000282	PCCA	450	140	3	66.21	91.03	37.47	chr13	100741268	101182691	+	intron	61580
chr16:47622801-47623025	NM_000293	PHKB	225	112	4	90.59	27.92	35.41	chr16	47495209	47735434	+	exon	127704
chr16:30744589-30745130	NM_000294	PHKG2	542	130	7	80.76	42.31	34.85	chr16	30759619	30772497	+	upstream	-14760
chr16:30759813-30760242	NM_000294	PHKG2	430	135	3	48.61	31.02	43.93	chr16	30759619	30772497	+	promoter	408
chr16:30740332-30740910	NM_000294	PHKG2	579	452	5	49.3	23.95	40.87	chr16	30759619	30772497	+	upstream	-18998
chr4:88959413-88959648	NM_000297	PKD2	236	118	3	82.43	46.54	34.29	chr4	88928798	88998931	+	exon	30732
chr1:161135134-161135515	NM_000309	PPOX	382	191	6	52.81	18.61	39.56	chr1	161136180	161141010	+	promoter	-856
chr20:4680085-4681130	NM_000311	PRNP	1046	325	15	40.09	8.11	49.3	chr20	4666796	4682234	+	exon	13811
chr20:4610099-4610895	NM_000311	PRNP	797	583	80	137.28	6.31	34.38	chr20	4666796	4682234	+	intergenic	-56299
chr2:128145328-128145620	NM_000312	PROC	293	146	5	127.35	193.9	34.1	chr2	128175995	128186822	+	intergenic	-30521
chr3:93692490-93692723	NM_000313	PROS1	234	117	5	177.91	227.57	33.16	chr3	93692934	93591880	-	promoter	328
chr10:89623756-89624288	NM_000314	PTEN	533	345	21	275.98	82.73	32.01	chr10	89623194	89731687	+	promoter	828
chr10:89717596-89717804	NM_000314	PTEN	209	104	3	43.44	9.73	45.97	chr10	89623194	89731687	+	exon	94506
chr4:17513551-17513760	NM_000320	QDPR	210	105	3	110.16	136.54	33.07	chr4	17513857	17488015	-	promoter	202
chr13:48902220-48902694	NM_000321	RB1	475	197	17	44.12	6.12	45.53	chr13	48877882	49056026	+	intron	24575
chr4:111515170-111515405	NM_000325	PITX2	236	118	6	225.47	273.08	31.66	chr4	111544254	111538579	-	intergenic	28967
chrX:18622021-18622757	NM_000330	RS1	737	534	12	198.31	186.15	33.1	chrX	18690223	18657807	-	intergenic	67834
chrX:18648011-18648663	NM_000330	RS1	653	485	5	52.68	31.02	39.58	chrX	18690223	18657807	-	intergenic	41886
chrX:18647060-18647535	NM_000330	RS1	476	365	3	41.26	22.16	47.5	chrX	18690223	18657807	-	intergenic	42926
chr11:18283429-18284555	NM_000331	SAA1	1127	672	30	97.56	14.04	33.82	chr11	18287771	18291523	+	upstream	-3779
chr22:32435177-32435927	NM_000343	SLC5A1	751	459	117	290.97	11.31	31.22	chr22	32439018	32509011	+	upstream	-3466
chr17:70119940-70120512	NM_000346	SOX9	573	172	5	100.87	182.06	34.45	chr17	70117160	70122560	+	exon	3066
chr17:70142919-70143270	NM_000346	SOX9	352	176	3	68.24	136.54	37.32	chr17	70117160	70122560	+	intergenic	25934
chr1:94643403-94643755	NM_000350	ABCA4	353	176	5	52.79	23.87	39.56	chr1	94586705	94458393	-	intergenic	-56874
chr5:149754514-149755094	NM_000356	TCOF1	581	455	3	41.96	28.2	46.81	chr5	149737201	149779871	+	intron	17603
chr5:149779359-149779710	NM_000356	TCOF1	352	176	8	82	21.84	34.49	chr5	149737201	149779871	+	exon	42333
chr19:55686223-55686509	NM_000363	TNNI3	287	143	3	88.81	136.54	34.3	chr19	55669100	55663135	-	upstream	-17266
chr19:55667541-55667872	NM_000363	TNNI3	332	166	7	120.42	72.1	35.17	chr19	55669100	55663135	-	promoter	1394
chr19:55670292-55670714	NM_000363	TNNI3	423	164	6	86.05	51.71	34.27	chr19	55669100	55663135	-	promoter	-1403
chr19:55666865-55667318	NM_000363	TNNI3	454	308	3	55	47.73	38.92	chr19	55669100	55663135	-	intron	2009
chr9:135804134-135804351	NM_000368	TSC1	218	109	7	167.92	47.34	33.77	chr9	135820020	135766734	-	exon	15778
chr9:135780987-135781519	NM_000368	TSC1	533	150	4	40.69	12.41	48.82	chr9	135820020	135766734	-	exon	38767
chr1:45480979-45481261	NM_000374	UROD	283	141	10	130.93	21.95	34.06	chr1	45477804	45481341	+	exon	3316
chr10:127512065-127512333	NM_000375	UROS	269	134	6	112.37	50.07	35.57	chr10	127511837	127477146	-	promoter	-362
chr10:127516018-127516320	NM_000375	UROS	303	151	3	41.94	29.09	46.83	chr10	127511837	127477146	-	upstream	-4332
chr10:127522299-127522595	NM_000375	UROS	297	148	6	73.49	17.73	36.23	chr10	127511837	127477146	-	upstream	-10610
chr10:127519031-127519324	NM_000375	UROS	294	147	3	40.27	13.68	49.14	chr10	127511837	127477146	-	upstream	-7340
chr17:19554846-19555122	NM_000382	ALDH3A2	277	138	3	69.2	54.75	36.86	chr17	19552063	19580908	+	exon	2921
chr17:28618815-28619018	NM_000386	BLMH	204	102	3	59.76	18.99	37.74	chr17	28619184	28575212	-	promoter	268
chr22:19711839-19712327	NM_000407	GP1BB	489	160	8	112.89	62.05	35.64	chr22	19711065	19712297	+	promoter	1018
chr22:19709283-19709805	NM_000407	GP1BB	523	124	3	50.17	41.37	40.27	chr22	19711065	19712297	+	promoter	-1521
chr22:19709945-19710813	NM_000407	GP1BB	869	473	16	164.75	37.74	33.62	chr22	19711065	19712297	+	promoter	-686
chr17:40705261-40706552	NM_000413	HSD17B1	1292	411	9	47.68	10.93	44.4	chr17	40704575	40707232	+	promoter	1331
chr17:40685176-40686073	NM_000413	HSD17B1	898	633	54	119.63	8.86	35.22	chr17	40704575	40707232	+	upstream	-18951
chr17:42474853-42478393	NM_000419	ITGA2B	3541	2525	62	123.68	8.39	35.03	chr17	42466969	42449548	-	upstream	-9654
chr12:110034242-110034863	NM_000431	MVK	622	468	5	53.87	23.27	39.19	chr12	110011499	110035075	+	exon	23053
chr7:107268976-107269268	NM_000441	SLC26A4	293	146	5	120.62	155.12	35.17	chr7	107301079	107358252	+	intergenic	-31957
chr21:33031905-33032229	NM_000454	SOD1	325	162	15	216.14	50.42	32.63	chr21	33031934	33041243	+	promoter	133
chr21:33039557-33039962	NM_000454	SOD1	406	107	8	48.19	10.24	44.07	chr21	33031934	33041243	+	intron	7825
chr21:32999268-33000756	NM_000454	SOD1	1489	1304	21	56.21	6.65	38.63	chr21	33031934	33041243	+	intergenic	-31922
chr21:33043912-33044547	NM_000454	SOD1	636	172	20	52.52	5.82	39.78	chr21	33031934	33041243	+	intergenic	12295
chr19:1191610-1192013	NM_000455	STK11	404	256	3	46.07	25.07	44.75	chr19	1205797	1228434	+	upstream	-13986
chr19:1206328-1207157	NM_000455	STK11	830	382	16	102.3	18.61	33.91	chr19	1205797	1228434	+	promoter	945
chr19:1203134-1203757	NM_000455	STK11	624	174	26	62.87	5.74	37.87	chr19	1205797	1228434	+	upstream	-2352
chr12:56385929-56388437	NM_000456	SUOX	2509	2045	78	114.99	7.76	35.33	chr12	56391042	56399309	+	upstream	-3859
chr2:215593252-215593675	NM_000465	BARD1	424	126	6	43.98	11.93	45.62	chr2	215674435	215590369	-	exon	80972
chr19:2247771-2248704	NM_000479	AMH	934	582	84	970.37	65.93	25.58	chr19	2249277	2252072	+	promoter	-1040
chr19:2243338-2243615	NM_000479	AMH	278	139	7	146.75	60.37	34.36	chr19	2249277	2252072	+	upstream	-5801
chr19:2230022-2231793	NM_000479	AMH	1772	540	41	137.92	12.77	34.09	chr19	2249277	2252072	+	upstream	-18370
chr16:88881223-88881603	NM_000485	APRT	381	190	3	53.62	58.17	39.26	chr16	88878342	88875876	-	upstream	-3071
chr16:88877950-88878441	NM_000485	APRT	492	194	6	60.94	20.34	37.68	chr16	88878342	88875876	-	promoter	147
chr16:88875878-88876273	NM_000485	APRT	396	198	12	67.98	12.29	37.3	chr16	88878342	88875876	-	exon	2267
chr8:143940243-143940556	NM_000497	CYP11B1	314	157	3	61.65	93.07	37.8	chr8	143961236	143953772	-	intergenic	20837
chr20:57466200-57466966	NM_000516	GNAS	767	507	47	547.22	93.35	28.78	chr20	57466357	57486251	+	promoter	226
chr20:57485687-57486279	NM_000516	GNAS	593	231	69	143.93	5.88	34.34	chr20	57466357	57486251	+	exon	19626
chr7:27238747-27239216	NM_000522	HOXA13	470	271	9	70.75	19.39	35.93	chr7	27239725	27236498	-	promoter	744
chr2:176957449-176958367	NM_000523	HOXD13	919	735	6	50.67	19.8	40.15	chr2	176957531	176960666	+	promoter	377
chr11:17408614-17409039	NM_000525	KCNJ11	426	316	3	67.16	91.03	37.34	chr11	17410206	17406795	-	promoter	1380
chr19:11242033-11243872	NM_000527	LDLR	1840	184	22	79.22	10.38	34.92	chr19	11200037	11244505	+	exon	42915
chr19:12778911-12779194	NM_000528	MAN2B1	284	142	3	53.81	26.43	39.26	chr19	12777591	12757321	-	promoter	-1461
chr3:135969190-135969439	NM_000532	PCCB	250	125	5	177.91	227.57	33.16	chr3	135969166	136049013	+	promoter	148
chr11:6415483-6416557	NM_000543	SMPD1	1075	213	11	109.34	72.39	32.91	chr11	6411643	6416228	+	exon	4377
chr11:6411680-6412088	NM_000543	SMPD1	409	279	3	56.78	47.73	38.56	chr11	6411643	6416228	+	promoter	241
chr11:6412629-6413201	NM_000543	SMPD1	573	151	7	86.63	35.55	34.26	chr11	6411643	6416228	+	promoter	1272
chr17:7591831-7592361	NM_000546	TP53	531	385	7	111.64	68.94	35.63	chr17	7590868	7571719	-	promoter	-1228
chr3:10183503-10183939	NM_000551	VHL	437	113	3	45.27	25.85	45.02	chr3	10183318	10195354	+	promoter	403
chr3:10184233-10184709	NM_000551	VHL	477	325	5	50.45	20.68	40.25	chr3	10183318	10195354	+	promoter	1153
chr8:30889316-30890296	NM_000553	WRN	981	591	14	178.36	80.43	34.55	chr8	30890777	31031277	+	promoter	-971
chr8:30885683-30886361	NM_000553	WRN	679	350	5	41.97	15.51	46.82	chr8	30890777	31031277	+	upstream	-4755
chr1:110235890-110236407	NM_000561	GSTM1	518	191	8	110.69	62.05	35.81	chr1	110230417	110236367	+	exon	5731
chr1:110217413-110217833	NM_000561	GSTM1	421	197	8	60.67	15.24	37.62	chr1	110230417	110236367	+	upstream	-12794
chr1:154386833-154387645	NM_000565	IL6R	813	285	33	307.63	48.15	31.34	chr1	154377668	154441926	+	intron	9571
chr7:46039385-46040413	NM_000598	IGFBP3	1029	502	17	51.06	6	39.99	chr7	45960871	45951843	-	intergenic	-79028
chr11:2159447-2160601	NM_000612	IGF2	1155	321	62	1438.37	1001.31	22.22	chr11	2160204	2150341	-	promoter	180
chr11:2150349-2151387	NM_000612	IGF2	1039	187	13	241.83	273.08	31.17	chr11	2160204	2150341	-	exon	9336
chr11:2151672-2151959	NM_000612	IGF2	288	144	5	120.62	155.12	35.17	chr11	2160204	2150341	-	exon	8389
chr14:96689279-96689579	NM_000623	BDKRB2	301	150	4	64.85	31.02	37.47	chr14	96671134	96710666	+	intron	18295
chr2:33281317-33281616	NM_000627	LTBP1	300	150	7	201.48	318.6	32.8	chr2	33359663	33624575	+	intergenic	-78197
chr21:34715552-34716027	NM_000629	IFNAR1	476	126	5	46.76	13.3	45.17	chr21	34697213	34732128	+	intron	18576
chr21:34728632-34729889	NM_000629	IFNAR1	1258	375	10	47.96	8.78	44.21	chr21	34697213	34732128	+	exon	32047
chr19:41836824-41837110	NM_000660	TGFB1	287	143	3	54.03	26.71	39.14	chr19	41859788	41836227	-	exon	22821
chr19:41858583-41859876	NM_000660	TGFB1	1294	782	26	146.78	18.25	34.38	chr19	41859788	41836227	-	promoter	559
chr3:52014392-52014597	NM_000666	ACY1	206	103	3	72.11	31.02	35.53	chr3	52017299	52023218	+	upstream	-2805
chr17:15848444-15848819	NM_000676	ADORA2B	376	188	4	88.81	182.06	34.3	chr17	15848230	15879210	+	promoter	401
chr5:159377438-159377719	NM_000679	ADRA1B	282	141	8	45.12	5.83	45.03	chr5	159343739	159400017	+	intron	33839
chrX:115238125-115239769	NM_000686	AGTR2	1645	198	44	56.06	6.36	38.71	chrX	115301957	115306225	+	intergenic	-63010
chr3:52227058-52227698	NM_000688	ALAS1	641	355	137	1710.9	101.53	26.47	chr3	52232098	52248343	+	upstream	-4720
chr3:52228095-52228889	NM_000688	ALAS1	795	576	57	440.69	35.1	27.99	chr3	52232098	52248343	+	upstream	-3606
chr3:52233163-52233458	NM_000688	ALAS1	296	148	8	86.06	18.37	34.29	chr3	52232098	52248343	+	promoter	1212
chr1:165667594-165667813	NM_000696	ALDH9A1	220	110	8	300.03	248.2	30.88	chr1	165667900	165631448	-	promoter	197
chr9:76264191-76264492	NM_000700	ANXA1	302	151	3	41.37	28.11	47.35	chr9	75766646	75785310	+	intergenic	497695
chr1:116915856-116916065	NM_000701	ATP1A1	210	105	3	82.43	46.54	34.29	chr1	116915794	116947396	+	promoter	166
chr1:116943414-116943947	NM_000701	ATP1A1	534	162	16	141.23	33.13	34.46	chr1	116915794	116947396	+	intron	27886
chr1:116936124-116936401	NM_000701	ATP1A1	278	139	6	62.15	12.94	37.82	chr1	116915794	116947396	+	exon	20468
chr19:36066352-36066901	NM_000704	ATP4A	550	198	53	567.2	66.83	29.53	chr19	36054560	36041094	-	upstream	-12066
chr7:43806891-43807218	NM_000712	BLVRA	328	164	3	68.24	136.54	37.32	chr7	43798271	43846941	+	intron	8783
chr17:58262819-58263100	NM_000717	CA4	282	141	3	53.66	26.25	39.24	chr17	58227296	58236906	+	intergenic	35663
chr17:58258743-58259035	NM_000717	CA4	293	146	3	48.26	20.23	44.04	chr17	58227296	58236906	+	intergenic	31593
chr7:82218955-82219540	NM_000722	CACNA2D1	586	297	12	47.01	8.61	44.93	chr7	82073122	81575759	-	intergenic	-146125
chr17:65105242-65105729	NM_000727	CACNG1	488	295	8	102.03	46.54	34.1	chr17	65040651	65052911	+	intergenic	64834
chr17:65103332-65103878	NM_000727	CACNG1	547	365	7	63.79	21.21	37.62	chr17	65040651	65052911	+	intergenic	62954
chr4:26432306-26433395	NM_000730	CCKAR	1090	192	32	43.16	6.48	46.5	chr4	26492042	26483017	-	intergenic	59192
chr19:49526149-49526390	NM_000737	CGB3	242	121	3	88.81	136.54	34.3	chr19	49527632	49526125	-	promoter	1363
chr17:7346390-7346832	NM_000747	CHRNB1	443	190	5	76.74	54.98	35.29	chr17	7348405	7360932	+	promoter	-1794
chr15:78953303-78953579	NM_000750	CHRNB4	277	138	8	163.71	68.75	33.64	chr15	78933587	78916635	-	upstream	-19854
chr9:131872742-131873048	NM_000755	CRAT	307	153	4	110.16	182.06	33.07	chr9	131873070	131857072	-	promoter	175
chr1:110471962-110472514	NM_000757	CSF1	553	177	8	150.45	155.12	33.78	chr1	110453232	110473616	+	exon	19006
chr1:110472961-110473600	NM_000757	CSF1	640	293	11	147.1	79.42	34.35	chr1	110453232	110473616	+	exon	20048
chr1:110471463-110471920	NM_000757	CSF1	458	148	6	93.13	71.05	34.37	chr1	110453232	110473616	+	exon	18459
chr1:37012329-37012578	NM_000760	CSF3R	250	125	4	132.19	182.06	33.72	chr1	36948915	36931643	-	intergenic	-63538
chr7:91731884-91732093	NM_000786	CYP51A1	210	105	3	68.94	27.37	36.93	chr7	91763840	91741462	-	intergenic	31852
chr5:79950595-79950807	NM_000791	DHFR	213	106	3	66.81	25.16	37.36	chr5	79950800	79922044	-	promoter	99
chr11:642700-642928	NM_000797	DRD4	229	114	3	62.65	21.31	37.82	chr11	637304	640705	+	intergenic	5510
chr8:145065342-145065798	NM_000837	GRINA	457	268	25	350.14	89.8	32.33	chr8	145064225	145067583	+	promoter	1345
chr8:145066545-145067437	NM_000837	GRINA	893	541	21	79.93	11.08	34.85	chr8	145064225	145067583	+	exon	2766
chr3:51737812-51738360	NM_000839	GRM2	549	351	7	86.63	51.1	34.26	chr3	51741080	51752625	+	upstream	-2994
chr5:178425180-178425802	NM_000843	GRM6	623	302	7	102.61	77.56	33.73	chr5	178422124	178405329	-	upstream	-3367
chr11:67353840-67354162	NM_000852	GSTP1	323	161	27	389.22	54.11	29.27	chr11	67351065	67354124	+	exon	2936
chr4:156727525-156727734	NM_000857	GUCY1B3	210	105	3	47.74	11.63	44.43	chr4	156680124	156728794	+	exon	47505
chr1:228328514-228328721	NM_000858	GUK1	208	104	3	78.86	40.47	35	chr1	228327928	228336655	+	promoter	689
chr5:74675107-74675444	NM_000859	HMGCR	338	169	3	43.01	31.02	46.44	chr5	74632992	74657926	+	intergenic	42283
chr21:34602213-34602869	NM_000874	IFNAR2	657	168	6	85.02	77.56	34.23	chr21	34602199	34635062	+	promoter	342
chr3:49070023-49070245	NM_000884	IMPDH2	223	111	6	94.04	16.47	34.18	chr3	49066875	49061761	-	upstream	-3259
chr16:69680935-69681489	NM_000903	NQO1	555	361	9	141.05	93.07	34.45	chr16	69760533	69743303	-	intergenic	79321
chr16:69725773-69727966	NM_000903	NQO1	2194	1473	39	295.1	35.26	31.12	chr16	69760533	69743303	-	intergenic	33664
chr16:69775770-69776603	NM_000903	NQO1	834	264	27	222.74	25.87	32.75	chr16	69760533	69743303	-	upstream	-15653
chr16:69732345-69734651	NM_000903	NQO1	2307	960	29	41.58	4.29	47.11	chr16	69760533	69743303	-	intergenic	27035
chr10:74806670-74806872	NM_000917	P4HA1	203	101	4	47.08	7.3	44.85	chr10	74856732	74766979	-	exon	49961
chr17:79812980-79813553	NM_000918	P4HB	574	135	12	88.78	22.26	34.29	chr17	79818544	79801033	-	intron	5278
chr17:79817046-79817268	NM_000918	P4HB	223	111	8	103.04	11.07	33.73	chr17	79818544	79801033	-	promoter	1387
chr17:79825540-79826972	NM_000918	P4HB	1433	579	46	140.66	8.52	34.33	chr17	79818544	79801033	-	upstream	-7712
chr5:102325920-102326170	NM_000919	PAM	251	125	3	46.54	18.61	44.78	chr5	102201526	102366808	+	exon	124519
chr12:120780606-120780923	NM_000928	PLA2G1B	318	159	4	50.98	17.73	39.98	chr12	120765592	120759913	-	upstream	-15172
chr12:120779386-120780293	NM_000928	PLA2G1B	908	379	13	67.12	11.63	37.31	chr12	120765592	120759913	-	upstream	-14247
chr3:145878589-145879146	NM_000935	PLOD2	558	189	14	196.23	95.22	32.82	chr3	145879282	145787227	-	promoter	415
chr3:145841824-145842111	NM_000935	PLOD2	288	144	4	72.96	42.79	35.95	chr3	145879282	145787227	-	exon	37315
chr17:7369158-7370145	NM_000937	POLR2A	988	790	16	201.15	122.61	32.91	chr17	7387697	7417935	+	upstream	-18046
chr17:7404844-7405093	NM_000937	POLR2A	250	125	3	51.15	23.27	39.95	chr17	7387697	7417935	+	exon	17271
chr17:7403905-7404155	NM_000937	POLR2A	251	125	5	71.05	19.39	35.74	chr17	7387697	7417935	+	exon	16333
chr17:7416064-7417791	NM_000937	POLR2A	1728	658	143	377.75	8.48	32.09	chr17	7387697	7417935	+	exon	29230
chr15:64455039-64455244	NM_000942	PPIB	206	103	4	71.05	15.51	35.74	chr15	64455354	64448013	-	promoter	213
chr15:64448851-64449179	NM_000942	PPIB	329	164	9	66.35	13.12	37.42	chr15	64455354	64448013	-	exon	6339
chr15:64448050-64448377	NM_000942	PPIB	328	164	15	85.04	8.98	34.26	chr15	64455354	64448013	-	exon	7141
chr4:102267999-102268581	NM_000944	PPP3CA	583	413	4	62.48	58.17	37.83	chr4	102268628	101944586	-	promoter	338
chr4:102269518-102269767	NM_000944	PPP3CA	250	125	3	46.54	18.61	44.78	chr4	102268628	101944586	-	promoter	-1014
chr19:14582392-14582655	NM_000955	PTGER1	264	132	5	141.56	155.12	34.37	chr19	14586174	14583277	-	intergenic	3651
chr19:14591148-14591597	NM_000955	PTGER1	450	345	4	72.41	71.6	35.75	chr19	14586174	14583277	-	upstream	-5198
chr22:39714394-39714611	NM_000967	RPL3	218	109	8	62.5	5.41	37.81	chr22	39715670	39708886	-	promoter	1168
chr8:146016644-146017814	NM_000973	RPL8	1171	182	33	52.5	4.95	39.78	chr8	146017831	146015149	-	promoter	602
chr1:24019009-24019324	NM_000975	RPL11	316	158	27	190.84	12.03	33.14	chr1	24018268	24022915	+	promoter	898
chr16:89627122-89628199	NM_000977	RPL13	1078	896	18	67.48	11.17	37.3	chr16	89627064	89633237	+	promoter	596
chr17:37357375-37357659	NM_000981	RPL19	285	142	8	123.38	31.02	35.19	chr17	37356535	37360980	+	promoter	982
chr17:37359162-37359438	NM_000981	RPL19	277	138	9	84.71	12.89	34.19	chr17	37356535	37360980	+	exon	2765
chr17:37360324-37361014	NM_000981	RPL19	691	527	15	43.28	10	46.35	chr17	37356535	37360980	+	intron	4134
chr17:8285437-8285762	NM_000987	RPL26	326	163	18	81.87	7	34.52	chr17	8286565	8280833	-	promoter	966
chr17:41142888-41143282	NM_000988	RPL27	395	197	5	57.36	28.73	38.52	chr17	41150445	41154971	+	upstream	-7360
chr17:41143525-41143781	NM_000988	RPL27	257	128	3	44.96	17.24	45.15	chr17	41150445	41154971	+	upstream	-6792
chr17:41151932-41152183	NM_000988	RPL27	252	126	13	59.68	4.42	37.82	chr17	41150445	41154971	+	promoter	1612
chr3:52027643-52028192	NM_000992	RPL29	550	185	47	104.04	6.51	33.81	chr3	52029958	52027643	-	exon	2041
chr2:101604518-101604786	NM_000993	RPL31	269	134	7	145.21	58.42	34.21	chr2	101618690	101622885	+	upstream	-14038
chr2:101611856-101612829	NM_000993	RPL31	974	496	11	41.7	9.8	47.11	chr2	101618690	101622885	+	upstream	-6348
chr3:197678016-197678236	NM_000996	RPL35A	221	110	9	54.35	4.11	39	chr3	197677051	197682721	+	promoter	1075
chr2:217363900-217364189	NM_000998	RPL37A	290	145	7	43.31	7	46.33	chr2	217363519	217366188	+	promoter	525
chr14:50085384-50085916	NM_001001	RPL36AL	533	326	37	71.63	5.38	35.63	chr14	50087403	50085405	-	promoter	1753
chr21:35014844-35015084	NM_001001132	ITSN1	241	120	3	88.81	136.54	34.3	chr21	35014783	35210802	+	promoter	181
chr21:35144354-35144580	NM_001001132	ITSN1	227	113	6	174.39	93.07	33.44	chr21	35014783	35210802	+	exon	129684
chr10:65281121-65281333	NM_001001330	REEP3	213	106	4	154.79	182.06	32.35	chr10	65281122	65384883	+	promoter	105
chr10:65369926-65370156	NM_001001330	REEP3	231	115	5	147.29	103.42	34.48	chr10	65281122	65384883	+	exon	88919
chr10:65380462-65382989	NM_001001330	REEP3	2528	1296	29	80.33	8.86	34.46	chr10	65281122	65384883	+	exon	100603
chr5:156820719-156821246	NM_001001343	FNDC9	528	133	3	45.15	31.02	45.04	chr5	156772729	156768606	-	intergenic	-48253
chr5:156766001-156766302	NM_001001343	FNDC9	302	151	3	41.37	28.11	47.35	chr5	156772729	156768606	-	intergenic	6578
chr17:40169245-40169655	NM_001001349	NKIRAS2	411	222	3	67.77	91.03	37.31	chr17	40169593	40177656	+	promoter	-143
chr19:39664190-39664612	NM_001001414	NCCRP1	423	184	5	70.69	41.37	35.94	chr19	39687603	39692522	+	intergenic	-23202
chr19:39663527-39663852	NM_001001414	NCCRP1	326	163	4	42.36	20.23	46.52	chr19	39687603	39692522	+	intergenic	-23914
chr19:39669061-39669975	NM_001001414	NCCRP1	915	191	11	73.21	12.62	36.08	chr19	39687603	39692522	+	upstream	-18085
chr5:176057274-176057496	NM_001001502	SNCB	223	111	3	100.25	93.07	33.66	chr5	176057562	176047084	-	promoter	177
chr19:4494129-4494526	NM_001001520	HDGFRP2	398	199	3	46.76	38.78	45.14	chr19	4472192	4502232	+	exon	22135
chr11:117067008-117067678	NM_001001522	TAGLN	671	510	6	64.14	23.27	37.65	chr11	117070039	117075508	+	upstream	-2696
chr7:50742110-50742322	NM_001001550	GRB10	213	106	3	100.25	93.07	33.66	chr7	50772998	50657759	-	exon	30782
chr7:50742110-50742322	NM_001001555	GRB10	213	106	3	100.25	93.07	33.66	chr7	50861159	50657759	-	exon	118943
chr19:39964530-39965068	NM_001001563	TIMM50	539	141	6	42.01	11.28	46.72	chr19	39971051	39984424	+	upstream	-6252
chr1:43851659-43851920	NM_001001653	MED8	262	131	3	42.81	15.51	46.4	chr1	43855483	43849578	-	exon	3694
chr7:148823957-148824220	NM_001001661	ZNF425	264	132	3	51.15	23.27	39.95	chr7	148823438	148799877	-	promoter	-650
chr2:128006659-128007216	NM_001001665	CYP27C1	558	194	8	127.57	103.87	34.16	chr2	127963343	127941411	-	intergenic	-43594
chr2:128005294-128005819	NM_001001665	CYP27C1	526	411	5	52.51	24.82	39.78	chr2	127963343	127941411	-	intergenic	-42213
chr2:242122130-242122408	NM_001001666	ANO7	279	139	3	53.44	25.97	39.37	chr2	242127923	242135580	+	upstream	-5654
chr19:57065032-57065327	NM_001001668	ZNF470	296	148	4	47.74	15.51	44.43	chr19	57078889	57094262	+	upstream	-13710
chr9:84745883-84746085	NM_001001670	SPATA31D1	203	101	3	110.16	136.54	33.07	chr9	84603686	84610171	+	intergenic	142298
chr13:98795560-98795818	NM_001001715	FARP1	259	129	4	87.71	41.37	34.34	chr13	98795351	98897558	+	promoter	338
chr9:37592285-37592609	NM_001001790	TOMM5	325	162	5	63.76	22.81	37.61	chr9	37592636	37588411	-	promoter	189
chr8:145770698-145771161	NM_001001795	C8orf82	464	323	6	127.7	227.57	34.4	chr8	145754458	145751602	-	upstream	-16471
chr8:145773244-145773685	NM_001001795	C8orf82	442	269	4	86.66	136.54	34.6	chr8	145754458	145751602	-	upstream	-19006
chr8:145772628-145772960	NM_001001795	C8orf82	333	166	3	68.24	136.54	37.32	chr8	145754458	145751602	-	upstream	-18336
chr22:50354401-50354706	NM_001001852	PIM3	306	153	9	154.78	64.94	32.34	chr22	50354142	50357720	+	promoter	411
chr21:36206706-36206979	NM_001001890	RUNX1	274	137	8	249.83	364.11	30.48	chr21	36260987	36160097	-	exon	54145
chr21:36164492-36164940	NM_001001890	RUNX1	449	193	6	50.44	15.99	40.25	chr21	36260987	36160097	-	exon	96271
chr21:36259204-36259902	NM_001001890	RUNX1	699	513	8	55.32	15.51	38.91	chr21	36260987	36160097	-	promoter	1434
chr2:242122130-242122408	NM_001001891	ANO7	279	139	3	53.44	25.97	39.37	chr2	242127923	242164791	+	upstream	-5654
chr19:1241745-1242007	NM_001001975	ATP5D	263	131	12	382.35	310.25	30.23	chr19	1241748	1244824	+	promoter	128
chr19:1228139-1228658	NM_001001975	ATP5D	520	409	4	45.73	23.27	44.85	chr19	1241748	1244824	+	upstream	-13350
chr12:120638460-120638749	NM_001002	RPLP0	290	145	9	124.26	27.37	35.06	chr12	120639014	120634502	-	promoter	410
chr7:33102163-33102405	NM_001002009	NT5C3A	243	121	3	82.82	103.42	34.73	chr7	33102409	33053724	-	promoter	125
chr7:33102163-33102405	NM_001002010	NT5C3A	243	121	3	82.82	103.42	34.73	chr7	33102409	33053724	-	promoter	125
chr16:3072632-3073036	NM_001002017	HCFC1R1	405	199	8	67.17	17.59	37.33	chr16	3074287	3072620	-	promoter	1453
chr16:3072632-3073036	NM_001002018	HCFC1R1	405	199	8	67.17	17.59	37.33	chr16	3074287	3072620	-	promoter	1453
chr12:132405574-132407650	NM_001002020	PUS1	2077	601	35	176.85	23.43	33.04	chr12	132413744	132428406	+	upstream	-7132
chr21:45744348-45744602	NM_001002021	PFKL	255	127	4	88.71	42.79	34.32	chr21	45719916	45747264	+	exon	24559
chr21:45738296-45738546	NM_001002021	PFKL	251	125	5	94.27	38.94	34.15	chr21	45719916	45747264	+	exon	18505
chr6:31948759-31948967	NM_001002029	C4B	209	104	3	82.43	46.54	34.29	chr6	31949833	31970458	+	promoter	-970
chr6:127677043-127677357	NM_001002030	ECHDC1	315	157	8	101.76	26.06	34.5	chr6	127664754	127609856	-	upstream	-12446
chr17:73150377-73150653	NM_001002032	HN1	277	138	11	188.25	47.27	33.82	chr17	73150778	73131337	-	promoter	263
chr17:73150377-73150653	NM_001002033	HN1	277	138	11	188.25	47.27	33.82	chr17	73150778	73131337	-	promoter	263
chr17:79849180-79849514	NM_001002244	ANAPC11	335	167	11	194.37	87.51	32.86	chr17	79849588	79858409	+	promoter	-241
chr17:79849180-79849514	NM_001002245	ANAPC11	335	167	11	194.37	87.51	32.86	chr17	79849588	79858409	+	promoter	-241
chr17:79849180-79849514	NM_001002246	ANAPC11	335	167	11	194.37	87.51	32.86	chr17	79849588	79858409	+	promoter	-241
chr17:79849180-79849514	NM_001002247	ANAPC11	335	167	11	194.37	87.51	32.86	chr17	79849588	79858409	+	promoter	-241
chr17:79849180-79849514	NM_001002248	ANAPC11	335	167	11	194.37	87.51	32.86	chr17	79849588	79858409	+	promoter	-241
chr17:79849180-79849514	NM_001002249	ANAPC11	335	167	11	194.37	87.51	32.86	chr17	79849802	79858409	+	promoter	-455
chr12:123468301-123468859	NM_001002251	ARL6IP4	559	106	7	55.76	13.49	38.79	chr12	123464606	123467460	+	intergenic	3974
chr12:123468301-123468859	NM_001002252	ARL6IP4	559	106	7	55.76	13.49	38.79	chr12	123464606	123467460	+	intergenic	3974
chr6:149699129-149700675	NM_001002255	SUMO4	1547	704	55	271.03	18.8	31.21	chr6	149721494	149722182	+	intergenic	-21592
chr12:30907598-30907806	NM_001002259	CAPRIN2	209	104	3	100.25	93.07	33.66	chr12	30907448	30862485	-	promoter	-254
chr12:30906263-30906492	NM_001002259	CAPRIN2	230	115	5	106.41	35.68	33.4	chr12	30907448	30862485	-	promoter	1071
chr12:30881586-30882206	NM_001002259	CAPRIN2	621	281	13	92.65	17.13	34.44	chr12	30907448	30862485	-	exon	25552
chr12:30869414-30869714	NM_001002259	CAPRIN2	301	150	4	42.4	12.41	46.5	chr12	30907448	30862485	-	exon	37884
chr10:46028565-46028779	NM_001002266	MARCH8	215	107	3	110.16	136.54	33.07	chr10	46030842	45950032	-	exon	2170
chr10:8100299-8100710	NM_001002295	GATA3	412	214	8	153.77	273.08	32.79	chr10	8096666	8117164	+	exon	3838
chr10:8097292-8097648	NM_001002295	GATA3	357	178	3	68.24	136.54	37.32	chr10	8096666	8117164	+	promoter	804
chr10:74092678-74093518	NM_001002762	DNAJB12	841	296	8	42.17	16.31	46.56	chr10	74114907	74092587	-	exon	21809
chr1:144930678-144932299	NM_001002811	PDE4DIP	1622	1154	12	103.72	33.54	33.74	chr1	144932365	144890590	-	promoter	877
chr8:37756572-37756780	NM_001002814	RAB11FIP1	209	104	6	249.83	273.08	30.48	chr8	37757015	37716464	-	promoter	339
chr8:37732272-37732861	NM_001002814	RAB11FIP1	590	159	7	99.71	67.45	33.59	chr8	37757015	37716464	-	exon	24449
chr22:31500296-31501183	NM_001002837	INPP5J	888	643	12	201.65	165.3	34.14	chr22	31518908	31530683	+	upstream	-18169
chrX:54359562-54359846	NM_001002838	WNK3	285	142	3	46.54	18.61	44.78	chrX	54384438	54219255	-	exon	24734
chr14:93712303-93712665	NM_001002860	BTBD7	363	181	5	74.27	56.31	36.05	chr14	93799438	93703895	-	exon	86954
chr14:93706848-93707941	NM_001002860	BTBD7	1094	762	16	117.91	41.37	35.71	chr14	93799438	93703895	-	exon	92044
chr14:93708252-93709485	NM_001002860	BTBD7	1234	312	24	128.35	13.79	34.47	chr14	93799438	93703895	-	exon	90570
chrY:20309781-20310864	NM_001002906	XKRY2	1084	800	79	1176.69	222.34	23.44	chrY	20297334	20298915	+	intergenic	12988
chrY:19868931-19869992	NM_001002906	XKRY2	1062	198	36	540.67	186.15	28.77	chrY	19882440	19880859	-	intergenic	12979
chr17:7255450-7256245	NM_001002914	KCTD11	796	159	8	67.17	19.76	37.3	chr17	7255207	7258262	+	promoter	640
chr8:43092782-43093110	NM_001002920	POTEA	329	164	4	56.89	40.83	38.47	chr8	43147584	43218328	+	intergenic	-54638
chr5:115177603-115177857	NM_001002924	AP3S1	255	127	8	176.6	63.29	33.06	chr5	115177302	115249778	+	promoter	428
chr15:69745107-69745414	NM_001003	RPLP1	308	154	38	300.1	13.97	31.14	chr15	69745158	69747884	+	promoter	102
chr15:69747453-69747959	NM_001003	RPLP1	507	128	11	61.42	9.44	37.86	chr15	69745158	69747884	+	intron	2548
chr12:32259831-32260530	NM_001003398	BICD1	700	346	9	116.04	76.01	35.16	chr12	32260184	32531141	+	promoter	-4
chr12:32261783-32262245	NM_001003398	BICD1	463	190	3	45.01	26.98	45.13	chr12	32260184	32531141	+	promoter	1830
chr12:32260573-32260800	NM_001003398	BICD1	228	114	3	62.54	21.22	37.79	chr12	32260184	32531141	+	promoter	502
chr22:30163345-30163595	NM_001003684	UQCR10	251	125	15	309.51	58.4	31.08	chr22	30163357	30166402	+	promoter	113
chr22:30184692-30185043	NM_001003684	UQCR10	352	176	8	110.66	43.68	35.79	chr22	30163357	30166402	+	intergenic	21510
chr22:30197964-30198238	NM_001003684	UQCR10	275	137	5	51.89	10.66	39.9	chr22	30163357	30166402	+	intergenic	34744
chr22:30163345-30163595	NM_001003692	ZMAT5	251	125	15	309.51	58.4	31.08	chr22	30162969	30126944	-	promoter	-501
chr6:7229211-7231996	NM_001003698	RREB1	2786	502	71	1177.92	324.13	23.81	chr6	7108085	7252213	+	exon	122518
chr6:7189366-7189609	NM_001003698	RREB1	244	122	5	177.91	227.57	33.16	chr6	7108085	7252213	+	exon	81402
chr6:7248729-7252081	NM_001003698	RREB1	3353	349	88	329.76	22.9	31.7	chr6	7108085	7252213	+	exon	142320
chr6:7229211-7231996	NM_001003699	RREB1	2786	502	71	1177.92	324.13	23.81	chr6	7108085	7252213	+	exon	122518
chr6:7189366-7189609	NM_001003699	RREB1	244	122	5	177.91	227.57	33.16	chr6	7108085	7252213	+	exon	81402
chr6:7248729-7252081	NM_001003699	RREB1	3353	349	88	329.76	22.9	31.7	chr6	7108085	7252213	+	exon	142320
chr6:7229211-7231996	NM_001003700	RREB1	2786	502	71	1177.92	324.13	23.81	chr6	7108085	7252213	+	exon	122518
chr6:7189366-7189609	NM_001003700	RREB1	244	122	5	177.91	227.57	33.16	chr6	7108085	7252213	+	exon	81402
chr6:7246645-7247415	NM_001003700	RREB1	771	469	24	213.9	41.02	32.88	chr6	7108085	7252213	+	intron	138945
chr6:7248729-7252081	NM_001003700	RREB1	3353	349	88	329.76	22.9	31.7	chr6	7108085	7252213	+	exon	142320
chr22:30823157-30823401	NM_001003704	MTFP1	245	122	3	50.73	22.8	40.2	chr22	30821610	30825041	+	promoter	1669
chr17:61829275-61829569	NM_001003786	STRADA	295	147	6	64.26	13.73	37.66	chr17	61819330	61780191	-	upstream	-10092
chr17:61829275-61829569	NM_001003787	STRADA	295	147	6	64.26	13.73	37.66	chr17	61819330	61780191	-	upstream	-10092
chr17:61829275-61829569	NM_001003788	STRADA	295	147	6	64.26	13.73	37.66	chr17	61819330	61780191	-	upstream	-10092
chr9:95526770-95527108	NM_001003800	BICD2	339	169	4	80.56	124.1	34.42	chr9	95527083	95473644	-	promoter	144
chr9:95480830-95481609	NM_001003800	BICD2	780	261	7	60.95	32.27	37.69	chr9	95527083	95473644	-	exon	45864
chr4:83294612-83295369	NM_001003810	HNRNPD	758	350	10	74.73	23.52	35.89	chr4	83295149	83274466	-	promoter	159
chrY:26170419-26170695	NM_001003894	CDY1B	277	138	12	402.53	546.17	29.19	chrY	26194161	26191939	-	intergenic	23604
chrY:27791830-27792137	NM_001003894	CDY1B	308	154	24	476.99	114.67	27.96	chrY	27768263	27770485	+	intergenic	23720
chrY:26170419-26170695	NM_001003895	CDY1B	277	138	12	402.53	546.17	29.19	chrY	26194161	26191376	-	intergenic	23604
chrY:27791830-27792137	NM_001003895	CDY1B	308	154	24	476.99	114.67	27.96	chrY	27768263	27771048	+	intergenic	23720
chr17:29672423-29673261	NM_001003927	EVI2A	839	612	44	232.59	15.75	31.55	chr17	29648767	29643427	-	intergenic	-24075
chr15:40381586-40382103	NM_001003942	BMF	518	170	6	72.67	32.14	35.73	chr15	40398287	40380091	-	exon	16443
chr15:40382859-40383617	NM_001003942	BMF	759	615	6	60.61	23.27	37.58	chr15	40398287	40380091	-	exon	15049
chr11:810112-810470	NM_001004	RPLP2	359	179	10	130.08	44.32	34.33	chr11	809935	812876	+	promoter	356
chr16:18544308-18544585	NM_001004060	NOMO2	278	139	3	53.36	25.87	39.41	chr16	18573434	18511181	-	exon	28988
chr16:16341134-16341448	NM_001004067	NOMO3	315	157	3	68.24	136.54	37.32	chr16	16326388	16388668	+	exon	14903
chr16:16326464-16326715	NM_001004067	NOMO3	252	126	3	88.81	136.54	34.3	chr16	16326388	16388668	+	promoter	201
chr5:176853677-176853895	NM_001004105	GRK6	219	109	5	184.92	155.12	34.54	chr5	176853686	176868354	+	promoter	100
chr5:176853677-176853895	NM_001004106	GRK6	219	109	5	184.92	155.12	34.54	chr5	176853686	176869850	+	promoter	100
chr9:25677461-25678106	NM_001004125	TUSC1	646	376	6	69.1	26.59	36.85	chr9	25678856	25676386	-	promoter	1073
chr12:53575380-53575654	NM_001004304	ZNF740	275	137	3	47.81	19.8	44.51	chr12	53574534	53584654	+	promoter	983
chr1:156280405-156280930	NM_001004319	VHLL	526	423	7	78.18	37.99	35.03	chr1	156269428	156268414	-	upstream	-11239
chr1:156281814-156282024	NM_001004319	VHLL	211	105	5	53.19	6.55	39.47	chr1	156269428	156268414	-	upstream	-12491
chr1:156278836-156279049	NM_001004319	VHLL	214	107	4	42.17	6.2	46.56	chr1	156269428	156268414	-	upstream	-9514
chr7:100064270-100064708	NM_001004323	C7orf61	439	172	6	52.81	17.02	39.65	chr7	100061894	100054237	-	upstream	-2595
chr11:64978704-64979141	NM_001004326	SLC22A20	438	187	10	81.45	20.38	34.61	chr11	64981310	64993511	+	upstream	-2388
chr1:157044109-157044487	NM_001004341	ETV3L	379	189	5	41.13	14.7	47.67	chr1	157069600	157061834	-	intergenic	25302
chr1:231253469-231253745	NM_001004342	TRIM67	277	138	4	67.43	34.38	37.31	chr1	231298673	231357314	+	intergenic	-45066
chr9:140194385-140196568	NM_001004354	NRARP	2184	928	37	95.01	9.7	34.06	chr9	140196703	140194082	-	promoter	1227
chr17:81058397-81058889	NM_001004431	METRNL	493	343	3	64.64	91.03	37.52	chr17	81037566	81052871	+	intergenic	21077
chr1:113291255-113291563	NM_001004440	FAM19A3	309	154	5	85.46	47.93	34.35	chr1	113263188	113269856	+	intergenic	28221
chr1:113246242-113246541	NM_001004440	FAM19A3	300	150	10	162.2	46.31	33.63	chr1	113263188	113269856	+	upstream	-16797
chr1:113243667-113244591	NM_001004440	FAM19A3	925	397	24	129.25	18.26	34.36	chr1	113263188	113269856	+	upstream	-19059
chr1:113245604-113245813	NM_001004440	FAM19A3	210	105	3	51.33	13.49	40.14	chr1	113263188	113269856	+	upstream	-17480
chr11:58009963-58010359	NM_001004471	OR10Q1	397	198	3	45.94	36.95	44.86	chr11	57996390	57995353	-	upstream	-13771
chr1:158423943-158425017	NM_001004473	OR10K1	1075	197	27	48.18	6.77	44.05	chr1	158435351	158436293	+	upstream	-10871
chr12:55806998-55808604	NM_001005183	OR6C76	1607	466	20	127.75	26.98	34.37	chr12	55820037	55820976	+	upstream	-12236
chr17:57089624-57089893	NM_001005207	TRIM37	270	135	4	49.6	16.75	40.79	chr17	57184282	57059999	-	exon	94524
chr11:56457705-56458237	NM_001005213	OR9G1	533	142	15	120.81	16.54	35.6	chr11	56467863	56468781	+	upstream	-9892
chr6:29044516-29044991	NM_001005226	OR2B3	476	333	8	50.67	9.23	40.15	chr6	29055090	29053984	-	intergenic	10337
chr22:16413595-16414007	NM_001005239	OR11H1	413	198	19	190.77	36.3	33.09	chr22	16449804	16448823	-	intergenic	36003
chr22:16414902-16415517	NM_001005239	OR11H1	616	191	18	103.29	17.92	33.68	chr22	16449804	16448823	-	intergenic	34595
chr12:33030771-33031119	NM_001005242	PKP2	349	174	4	88.81	182.06	34.3	chr12	33049780	32943679	-	exon	18835
chr11:56503408-56503993	NM_001005284	OR9G4	586	483	3	61.68	91.03	38.01	chr11	56511287	56510303	-	intergenic	7587
chr17:17749815-17750126	NM_001005291	SREBF1	312	156	3	61.65	93.07	37.8	chr17	17740325	17714662	-	upstream	-9645
chrX:51639521-51640166	NM_001005333	MAGED1	646	382	24	206.81	32.07	33.28	chrX	51636697	51645450	+	exon	3146
chrX:51638058-51638886	NM_001005333	MAGED1	829	526	19	128.27	17.81	34.39	chrX	51636697	51645450	+	promoter	1775
chrX:51666642-51666958	NM_001005333	MAGED1	317	158	6	55.41	14.32	38.91	chrX	51636697	51645450	+	intergenic	30103
chr1:65613885-65614242	NM_001005353	AK4	358	179	3	44.21	33.32	45.48	chr1	65613512	65697828	+	promoter	551
chr1:65691719-65696744	NM_001005353	AK4	5026	364	148	59.96	5.38	37.72	chr1	65613512	65697828	+	exon	80719
chr12:53837177-53837586	NM_001005354	PRR13	410	188	27	222.74	27.56	32.75	chr12	53835432	53840427	+	promoter	1949
chr8:43092782-43093110	NM_001005365	POTEA	329	164	4	56.89	40.83	38.47	chr8	43147584	43218328	+	intergenic	-54638
chr12:122018666-122018969	NM_001005366	KDM2B	304	152	4	110.16	182.06	33.07	chr12	122018364	121866899	-	promoter	-453
chr12:121947393-121947791	NM_001005366	KDM2B	399	199	4	57.17	41.37	38.39	chr12	122018364	121866899	-	exon	70772
chr2:65432097-65433233	NM_001005386	ACTR2	1137	709	67	65.33	4.29	37.5	chr2	65454828	65498390	+	intergenic	-22163
chr17:7230748-7231004	NM_001005408	NEURL4	257	128	3	57.17	31.02	38.39	chr17	7232638	7218950	-	promoter	1762
chr19:8468271-8469259	NM_001005415	MARCH2	989	801	21	191.58	26.85	33.04	chr19	8478186	8503899	+	upstream	-9421
chr19:8468271-8469259	NM_001005416	MARCH2	989	801	21	191.58	26.85	33.04	chr19	8478186	8503899	+	upstream	-9421
chr1:149821770-149823262	NM_001005464	HIST2H3A	1493	1137	176	2306.41	243.77	10.53	chr1	149824180	149824687	+	promoter	-1664
chr1:149824143-149824716	NM_001005464	HIST2H3A	574	347	45	687.75	132.96	30.94	chr1	149824180	149824687	+	promoter	249
chr1:149813810-149814442	NM_001005464	HIST2H3A	633	264	93	1282.7	120.88	24.07	chr1	149812765	149812258	-	promoter	-1361
chr1:149812268-149813582	NM_001005464	HIST2H3A	1315	169	42	376.46	55.4	32.18	chr1	149812765	149812258	-	promoter	-160
chrX:69256625-69256900	NM_001005609	EDA	276	138	5	141.56	155.12	34.37	chrX	68835910	69259321	+	exon	420852
chrX:68892246-68892547	NM_001005609	EDA	302	151	3	49.84	46.54	40.65	chrX	68835910	69259321	+	intron	56486
chrX:68892246-68892547	NM_001005610	EDA	302	151	3	49.84	46.54	40.65	chrX	68835910	69080895	+	intron	56486
chrX:69256625-69256900	NM_001005612	EDA	276	138	5	141.56	155.12	34.37	chrX	68835910	69259321	+	exon	420852
chrX:68892246-68892547	NM_001005612	EDA	302	151	3	49.84	46.54	40.65	chrX	68835910	69259321	+	intron	56486
chrX:68892246-68892547	NM_001005613	EDA	302	151	3	49.84	46.54	40.65	chrX	68835910	69080895	+	intron	56486
chr17:73702401-73702889	NM_001005731	ITGB4	489	133	3	62.03	77.56	37.84	chr17	73717407	73753899	+	upstream	-14762
chr2:64246124-64246544	NM_001005739	VPS54	421	116	3	60.78	62.05	37.67	chr2	64246214	64119666	-	promoter	-120
chr1:155219959-155220669	NM_001005741	GBA	711	517	13	106.64	22.06	33.42	chr1	155214653	155204238	-	upstream	-5661
chr1:155217068-155218096	NM_001005741	GBA	1029	500	14	62	12.07	37.85	chr1	155214653	155204238	-	upstream	-2929
chr1:155219959-155220669	NM_001005742	GBA	711	517	13	106.64	22.06	33.42	chr1	155214653	155204238	-	upstream	-5661
chr1:155217068-155218096	NM_001005742	GBA	1029	500	14	62	12.07	37.85	chr1	155214653	155204238	-	upstream	-2929
chr10:51887373-51887574	NM_001005751	FAM21A	202	101	3	68.21	26.59	37.31	chr10	51827647	51893269	+	exon	59826
chr10:51889177-51889767	NM_001005751	FAM21A	591	183	11	85.03	15.72	34.24	chr10	51827647	51893269	+	exon	61825
chr2:203065153-203065517	NM_001005781	SUMO1	365	182	4	44.66	22.65	45.26	chr2	203103322	203070902	-	intergenic	37987
chr2:203066009-203066737	NM_001005781	SUMO1	729	506	25	133.58	11.8	34.65	chr2	203103322	203070902	-	intergenic	36949
chr2:203065153-203065517	NM_001005782	SUMO1	365	182	4	44.66	22.65	45.26	chr2	203103322	203070902	-	intergenic	37987
chr2:203066009-203066737	NM_001005782	SUMO1	729	506	25	133.58	11.8	34.65	chr2	203103322	203070902	-	intergenic	36949
chr17:73178820-73179111	NM_001005849	SUMO2	292	146	5	132.19	227.57	33.72	chr17	73179098	73163824	-	promoter	133
chr3:133969264-133969471	NM_001005861	RYK	208	104	4	154.79	182.06	32.35	chr3	133969586	133875977	-	promoter	219
chr3:48810363-48810635	NM_001005909	IP6K2	273	136	3	52.99	25.41	39.56	chr3	48754711	48725435	-	intergenic	-55788
chr3:48788173-48789261	NM_001005909	IP6K2	1089	707	12	50.89	7.76	39.92	chr3	48754711	48725435	-	intergenic	-34006
chr3:48810363-48810635	NM_001005910	IP6K2	273	136	3	52.99	25.41	39.56	chr3	48754711	48730883	-	intergenic	-55788
chr3:48788173-48789261	NM_001005910	IP6K2	1089	707	12	50.89	7.76	39.92	chr3	48754711	48730883	-	intergenic	-34006
chr3:48810363-48810635	NM_001005911	IP6K2	273	136	3	52.99	25.41	39.56	chr3	48754711	48730883	-	intergenic	-55788
chr3:48788173-48789261	NM_001005911	IP6K2	1089	707	12	50.89	7.76	39.92	chr3	48754711	48730883	-	intergenic	-34006
chr21:47709803-47710030	NM_001006114	YBEY	228	114	4	86.63	24.82	34.26	chr21	47706243	47712435	+	intron	3673
chr3:49823778-49823983	NM_001006115	IP6K1	206	103	3	110.16	136.54	33.07	chr3	49823973	49761727	-	promoter	93
chr3:49812878-49813129	NM_001006115	IP6K1	252	126	4	79.44	31.27	34.85	chr3	49823973	49761727	-	intron	10970
chr3:49785262-49785558	NM_001006115	IP6K1	297	148	3	54.75	27.64	38.79	chr3	49823973	49761727	-	intron	38563
chr17:44591615-44591951	NM_001006607	LRRC37A2	337	168	3	49.01	44.32	40.97	chr17	44590075	44633014	+	promoter	1708
chr2:128546474-128547029	NM_001006622	WDR33	556	157	4	78.28	116.34	35.04	chr2	128568761	128520059	-	intron	22010
chr2:128528339-128528545	NM_001006622	WDR33	207	103	3	100.25	93.07	33.66	chr2	128568761	128520059	-	exon	40319
chr2:128546474-128547029	NM_001006623	WDR33	556	157	4	78.28	116.34	35.04	chr2	128568761	128492953	-	intron	22010
chr2:128528339-128528545	NM_001006623	WDR33	207	103	3	100.25	93.07	33.66	chr2	128568761	128492953	-	exon	40319
chr1:13910227-13910517	NM_001006624	PDPN	291	145	5	132.19	227.57	33.72	chr1	13911966	13944452	+	promoter	-1594
chr1:13910227-13910517	NM_001006625	PDPN	291	145	5	132.19	227.57	33.72	chr1	13911966	13944452	+	promoter	-1594
chr16:24953268-24953528	NM_001006634	ARHGAP17	261	130	3	80.56	93.07	34.42	chr16	25026699	24930704	-	exon	73301
chr16:24942107-24942795	NM_001006634	ARHGAP17	689	410	17	195.04	42.75	32.88	chr16	25026699	24930704	-	exon	84248
chrX:102906538-102907074	NM_001006639	TCEAL1	537	253	5	64.68	31.02	37.52	chrX	102883891	102885876	+	intergenic	22915
chr3:183966513-183966728	NM_001006941	ALG3	216	108	3	100.25	93.07	33.66	chr3	183967313	183960116	-	promoter	693
chr1:22843776-22843986	NM_001006943	EPHA8	211	105	3	106.02	116.34	33.19	chr1	22889994	22916112	+	intergenic	-46113
chr11:64126583-64126833	NM_001006944	RPS6KA4	251	125	4	120.62	124.1	35.17	chr11	64126624	64139687	+	promoter	84
chr11:64138729-64139127	NM_001006944	RPS6KA4	399	199	4	46.54	24.82	44.78	chr11	64126624	64139687	+	exon	12304
chr2:20424541-20424890	NM_001006946	SDC1	350	175	7	122.44	76.01	35.45	chr2	20425194	20400557	-	promoter	479
chrX:71495379-71495687	NM_001007	RPS4X	309	154	26	238.74	17.8	31.4	chrX	71497141	71492452	-	promoter	1608
chrX:71492395-71492726	NM_001007	RPS4X	332	166	17	70.23	6.73	36.07	chrX	71497141	71492452	-	exon	4581
chr12:7027064-7027365	NM_001007026	ATN1	302	151	8	99.85	24.99	33.81	chr12	7033625	7051484	+	upstream	-6411
chr12:7030729-7030956	NM_001007026	ATN1	228	114	4	42.47	6.27	46.6	chr12	7033625	7051484	+	upstream	-2783
chr8:59472816-59473235	NM_001007067	SDCBP	420	155	4	60.84	38.78	37.67	chr8	59465727	59495419	+	intron	7298
chr8:59472816-59473235	NM_001007068	SDCBP	420	155	4	60.84	38.78	37.67	chr8	59465727	59495419	+	intron	7298
chr8:59472816-59473235	NM_001007069	SDCBP	420	155	4	60.84	38.78	37.67	chr8	59465727	59495419	+	intron	7298
chr8:59472816-59473235	NM_001007070	SDCBP	420	155	4	60.84	38.78	37.67	chr8	59465727	59495419	+	intron	7298
chr10:38368970-38369783	NM_001007094	ZNF37A	814	525	9	64.8	18.04	37.49	chr10	38383263	38412278	+	upstream	-13887
chr1:174969070-174969385	NM_001007214	CACYBP	316	158	9	146.09	54.75	34.25	chr1	174968570	174981163	+	promoter	657
chr1:14106822-14109264	NM_001007257	PRDM2	2443	398	46	305.72	35.19	30.96	chr1	14075875	14114574	+	exon	32168
chr1:14112992-14114413	NM_001007257	PRDM2	1422	189	19	82.29	11.03	34.36	chr1	14075875	14114574	+	exon	37827
chr6:116892562-116892813	NM_001007464	RWDD1	252	126	3	88.81	136.54	34.3	chr6	116892529	116914764	+	promoter	158
chr6:158922964-158923789	NM_001007466	TULP4	826	128	15	277.86	318.6	31.9	chr6	158733691	158932856	+	intron	189685
chr6:158869999-158870216	NM_001007466	TULP4	218	109	4	154.79	182.06	32.35	chr6	158733691	158932856	+	exon	136416
chr6:158923913-158924254	NM_001007466	TULP4	342	171	3	63.46	103.42	37.6	chr6	158733691	158932856	+	intron	190392
chr6:158924319-158925104	NM_001007466	TULP4	786	457	11	164.76	103.42	33.7	chr6	158733691	158932856	+	intron	191020
chr6:158733783-158734521	NM_001007466	TULP4	739	161	8	97.22	51.71	33.87	chr6	158733691	158932856	+	promoter	461
chr6:158733098-158733671	NM_001007466	TULP4	574	120	7	73.17	29.68	35.97	chr6	158733691	158932856	+	promoter	-307
chr6:158734757-158735040	NM_001007466	TULP4	284	142	3	51.15	23.27	39.95	chr6	158733691	158932856	+	promoter	1207
chr6:158931241-158932027	NM_001007466	TULP4	787	199	7	49.44	11.63	40.83	chr6	158733691	158932856	+	exon	197943
chr22:24143105-24143321	NM_001007468	SMARCB1	217	108	4	154.79	182.06	32.35	chr22	24129117	24176705	+	exon	14096
chr22:24175742-24175954	NM_001007468	SMARCB1	213	106	3	60.84	19.82	37.66	chr22	24129117	24176705	+	exon	46731
chrX:154688117-154688328	NM_001007523	F8A2	212	106	3	97.79	84.61	33.74	chrX	154688261	154687145	-	promoter	39
chrX:154611728-154611940	NM_001007523	F8A2	213	106	3	72.11	31.02	35.53	chrX	154611763	154612879	+	promoter	71
chrX:154114614-154114826	NM_001007523	F8A2	213	106	3	72.11	31.02	35.53	chrX	154114649	154115765	+	promoter	71
chrX:154115086-154115691	NM_001007523	F8A2	606	410	6	60.66	31.02	37.6	chrX	154114649	154115765	+	promoter	739
chrX:154686607-154687613	NM_001007523	F8A2	1007	820	11	72.89	17.24	35.98	chrX	154688261	154687145	-	promoter	1151
chrX:154612200-154613449	NM_001007523	F8A2	1250	439	15	92.74	15.51	34.44	chrX	154611763	154612879	+	promoter	1061
chrX:154688117-154688328	NM_001007524	F8A3	212	106	3	97.79	84.61	33.74	chrX	154688261	154687145	-	promoter	39
chrX:154611728-154611940	NM_001007524	F8A3	213	106	3	72.11	31.02	35.53	chrX	154611763	154612879	+	promoter	71
chrX:154114614-154114826	NM_001007524	F8A3	213	106	3	72.11	31.02	35.53	chrX	154114649	154115765	+	promoter	71
chrX:154115086-154115691	NM_001007524	F8A3	606	410	6	60.66	31.02	37.6	chrX	154114649	154115765	+	promoter	739
chrX:154686607-154687613	NM_001007524	F8A3	1007	820	11	72.89	17.24	35.98	chrX	154688261	154687145	-	promoter	1151
chrX:154612200-154613449	NM_001007524	F8A3	1250	439	15	92.74	15.51	34.44	chrX	154611763	154612879	+	promoter	1061
chr5:36152804-36153180	NM_001007527	LMBRD2	377	188	11	179.53	128.66	34.4	chr5	36152015	36103413	-	promoter	-977
chr17:14110140-14111817	NM_001007530	CDRT15	1678	384	35	145.4	13.65	34.06	chr17	14140150	14139172	-	intergenic	29172
chr17:79801034-79802109	NM_001007533	PPP1R27	1076	182	41	41.2	4.2	47.55	chr17	79792926	79791367	-	upstream	-8645
chr18:23632560-23632794	NM_001007559	SS18	235	117	4	77.39	29.16	35.3	chr18	23670611	23596216	-	exon	37934
chr9:38453659-38454336	NM_001007563	IGFBPL1	678	196	7	73.17	35.06	35.98	chr9	38424444	38406524	-	intergenic	-29553
chr11:6415483-6416557	NM_001007593	SMPD1	1075	213	11	109.34	72.39	32.91	chr11	6411643	6416228	+	exon	4377
chr11:6411680-6412088	NM_001007593	SMPD1	409	279	3	56.78	47.73	38.56	chr11	6411643	6416228	+	promoter	241
chr11:6412629-6413201	NM_001007593	SMPD1	573	151	7	86.63	35.55	34.26	chr11	6411643	6416228	+	promoter	1272
chr1:156770141-156770623	NM_001007792	NTRK1	483	199	19	224.66	52.45	31.96	chr1	156785541	156851642	+	upstream	-15159
chr10:124914418-124914694	NM_001007793	BUB3	277	138	7	207.24	217.17	33.28	chr10	124913759	124924886	+	promoter	797
chr10:13151090-13151334	NM_001008211	OPTN	245	122	4	94.34	51.71	34.18	chr10	13142081	13180276	+	exon	9131
chr10:13151090-13151334	NM_001008212	OPTN	245	122	4	94.34	51.71	34.18	chr10	13142081	13180276	+	exon	9131
chr10:13151090-13151334	NM_001008213	OPTN	245	122	4	94.34	51.71	34.18	chr10	13142081	13180276	+	exon	9131
chr2:99226212-99226462	NM_001008215	COA5	251	125	4	60.95	16.55	37.69	chr2	99224981	99215785	-	promoter	-1356
chr1:24128381-24129081	NM_001008216	GALE	701	177	7	50.93	14.5	39.95	chr1	24127294	24122088	-	promoter	-1437
chrX:128957642-128957908	NM_001008222	ZDHHC9	267	133	3	80.56	93.07	34.42	chrX	128977561	128937263	-	exon	19786
chr7:135122887-135123097	NM_001008225	CNOT4	211	105	5	201.48	227.57	32.8	chr7	135194875	135071821	-	exon	71883
chr7:135080360-135080697	NM_001008225	CNOT4	338	169	6	141.56	186.15	34.37	chr7	135194875	135071821	-	exon	114347
chr7:135078652-135079167	NM_001008225	CNOT4	516	199	12	140.92	53.36	34.3	chr7	135194875	135071821	-	exon	115966
chr18:43795770-43796574	NM_001008239	C18orf25	805	487	9	51.19	14.98	40.14	chr18	43753987	43846955	+	exon	42185
chr3:111710236-111710893	NM_001008272	TAGLN3	658	244	26	67.58	8.01	37.3	chr3	111717585	111732735	+	upstream	-7021
chr3:37903360-37903752	NM_001008392	CTDSPL	393	196	3	68.24	136.54	37.32	chr3	37903668	38025960	+	promoter	-112
chr3:125786783-125787114	NM_001008487	SLC41A3	332	166	3	42.95	30.9	46.45	chr3	125775618	125725199	-	upstream	-11330
chr2:242254710-242254973	NM_001008491	SEPT2	264	132	5	138.27	141.02	34.08	chr2	242254601	242293441	+	promoter	240
chr2:242254710-242254973	NM_001008492	SEPT2	264	132	5	138.27	141.02	34.08	chr2	242255275	242293441	+	promoter	-434
chr1:225840378-225840728	NM_001008493	ENAH	351	175	7	82.27	38.11	34.37	chr1	225840845	225674531	-	promoter	292
chr1:225706924-225707328	NM_001008493	ENAH	405	195	21	40.71	4.74	48.82	chr1	225840845	225674531	-	exon	133719
chr8:91657288-91657619	NM_001008495	TMEM64	332	166	6	154.79	273.08	32.35	chr8	91658133	91634222	-	promoter	680
chr17:74706692-74707034	NM_001008528	MXRA7	343	171	4	57.17	41.37	38.39	chr17	74707087	74669731	-	promoter	224
chr17:74719953-74720222	NM_001008528	MXRA7	270	135	5	72.73	20.41	35.98	chr17	74707087	74669731	-	upstream	-13000
chr17:74676151-74676902	NM_001008528	MXRA7	752	569	19	57.51	8.09	38.53	chr17	74707087	74669731	-	intron	30561
chr17:74706692-74707034	NM_001008529	MXRA7	343	171	4	57.17	41.37	38.39	chr17	74707087	74675650	-	promoter	224
chr17:74719953-74720222	NM_001008529	MXRA7	270	135	5	72.73	20.41	35.98	chr17	74707087	74675650	-	upstream	-13000
chr9:132597361-132597613	NM_001008563	USP20	253	126	3	76.65	77.56	35.21	chr9	132597695	132644117	+	promoter	-208
chr13:25900982-25901250	NM_001008564	NUP58	269	134	5	132.52	119.33	34.97	chr13	25875665	25916561	+	exon	25451
chr13:25887000-25887230	NM_001008564	NUP58	231	115	4	88.71	42.79	34.32	chr13	25875665	25916561	+	exon	11450
chr13:25887694-25887943	NM_001008564	NUP58	250	125	3	57.88	32.09	38.44	chr13	25875665	25916561	+	exon	12153
chr13:25906068-25906350	NM_001008564	NUP58	283	141	5	57.95	12.93	38.42	chr13	25875665	25916561	+	intron	30544
chr13:25907318-25908164	NM_001008564	NUP58	847	546	8	40.06	9.55	49.42	chr13	25875665	25916561	+	intron	32076
chr5:149754514-149755094	NM_001008657	TCOF1	581	455	3	41.96	28.2	46.81	chr5	149737201	149764195	+	intron	17603
chr6:34231040-34231617	NM_001008703	C6orf1	578	289	61	266.35	13.95	31.49	chr6	34216885	34214156	-	upstream	-14443
chr6:34212593-34213989	NM_001008703	C6orf1	1397	192	78	90.78	4.58	35.34	chr6	34216885	34214156	-	intergenic	3594
chr6:34231040-34231617	NM_001008704	C6orf1	578	289	61	266.35	13.95	31.49	chr6	34216885	34214156	-	upstream	-14443
chr6:34212593-34213989	NM_001008704	C6orf1	1397	192	78	90.78	4.58	35.34	chr6	34216885	34214156	-	intergenic	3594
chr11:67164846-67166385	NM_001008709	PPP1CA	1540	1012	27	106.87	13.49	33.42	chr11	67169376	67165651	-	intergenic	3761
chr8:30241907-30242315	NM_001008710	RBPMS	409	230	4	50.69	23.27	40.19	chr8	30242016	30429778	+	promoter	95
chr8:30209366-30210139	NM_001008710	RBPMS	774	443	56	142.77	8	34.76	chr8	30242016	30429778	+	intergenic	-32264
chr8:30241907-30242315	NM_001008711	RBPMS	409	230	4	50.69	23.27	40.19	chr8	30242016	30429778	+	promoter	95
chr8:30209366-30210139	NM_001008711	RBPMS	774	443	56	142.77	8	34.76	chr8	30242016	30429778	+	intergenic	-32264
chr8:30241907-30242315	NM_001008712	RBPMS	409	230	4	50.69	23.27	40.19	chr8	30242016	30405041	+	promoter	95
chr8:30209366-30210139	NM_001008712	RBPMS	774	443	56	142.77	8	34.76	chr8	30242016	30405041	+	intergenic	-32264
chr3:10059226-10059874	NM_001008737	LOC401052	649	446	4	55.52	31.02	38.88	chr3	10052779	10048101	-	upstream	-6771
chr11:64942191-64943058	NM_001008778	SPDYC	868	725	9	109.37	45.96	32.9	chr11	64937706	64940688	+	intergenic	4918
chr11:64940149-64940557	NM_001008778	SPDYC	409	101	3	42.64	20.68	46.52	chr11	64937706	64940688	+	exon	2647
chr13:113884168-113884448	NM_001008895	CUL4A	281	140	3	67.98	51.71	37.3	chr13	113863818	113919392	+	intron	20490
chr6:160210489-160210711	NM_001008897	TCP1	223	111	7	167.77	47.21	33.69	chr6	160210735	160199529	-	promoter	135
chr8:145065342-145065798	NM_001009184	GRINA	457	268	25	350.14	89.8	32.33	chr8	145064225	145067583	+	promoter	1345
chr8:145066545-145067437	NM_001009184	GRINA	893	541	21	79.93	11.08	34.85	chr8	145064225	145067583	+	exon	2766
chr4:170912537-170913314	NM_001009554	MFAP3L	778	300	6	88.53	62.05	34.31	chr4	170924943	170907747	-	exon	12018
chr4:170926742-170926962	NM_001009554	MFAP3L	221	110	3	54.76	15.51	38.78	chr4	170924943	170907747	-	promoter	-1909
chr2:73479761-73480157	NM_001009570	CCT7	397	198	8	85.61	32.84	34.32	chr2	73461363	73480150	+	exon	18596
chr2:73474833-73475082	NM_001009570	CCT7	250	125	5	44.54	6.46	45.34	chr2	73461363	73480150	+	exon	13594
chrX:100870240-100870655	NM_001009584	ARMCX6	416	149	4	45.73	18.61	44.85	chrX	100872991	100870107	-	exon	2544
chr2:74731217-74731759	NM_001009812	LBX2	543	402	6	71.76	40.82	35.63	chr2	74730443	74724643	-	promoter	-1045
chr5:892702-893255	NM_001009877	BRD9	554	428	6	82.3	59.66	34.28	chr5	892674	863849	-	promoter	-304
chr5:896722-896971	NM_001009877	BRD9	250	125	4	79.21	31.02	34.86	chr5	892674	863849	-	upstream	-4172
chrX:153639881-153640192	NM_001009932	DNASE1L1	312	156	4	88.15	77.56	34.28	chrX	153640428	153629576	-	promoter	392
chrX:153639881-153640192	NM_001009933	DNASE1L1	312	156	4	88.15	77.56	34.28	chrX	153640428	153629576	-	promoter	392
chrX:153639881-153640192	NM_001009934	DNASE1L1	312	156	4	88.15	77.56	34.28	chrX	153640428	153629576	-	promoter	392
chr9:123636796-123637102	NM_001009936	PHF19	307	153	3	41.64	28.57	47.01	chr9	123639606	123631850	-	exon	2657
chr3:49070023-49070245	NM_001009996	DALRD3	223	111	6	94.04	16.47	34.18	chr3	49056041	49052920	-	upstream	-14093
chr3:49050633-49051550	NM_001009996	DALRD3	918	725	11	68.36	14.24	37.01	chr3	49056041	49052920	-	intergenic	4950
chr3:49052283-49053425	NM_001009996	DALRD3	1143	901	24	58.76	10.64	37.92	chr3	49056041	49052920	-	intergenic	3187
chr1:23345943-23346493	NM_001009999	KDM1A	551	192	14	240.73	119.66	31.36	chr1	23345940	23410184	+	promoter	278
chr1:228675107-228675616	NM_001010858	RNF187	510	349	9	78.15	18.99	34.97	chr1	228675067	228683889	+	promoter	294
chr1:228681561-228682617	NM_001010858	RNF187	1057	220	32	75.13	8.94	35.93	chr1	228675067	228683889	+	exon	7022
chr1:9656727-9657130	NM_001010866	TMEM201	404	273	5	109.91	182.06	33.14	chr1	9648931	9665020	+	exon	7997
chr1:9662056-9662507	NM_001010866	TMEM201	452	253	5	106.31	177.28	33.35	chr1	9648931	9665020	+	exon	13350
chr1:9648789-9649125	NM_001010866	TMEM201	337	168	3	68.24	136.54	37.32	chr1	9648931	9665020	+	promoter	26
chr9:19451040-19451587	NM_001010887	ACER2	548	159	4	51.29	32.09	40.13	chr9	19408924	19452500	+	exon	42389
chr10:16526310-16526755	NM_001010908	C1QL3	446	170	7	56.65	16.6	38.49	chr10	16564004	16555741	-	intergenic	37472
chr10:15412940-15413339	NM_001010924	FAM171A1	400	110	6	93.13	62.05	34.37	chr10	15413058	15253643	-	promoter	-81
chr10:15254567-15256152	NM_001010924	FAM171A1	1586	560	24	171.04	44.81	33.44	chr10	15413058	15253643	-	exon	157699
chr7:143079873-143080456	NM_001010972	ZYX	584	179	31	282.09	36.24	32.35	chr7	143078359	143088206	+	promoter	1805
chr7:143078393-143078930	NM_001010972	ZYX	538	392	10	95.13	34.05	34.01	chr7	143078359	143088206	+	promoter	302
chr7:143079327-143079594	NM_001010972	ZYX	268	134	8	119.19	28.53	35.18	chr7	143078359	143088206	+	promoter	1101
chr3:52740053-52740688	NM_001010983	GLT8D1	636	168	10	67.91	21.65	37.31	chr3	52740099	52728499	-	promoter	-271
chr1:231472347-231472921	NM_001010984	SPRTN	575	199	6	43.11	15.67	46.47	chr1	231473681	231490773	+	promoter	-1047
chr16:56966053-56966345	NM_001010989	HERPUD1	293	146	5	99.79	77.56	33.61	chr16	56966001	56977793	+	promoter	198
chr16:56973806-56974141	NM_001010989	HERPUD1	336	168	6	72.73	24.49	35.98	chr16	56966001	56977793	+	exon	7972
chr2:3616435-3617259	NM_001011	RPS7	825	626	8	82.35	31.02	34.29	chr2	3622852	3628509	+	upstream	-6005
chr2:3617578-3618199	NM_001011	RPS7	622	143	5	40.4	13.3	49.02	chr2	3622852	3628509	+	upstream	-4964
chr3:197476756-197477023	NM_001011537	FYTTD1	268	134	6	177.91	273.08	33.16	chr3	197476423	197511317	+	promoter	466
chrX:119866979-119867202	NM_001011551	C1GALT1C1	224	112	3	54.76	15.51	38.78	chrX	119764005	119759528	-	intergenic	-103085
chr9:123301248-123301563	NM_001011649	CDK5RAP2	316	158	4	110.16	182.06	33.07	chr9	123342448	123151146	-	exon	41043
chr9:123233954-123234235	NM_001011649	CDK5RAP2	282	141	4	110.16	182.06	33.07	chr9	123342448	123151146	-	exon	108354
chr9:123171404-123171660	NM_001011649	CDK5RAP2	257	128	4	106.48	77.56	33.39	chr9	123342448	123151146	-	exon	170916
chr3:194343901-194344850	NM_001011655	TMEM44	950	130	6	48.04	18.61	44.17	chr3	194354150	194308401	-	exon	9775
chr10:105110481-105110826	NM_001011663	PCGF6	346	173	7	55.59	12.52	38.84	chr10	105110891	105062552	-	promoter	238
chr7:28843788-28844145	NM_001011666	CREB5	358	179	15	376.4	682.71	31.63	chr7	28725597	28865511	+	exon	118369
chr7:28859807-28860938	NM_001011666	CREB5	1132	254	18	69.73	9.44	36.26	chr7	28725597	28865511	+	exon	134775
chr14:57857740-57858350	NM_001011713	NAA30	611	154	7	103.27	62.05	33.66	chr14	57857270	57879466	+	promoter	775
chr15:83735499-83735995	NM_001011885	BTBD1	497	336	10	131.38	53.97	33.74	chr15	83736106	83685180	-	promoter	359
chr1:45241278-45241900	NM_001012	RPS8	623	440	14	119.74	31.31	35.17	chr1	45241245	45244412	+	promoter	344
chr17:38278627-38279673	NM_001012241	MSL1	1047	179	14	74.74	11.08	35.9	chr17	38278789	38293045	+	promoter	361
chr17:76210329-76210572	NM_001012270	BIRC5	244	122	9	164.87	34.07	33.7	chr17	76210276	76221716	+	promoter	174
chr17:76210329-76210572	NM_001012271	BIRC5	244	122	9	164.87	34.07	33.7	chr17	76210276	76221716	+	promoter	174
chr6:127836655-127837157	NM_001012279	SOGA3	503	101	3	46.07	31.21	44.99	chr6	127840500	127759550	-	exon	3594
chr11:46405011-46405283	NM_001012333	MDK	273	136	16	276.81	45.17	32.01	chr11	46403260	46405387	+	promoter	1887
chr11:46403820-46404377	NM_001012333	MDK	558	358	14	170.47	40.39	33.56	chr11	46403260	46405387	+	promoter	838
chr11:46403820-46404377	NM_001012334	MDK	558	358	14	170.47	40.39	33.56	chr11	46402617	46405387	+	promoter	1481
chr3:125677415-125677826	NM_001012337	ROPN1B	412	212	4	61.15	93.07	37.95	chr3	125687986	125702296	+	upstream	-10366
chr9:35829260-35829779	NM_001012446	FAM221B	520	144	10	212.99	273.08	32.74	chr9	35828744	35817013	-	promoter	-775
chr2:231729662-231729917	NM_001012514	ITM2C	256	128	5	154.79	227.57	32.35	chr2	231729609	231743969	+	promoter	180
chr2:231729662-231729917	NM_001012516	ITM2C	256	128	5	154.79	227.57	32.35	chr2	231729664	231743969	+	promoter	125
chr4:1259156-1259612	NM_001012614	CTBP1	457	312	4	85.94	136.54	34.36	chr4	1242908	1205227	-	upstream	-16476
chr4:1243151-1243930	NM_001012614	CTBP1	780	191	6	52.96	24.33	39.55	chr4	1242908	1205227	-	promoter	-632
chr4:1244646-1246275	NM_001012614	CTBP1	1630	1480	25	63.08	6	37.73	chr4	1242908	1205227	-	upstream	-2552
chr15:72494770-72495075	NM_001012642	GRAMD2	306	153	10	63.87	8.02	37.75	chr15	72490136	72452146	-	upstream	-4786
chr19:46404515-46405011	NM_001012643	MYPOP	497	163	13	269.6	413.66	31.54	chr19	46405862	46393280	-	promoter	1099
chr18:657180-658288	NM_001012716	TYMSOS	1109	573	31	294.91	68.94	30.97	chr18	658340	649619	-	promoter	606
chr18:670582-670928	NM_001012716	TYMSOS	347	173	11	51.27	7.9	40.16	chr18	658340	649619	-	upstream	-12415
chr18:662107-662363	NM_001012716	TYMSOS	257	128	9	71.42	7.18	35.69	chr18	658340	649619	-	upstream	-3895
chr19:57688965-57689187	NM_001012729	DUXA	223	111	4	63.79	12.41	37.62	chr19	57678856	57663093	-	upstream	-10220
chr4:183811285-183812537	NM_001012732	DCTD	1253	846	11	41.08	10.34	47.72	chr4	183838630	183811243	-	exon	26719
chr10:27057735-27057991	NM_001012750	ABI1	257	128	5	141.56	155.12	34.37	chr10	27150016	27035524	-	exon	92153
chr10:27149656-27149903	NM_001012750	ABI1	248	124	7	158.06	53.86	34.39	chr10	27150016	27035524	-	promoter	237
chr10:27057735-27057991	NM_001012751	ABI1	257	128	5	141.56	155.12	34.37	chr10	27150016	27035524	-	exon	92153
chr10:27149656-27149903	NM_001012751	ABI1	248	124	7	158.06	53.86	34.39	chr10	27150016	27035524	-	promoter	237
chr10:27057735-27057991	NM_001012752	ABI1	257	128	5	141.56	155.12	34.37	chr10	27150016	27035524	-	exon	92153
chr10:27149656-27149903	NM_001012752	ABI1	248	124	7	158.06	53.86	34.39	chr10	27150016	27035524	-	promoter	237
chr13:39611382-39612048	NM_001012754	NHLRC3	667	134	11	126.61	48.28	34.5	chr13	39612447	39624244	+	promoter	-732
chr5:97675921-97676184	NM_001012761	RGMB	264	132	3	65.74	46.54	37.43	chr5	98104998	98132198	+	intergenic	-428946
chr5:97912112-97912970	NM_001012761	RGMB	859	708	12	64.59	16.4	37.57	chr5	98104998	98132198	+	intergenic	-192457
chr20:55093132-55093533	NM_001012971	FAM209A	402	110	6	46.63	12.47	45.08	chr20	55099784	55101208	+	upstream	-6452
chr6:43479619-43480036	NM_001012974	LRRC73	418	136	9	99.06	34.58	33.59	chr6	43478081	43474702	-	promoter	-1746
chr16:25251227-25251975	NM_001012981	ZKSCAN2	749	433	5	43.96	18.61	45.63	chr16	25268855	25247321	-	exon	17254
chr16:67690309-67690519	NM_001012984	C16orf86	211	105	3	82.43	46.54	34.29	chr16	67700716	67702661	+	upstream	-10302
chr16:67699947-67700260	NM_001012984	C16orf86	314	157	3	42.02	29.23	46.72	chr16	67700716	67702661	+	promoter	-613
chr16:67691881-67692325	NM_001012984	C16orf86	445	183	8	60.67	13.81	37.59	chr16	67700716	67702661	+	upstream	-8613
chr11:62648388-62648931	NM_001013251	SLC3A2	544	162	17	153.27	33.75	32.99	chr11	62648343	62656355	+	promoter	316
chr11:56457705-56458237	NM_001013358	OR9G9	533	142	15	120.81	16.54	35.6	chr11	56467863	56468781	+	upstream	-9892
chr7:46039385-46040413	NM_001013398	IGFBP3	1029	502	17	51.06	6	39.99	chr7	45960871	45951843	-	intergenic	-79028
chr2:85857827-85858119	NM_001013649	C2orf68	293	146	7	102.98	31.82	33.72	chr2	85839179	85832375	-	upstream	-18794
chr2:85838653-85839195	NM_001013649	C2orf68	543	439	5	45.02	18.8	45.14	chr2	85839179	85832375	-	promoter	255
chr12:52213886-52214467	NM_001013690	FIGNL2	582	385	5	76.74	72.23	35.29	chr12	52225701	52211675	-	exon	11525
chr12:31944685-31945284	NM_001013699	H3F3C	600	214	58	517.72	35.73	27.62	chr12	31945175	31944118	-	promoter	191
chr15:40226342-40226575	NM_001013703	EIF2AK4	234	117	4	132.19	182.06	33.72	chr15	40226324	40327797	+	promoter	134
chr15:40241308-40241510	NM_001013703	EIF2AK4	203	101	4	154.79	182.06	32.35	chr15	40226324	40327797	+	exon	15085
chr6:47976096-47976556	NM_001013732	PTCHD4	461	357	3	65.8	91.03	37.69	chr6	48036425	47845763	-	intron	60099
chr6:48117194-48117781	NM_001013732	PTCHD4	588	451	5	55.26	23.27	38.93	chr6	48036425	47845763	-	intergenic	-81062
chr6:112938348-112938789	NM_001013734	RFPL4B	442	273	19	85.33	10.14	34.3	chr6	112668531	112672498	+	intergenic	270037
chrX:36980060-36981666	NM_001013736	FAM47C	1607	756	62	277.54	13.96	31.86	chrX	37026431	37029739	+	intergenic	-45568
chr7:64125736-64125939	NM_001013746	ZNF107	204	102	3	110.16	136.54	33.07	chr7	64126460	64171960	+	promoter	-623
chr7:64146259-64147135	NM_001013746	ZNF107	877	425	5	76.74	81.63	35.29	chr7	64126460	64171960	+	intron	20237
chr7:64145158-64146049	NM_001013746	ZNF107	892	477	5	59.27	27.67	37.85	chr7	64126460	64171960	+	intron	19143
chr7:64166692-64170671	NM_001013746	ZNF107	3980	3342	68	134.63	7.55	34.5	chr7	64126460	64171960	+	exon	42221
chr8:22458402-22458826	NM_001013842	C8orf58	425	295	3	64.44	77.56	37.57	chr8	22457113	22461662	+	promoter	1501
chr13:30857626-30857984	NM_001014380	KATNAL1	359	179	7	83.02	38.98	34.81	chr13	30881191	30776766	-	exon	23386
chr13:30779137-30780611	NM_001014380	KATNAL1	1475	966	19	83.49	15.51	34.68	chr13	30881191	30776766	-	exon	101317
chr13:30870245-30870763	NM_001014380	KATNAL1	519	148	8	51.61	14.48	40.01	chr13	30881191	30776766	-	intron	10687
chr13:30781209-30782233	NM_001014380	KATNAL1	1025	380	9	52.18	9.8	39.87	chr13	30881191	30776766	-	exon	99470
chr13:30776961-30779127	NM_001014380	KATNAL1	2167	207	19	44.12	7.82	45.54	chr13	30881191	30776766	-	exon	103147
chr11:3109044-3109577	NM_001014437	CARS	534	408	5	49.3	16.57	40.92	chr11	3078681	3022151	-	intergenic	-30629
chr4:8616695-8616986	NM_001014447	CPZ	292	146	4	85.13	68.94	34.26	chr4	8594386	8621488	+	intron	22454
chr4:8616695-8616986	NM_001014448	CPZ	292	146	4	85.13	68.94	34.26	chr4	8594386	8621488	+	intron	22454
chr16:70337844-70338127	NM_001014449	DDX19B	284	142	3	80.56	93.07	34.42	chr16	70333061	70367735	+	intron	4924
chr16:70337844-70338127	NM_001014451	DDX19B	284	142	3	80.56	93.07	34.42	chr16	70333061	70367735	+	intron	4924
chr19:51856320-51856624	NM_001014763	ETFB	305	152	5	72.67	31.02	35.73	chr19	51858096	51848408	-	promoter	1624
chr17:3572105-3572984	NM_001014764	EMC6	880	500	28	190.45	27.3	33.02	chr17	3572016	3572963	+	promoter	528
chr10:79492908-79493529	NM_001014797	KCNMA1	622	176	5	61	41.37	37.78	chr10	79397577	78629358	-	intergenic	-95641
chr10:79540172-79540532	NM_001014797	KCNMA1	361	180	6	64.18	27.78	37.66	chr10	79397577	78629358	-	intergenic	-142775
chr14:24663928-24664130	NM_001014842	TM9SF1	203	101	3	58.78	18.25	37.92	chr14	24664942	24659243	-	promoter	913
chr2:71576851-71577087	NM_001014972	ZNF638	237	118	4	41.69	8.27	47	chr2	71558884	71662191	+	exon	18085
chr5:154346212-154346478	NM_001014990	MRPL22	267	133	5	73.21	20.71	36.07	chr5	154320632	154348971	+	exon	25713
chr16:29466851-29467219	NM_001014999	SLX1A	369	184	5	47.35	19.08	44.7	chr16	29465821	29469545	+	promoter	1214
chr16:30206193-30206561	NM_001014999	SLX1A	369	184	6	50.56	17.17	40.2	chr16	30205163	30208887	+	promoter	1214
chr19:50000344-50000644	NM_001015	RPS11	301	150	9	65.58	10.51	37.47	chr19	49999621	50002969	+	promoter	873
chr19:50001060-50001554	NM_001015	RPS11	495	153	11	42.82	8.53	46.54	chr19	49999621	50002969	+	promoter	1686
chr16:29466851-29467219	NM_001015000	SLX1A	369	184	5	47.35	19.08	44.7	chr16	29465821	29469545	+	promoter	1214
chr16:30206193-30206561	NM_001015000	SLX1A	369	184	6	50.56	17.17	40.2	chr16	30205163	30208887	+	promoter	1214
chr16:129462-129716	NM_001015052	MPG	255	127	3	80.56	93.07	34.42	chr16	128168	135850	+	promoter	1421
chr16:134277-134529	NM_001015052	MPG	253	126	4	72.67	24.82	35.73	chr16	128168	135850	+	intron	6235
chr2:74668817-74669026	NM_001015055	RTKN	210	105	6	249.83	273.08	30.48	chr2	74669060	74652987	-	promoter	139
chr2:74687519-74688045	NM_001015055	RTKN	527	336	8	50.67	12.26	40.15	chr2	74669060	74652987	-	upstream	-18722
chr2:74668817-74669026	NM_001015056	RTKN	210	105	6	249.83	273.08	30.48	chr2	74667710	74652987	-	promoter	-1211
chr8:30889316-30890296	NM_001015508	PURG	981	591	14	178.36	80.43	34.55	chr8	30891231	30853317	-	promoter	1425
chr19:57723173-57724506	NM_001015879	AURKC	1334	432	16	130.86	25.43	33.99	chr19	57742376	57746916	+	upstream	-18537
chrX:106959898-106960309	NM_001015881	TSC22D3	412	191	19	204.82	45.4	33.76	chrX	106959711	106956451	-	promoter	-392
chrX:106956524-106958076	NM_001015881	TSC22D3	1553	188	43	53.4	3.78	39.37	chrX	106959711	106956451	-	exon	2411
chr4:166254474-166254816	NM_001017369	MSMO1	343	171	6	48.54	15.96	43.93	chr4	166248817	166264314	+	intron	5828
chr13:39611382-39612048	NM_001017370	NHLRC3	667	134	11	126.61	48.28	34.5	chr13	39612447	39624244	+	promoter	-732
chr2:174828474-174828734	NM_001017371	SP3	261	130	3	78.51	84.61	35.04	chr2	174828947	174771186	-	promoter	343
chr2:174819622-174820997	NM_001017371	SP3	1376	777	25	95.75	9.93	34.05	chr2	174828947	174771186	-	exon	8638
chr3:129389165-129390165	NM_001017395	TMCC1	1001	177	50	761.9	163.04	27.2	chr3	129599402	129366634	-	exon	209737
chr3:129546643-129547352	NM_001017395	TMCC1	710	180	14	196.23	66.08	32.82	chr3	129599402	129366634	-	exon	52405
chr3:129368367-129370532	NM_001017395	TMCC1	2166	1967	34	179.57	22.16	34.57	chr3	129599402	129366634	-	exon	229953
chr3:129366646-129368002	NM_001017395	TMCC1	1357	1230	14	96.62	21.05	33.88	chr3	129599402	129366634	-	exon	232078
chr2:95847467-95847853	NM_001017396	ZNF2	387	193	5	82.43	77.56	34.29	chr2	95831161	95850064	+	exon	16499
chr2:95885450-95885835	NM_001017396	ZNF2	386	193	3	43.01	31.02	46.44	chr2	95831161	95850064	+	intergenic	54481
chr1:62902341-62902776	NM_001017415	USP1	436	286	3	48.38	31.02	44.03	chr1	62901974	62917475	+	promoter	584
chr1:62902341-62902776	NM_001017416	USP1	436	286	3	48.38	31.02	44.03	chr1	62901974	62917475	+	promoter	584
chr10:97432434-97432645	NM_001017423	ALDH18A1	212	106	3	109.48	132.96	32.85	chr10	97416567	97365685	-	upstream	-15972
chr22:30742288-30742503	NM_001017437	CCDC157	216	108	9	283.92	116.34	32.33	chr22	30752623	30774644	+	upstream	-10228
chr22:30733692-30733908	NM_001017437	CCDC157	217	108	5	108.38	25.85	33.15	chr22	30752623	30774644	+	upstream	-18823
chr22:30736177-30736385	NM_001017437	CCDC157	209	104	3	66.81	25.16	37.36	chr22	30752623	30774644	+	upstream	-16342
chr22:30740924-30741222	NM_001017437	CCDC157	299	149	5	64.23	23.19	37.67	chr22	30752623	30774644	+	upstream	-11550
chr22:30734765-30735090	NM_001017437	CCDC157	326	163	6	57.24	15.17	38.54	chr22	30752623	30774644	+	upstream	-17696
chr19:5901781-5902072	NM_001017921	VMAC	292	146	3	88.81	136.54	34.3	chr19	5904851	5910263	+	upstream	-2925
chr19:5903603-5903808	NM_001017921	VMAC	206	103	3	100.25	93.07	33.66	chr19	5904851	5910263	+	promoter	-1146
chr14:45366494-45366725	NM_001017923	C14orf28	232	116	4	117.74	112.82	35.63	chr14	45366506	45376460	+	promoter	103
chr14:45356648-45357034	NM_001017923	C14orf28	387	193	7	41.18	10.51	47.57	chr14	45366506	45376460	+	upstream	-9665
chr10:85974099-85974364	NM_001017924	LRIT2	266	133	3	80.56	93.07	34.42	chr10	85985345	85980248	-	intergenic	11114
chr1:166244815-166246890	NM_001017961	FAM78B	2076	196	70	116.58	5.72	35.38	chr1	166135992	166038535	-	intergenic	-109860
chr10:74806670-74806872	NM_001017962	P4HA1	203	101	4	47.08	7.3	44.85	chr10	74856732	74766979	-	exon	49961
chr14:102606072-102606449	NM_001017963	HSP90AA1	378	189	5	110.16	227.57	33.07	chr14	102606086	102547074	-	promoter	-174
chr14:102549384-102549667	NM_001017963	HSP90AA1	284	142	19	45.55	3.49	44.91	chr14	102606086	102547074	-	exon	56561
chr22:21983849-21984392	NM_001017964	YDJC	544	116	5	76.74	67.51	35.29	chr22	21984340	21982377	-	promoter	220
chr22:21982382-21982903	NM_001017964	YDJC	522	385	13	106.64	25.45	33.42	chr22	21984340	21982377	-	promoter	1698
chr5:81573446-81573814	NM_001017971	ATP6AP1L	369	184	18	59.38	6.65	38.04	chr5	81575280	81614465	+	promoter	-1650
chr1:91852707-91853310	NM_001017975	HFM1	604	295	141	1503.33	68.08	20.93	chr1	91870426	91726322	-	intron	17418
chr1:167904970-167905237	NM_001017977	DCAF6	268	134	5	96.49	41.57	33.92	chr1	167905796	168045083	+	promoter	-693
chr1:168024728-168025766	NM_001017977	DCAF6	1039	801	55	49.19	5.58	40.92	chr1	167905796	168045083	+	intron	119451
chr19:46056345-46057062	NM_001017989	OPA3	718	193	5	56.62	30.02	38.54	chr19	46088122	46031024	-	intron	31419
chr19:46055390-46056249	NM_001017989	OPA3	860	337	5	52.18	20.02	39.88	chr19	46088122	46031024	-	intron	32303
chrX:154688117-154688328	NM_001017990	H2AFB1	212	106	3	97.79	84.61	33.74	chrX	154689596	154689079	-	promoter	1374
chrX:154611728-154611940	NM_001017990	H2AFB1	213	106	3	72.11	31.02	35.53	chrX	154610427	154610944	+	promoter	1407
chrX:154114614-154114826	NM_001017990	H2AFB1	213	106	3	72.11	31.02	35.53	chrX	154113316	154113833	+	promoter	1404
chrX:154688117-154688328	NM_001017991	H2AFB2	212	106	3	97.79	84.61	33.74	chrX	154689669	154689075	-	promoter	1447
chrX:154611728-154611940	NM_001017991	H2AFB2	213	106	3	72.11	31.02	35.53	chrX	154610354	154610948	+	promoter	1480
chrX:154114614-154114826	NM_001017991	H2AFB2	213	106	3	72.11	31.02	35.53	chrX	154113243	154113837	+	promoter	1477
chr5:56777698-56778394	NM_001017992	ACTBL2	697	510	6	93.13	86.5	34.34	chr5	56778636	56775842	-	promoter	590
chr19:1439999-1440543	NM_001018	RPS15	545	153	43	374.18	34.87	31.25	chr19	1438362	1440496	+	promoter	1909
chr19:1419927-1420388	NM_001018	RPS15	462	160	6	75.72	31.82	35.63	chr19	1438362	1440496	+	upstream	-18205
chr19:1432496-1432703	NM_001018	RPS15	208	104	4	62.84	12.05	37.85	chr19	1438362	1440496	+	upstream	-5763
chr1:155161228-155161644	NM_001018016	MUC1	417	185	11	50.42	8.62	40.26	chr1	155162706	155158299	-	promoter	1270
chr1:155161228-155161644	NM_001018017	MUC1	417	185	11	50.42	8.62	40.26	chr1	155162706	155158299	-	promoter	1270
chr22:41924510-41925206	NM_001018050	POLR3H	697	301	10	55.67	9.83	38.83	chr22	41940493	41921805	-	exon	15635
chr22:41924510-41925206	NM_001018052	POLR3H	697	301	10	55.67	9.83	38.83	chr22	41940493	41921805	-	exon	15635
chr11:11969484-11969689	NM_001018057	DKK3	206	103	3	66.81	25.16	37.36	chr11	12030186	11984542	-	intergenic	60600
chr11:11979690-11980766	NM_001018057	DKK3	1077	622	11	53.38	11.93	39.41	chr11	12030186	11984542	-	intergenic	49958
chr1:67895655-67896159	NM_001018067	SERBP1	505	192	41	267.89	20.49	31.61	chr1	67896123	67873492	-	promoter	216
chr1:67895655-67896159	NM_001018068	SERBP1	505	192	41	267.89	20.49	31.61	chr1	67896123	67873492	-	promoter	216
chr1:67895655-67896159	NM_001018069	SERBP1	505	192	41	267.89	20.49	31.61	chr1	67896123	67873492	-	promoter	216
chr15:58000972-58001552	NM_001018102	POLR2M	581	416	13	59.16	8.48	37.82	chr15	57998718	58009755	+	intron	2544
chr7:131241013-131241222	NM_001018111	PODXL	210	105	3	100.25	93.07	33.66	chr7	131241376	131185020	-	promoter	259
chr17:49243922-49244385	NM_001018137	NME2	464	339	8	79.9	28.58	34.91	chr17	49242795	49249105	+	promoter	1358
chr17:49243922-49244385	NM_001018138	NME2	464	339	8	79.9	28.58	34.91	chr17	49244082	49249105	+	promoter	71
chr17:49243922-49244385	NM_001018139	NME2	464	339	8	79.9	28.58	34.91	chr17	49243861	49249105	+	promoter	292
chr1:154227510-154227841	NM_001018837	HAX1	332	166	11	154	44.32	32.74	chr1	154245038	154248355	+	upstream	-17363
chr1:154233355-154233630	NM_001018837	HAX1	276	138	5	68.68	18.04	37.01	chr1	154245038	154248355	+	upstream	-11546
chr1:154229507-154229764	NM_001018837	HAX1	258	129	6	81.07	16.01	34.7	chr1	154245038	154248355	+	upstream	-15403
chr1:154241210-154241482	NM_001018837	HAX1	273	136	6	65.77	14.32	37.67	chr1	154245038	154248355	+	upstream	-3692
chr1:154226347-154226589	NM_001018837	HAX1	243	121	6	58.54	9.05	38.04	chr1	154245038	154248355	+	upstream	-18570
chr1:31532037-31532353	NM_001020658	PUM1	317	158	4	110.16	182.06	33.07	chr1	31538564	31404352	-	exon	6369
chr1:31465261-31465596	NM_001020658	PUM1	336	168	6	121.34	103.42	35.57	chr1	31538564	31404352	-	exon	73136
chr19:54376818-54377578	NM_001020818	MYADM	761	190	16	139.73	33.01	34.27	chr19	54372644	54379689	+	exon	4554
chr19:54376818-54377578	NM_001020821	MYADM	761	190	16	139.73	33.01	34.27	chr19	54372644	54379689	+	exon	4554
chr5:142779370-142779825	NM_001020825	NR3C1	456	343	6	46.63	11.32	45.08	chr5	142783254	142657495	-	exon	3657
chr5:142712156-142713160	NM_001020825	NR3C1	1005	454	13	50.97	6.2	39.97	chr5	142783254	142657495	-	intron	70596
chr15:82821101-82821369	NM_001021	RPS17	269	134	8	73.62	11.13	36.23	chr15	82824952	82821157	-	exon	3717
chr15:82824347-82824665	NM_001021	RPS17	319	159	23	114.86	8.13	35.36	chr15	82824952	82821157	-	promoter	446
chr15:83208690-83209008	NM_001021	RPS17	319	159	20	104.2	7.92	33.75	chr15	83209295	83205500	-	promoter	446
chr19:57765706-57766410	NM_001023563	ZNF805	705	198	14	161.58	50.65	33.76	chr19	57752052	57774106	+	exon	14006
chr19:57764555-57765358	NM_001023563	ZNF805	804	648	9	92.25	35.26	34.59	chr19	57752052	57774106	+	exon	12904
chr20:60965217-60965558	NM_001024	RPS21	342	171	4	46.54	24.82	44.78	chr20	60962120	60963576	+	intergenic	3267
chr5:142779370-142779825	NM_001024094	NR3C1	456	343	6	46.63	11.32	45.08	chr5	142783254	142657495	-	exon	3657
chr5:142712156-142713160	NM_001024094	NR3C1	1005	454	13	50.97	6.2	39.97	chr5	142783254	142657495	-	intron	70596
chr14:67014131-67014714	NM_001024218	GPHN	584	125	3	61.74	91.03	37.99	chr14	66974124	67648525	+	intron	40298
chr1:228247918-228248928	NM_001024226	ARF1	1011	819	10	163.34	124.1	33.81	chr1	228270360	228286913	+	intergenic	-21937
chr8:38848185-38848961	NM_001024380	TM2D2	777	541	11	42.82	10.71	46.54	chr8	38854041	38846326	-	exon	5468
chr8:38848185-38848961	NM_001024381	TM2D2	777	541	11	42.82	10.71	46.54	chr8	38854041	38846326	-	exon	5468
chr16:28303837-28304607	NM_001024401	SBK1	771	409	26	463.57	273.75	28.72	chr16	28303839	28335170	+	promoter	383
chr16:28328670-28328919	NM_001024401	SBK1	250	125	4	132.19	182.06	33.72	chr16	28303839	28335170	+	exon	24955
chr16:28331920-28332763	NM_001024401	SBK1	844	548	12	163.16	91.65	33.92	chr16	28303839	28335170	+	exon	28502
chr16:28331381-28331657	NM_001024401	SBK1	277	138	3	73.35	66.48	36.16	chr16	28303839	28335170	+	exon	27680
chr16:28332887-28334870	NM_001024401	SBK1	1984	887	28	268.71	41.04	31.51	chr16	28303839	28335170	+	exon	30039
chr2:88091666-88091869	NM_001024457	RGPD1	204	102	3	110.16	136.54	33.07	chr2	88285309	88055478	-	exon	193542
chr2:87204727-87204961	NM_001024457	RGPD1	235	117	4	120.62	124.1	35.17	chr2	87144737	87241099	+	exon	60107
chr2:87157616-87158134	NM_001024457	RGPD1	519	369	3	46.07	32.2	44.75	chr2	87144737	87241099	+	intron	13138
chr2:88272026-88272673	NM_001024457	RGPD1	648	353	6	46.63	16.08	45.08	chr2	88285309	88055478	-	intron	12960
chr19:57988628-57988835	NM_001024596	ZNF772	208	104	3	106.02	116.34	33.19	chr19	57988938	57980953	-	promoter	207
chr19:57984364-57984892	NM_001024596	ZNF772	529	379	4	46.54	24.62	44.78	chr19	57988938	57980953	-	exon	4310
chr1:149783405-149784067	NM_001024599	HIST2H2BF	663	223	63	1382.71	814.4	23.4	chr1	149783928	149783433	-	promoter	192
chr1:149784796-149785274	NM_001024599	HIST2H2BF	479	182	19	439.85	682.71	27.81	chr1	149783928	149783433	-	promoter	-1107
chr5:179125900-179126151	NM_001024649	CANX	252	126	6	170.41	132.96	33.37	chr5	179125929	179158639	+	promoter	96
chr19:51020913-51022690	NM_001024656	ASPDH	1778	1272	18	306.41	273.08	31.28	chr19	51017947	51014856	-	upstream	-3854
chr19:51020179-51020708	NM_001024656	ASPDH	530	196	4	59.78	46.54	37.77	chr19	51017947	51014856	-	upstream	-2496
chr8:145770698-145771161	NM_001024678	LRRC24	464	323	6	127.7	227.57	34.4	chr8	145752416	145747760	-	upstream	-18513
chr8:145748985-145749633	NM_001024678	LRRC24	649	165	7	42.97	10.34	46.45	chr8	145752416	145747760	-	intron	3107
chr16:30582318-30583076	NM_001024683	ZNF688	759	500	14	213.88	108.59	32.85	chr16	30583728	30581018	-	promoter	1031
chr12:122459376-122460136	NM_001024808	BCL7A	761	593	32	594.96	529.25	29.71	chr12	122459791	122499950	+	promoter	-35
chr3:30713305-30713855	NM_001024847	TGFBR2	551	123	3	62.73	91.03	37.83	chr3	30647993	30735633	+	exon	65587
chr6:110500632-110500876	NM_001024934	WASF1	245	122	8	276.36	248.2	32.06	chr6	110501207	110421021	-	promoter	453
chr6:110422726-110423486	NM_001024934	WASF1	761	222	45	470.56	49.37	28.17	chr6	110501207	110421021	-	exon	78101
chr6:110500632-110500876	NM_001024935	WASF1	245	122	8	276.36	248.2	32.06	chr6	110501207	110421021	-	promoter	453
chr6:110422726-110423486	NM_001024935	WASF1	761	222	45	470.56	49.37	28.17	chr6	110501207	110421021	-	exon	78101
chr6:110500632-110500876	NM_001024936	WASF1	245	122	8	276.36	248.2	32.06	chr6	110501207	110421021	-	promoter	453
chr6:110422726-110423486	NM_001024936	WASF1	761	222	45	470.56	49.37	28.17	chr6	110501207	110421021	-	exon	78101
chr17:4736664-4736871	NM_001024937	MINK1	208	104	4	154.79	182.06	32.35	chr17	4736634	4801356	+	promoter	133
chr11:121232591-121233300	NM_001024956	SC5D	710	157	9	92.1	37.23	34.6	chr11	121163576	121184119	+	intergenic	69369
chr11:121233397-121233898	NM_001024956	SC5D	502	365	7	56.53	15.51	38.57	chr11	121163576	121184119	+	intergenic	70071
chr3:9833903-9834426	NM_001024959	ARPC4	524	126	3	45.28	31.02	45.03	chr3	9834178	9848789	+	promoter	-14
chr3:9821735-9822295	NM_001024959	ARPC4	561	197	5	42.4	17.4	46.5	chr3	9834178	9848789	+	upstream	-12163
chr3:9831422-9831624	NM_001024959	ARPC4	203	101	3	47.74	11.63	44.43	chr3	9834178	9848789	+	upstream	-2655
chr3:9833903-9834426	NM_001024960	ARPC4	524	126	3	45.28	31.02	45.03	chr3	9834178	9848789	+	promoter	-14
chr3:9821735-9822295	NM_001024960	ARPC4	561	197	5	42.4	17.4	46.5	chr3	9834178	9848789	+	upstream	-12163
chr3:9831422-9831624	NM_001024960	ARPC4	203	101	3	47.74	11.63	44.43	chr3	9834178	9848789	+	upstream	-2655
chr5:81573446-81573814	NM_001025	RPS23	369	184	18	59.38	6.65	38.04	chr5	81574235	81569138	-	promoter	605
chr5:148930397-148930926	NM_001025105	CSNK1A1	530	179	12	113.38	23.02	35.66	chr5	148931115	148875456	-	promoter	454
chr5:149808552-149809317	NM_001025158	CD74	766	452	8	152.67	182.06	33.09	chr5	149792499	149781199	-	upstream	-16435
chr5:149808552-149809317	NM_001025159	CD74	766	452	8	152.67	182.06	33.09	chr5	149792499	149781199	-	upstream	-16435
chr3:183887774-183889870	NM_001025205	AP2M1	2097	1074	34	281.28	44.96	32.16	chr3	183892633	183901879	+	upstream	-3811
chrX:153278504-153278993	NM_001025242	IRAK1	490	194	10	102.79	36.74	33.66	chrX	153285342	153275956	-	exon	6594
chrX:153284631-153285325	NM_001025242	IRAK1	695	141	13	115.36	32.34	35.22	chrX	153285342	153275956	-	promoter	364
chrX:153294345-153294620	NM_001025242	IRAK1	276	138	3	57.17	31.02	38.39	chrX	153285342	153275956	-	upstream	-9140
chrX:153292023-153292751	NM_001025242	IRAK1	729	170	5	44.61	24.82	45.34	chrX	153285342	153275956	-	upstream	-7045
chrX:153281845-153282134	NM_001025242	IRAK1	290	145	3	50.64	22.7	40.13	chrX	153285342	153275956	-	exon	3353
chrX:153295287-153296958	NM_001025242	IRAK1	1672	1009	24	146.28	22.56	34.27	chrX	153285342	153275956	-	upstream	-10780
chrX:153293143-153293762	NM_001025242	IRAK1	620	185	4	40.68	21.65	48.83	chrX	153285342	153275956	-	upstream	-8110
chrX:153284059-153284329	NM_001025242	IRAK1	271	135	3	44.59	16.92	45.31	chrX	153285342	153275956	-	promoter	1148
chrX:153275984-153277484	NM_001025242	IRAK1	1501	644	29	60.54	9.17	37.62	chrX	153285342	153275956	-	exon	8608
chrX:153278504-153278993	NM_001025243	IRAK1	490	194	10	102.79	36.74	33.66	chrX	153285342	153275956	-	exon	6594
chrX:153284631-153285325	NM_001025243	IRAK1	695	141	13	115.36	32.34	35.22	chrX	153285342	153275956	-	promoter	364
chrX:153294345-153294620	NM_001025243	IRAK1	276	138	3	57.17	31.02	38.39	chrX	153285342	153275956	-	upstream	-9140
chrX:153292023-153292751	NM_001025243	IRAK1	729	170	5	44.61	24.82	45.34	chrX	153285342	153275956	-	upstream	-7045
chrX:153281845-153282134	NM_001025243	IRAK1	290	145	3	50.64	22.7	40.13	chrX	153285342	153275956	-	exon	3353
chrX:153295287-153296958	NM_001025243	IRAK1	1672	1009	24	146.28	22.56	34.27	chrX	153285342	153275956	-	upstream	-10780
chrX:153293143-153293762	NM_001025243	IRAK1	620	185	4	40.68	21.65	48.83	chrX	153285342	153275956	-	upstream	-8110
chrX:153284059-153284329	NM_001025243	IRAK1	271	135	3	44.59	16.92	45.31	chrX	153285342	153275956	-	promoter	1148
chrX:153275984-153277484	NM_001025243	IRAK1	1501	644	29	60.54	9.17	37.62	chrX	153285342	153275956	-	exon	8608
chr15:48624374-48624679	NM_001025248	DUT	306	153	13	161.6	30.85	33.78	chr15	48623620	48635570	+	promoter	906
chr15:48624374-48624679	NM_001025249	DUT	306	153	13	161.6	30.85	33.78	chr15	48623620	48635570	+	promoter	906
chr18:8609434-8610223	NM_001025300	RAB12	790	400	5	88.47	116.34	34.33	chr18	8609442	8639380	+	promoter	386
chr12:45609880-45610210	NM_001025356	ANO6	331	165	4	88.81	182.06	34.3	chr12	45609769	45826134	+	promoter	276
chr6:43745184-43745484	NM_001025366	VEGFA	301	150	21	319.84	50.12	31.02	chr6	43737945	43754223	+	exon	7389
chr6:43737947-43739025	NM_001025366	VEGFA	1079	198	45	216.17	17.5	32.66	chr6	43737945	43754223	+	promoter	541
chr6:43745184-43745484	NM_001025367	VEGFA	301	150	21	319.84	50.12	31.02	chr6	43737945	43754223	+	exon	7389
chr6:43737947-43739025	NM_001025367	VEGFA	1079	198	45	216.17	17.5	32.66	chr6	43737945	43754223	+	promoter	541
chr6:43745184-43745484	NM_001025368	VEGFA	301	150	21	319.84	50.12	31.02	chr6	43737945	43754223	+	exon	7389
chr6:43737947-43739025	NM_001025368	VEGFA	1079	198	45	216.17	17.5	32.66	chr6	43737945	43754223	+	promoter	541
chr6:43745184-43745484	NM_001025369	VEGFA	301	150	21	319.84	50.12	31.02	chr6	43737945	43754223	+	exon	7389
chr6:43737947-43739025	NM_001025369	VEGFA	1079	198	45	216.17	17.5	32.66	chr6	43737945	43754223	+	promoter	541
chr6:43745184-43745484	NM_001025370	VEGFA	301	150	21	319.84	50.12	31.02	chr6	43737945	43754223	+	exon	7389
chr6:43737947-43739025	NM_001025370	VEGFA	1079	198	45	216.17	17.5	32.66	chr6	43737945	43754223	+	promoter	541
chr16:69680935-69681489	NM_001025433	NQO1	555	361	9	141.05	93.07	34.45	chr16	69760533	69743303	-	intergenic	79321
chr16:69725773-69727966	NM_001025433	NQO1	2194	1473	39	295.1	35.26	31.12	chr16	69760533	69743303	-	intergenic	33664
chr16:69775770-69776603	NM_001025433	NQO1	834	264	27	222.74	25.87	32.75	chr16	69760533	69743303	-	upstream	-15653
chr16:69732345-69734651	NM_001025433	NQO1	2307	960	29	41.58	4.29	47.11	chr16	69760533	69743303	-	intergenic	27035
chr16:69680935-69681489	NM_001025434	NQO1	555	361	9	141.05	93.07	34.45	chr16	69760533	69743303	-	intergenic	79321
chr16:69725773-69727966	NM_001025434	NQO1	2194	1473	39	295.1	35.26	31.12	chr16	69760533	69743303	-	intergenic	33664
chr16:69775770-69776603	NM_001025434	NQO1	834	264	27	222.74	25.87	32.75	chr16	69760533	69743303	-	upstream	-15653
chr16:69732345-69734651	NM_001025434	NQO1	2307	960	29	41.58	4.29	47.11	chr16	69760533	69743303	-	intergenic	27035
chr17:8371150-8371370	NM_001025579	NDEL1	221	110	4	86.63	24.82	34.26	chr17	8339169	8371495	+	exon	32091
chr17:8370227-8371064	NM_001025579	NDEL1	838	353	12	82.78	14.44	34.7	chr17	8339169	8371495	+	exon	31476
chrX:109560813-109561113	NM_001025580	AMMECR1	301	150	4	83.74	65.32	34.64	chrX	109561380	109437413	-	promoter	417
chrX:109589716-109590197	NM_001025580	AMMECR1	482	288	19	56.76	7.26	38.56	chrX	109561380	109437413	-	intergenic	-28576
chr9:74525539-74525977	NM_001025780	ABHD17B	439	338	3	41.46	20.68	47.24	chr9	74526161	74480067	-	promoter	403
chr8:143940243-143940556	NM_001026213	CYP11B1	314	157	3	61.65	93.07	37.8	chr8	143961236	143953772	-	intergenic	20837
chr19:46440931-46441342	NM_001029861	NANOS2	412	159	5	109.4	182.06	32.88	chr19	46418036	46416472	-	intergenic	-23100
chr1:27875066-27876244	NM_001029882	AHDC1	1179	840	14	170.47	73.16	33.56	chr1	27930005	27860755	-	exon	54350
chr1:27876670-27877924	NM_001029882	AHDC1	1255	735	9	106.5	62.05	33.41	chr1	27930005	27860755	-	exon	52708
chr1:27877976-27878784	NM_001029882	AHDC1	809	178	9	116.04	50.2	35.16	chr1	27930005	27860755	-	exon	51625
chr1:27873764-27874913	NM_001029882	AHDC1	1150	984	14	138.51	35.68	34.04	chr1	27930005	27860755	-	exon	55667
chr5:176829208-176829580	NM_001029886	PFN3	373	186	6	120.62	186.15	35.17	chr5	176827637	176827107	-	promoter	-1757
chrX:77223589-77224999	NM_001029891	PGAM4	1411	1230	29	219.38	49.61	32.92	chrX	77225135	77223457	-	promoter	841
chr4:147442758-147442962	NM_001029998	SLC10A7	205	102	3	81.18	44.32	34.69	chr4	147443123	147175139	-	promoter	263
chr14:50053278-50053629	NM_001030001	RPS29	352	176	72	797.64	41.38	28.07	chr14	50053134	50043389	-	promoter	-319
chr16:88881223-88881603	NM_001030018	APRT	381	190	3	53.62	58.17	39.26	chr16	88878342	88875876	-	upstream	-3071
chr16:88877950-88878441	NM_001030018	APRT	492	194	6	60.94	20.34	37.68	chr16	88878342	88875876	-	promoter	147
chr16:88875878-88876273	NM_001030018	APRT	396	198	12	67.98	12.29	37.3	chr16	88878342	88875876	-	exon	2267
chr14:32561712-32563619	NM_001030055	ARHGAP5	1908	1591	50	135.16	9.44	34.6	chr14	32546494	32628934	+	exon	16171
chr10:122114176-122114801	NM_001030059	PLPP4	626	344	78	55.52	3.06	38.89	chr10	122216465	122349376	+	intergenic	-101977
chr6:147728125-147729387	NM_001030060	SAMD5	1263	586	20	86.16	12.07	34.28	chr6	147829827	147891157	+	intergenic	-101071
chr6:147703901-147704125	NM_001030060	SAMD5	225	112	3	44.64	10.23	45.26	chr6	147829827	147891157	+	intergenic	-125814
chr19:8376250-8376511	NM_001031	RPS28	262	131	5	153.88	221.61	32.77	chr19	8386383	8387280	+	upstream	-10003
chr19:8386826-8387353	NM_001031	RPS28	528	419	6	64.62	31.02	37.57	chr19	8386383	8387280	+	promoter	706
chr19:8368729-8368950	NM_001031	RPS28	222	111	4	90.14	27.55	35.55	chr19	8386383	8387280	+	upstream	-17544
chr11:67450248-67450604	NM_001031615	ALDH3B2	357	178	18	49.64	5.25	40.8	chr11	67448685	67429632	-	promoter	-1741
chr7:1029619-1029974	NM_001031617	COX19	356	178	3	68.24	136.54	37.32	chr7	1015235	1004485	-	upstream	-14561
chr6:56965444-56966871	NM_001031623	ZNF451	1428	501	12	94.65	24.82	34.14	chr6	56954827	57035098	+	intron	11330
chr6:56967763-56968460	NM_001031623	ZNF451	698	312	8	63.67	23.56	37.58	chr6	56954827	57035098	+	intron	13284
chr6:56968633-56969755	NM_001031623	ZNF451	1123	553	11	67.37	13.64	37.35	chr6	56954827	57035098	+	intron	14367
chr6:56971292-56971508	NM_001031623	ZNF451	217	108	4	45.34	6.89	45.02	chr6	56954827	57035098	+	intron	16573
chr1:54681795-54682060	NM_001031672	CYB5RL	266	133	4	81.03	33.01	34.69	chr1	54665746	54638026	-	upstream	-16181
chr1:54678136-54678395	NM_001031672	CYB5RL	260	130	3	51.97	24.2	39.9	chr1	54665746	54638026	-	upstream	-12519
chr1:54675595-54675841	NM_001031672	CYB5RL	247	123	5	83.04	19.16	34.83	chr1	54665746	54638026	-	upstream	-9972
chr1:54665864-54666346	NM_001031672	CYB5RL	483	250	17	114.44	17.48	35.43	chr1	54665746	54638026	-	promoter	-359
chr1:54670682-54670905	NM_001031672	CYB5RL	224	112	5	79.43	17.37	34.86	chr1	54665746	54638026	-	upstream	-5047
chr5:176731597-176731851	NM_001031677	RAB24	255	127	8	176.6	63.29	33.06	chr5	176730745	176728190	-	promoter	-979
chr5:176730507-176731122	NM_001031677	RAB24	616	455	9	91.84	42.79	34.64	chr5	176730745	176728190	-	promoter	-69
chr5:176733404-176733960	NM_001031677	RAB24	557	172	11	78.71	19.44	34.97	chr5	176730745	176728190	-	upstream	-2937
chr17:3539336-3539574	NM_001031681	CTNS	239	119	4	132.19	182.06	33.72	chr17	3539761	3566397	+	promoter	-306
chr1:224051942-224052541	NM_001031685	TP53BP2	600	147	26	255.97	34.9	31.26	chr1	224033674	223967594	-	upstream	-18567
chr1:223983608-223984281	NM_001031685	TP53BP2	674	172	8	55.27	17.92	38.93	chr1	224033674	223967594	-	exon	49730
chr1:70819572-70820733	NM_001031693	HHLA3	1162	538	27	336.11	87.51	31.72	chr1	70820492	70833705	+	promoter	-340
chr22:36177597-36177857	NM_001031695	RBFOX2	261	130	3	88.81	136.54	34.3	chr22	36236630	36134782	-	exon	58903
chr22:36205805-36206135	NM_001031695	RBFOX2	331	165	8	108.08	41.08	33.18	chr22	36236630	36134782	-	exon	30660
chr22:36134793-36136455	NM_001031695	RBFOX2	1663	560	34	96.15	8.62	33.96	chr22	36236630	36134782	-	exon	101006
chr22:36138433-36140362	NM_001031695	RBFOX2	1930	1502	38	88.83	7.78	35.62	chr22	36236630	36134782	-	exon	97233
chr12:104169443-104170083	NM_001031701	NT5DC3	641	469	9	120.61	55.4	35.16	chr12	104234975	104166080	-	exon	65212
chr12:104171442-104171899	NM_001031701	NT5DC3	458	138	4	56.54	34.47	38.57	chr12	104234975	104166080	-	exon	63305
chr12:104170931-104171380	NM_001031701	NT5DC3	450	151	4	56.14	33.24	38.7	chr12	104234975	104166080	-	exon	63820
chr12:104166185-104167112	NM_001031701	NT5DC3	928	407	9	99.06	28.79	33.59	chr12	104234975	104166080	-	exon	68327
chr13:52334555-52334765	NM_001031719	DHRS12	211	105	3	50.98	13.3	39.98	chr13	52378298	52344912	-	intergenic	43638
chr6:30594586-30594856	NM_001031722	ATAT1	271	135	7	106.39	25.25	33.38	chr6	30594662	30614600	+	promoter	59
chr6:30593269-30593914	NM_001031722	ATAT1	646	184	16	53.07	5.05	39.52	chr6	30594662	30614600	+	promoter	-1071
chr19:13873443-13874032	NM_001031727	MRI1	590	182	5	62.32	41.37	37.84	chr19	13875327	13885096	+	promoter	-1590
chr4:69241968-69242324	NM_001031732	YTHDC1	357	178	42	495.42	46.52	26.64	chr4	69215835	69176104	-	intergenic	-26311
chr15:68466041-68466269	NM_001031733	CALML4	229	114	3	110.16	136.54	33.07	chr15	68498448	68483042	-	intergenic	32293
chr15:68468798-68469001	NM_001031733	CALML4	204	102	3	72.11	31.02	35.53	chr15	68498448	68483042	-	intergenic	29549
chr19:10431394-10431912	NM_001031734	FDX1L	519	409	7	96.2	53.49	33.95	chr19	10426691	10420886	-	upstream	-4962
chr19:10426933-10428316	NM_001031734	FDX1L	1384	194	29	179.59	26.58	34.59	chr19	10426691	10420886	-	promoter	-933
chrX:53448945-53449617	NM_001031745	RIBC1	673	158	5	89.57	137.89	35.47	chrX	53449804	53458068	+	promoter	-523
chr22:31655867-31656116	NM_001031801	LIMK2	250	125	3	85.36	116.34	34.29	chr22	31644347	31673624	+	exon	11644
chr17:19554846-19555122	NM_001031806	ALDH3A2	277	138	3	69.2	54.75	36.86	chr17	19552063	19580904	+	exon	2921
chr16:29466851-29467219	NM_001031827	BOLA2	369	184	5	47.35	19.08	44.7	chr16	29466285	29464908	-	promoter	-750
chr16:30206193-30206561	NM_001031827	BOLA2	369	184	6	50.56	17.17	40.2	chr16	30205627	30204250	-	promoter	-750
chr16:47622801-47623025	NM_001031835	PHKB	225	112	4	90.59	27.92	35.41	chr16	47495209	47735434	+	exon	127704
chrX:118108969-118109530	NM_001031855	LONRF3	562	182	5	101.37	182.06	34.62	chrX	118108576	118152318	+	promoter	673
chr14:50053278-50053629	NM_001032	RPS29	352	176	72	797.64	41.38	28.07	chr14	50053134	50050289	-	promoter	-319
chr12:98908987-98909999	NM_001032283	TMPO	1013	548	14	117.11	35.46	35.23	chr12	98909350	98944157	+	promoter	143
chr12:98908987-98909999	NM_001032284	TMPO	1013	548	14	117.11	35.46	35.23	chr12	98909350	98944157	+	promoter	143
chr12:95456268-95456582	NM_001032287	NR2C1	315	157	3	42.07	29.32	46.66	chr12	95467404	95424184	-	exon	10979
chr11:57367381-57367651	NM_001032295	SERPING1	271	135	3	52.83	25.22	39.62	chr11	57365704	57382326	+	promoter	1812
chr13:99228985-99229195	NM_001032296	STK24	211	105	8	350.52	364.11	32.18	chr13	99229405	99102452	-	promoter	315
chrX:48750627-48751051	NM_001032381	PQBP1	425	270	11	126.61	43.95	34.47	chrX	48755194	48760420	+	upstream	-4355
chrX:48750627-48751051	NM_001032382	PQBP1	425	270	11	126.61	43.95	34.47	chrX	48755194	48760420	+	upstream	-4355
chrX:48750627-48751051	NM_001032383	PQBP1	425	270	11	126.61	43.95	34.47	chrX	48755194	48760420	+	upstream	-4355
chr12:56385929-56388437	NM_001032386	SUOX	2509	2045	78	114.99	7.76	35.33	chr12	56391042	56399309	+	upstream	-3859
chr12:56385929-56388437	NM_001032387	SUOX	2509	2045	78	114.99	7.76	35.33	chr12	56391042	56399309	+	upstream	-3859
chrX:68381639-68382626	NM_001032396	PJA1	988	526	9	42.1	9.55	46.64	chrX	68385365	68380580	-	exon	3233
chr1:22062948-22063154	NM_001032730	USP48	207	103	3	50.98	13.3	39.98	chr1	22109688	22054338	-	exon	46637
chr22:32894124-32894644	NM_001033024	FBXO7	521	176	12	40.64	7.35	48.81	chr22	32871223	32894818	+	exon	23161
chr1:101361633-101361886	NM_001033025	EXTL2	254	127	3	80.56	93.07	34.42	chr1	101360735	101337927	-	promoter	-1024
chr19:1029008-1029406	NM_001033026	TMEM259	399	199	3	61.65	93.07	37.8	chr19	1021141	1009649	-	upstream	-8066
chr19:1020421-1021093	NM_001033026	TMEM259	673	508	8	46.69	16.24	45.16	chr19	1021141	1009649	-	promoter	384
chr3:66024225-66024511	NM_001033057	MAGI1	287	143	3	88.81	136.54	34.3	chr3	66024509	65339905	-	promoter	141
chr3:65342602-65342833	NM_001033057	MAGI1	232	116	3	58.78	18.25	37.92	chr3	66024509	65339905	-	exon	681792
chr3:65673362-65674133	NM_001033057	MAGI1	772	581	22	56.53	7.49	38.57	chr3	66024509	65339905	-	intron	350762
chr1:40366602-40366805	NM_001033081	MYCL	204	102	4	154.79	182.06	32.35	chr1	40367687	40361095	-	promoter	984
chr1:40361734-40362643	NM_001033081	MYCL	910	716	7	126.45	182.06	34.53	chr1	40367687	40361095	-	exon	5499
chr1:40363183-40363634	NM_001033081	MYCL	452	153	6	116.93	155.12	35.25	chr1	40367687	40361095	-	exon	4279
chr1:40366602-40366805	NM_001033082	MYCL	204	102	4	154.79	182.06	32.35	chr1	40367687	40361095	-	promoter	984
chr1:40361734-40362643	NM_001033082	MYCL	910	716	7	126.45	182.06	34.53	chr1	40367687	40361095	-	exon	5499
chr1:40363183-40363634	NM_001033082	MYCL	452	153	6	116.93	155.12	35.25	chr1	40367687	40361095	-	exon	4279
chr10:70091817-70092058	NM_001033083	PBLD	242	121	6	78.47	15.01	35.03	chr10	70092684	70044837	-	promoter	747
chr15:90808914-90809514	NM_001033088	NGRN	601	146	12	89.99	19.09	35.53	chr15	90808894	90815443	+	promoter	320
chr11:33182831-33183062	NM_001033505	CSTF3	232	116	3	45.94	10.8	44.85	chr11	33183037	33162976	-	promoter	91
chr11:33182831-33183062	NM_001033506	CSTF3	232	116	3	45.94	10.8	44.85	chr11	33183037	33162976	-	promoter	91
chr7:5229872-5230169	NM_001033518	WIPI2	298	149	3	54.82	27.74	38.89	chr7	5229834	5273486	+	promoter	186
chr7:5266806-5267025	NM_001033518	WIPI2	220	110	4	89.83	27.3	35.48	chr7	5229834	5273486	+	exon	37081
chr7:5272688-5273090	NM_001033518	WIPI2	403	222	5	59.09	24.82	37.79	chr7	5229834	5273486	+	exon	43055
chr7:5271016-5271817	NM_001033518	WIPI2	802	611	10	73.4	20.68	36.2	chr7	5229834	5273486	+	exon	41582
chr7:5270443-5270828	NM_001033518	WIPI2	386	193	7	43.7	11.43	45.82	chr7	5229834	5273486	+	exon	40801
chr7:5229872-5230169	NM_001033519	WIPI2	298	149	3	54.82	27.74	38.89	chr7	5229834	5273486	+	promoter	186
chr7:5266806-5267025	NM_001033519	WIPI2	220	110	4	89.83	27.3	35.48	chr7	5229834	5273486	+	exon	37081
chr7:5272688-5273090	NM_001033519	WIPI2	403	222	5	59.09	24.82	37.79	chr7	5229834	5273486	+	exon	43055
chr7:5271016-5271817	NM_001033519	WIPI2	802	611	10	73.4	20.68	36.2	chr7	5229834	5273486	+	exon	41582
chr7:5270443-5270828	NM_001033519	WIPI2	386	193	7	43.7	11.43	45.82	chr7	5229834	5273486	+	exon	40801
chr7:5266806-5267025	NM_001033520	WIPI2	220	110	4	89.83	27.3	35.48	chr7	5253899	5273486	+	exon	13016
chr7:5272688-5273090	NM_001033520	WIPI2	403	222	5	59.09	24.82	37.79	chr7	5253899	5273486	+	exon	18990
chr7:5271016-5271817	NM_001033520	WIPI2	802	611	10	73.4	20.68	36.2	chr7	5253899	5273486	+	exon	17517
chr7:5270443-5270828	NM_001033520	WIPI2	386	193	7	43.7	11.43	45.82	chr7	5253899	5273486	+	exon	16736
chr17:30526369-30526618	NM_001033566	RHOT1	250	125	5	177.91	227.57	33.16	chr17	30469472	30552790	+	exon	57021
chr17:30469425-30469759	NM_001033566	RHOT1	335	167	5	110.16	227.57	33.07	chr17	30469472	30552790	+	promoter	120
chr17:30506948-30507224	NM_001033566	RHOT1	277	138	4	88.15	77.56	34.28	chr17	30469472	30552790	+	intron	37614
chr17:30506088-30506560	NM_001033566	RHOT1	473	175	5	83.85	77.56	34.66	chr17	30469472	30552790	+	intron	36852
chr17:30438381-30439705	NM_001033566	RHOT1	1325	1146	39	174.15	15.51	33.44	chr17	30469472	30552790	+	intergenic	-30429
chr17:30526369-30526618	NM_001033567	RHOT1	250	125	5	177.91	227.57	33.16	chr17	30469472	30552790	+	exon	57021
chr17:30469425-30469759	NM_001033567	RHOT1	335	167	5	110.16	227.57	33.07	chr17	30469472	30552790	+	promoter	120
chr17:30506948-30507224	NM_001033567	RHOT1	277	138	4	88.15	77.56	34.28	chr17	30469472	30552790	+	intron	37614
chr17:30506088-30506560	NM_001033567	RHOT1	473	175	5	83.85	77.56	34.66	chr17	30469472	30552790	+	intron	36852
chr17:30438381-30439705	NM_001033567	RHOT1	1325	1146	39	174.15	15.51	33.44	chr17	30469472	30552790	+	intergenic	-30429
chr17:30526369-30526618	NM_001033568	RHOT1	250	125	5	177.91	227.57	33.16	chr17	30469472	30552790	+	exon	57021
chr17:30469425-30469759	NM_001033568	RHOT1	335	167	5	110.16	227.57	33.07	chr17	30469472	30552790	+	promoter	120
chr17:30506948-30507224	NM_001033568	RHOT1	277	138	4	88.15	77.56	34.28	chr17	30469472	30552790	+	intron	37614
chr17:30506088-30506560	NM_001033568	RHOT1	473	175	5	83.85	77.56	34.66	chr17	30469472	30552790	+	intron	36852
chr17:30438381-30439705	NM_001033568	RHOT1	1325	1146	39	174.15	15.51	33.44	chr17	30469472	30552790	+	intergenic	-30429
chr17:66244458-66244825	NM_001033569	AMZ2	368	184	7	83.45	39.49	34.69	chr17	66244144	66253305	+	promoter	497
chr17:66244458-66244825	NM_001033570	AMZ2	368	184	7	83.45	39.49	34.69	chr17	66244144	66253305	+	promoter	497
chr17:66244458-66244825	NM_001033571	AMZ2	368	184	7	83.45	39.49	34.69	chr17	66244144	66253305	+	promoter	497
chr17:66244458-66244825	NM_001033572	AMZ2	368	184	7	83.45	39.49	34.69	chr17	66244144	66253305	+	promoter	497
chr17:66244458-66244825	NM_001033574	AMZ2	368	184	7	83.45	39.49	34.69	chr17	66244144	66253305	+	promoter	497
chr2:241500136-241500513	NM_001033575	DUSP28	378	189	3	61.65	93.07	37.8	chr2	241499470	241503431	+	promoter	854
chr8:81785927-81786216	NM_001033723	ZNF704	290	145	3	88.81	136.54	34.3	chr8	81787016	81540685	-	promoter	945
chr8:81888396-81888998	NM_001033723	ZNF704	603	159	5	67.37	38.78	37.36	chr8	81787016	81540685	-	intergenic	-101681
chr8:81550521-81551166	NM_001033723	ZNF704	646	448	4	47.19	31.02	44.77	chr8	81787016	81540685	-	exon	236173
chr8:81552532-81553474	NM_001033723	ZNF704	943	535	6	52.43	21.65	39.81	chr8	81787016	81540685	-	exon	234013
chr6:43745184-43745484	NM_001033756	VEGFA	301	150	21	319.84	50.12	31.02	chr6	43737945	43754223	+	exon	7389
chr6:43737947-43739025	NM_001033756	VEGFA	1079	198	45	216.17	17.5	32.66	chr6	43737945	43754223	+	promoter	541
chr22:39714394-39714611	NM_001033853	RPL3	218	109	8	62.5	5.41	37.81	chr22	39715670	39708886	-	promoter	1168
chr10:14995892-14996103	NM_001033855	DCLRE1C	212	106	3	110.16	136.54	33.07	chr10	14996431	14946609	-	promoter	434
chr10:14995892-14996103	NM_001033857	DCLRE1C	212	106	3	110.16	136.54	33.07	chr10	14996431	14946609	-	promoter	434
chr10:14995892-14996103	NM_001033858	DCLRE1C	212	106	3	110.16	136.54	33.07	chr10	14996431	14946609	-	promoter	434
chr10:121356035-121356274	NM_001033925	TIAL1	240	120	4	85.79	38.78	34.32	chr10	121356541	121332977	-	promoter	387
chr2:10262782-10263064	NM_001034	RRM2	283	141	3	63.72	42.31	37.57	chr2	10262862	10271546	+	promoter	61
chr12:112451118-112451448	NM_001034025	ERP29	331	165	4	43.5	21.4	45.95	chr12	112451151	112461024	+	promoter	132
chr12:112438501-112438730	NM_001034025	ERP29	230	115	9	94.37	9.17	34.21	chr12	112451151	112461024	+	upstream	-12536
chr1:149804216-149804650	NM_001034077	HIST2H4B	435	235	61	744.9	73.33	26.36	chr1	149804220	149804616	+	promoter	213
chr1:149832278-149832809	NM_001034077	HIST2H4B	532	263	43	489.66	69.81	27.17	chr1	149832725	149832329	-	promoter	182
chr18:29306067-29306380	NM_001034172	SLC25A52	314	157	3	68.24	136.54	37.32	chr18	29340843	29339658	-	intergenic	34620
chr5:177580641-177581001	NM_001034833	NHP2	361	180	15	244.84	113.51	30.98	chr5	177580961	177576464	-	promoter	140
chr5:177575625-177576091	NM_001034833	NHP2	467	273	5	41.23	13.79	47.52	chr5	177580961	177576464	-	intergenic	5103
chr10:27638787-27639182	NM_001034842	PTCHD3	396	198	3	49.84	46.54	40.65	chr10	27703297	27687116	-	intergenic	64313
chr14:70351981-70352962	NM_001034852	SMOC1	982	740	159	323.32	5.92	31.35	chr14	70346113	70499083	+	intron	6358
chr3:40503400-40503848	NM_001034996	RPL14	449	185	39	156.41	10.74	34.61	chr3	40498829	40503863	+	exon	4795
chr18:47009949-47010166	NM_001035005	C18orf32	218	109	3	40.37	8.54	49.03	chr18	47013644	47007547	-	exon	3587
chr9:130742363-130743138	NM_001035254	FAM102A	776	362	9	156.38	155.12	34.59	chr9	130742812	130702860	-	promoter	62
chr12:56506548-56507457	NM_001035267	RPL41	910	219	32	41.47	6.47	47.15	chr12	56510373	56511616	+	upstream	-3371
chr2:27278664-27279024	NM_001035507	AGBL5	361	180	8	140.24	137.89	34.26	chr2	27274490	27282403	+	exon	4354
chr2:27260402-27260615	NM_001035507	AGBL5	214	107	3	72.11	31.02	35.53	chr2	27274490	27282403	+	upstream	-13982
chr2:27263568-27264577	NM_001035507	AGBL5	1010	351	23	133.11	19.59	34.69	chr2	27274490	27282403	+	upstream	-10418
chr2:27596708-27596915	NM_001035521	GTF3C2	208	104	4	106.23	44.32	33.4	chr2	27579901	27548715	-	upstream	-16910
chr2:27579876-27580265	NM_001035521	GTF3C2	390	195	7	56.65	17.37	38.49	chr2	27579901	27548715	-	promoter	-169
chr2:27565783-27566375	NM_001035521	GTF3C2	593	125	5	41.52	13.3	47.15	chr2	27579901	27548715	-	intron	13822
chr1:70819572-70820733	NM_001036645	HHLA3	1162	538	27	336.11	87.51	31.72	chr1	70820492	70833705	+	promoter	-340
chr1:70819572-70820733	NM_001036646	HHLA3	1162	538	27	336.11	87.51	31.72	chr1	70820492	70833705	+	promoter	-340
chr19:35521371-35521830	NM_001037	SCN1B	460	153	8	172.47	318.6	33.17	chr19	35521591	35531353	+	promoter	9
chr19:35516893-35517197	NM_001037	SCN1B	305	152	4	69.86	37.85	36.19	chr19	35521591	35531353	+	upstream	-4546
chr19:35504994-35505284	NM_001037	SCN1B	291	145	3	51.15	23.27	39.95	chr19	35521591	35531353	+	upstream	-16452
chr2:236403009-236403683	NM_001037131	AGAP1	675	184	5	96.64	182.06	33.89	chr2	236402732	237040444	+	promoter	614
chr2:237009477-237009678	NM_001037131	AGAP1	202	101	3	110.16	136.54	33.07	chr2	236402732	237040444	+	intron	606845
chr2:236658972-236659177	NM_001037131	AGAP1	206	103	3	110.16	136.54	33.07	chr2	236402732	237040444	+	exon	256342
chr17:7835036-7835288	NM_001037144	CNTROB	253	126	11	252.65	72.61	31.14	chr17	7835441	7853237	+	promoter	-279
chr17:7833635-7834386	NM_001037144	CNTROB	752	219	34	296.56	52.05	30.9	chr17	7835441	7853237	+	promoter	-1431
chr17:7836155-7836690	NM_001037144	CNTROB	536	359	5	53.05	25.85	39.53	chr17	7835441	7853237	+	promoter	981
chr7:6369308-6370720	NM_001037163	FAM220A	1413	1219	19	88.53	11.96	34.3	chr7	6388590	6369039	-	exon	18576
chr7:12726451-12726687	NM_001037164	ARL4A	237	118	3	47.74	11.63	44.43	chr7	12726451	12730558	+	promoter	118
chr7:4721840-4722546	NM_001037165	FOXK1	707	484	7	135.14	182.06	34.59	chr7	4721929	4811074	+	promoter	264
chr3:141011204-141012143	NM_001037172	PXYLP1	940	228	17	192.51	63.46	32.88	chr3	140950666	141013745	+	exon	61007
chr3:140865967-140866833	NM_001037172	PXYLP1	867	348	9	87.2	26.9	34.27	chr3	140950666	141013745	+	intergenic	-84266
chr3:140867121-140867430	NM_001037172	PXYLP1	310	155	4	54.76	20.68	38.78	chr3	140950666	141013745	+	intergenic	-83391
chr2:152684645-152685008	NM_001037174	ARL5A	364	182	6	77.77	44.32	35.07	chr2	152685009	152657479	-	promoter	183
chr1:235491070-235491277	NM_001037277	GGPS1	208	104	3	43.62	9.8	45.9	chr1	235491752	235507844	+	promoter	-579
chr7:2394500-2395104	NM_001037283	EIF3B	605	383	25	318.33	61	31.34	chr7	2394473	2420377	+	promoter	329
chr7:2419955-2420392	NM_001037283	EIF3B	438	202	8	60.67	11.32	37.65	chr7	2394473	2420377	+	exon	25700
chr20:47768103-47768317	NM_001037328	STAU1	215	107	3	82.43	46.54	34.29	chr20	47804907	47729875	-	exon	36697
chr20:47804637-47804930	NM_001037328	STAU1	294	147	12	179.13	36.49	34.51	chr20	47804907	47729875	-	promoter	124
chr20:47736460-47736712	NM_001037328	STAU1	253	126	4	65.5	19.39	37.48	chr20	47804907	47729875	-	exon	68321
chr11:6261275-6261481	NM_001037329	CNGA4	207	103	3	109.48	132.96	32.85	chr11	6260321	6265707	+	promoter	1057
chr20:62221273-62221963	NM_001037335	HELZ2	691	123	10	106.2	37.23	33.39	chr20	62205592	62189438	-	upstream	-16026
chr12:120907214-120907506	NM_001037494	DYNLL1	293	146	9	108.7	20.45	33.14	chr12	120907659	120936298	+	promoter	-299
chr1:147834415-147834742	NM_001037501	NBPF8	328	164	10	274.55	455.14	31.3	chr1	148346929	147574322	-	intron	512351
chr1:147621564-147622058	NM_001037501	NBPF8	495	346	8	168.59	221.61	33.77	chr1	148346929	147574322	-	intron	725118
chr1:148326664-148327235	NM_001037501	NBPF8	572	106	9	145.51	141.97	34.09	chr1	148346929	147574322	-	intron	19980
chr1:148269427-148269637	NM_001037501	NBPF8	211	105	7	237.57	114.3	31.38	chr1	148346929	147574322	-	intron	77397
chr1:148293310-148293520	NM_001037501	NBPF8	211	105	5	170.41	110.8	33.37	chr1	148346929	147574322	-	intron	53514
chr1:148307608-148307820	NM_001037501	NBPF8	213	106	5	170.41	110.8	33.37	chr1	148346929	147574322	-	intron	39215
chr1:148312374-148312579	NM_001037501	NBPF8	206	103	5	170.41	110.8	33.37	chr1	148346929	147574322	-	intron	34453
chr1:148298078-148298282	NM_001037501	NBPF8	205	102	5	170.41	110.8	33.37	chr1	148346929	147574322	-	intron	48749
chr1:148302840-148303043	NM_001037501	NBPF8	204	102	5	170.41	110.8	33.37	chr1	148346929	147574322	-	intron	43988
chr1:148264653-148264865	NM_001037501	NBPF8	213	106	6	191.56	88.64	32.96	chr1	148346929	147574322	-	intron	82170
chr1:148259893-148260105	NM_001037501	NBPF8	213	106	5	159.6	86.18	34.49	chr1	148346929	147574322	-	intron	86930
chr1:148285345-148285550	NM_001037501	NBPF8	206	103	5	155.07	77.56	34.36	chr1	148346929	147574322	-	intron	61482
chr1:148274198-148274768	NM_001037501	NBPF8	571	106	8	101.11	62	34.44	chr1	148346929	147574322	-	intron	72446
chr1:148261444-148261647	NM_001037501	NBPF8	204	102	4	116.05	59.09	35.36	chr1	148346929	147574322	-	intron	85384
chr1:148318697-148318900	NM_001037501	NBPF8	204	102	5	137.72	51.71	34.29	chr1	148346929	147574322	-	intron	28131
chr1:148010873-148011074	NM_001037501	NBPF8	202	101	3	82.43	46.54	34.29	chr1	148346929	147574322	-	exon	335956
chr1:148176034-148176331	NM_001037501	NBPF8	298	149	5	84.39	46.23	34.37	chr1	148346929	147574322	-	intron	170747
chr1:148275740-148275943	NM_001037501	NBPF8	204	102	4	107.47	45.96	33.28	chr1	148346929	147574322	-	intron	71088
chr1:148288537-148288750	NM_001037501	NBPF8	214	107	6	150.54	39.84	33.82	chr1	148346929	147574322	-	intron	58286
chr1:148317142-148317354	NM_001037501	NBPF8	213	106	6	150.3	39.65	33.77	chr1	148346929	147574322	-	intron	29681
chr1:148321894-148322106	NM_001037501	NBPF8	213	106	6	150.3	39.65	33.77	chr1	148346929	147574322	-	intron	24929
chr1:148278961-148279164	NM_001037501	NBPF8	204	102	5	116.87	31.65	35.26	chr1	148346929	147574322	-	intron	67867
chr1:147618794-147619118	NM_001037501	NBPF8	325	162	6	79.71	30.25	34.86	chr1	148346929	147574322	-	intron	727973
chr1:148282153-148282364	NM_001037501	NBPF8	212	106	4	88.59	26.31	34.32	chr1	148346929	147574322	-	intron	64671
chr1:148256680-148256883	NM_001037501	NBPF8	204	102	5	108.38	25.85	33.15	chr1	148346929	147574322	-	intron	90148
chr1:148255129-148255341	NM_001037501	NBPF8	213	106	5	107.68	25.43	33.3	chr1	148346929	147574322	-	intron	91694
chr1:148266204-148266407	NM_001037501	NBPF8	204	102	4	87.3	25.32	34.39	chr1	148346929	147574322	-	intron	80624
chr1:148270977-148271179	NM_001037501	NBPF8	203	101	4	87.13	25.19	34.3	chr1	148346929	147574322	-	intron	75851
chr1:148193199-148193983	NM_001037501	NBPF8	785	394	4	46.54	24.35	44.78	chr1	148346929	147574322	-	intron	153338
chr1:148355281-148355930	NM_001037501	NBPF8	650	174	6	45.56	19.39	44.91	chr1	148346929	147574322	-	upstream	-8676
chr1:148309163-148309366	NM_001037501	NBPF8	204	102	4	71.05	15.51	35.74	chr1	148346929	147574322	-	intron	37665
chr1:147931185-147931986	NM_001037501	NBPF8	802	554	7	41.69	12.44	47	chr1	148346929	147574322	-	intron	415344
chr10:13330341-13330567	NM_001037537	PHYH	227	113	3	110.16	136.54	33.07	chr10	13341746	13319795	-	exon	11292
chr21:45379493-45379770	NM_001037553	AGPAT3	278	139	3	74.93	71.6	35.91	chr21	45345278	45407475	+	exon	34353
chr21:45405132-45405634	NM_001037553	AGPAT3	503	323	8	63.79	27.31	37.62	chr21	45345278	45407475	+	exon	60105
chr21:45403333-45404558	NM_001037553	AGPAT3	1226	390	15	77.88	16.64	35	chr21	45345278	45407475	+	exon	58667
chr5:72804579-72804998	NM_001037637	BTF3	420	223	11	72	14.1	35.58	chr5	72794249	72801448	+	intergenic	10539
chr12:50189787-50190545	NM_001037806	NCKAP5L	759	576	6	60.61	31.02	37.58	chr12	50222208	50184928	-	exon	32042
chr12:50188827-50189402	NM_001037806	NCKAP5L	576	181	6	60.95	29.78	37.69	chr12	50222208	50184928	-	exon	33094
chr12:50190984-50191251	NM_001037806	NCKAP5L	268	134	3	46.54	18.61	44.78	chr12	50222208	50184928	-	exon	31091
chr16:28414785-28415087	NM_001037808	EIF3C	303	151	5	68.35	26.75	37	chr16	28415209	28390902	-	promoter	273
chr16:28391053-28391493	NM_001037808	EIF3C	441	106	5	52.36	20.68	39.86	chr16	28415209	28390902	-	intron	23936
chr16:28394427-28394857	NM_001037808	EIF3C	431	137	7	63.79	20.06	37.62	chr16	28415209	28390902	-	exon	20567
chr2:111334521-111335026	NM_001037866	RGPD6	506	149	4	64.2	136.54	37.67	chr2	111336309	111296064	-	promoter	1536
chr2:110551582-110552097	NM_001037866	RGPD6	516	342	5	76.74	64.04	35.29	chr2	110550334	110590596	+	promoter	1505
chr2:110561543-110561755	NM_001037866	RGPD6	213	106	3	60.84	19.82	37.66	chr2	110550334	110590596	+	exon	11315
chr2:111315406-111315622	NM_001037866	RGPD6	217	108	3	50.98	13.3	39.98	chr2	111336309	111296064	-	exon	20795
chr2:100106260-100106471	NM_001037872	REV1	212	106	3	106.02	116.34	33.19	chr2	100106518	100016937	-	promoter	153
chr2:100167193-100168048	NM_001037872	REV1	856	170	5	78.27	56.41	35.02	chr2	100106518	100016937	-	intergenic	-61102
chr2:172950398-172950769	NM_001038493	DLX1	372	186	5	68.94	45.62	36.93	chr2	172950207	172954401	+	promoter	376
chr12:1881991-1882196	NM_001039029	LRTM2	206	103	3	100.25	93.07	33.66	chr12	1929432	1945918	+	intergenic	-47339
chr12:1927777-1928036	NM_001039029	LRTM2	260	130	4	99.79	62.05	33.61	chr12	1929432	1945918	+	promoter	-1526
chr12:1866271-1867268	NM_001039029	LRTM2	998	747	23	129.34	27.87	34.34	chr12	1929432	1945918	+	intergenic	-62663
chr12:1895142-1896555	NM_001039029	LRTM2	1414	159	28	54.8	7.86	38.89	chr12	1929432	1945918	+	intergenic	-33584
chrX:12809485-12809754	NM_001039091	PRPS2	270	135	5	96.74	41.88	33.92	chrX	12809473	12842346	+	promoter	146
chr3:32934322-32934771	NM_001039111	TRIM71	450	104	3	46.07	27.92	44.75	chr3	32859509	32939318	+	exon	75037
chr16:29466851-29467219	NM_001039182	BOLA2B	369	184	5	47.35	19.08	44.7	chr16	29466285	29464908	-	promoter	-750
chr16:30206193-30206561	NM_001039182	BOLA2B	369	184	6	50.56	17.17	40.2	chr16	30205627	30204250	-	promoter	-750
chr20:43119720-43120282	NM_001039199	TTPAL	563	173	8	51.18	15.51	40.13	chr20	43104525	43123244	+	exon	15476
chr10:45498709-45498915	NM_001039380	C10orf25	207	103	3	64.85	23.27	37.47	chr10	45496358	45493145	-	upstream	-2454
chr11:63670045-63670269	NM_001039469	MARK2	225	112	4	149.26	155.12	34.22	chr11	63606399	63678492	+	exon	63758
chr11:63606581-63607014	NM_001039469	MARK2	434	319	3	66.84	91.03	37.29	chr11	63606399	63678492	+	promoter	398
chr11:63672240-63672591	NM_001039469	MARK2	352	176	5	83.74	81.64	34.64	chr11	63606399	63678492	+	exon	66016
chr11:63677365-63677566	NM_001039469	MARK2	202	101	3	44.91	10.34	45.09	chr11	63606399	63678492	+	exon	71066
chr16:188150-188686	NM_001039476	NPRL3	537	360	5	101.86	132.96	34.45	chr16	188697	135803	-	promoter	279
chr16:139692-139893	NM_001039476	NPRL3	202	101	3	89.81	62.05	35.4	chr16	188697	135803	-	exon	48905
chr16:138684-138926	NM_001039476	NPRL3	243	121	5	108.5	37.7	33.19	chr16	188697	135803	-	exon	49892
chr16:135396-136501	NM_001039476	NPRL3	1106	198	14	81.48	15.84	34.63	chr16	188697	135803	-	exon	52749
chr1:28208704-28209377	NM_001039477	THEMIS2	674	384	10	131.38	62.73	33.74	chr1	28199053	28213196	+	intron	9987
chr16:31102270-31102732	NM_001039503	PRSS53	463	185	17	122.89	17.54	35.42	chr16	31100130	31094744	-	upstream	-2371
chr2:210046592-210046964	NM_001039538	MAP2	373	186	7	40.09	10.13	49.32	chr2	210288770	210598834	+	intergenic	-241992
chr22:29533434-29533709	NM_001039570	KREMEN1	276	138	3	88.81	136.54	34.3	chr22	29469065	29542808	+	exon	64506
chr1:110779850-110780272	NM_001039574	KCNC4	423	322	4	79.36	93.07	34.87	chr1	110753335	110776674	+	intergenic	26726
chr1:110753646-110754351	NM_001039574	KCNC4	706	537	9	130.79	62.05	33.97	chr1	110753335	110776674	+	promoter	663
chr1:110775262-110776601	NM_001039574	KCNC4	1340	781	16	180.57	51.97	34.76	chr1	110753335	110776674	+	exon	22596
chr4:156294283-156294516	NM_001039580	MAP9	234	117	3	50.98	13.3	39.98	chr4	156298122	156263811	-	exon	3723
chrX:40945813-40946078	NM_001039590	USP9X	266	133	3	80.56	93.07	34.42	chrX	40944887	41095832	+	promoter	1058
chrX:40944714-40945342	NM_001039590	USP9X	629	441	5	59.27	39.03	37.85	chrX	40944887	41095832	+	promoter	141
chrX:41082320-41082662	NM_001039590	USP9X	343	171	8	71.99	17.03	35.57	chrX	40944887	41095832	+	exon	137604
chrX:41007624-41007886	NM_001039590	USP9X	263	131	5	59.56	13.6	37.73	chrX	40944887	41095832	+	exon	62868
chrX:40945813-40946078	NM_001039591	USP9X	266	133	3	80.56	93.07	34.42	chrX	40944887	41095832	+	promoter	1058
chrX:40944714-40945342	NM_001039591	USP9X	629	441	5	59.27	39.03	37.85	chrX	40944887	41095832	+	promoter	141
chrX:41082320-41082662	NM_001039591	USP9X	343	171	8	71.99	17.03	35.57	chrX	40944887	41095832	+	exon	137604
chrX:41007624-41007886	NM_001039591	USP9X	263	131	5	59.56	13.6	37.73	chrX	40944887	41095832	+	exon	62868
chr11:85374591-85375989	NM_001039618	CREBZF	1399	1223	37	60.38	5.44	37.56	chr11	85376182	85368607	-	promoter	892
chr11:68517625-68518033	NM_001039656	TESMIN	409	117	6	78.55	38.78	35.1	chr11	68518988	68503599	-	promoter	1159
chr11:68512857-68513065	NM_001039656	TESMIN	209	104	3	59.27	18.61	37.85	chr11	68518988	68503599	-	intron	6027
chr12:6666064-6666876	NM_001039670	IFFO1	813	177	14	57.96	12.61	38.27	chr12	6665249	6648693	-	promoter	-1221
chr1:145277188-145277607	NM_001039703	NBPF10	420	227	73	1310.82	312.73	24.53	chr1	145293370	146466121	+	upstream	-15973
chr1:146230927-146231152	NM_001039703	NBPF10	226	113	5	177.91	227.57	33.16	chr1	145293370	146466121	+	intron	937669
chr1:145330687-145330918	NM_001039703	NBPF10	232	116	4	132.19	182.06	33.72	chr1	145293370	146466121	+	intron	37432
chr1:145336928-145337453	NM_001039703	NBPF10	526	111	6	109.5	141.02	33.06	chr1	145293370	146466121	+	intron	43820
chr1:145358994-145359197	NM_001039703	NBPF10	204	102	3	110.16	136.54	33.07	chr1	145293370	146466121	+	intron	65725
chr1:145346367-145346897	NM_001039703	NBPF10	531	118	7	115.67	116.34	35.2	chr1	145293370	146466121	+	intron	53262
chr1:145318043-145318292	NM_001039703	NBPF10	250	125	7	196.73	114.3	33.2	chr1	145293370	146466121	+	exon	24797
chr1:146412662-146412912	NM_001039703	NBPF10	251	125	3	80.56	93.07	34.42	chr1	145293370	146466121	+	intron	1119417
chr1:146239811-146240013	NM_001039703	NBPF10	203	101	3	100.25	93.07	33.66	chr1	145293370	146466121	+	intron	946542
chr1:146224636-146224861	NM_001039703	NBPF10	226	113	6	174.39	93.07	33.44	chr1	145293370	146466121	+	intron	931378
chr1:145362102-145362621	NM_001039703	NBPF10	520	108	3	63.73	91.03	37.6	chr1	145293370	146466121	+	intron	68991
chr1:145969078-145969490	NM_001039703	NBPF10	413	260	8	127.57	89.69	34.16	chr1	145293370	146466121	+	intron	675914
chr1:145322764-145323296	NM_001039703	NBPF10	533	114	4	72.36	84.61	35.74	chr1	145293370	146466121	+	intron	29660
chr1:145341654-145342173	NM_001039703	NBPF10	520	112	4	66.28	62.05	37.46	chr1	145293370	146466121	+	intron	48543
chr1:145351102-145351627	NM_001039703	NBPF10	526	103	4	61.01	48.96	37.8	chr1	145293370	146466121	+	intron	57994
chr1:145578004-145578519	NM_001039703	NBPF10	516	198	10	112.65	37.35	35.54	chr1	145293370	146466121	+	intron	284891
chr1:145316495-145316757	NM_001039703	NBPF10	263	131	4	80.7	32.64	34.84	chr1	145293370	146466121	+	exon	23256
chr1:145366821-145367056	NM_001039703	NBPF10	236	118	8	135.87	23.64	34.34	chr1	145293370	146466121	+	intron	73568
chr1:145282202-145282763	NM_001039703	NBPF10	562	198	6	40.9	8.46	48.18	chr1	145293370	146466121	+	upstream	-10888
chr1:145285860-145287004	NM_001039703	NBPF10	1145	647	8	42.21	6.89	46.58	chr1	145293370	146466121	+	upstream	-6938
chr1:145440349-145442588	NM_001039703	NBPF10	2240	1979	97	182.32	6.2	34.7	chr1	145293370	146466121	+	intron	148098
chr7:89862759-89863059	NM_001039706	CFAP69	301	150	4	55.6	21.4	38.85	chr7	89874487	89940377	+	upstream	-11578
chr9:139304317-139304730	NM_001039707	SDCCAG3	414	101	3	46.18	25.85	44.97	chr9	139305054	139296373	-	promoter	531
chr9:139304317-139304730	NM_001039708	SDCCAG3	414	101	3	46.18	25.85	44.97	chr9	139305054	139296373	-	promoter	531
chr14:24899734-24900140	NM_001039771	CBLN3	407	108	3	40.64	18.25	48.83	chr14	24898731	24895739	-	promoter	-1206
chr5:132097129-132097392	NM_001039780	CCNI2	264	132	7	79.73	13.92	34.88	chr5	132083136	132090095	+	intergenic	14124
chr9:90581443-90581657	NM_001039803	CDK20	215	107	5	108.38	25.85	33.15	chr9	90589695	90581358	-	exon	8145
chrX:72804224-72804455	NM_001039840	CHIC1	232	116	6	174.39	93.07	33.44	chrX	72782983	72906937	+	exon	21356
chrX:72901521-72903072	NM_001039840	CHIC1	1552	1020	17	95.97	21.5	33.99	chrX	72782983	72906937	+	exon	119313
chr17:79632066-79632480	NM_001039842	OXLD1	415	171	5	53.85	20.68	39.23	chr17	79633667	79632065	-	promoter	1394
chr19:1105344-1105854	NM_001039847	GPX4	511	116	19	139.72	25.38	34.24	chr19	1103924	1106788	+	promoter	1675
chr19:1088200-1088733	NM_001039847	GPX4	534	198	8	46.69	12.89	45.16	chr19	1103924	1106788	+	upstream	-15458
chr19:1105344-1105854	NM_001039848	GPX4	511	116	19	139.72	25.38	34.24	chr19	1104476	1106788	+	promoter	1123
chr19:1088200-1088733	NM_001039848	GPX4	534	198	8	46.69	12.89	45.16	chr19	1104476	1106788	+	upstream	-16010
chr19:47249387-47249754	NM_001039877	STRN4	368	184	17	426.7	753.46	27.89	chr19	47249720	47222767	-	promoter	150
chr19:47251671-47251988	NM_001039877	STRN4	318	159	3	61.65	93.07	37.8	chr19	47249720	47222767	-	upstream	-2109
chr19:47249387-47249754	NM_001039885	FKRP	368	184	17	426.7	753.46	27.89	chr19	47249302	47261832	+	promoter	268
chr19:47236215-47236535	NM_001039885	FKRP	321	160	21	389.01	104.57	29.2	chr19	47249302	47261832	+	upstream	-12927
chr12:6806707-6806915	NM_001039920	ZNF384	209	104	3	95.55	77.56	33.94	chr12	6798738	6775642	-	upstream	-8073
chr12:6803578-6803983	NM_001039920	ZNF384	406	282	3	49.58	31.02	40.8	chr12	6798738	6775642	-	upstream	-5042
chr17:18906821-18907405	NM_001039999	FAM83G	585	183	4	80.63	136.54	34.88	chr17	18908060	18874380	-	promoter	947
chr5:145838493-145838936	NM_001040006	TCERG1	444	245	3	63.69	77.56	37.59	chr5	145826872	145891069	+	exon	11842
chr9:131038614-131039044	NM_001040011	SWI5	431	246	4	71.75	66.48	35.64	chr9	131038424	131051268	+	promoter	405
chr9:131021428-131021639	NM_001040011	SWI5	212	106	4	65.45	13.06	37.43	chr9	131038424	131051268	+	upstream	-16891
chr7:121080879-121081305	NM_001040020	FAM3C	427	179	48	373.58	27.7	31.41	chr7	121036422	120988904	-	intergenic	-44670
chr17:79667694-79667914	NM_001040025	ARL16	221	110	4	114.46	56.41	35.48	chr17	79650954	79648194	-	upstream	-16850
chr17:79663361-79663862	NM_001040025	ARL16	502	112	4	60.93	46.54	37.67	chr17	79650954	79648194	-	upstream	-12657
chr17:79651377-79651593	NM_001040025	ARL16	217	108	3	82.43	46.54	34.29	chr17	79650954	79648194	-	promoter	-531
chr1:19630424-19630662	NM_001040125	PQLC2	239	119	4	67.37	20.68	37.33	chr1	19638739	19655794	+	upstream	-8196
chr1:19665257-19666102	NM_001040125	PQLC2	846	647	21	68.51	12	37.01	chr1	19638739	19655794	+	intergenic	26940
chr1:19630424-19630662	NM_001040126	PQLC2	239	119	4	67.37	20.68	37.33	chr1	19638739	19655794	+	upstream	-8196
chr1:19665257-19666102	NM_001040126	PQLC2	846	647	21	68.51	12	37.01	chr1	19638739	19655794	+	intergenic	26940
chr19:708919-709160	NM_001040134	PALM	242	121	5	177.91	227.57	33.16	chr19	708952	748330	+	promoter	87
chr7:152456890-152457444	NM_001040135	ACTR3B	555	100	3	62.15	88.64	37.83	chr7	152456833	152552464	+	promoter	334
chr16:66586394-66586680	NM_001040138	CKLF	287	143	4	71.27	40.03	35.77	chr16	66586465	66600190	+	promoter	72
chr13:78271901-78272388	NM_001040153	SLAIN1	488	387	3	64.82	91.03	37.47	chr13	78273015	78338377	+	promoter	-871
chr5:134724584-134724789	NM_001040158	H2AFY	206	103	3	110.16	136.54	33.07	chr5	134734928	134670070	-	exon	10242
chr5:134705078-134705348	NM_001040158	H2AFY	271	135	7	72.44	11.77	35.75	chr5	134734928	134670070	-	exon	29715
chr16:686124-686361	NM_001040160	METTL26	238	119	3	78.86	40.47	35	chr16	686366	684426	-	promoter	124
chr16:686124-686361	NM_001040161	METTL26	238	119	3	78.86	40.47	35	chr16	686366	684426	-	promoter	124
chr16:686124-686361	NM_001040162	METTL26	238	119	3	78.86	40.47	35	chr16	686366	684426	-	promoter	124
chr16:686124-686361	NM_001040165	METTL26	238	119	3	78.86	40.47	35	chr16	686366	684426	-	promoter	124
chr3:98243958-98244201	NM_001040181	CLDND1	244	122	4	67.37	20.68	37.33	chr3	98241910	98234316	-	upstream	-2169
chr3:98239977-98240318	NM_001040181	CLDND1	342	171	9	62.36	11.94	37.87	chr3	98241910	98234316	-	promoter	1763
chr3:98243958-98244201	NM_001040182	CLDND1	244	122	4	67.37	20.68	37.33	chr3	98241910	98234316	-	upstream	-2169
chr3:98239977-98240318	NM_001040182	CLDND1	342	171	9	62.36	11.94	37.87	chr3	98241910	98234316	-	promoter	1763
chr3:98243958-98244201	NM_001040183	CLDND1	244	122	4	67.37	20.68	37.33	chr3	98241910	98234316	-	upstream	-2169
chr3:98239977-98240318	NM_001040183	CLDND1	342	171	9	62.36	11.94	37.87	chr3	98241910	98234316	-	promoter	1763
chr3:98243958-98244201	NM_001040199	CLDND1	244	122	4	67.37	20.68	37.33	chr3	98241910	98234316	-	upstream	-2169
chr3:98239977-98240318	NM_001040199	CLDND1	342	171	9	62.36	11.94	37.87	chr3	98241910	98234316	-	promoter	1763
chr3:98243958-98244201	NM_001040200	CLDND1	244	122	4	67.37	20.68	37.33	chr3	98241910	98234316	-	upstream	-2169
chr3:98239977-98240318	NM_001040200	CLDND1	342	171	9	62.36	11.94	37.87	chr3	98241910	98234316	-	promoter	1763
chr4:79860030-79860614	NM_001040202	PAQR3	585	199	6	109.17	124.1	33.01	chr4	79860582	79839093	-	promoter	260
chr16:50187496-50188131	NM_001040284	PAPD5	636	382	22	490.23	773.74	26.52	chr16	50186828	50269219	+	promoter	985
chr16:50257023-50257331	NM_001040284	PAPD5	309	154	9	194.08	139.61	32.76	chr16	50186828	50269219	+	exon	70349
chr16:50187496-50188131	NM_001040285	PAPD5	636	382	22	490.23	773.74	26.52	chr16	50186828	50269219	+	promoter	985
chr16:50257023-50257331	NM_001040285	PAPD5	309	154	9	194.08	139.61	32.76	chr16	50186828	50269219	+	exon	70349
chr17:40950466-40950776	NM_001040431	COA3	311	155	5	106.48	96.95	33.39	chr17	40950743	40949635	-	promoter	122
chr17:40970240-40970757	NM_001040431	COA3	518	374	6	52.81	12.05	39.56	chr17	40950743	40949635	-	upstream	-19755
chr2:239357643-239358038	NM_001040445	ASB1	396	198	4	47.81	26.4	44.51	chr2	239335568	239360891	+	exon	22272
chr2:239359073-239359911	NM_001040445	ASB1	839	187	9	77.87	20.68	34.99	chr2	239335568	239360891	+	exon	23924
chr5:32312850-32313061	NM_001040446	MTMR12	212	106	9	376.4	409.63	31.63	chr5	32313114	32227112	-	promoter	159
chr5:32229081-32230332	NM_001040446	MTMR12	1252	1056	17	98.86	20.68	33.58	chr5	32313114	32227112	-	exon	83408
chr11:117030640-117030843	NM_001040455	SIDT2	204	102	4	141.56	124.1	34.37	chr11	117049938	117068161	+	upstream	-19197
chr11:117038124-117041725	NM_001040455	SIDT2	3602	3010	109	167.44	7.48	33.61	chr11	117049938	117068161	+	upstream	-10014
chr7:75517294-75518250	NM_001040456	RHBDD2	957	171	20	132.2	21.21	34.98	chr7	75508309	75518244	+	exon	9463
chr7:75517294-75518250	NM_001040457	RHBDD2	957	171	20	132.2	21.21	34.98	chr7	75508309	75518244	+	exon	9463
chr1:212782042-212782581	NM_001040619	ATF3	540	157	11	156.16	100.08	34.61	chr1	212781969	212794119	+	promoter	342
chr7:65617329-65618959	NM_001040647	CRCP	1631	450	19	110.76	21.72	35.88	chr7	65579804	65619553	+	exon	38340
chr7:65617329-65618959	NM_001040648	CRCP	1631	450	19	110.76	21.72	35.88	chr7	65579804	65619553	+	exon	38340
chr3:126193796-126194373	NM_001040653	ZXDC	578	185	6	121.07	227.57	35.55	chr3	126194762	126177743	-	promoter	678
chr3:126180199-126180798	NM_001040653	ZXDC	600	408	7	61.31	21.54	37.88	chr3	126194762	126177743	-	exon	14264
chr7:5342508-5343019	NM_001040661	SLC29A4	512	329	4	52	31.02	39.87	chr7	5322560	5343704	+	exon	20203
chr14:50585101-50585597	NM_001040662	VCPKMT	497	372	8	86.11	25.85	34.29	chr14	50583297	50575349	-	upstream	-2052
chrX:49397462-49398043	NM_001040663	GAGE1	582	338	25	163.69	22.31	33.68	chrX	49363615	49373139	+	intergenic	34137
chr19:50161498-50161952	NM_001040668	BCL2L12	455	234	15	239.32	134.44	31.43	chr19	50168398	50177173	+	upstream	-6673
chr19:50160946-50161207	NM_001040668	BCL2L12	262	131	6	132.38	54.75	35.02	chr19	50168398	50177173	+	upstream	-7322
chr19:50169864-50170140	NM_001040668	BCL2L12	277	138	3	41.82	14.77	46.95	chr19	50168398	50177173	+	promoter	1604
chr19:50154121-50154938	NM_001040668	BCL2L12	818	185	6	41.69	12.69	47	chr19	50168398	50177173	+	upstream	-13869
chr11:61914125-61914427	NM_001040694	INCENP	303	151	3	48.22	42.31	44.05	chr11	61891444	61920635	+	exon	22832
chr9:8713223-8713472	NM_001040712	PTPRD	250	125	3	57.17	31.02	38.39	chr9	8733946	8314245	-	intron	20599
chr1:149821770-149823262	NM_001040874	HIST2H2AA4	1493	1137	176	2306.41	243.77	10.53	chr1	149822627	149823161	+	promoter	-111
chr1:149824143-149824716	NM_001040874	HIST2H2AA4	574	347	45	687.75	132.96	30.94	chr1	149822627	149823161	+	promoter	1802
chr1:149813810-149814442	NM_001040874	HIST2H2AA4	633	264	93	1282.7	120.88	24.07	chr1	149814318	149813784	-	promoter	192
chr1:149812268-149813582	NM_001040874	HIST2H2AA4	1315	169	42	376.46	55.4	32.18	chr1	149814318	149813784	-	promoter	1393
chr9:136024339-136024572	NM_001042368	RALGDS	234	117	6	225.47	273.08	31.66	chr9	136024607	135973106	-	promoter	152
chr9:135983412-135983749	NM_001042368	RALGDS	338	169	4	57.17	41.37	38.39	chr9	136024607	135973106	-	exon	41027
chr9:135976949-135977382	NM_001042368	RALGDS	434	163	5	62.8	31.02	37.85	chr9	136024607	135973106	-	intron	47442
chr9:135973313-135974133	NM_001042368	RALGDS	821	323	14	121.76	27.15	35.6	chr9	136024607	135973106	-	exon	50884
chr1:193028290-193028500	NM_001042369	TROVE2	211	105	3	82.43	46.54	34.29	chr1	193029003	193060906	+	promoter	-608
chr1:193028290-193028500	NM_001042370	TROVE2	211	105	3	82.43	46.54	34.29	chr1	193029003	193060906	+	promoter	-608
chr16:2263740-2264381	NM_001042371	PGP	642	199	10	45.71	9.87	44.86	chr16	2264822	2261602	-	promoter	762
chr2:44586627-44586858	NM_001042385	PREPL	232	116	5	101.11	31.02	34.44	chr2	44586888	44544747	-	promoter	146
chr2:44586627-44586858	NM_001042386	PREPL	232	116	5	101.11	31.02	34.44	chr2	44586888	44544747	-	promoter	146
chr12:94817277-94818996	NM_001042399	CEP83	1720	1334	25	318.33	80.04	31.34	chr12	94853764	94702055	-	intron	35628
chr4:76878678-76878949	NM_001042402	NAAA	272	136	4	109.48	177.28	32.85	chr4	76862166	76831807	-	upstream	-16647
chr2:220088321-220089661	NM_001042410	ANKZF1	1341	760	16	178.19	86.87	34.36	chr2	220094609	220101391	+	upstream	-5618
chr2:220093375-220093951	NM_001042410	ANKZF1	577	455	7	86.31	53.19	34.29	chr2	220094609	220101391	+	promoter	-946
chr2:220085451-220086047	NM_001042410	ANKZF1	597	104	4	47.48	29.09	44.66	chr2	220094609	220101391	+	upstream	-8860
chr2:220086762-220087205	NM_001042410	ANKZF1	444	100	3	41.27	20.68	47.48	chr2	220094609	220101391	+	upstream	-7626
chr2:220094448-220095055	NM_001042410	ANKZF1	608	413	8	45.37	12.09	45.02	chr2	220094609	220101391	+	promoter	142
chr13:20325412-20325686	NM_001042414	PSPC1	275	137	4	67.24	34.13	37.37	chr13	20357159	20277008	-	exon	31610
chr2:27008904-27009230	NM_001042426	CENPA	327	163	3	42.69	30.44	46.48	chr2	27008882	27017455	+	promoter	185
chr2:86071461-86071714	NM_001042437	ST3GAL5	254	127	3	76.65	77.56	35.21	chr2	86094793	86066271	-	exon	23206
chr17:18880949-18882136	NM_001042450	SLC5A10	1188	690	18	265.6	129	31.97	chr17	18855477	18924004	+	intron	26065
chr17:18872662-18873409	NM_001042450	SLC5A10	748	186	11	126.61	54.15	34.47	chr17	18855477	18924004	+	intron	17558
chr17:18872149-18872635	NM_001042450	SLC5A10	487	105	3	41.49	22.98	47.15	chr17	18855477	18924004	+	exon	16915
chr11:680894-681201	NM_001042463	TMEM80	308	154	4	110.16	182.06	33.07	chr11	695590	704131	+	upstream	-14543
chr11:694811-695091	NM_001042463	TMEM80	281	140	3	80.56	93.07	34.42	chr11	695590	704131	+	promoter	-639
chr10:73594081-73594333	NM_001042465	PSAP	253	126	3	88.23	132.96	34.34	chr10	73611132	73576039	-	exon	16925
chr10:73588613-73588855	NM_001042465	PSAP	243	121	7	178.62	80.43	34.57	chr10	73611132	73576039	-	exon	22398
chr10:73594081-73594333	NM_001042466	PSAP	253	126	3	88.23	132.96	34.34	chr10	73611132	73576039	-	exon	16925
chr10:73588613-73588855	NM_001042466	PSAP	243	121	7	178.62	80.43	34.57	chr10	73611132	73576039	-	exon	22398
chr17:38079334-38079598	NM_001042471	GSDMB	265	132	3	52.22	24.49	39.87	chr17	38074903	38060847	-	upstream	-4563
chr17:38077203-38077836	NM_001042471	GSDMB	634	157	6	46.63	15.74	45.08	chr17	38074903	38060847	-	upstream	-2616
chr6:118844897-118845194	NM_001042475	CEP85L	298	149	4	110.16	182.06	33.07	chr6	118973020	118781934	-	exon	127975
chr6:118972346-118972769	NM_001042475	CEP85L	424	199	4	87.55	91.03	34.36	chr6	118973020	118781934	-	promoter	463
chr6:118790240-118790480	NM_001042475	CEP85L	241	120	4	86.73	40.03	34.61	chr6	118973020	118781934	-	exon	182660
chr7:144390210-144390746	NM_001042482	TPK1	537	384	3	63.17	91.03	37.72	chr7	144533146	144149033	-	intron	142668
chr16:28550104-28550481	NM_001042483	NUPR1	378	189	4	88.81	182.06	34.3	chr16	28550495	28548661	-	promoter	203
chr20:35090213-35090823	NM_001042486	DLGAP4	611	463	5	76.74	56.87	35.29	chr20	35089817	35157040	+	promoter	701
chr20:35128596-35128955	NM_001042486	DLGAP4	360	180	4	44.38	22.34	45.43	chr20	35089817	35157040	+	exon	38958
chr8:102217664-102217874	NM_001042510	ZNF706	211	105	3	65.48	23.87	37.43	chr8	102217960	102209265	-	promoter	191
chr17:40714191-40715341	NM_001042529	COASY	1151	639	11	47.4	11.08	44.69	chr17	40714091	40718299	+	promoter	675
chr17:40714191-40715341	NM_001042532	COASY	1151	639	11	47.4	11.08	44.69	chr17	40714091	40718299	+	promoter	675
chr7:150766977-150767226	NM_001042535	AGAP3	250	125	3	65.74	46.54	37.43	chr7	150783508	150820725	+	upstream	-16407
chr7:150768763-150768970	NM_001042535	AGAP3	208	104	3	67.5	25.85	37.3	chr7	150783508	150820725	+	upstream	-14642
chr7:150772339-150772888	NM_001042535	AGAP3	550	161	10	63.99	13.27	37.71	chr7	150783508	150820725	+	upstream	-10895
chr7:150783886-150784087	NM_001042535	AGAP3	202	101	3	49.96	12.75	40.32	chr7	150783508	150820725	+	promoter	478
chrX:135067638-135067846	NM_001042537	SLC9A6	209	104	3	110.16	136.54	33.07	chrX	135067585	135129428	+	promoter	157
chr16:29809864-29810813	NM_001042539	MAZ	950	125	7	74.86	31.02	35.91	chr16	29817857	29822504	+	upstream	-7519
chr16:29817796-29819188	NM_001042539	MAZ	1393	744	73	401.25	20.43	29.14	chr16	29817857	29822504	+	promoter	635
chr3:196669727-196670024	NM_001042540	NCBP2	298	149	3	42.81	15.51	46.4	chr3	196669464	196662272	-	promoter	-411
chr19:41135289-41135665	NM_001042545	LTBP4	377	188	5	72.11	51.71	35.53	chr19	41107276	41135725	+	exon	28201
chr19:41132851-41133307	NM_001042545	LTBP4	457	157	5	42.4	14.18	46.5	chr19	41107276	41135725	+	exon	25803
chr1:47133704-47133948	NM_001042546	ATPAF1	245	122	4	132.19	182.06	33.72	chr1	47134099	47100710	-	promoter	273
chr9:106858413-106858615	NM_001042550	SMC2	203	101	3	106.02	116.34	33.19	chr9	106856830	106903700	+	promoter	1684
chr11:10830226-10830508	NM_001042559	EIF4G2	283	141	15	336.47	110.8	31.98	chr11	10830582	10818592	-	promoter	215
chr15:91073132-91073500	NM_001042574	CRTC3	369	184	8	167.1	275.78	33.71	chr15	91073117	91188577	+	promoter	199
chr15:91172441-91172812	NM_001042574	CRTC3	372	186	5	57.47	28.85	38.51	chr15	91073117	91188577	+	exon	99509
chr15:91181569-91181912	NM_001042574	CRTC3	344	172	5	42.4	15.51	46.5	chr15	91073117	91188577	+	exon	108623
chr9:35829260-35829779	NM_001042589	TMEM8B	520	144	10	212.99	273.08	32.74	chr9	35829221	35854844	+	promoter	298
chr9:35829260-35829779	NM_001042590	TMEM8B	520	144	10	212.99	273.08	32.74	chr9	35829494	35854844	+	promoter	25
chr7:124674192-124674506	NM_001042594	POT1	315	157	5	65.73	24.43	37.44	chr7	124570037	124462439	-	intergenic	-104312
chr4:89444637-89444932	NM_001042616	PIGY	296	148	7	78.15	17.37	34.97	chr4	89444952	89442128	-	promoter	168
chr14:20813034-20813289	NM_001042618	PARP2	256	128	5	94.94	39.71	34.01	chr14	20811772	20826063	+	promoter	1389
chr14:20811225-20811619	NM_001042618	PARP2	395	197	22	215.58	38.52	32.75	chr14	20811772	20826063	+	promoter	-350
chr20:44444169-44444447	NM_001042632	SNX21	279	139	4	50.4	17.31	40.25	chr20	44462469	44471914	+	upstream	-18161
chr20:44445328-44445590	NM_001042632	SNX21	263	131	5	63.79	15.51	37.62	chr20	44462469	44471914	+	upstream	-17010
chr20:44444169-44444447	NM_001042633	SNX21	279	139	4	50.4	17.31	40.25	chr20	44462469	44471914	+	upstream	-18161
chr20:44445328-44445590	NM_001042633	SNX21	263	131	5	63.79	15.51	37.62	chr20	44462469	44471914	+	upstream	-17010
chr1:113239239-113239544	NM_001042679	RHOC	306	153	4	47.74	15.51	44.43	chr1	113249678	113243748	-	intergenic	10287
chr1:8419807-8421371	NM_001042681	RERE	1565	980	34	573.6	315.6	28.72	chr1	8877699	8412463	-	exon	457110
chr1:8424096-8424380	NM_001042681	RERE	285	142	4	110.16	182.06	33.07	chr1	8877699	8412463	-	exon	453461
chr1:8877285-8877712	NM_001042681	RERE	428	307	5	108.41	182.06	33.17	chr1	8877699	8412463	-	promoter	201
chr1:8418275-8419078	NM_001042681	RERE	804	163	14	171.01	50.31	33.41	chr1	8877699	8412463	-	exon	459023
chr1:8716026-8716525	NM_001042681	RERE	500	315	6	46.63	12.41	45.08	chr1	8877699	8412463	-	exon	161424
chr1:8413656-8415023	NM_001042681	RERE	1368	472	11	45.17	9.99	45.05	chr1	8877699	8412463	-	exon	463360
chr1:8412553-8413127	NM_001042681	RERE	575	398	11	62.04	9.31	37.83	chr1	8877699	8412463	-	exon	464859
chr17:20384563-20385101	NM_001042685	LGALS9B	539	178	9	51.19	13.38	40.14	chr17	20370848	20353175	-	upstream	-13984
chr17:20385322-20385665	NM_001042685	LGALS9B	344	172	11	71.85	12.19	35.6	chr17	20370848	20353175	-	upstream	-14645
chr17:15903135-15903374	NM_001042697	ZSWIM7	240	120	3	89.81	62.05	35.4	chr17	15903006	15879874	-	promoter	-248
chr17:15964831-15965205	NM_001042697	ZSWIM7	375	187	5	57.67	29.09	38.44	chr17	15903006	15879874	-	intergenic	-62012
chr17:15903135-15903374	NM_001042698	ZSWIM7	240	120	3	89.81	62.05	35.4	chr17	15903006	15879874	-	promoter	-248
chr17:15964831-15965205	NM_001042698	ZSWIM7	375	187	5	57.67	29.09	38.44	chr17	15903006	15879874	-	intergenic	-62012
chr2:179315669-179315888	NM_001042702	DFNB59	220	110	14	323.98	45.72	31.34	chr2	179316162	179326110	+	promoter	-384
chr19:45368521-45368985	NM_001042724	NECTIN2	465	190	5	76.74	57.71	35.29	chr19	45349392	45392485	+	exon	19361
chr19:45349625-45349904	NM_001042724	NECTIN2	280	140	3	53.51	26.06	39.25	chr19	45349392	45392485	+	promoter	372
chr4:110354953-110355231	NM_001042734	SEC24B	279	139	13	382.35	336.1	30.23	chr4	110354870	110461615	+	promoter	222
chr4:110384093-110384722	NM_001042734	SEC24B	630	196	7	78.93	31.02	34.99	chr4	110354870	110461615	+	exon	29537
chr4:110442560-110442818	NM_001042734	SEC24B	259	129	4	60.12	16.07	37.72	chr4	110354870	110461615	+	exon	87819
chrX:123224421-123224673	NM_001042750	STAG2	253	126	6	53.16	7.85	39.46	chrX	123095555	123236505	+	exon	128992
chrX:123224421-123224673	NM_001042751	STAG2	253	126	6	53.16	7.85	39.46	chrX	123095555	123236505	+	exon	128992
chr1:154155462-154155692	NM_001043351	TPM3	231	115	8	188.14	57.33	33.79	chr1	154155725	154127779	-	promoter	148
chr1:154155462-154155692	NM_001043352	TPM3	231	115	8	188.14	57.33	33.79	chr1	154155725	154127779	-	promoter	148
chr1:154155462-154155692	NM_001043353	TPM3	231	115	8	188.14	57.33	33.79	chr1	154155725	154127779	-	promoter	148
chr1:155161228-155161644	NM_001044390	MUC1	417	185	11	50.42	8.62	40.26	chr1	155162706	155158299	-	promoter	1270
chr1:155161228-155161644	NM_001044391	MUC1	417	185	11	50.42	8.62	40.26	chr1	155162706	155158299	-	promoter	1270
chr1:155161228-155161644	NM_001044392	MUC1	417	185	11	50.42	8.62	40.26	chr1	155162706	155158299	-	promoter	1270
chr1:155161228-155161644	NM_001044393	MUC1	417	185	11	50.42	8.62	40.26	chr1	155162706	155158299	-	promoter	1270
chr5:122972196-122972734	NM_001044723	CSNK1G3	539	115	4	61.01	50.17	37.8	chr5	122881110	122952738	+	intergenic	91355
chr5:122911427-122911698	NM_001044723	CSNK1G3	272	136	4	49.78	16.88	40.67	chr5	122881110	122952738	+	exon	30452
chr3:16306203-16306473	NM_001047434	DPH3	271	135	3	45.34	17.56	45.01	chr3	16306496	16298567	-	promoter	158
chrX:70182790-70183189	NM_001048164	SLC7A3	400	199	77	151.6	5.68	33.32	chrX	70150975	70145429	-	intergenic	-32014
chr1:28823103-28825568	NM_001048199	RCC1	2466	169	52	212.06	15.05	32.77	chr1	28832454	28865708	+	upstream	-8119
chr11:33278932-33279414	NM_001048200	HIPK3	483	172	10	198.29	248.2	33.07	chr11	33278867	33378568	+	promoter	306
chr11:33308014-33308863	NM_001048200	HIPK3	850	443	7	86.63	52.74	34.58	chr11	33278867	33378568	+	exon	29571
chr11:33374623-33375242	NM_001048200	HIPK3	620	126	9	45.96	8.34	44.81	chr11	33278867	33378568	+	exon	96065
chr11:65303402-65303686	NM_001048218	SCYL1	285	142	3	73.35	66.48	36.16	chr11	65292547	65306182	+	exon	10997
chr11:65293382-65293819	NM_001048218	SCYL1	438	184	4	61.01	27.18	37.8	chr11	65292547	65306182	+	promoter	1053
chr4:105006366-105006626	NM_001059	TACR3	261	130	3	88.81	136.54	34.3	chr4	104640973	104510624	-	intergenic	-365523
chr3:53326085-53326793	NM_001064	TKT	709	195	16	147.66	34.47	34.56	chr3	53290130	53259652	-	intergenic	-36309
chr3:53265961-53266432	NM_001064	TKT	472	188	5	50.3	20.34	40.24	chr3	53290130	53259652	-	intron	23934
chr3:53259702-53259978	NM_001064	TKT	277	138	6	72.36	17.19	35.74	chr3	53290130	53259652	-	exon	30290
chr3:53263007-53263817	NM_001064	TKT	811	103	6	43.96	13.69	45.63	chr3	53290130	53259652	-	exon	26718
chr3:53321088-53321603	NM_001064	TKT	516	149	10	69.55	12.17	36.36	chr3	53290130	53259652	-	intergenic	-31215
chr3:53317637-53319869	NM_001064	TKT	2233	1171	27	42.01	7.39	46.71	chr3	53290130	53259652	-	intergenic	-28623
chr1:12234223-12234440	NM_001066	TNFRSF1B	218	109	3	110.16	136.54	33.07	chr1	12227059	12269277	+	intron	7272
chr17:38564217-38564421	NM_001067	TOP2A	205	102	3	58.3	17.9	38.21	chr17	38574202	38544772	-	exon	9883
chr6:3154040-3155264	NM_001069	TUBB2A	1225	192	33	225.46	26.6	31.63	chr6	3157783	3153901	-	exon	3131
chr17:40762046-40762645	NM_001070	TUBG1	600	485	7	90.17	51.71	35.56	chr17	40761357	40767256	+	promoter	988
chr18:657180-658288	NM_001071	TYMS	1109	573	31	294.91	68.94	30.97	chr18	657603	673499	+	promoter	131
chr6:39926100-39926671	NM_001075098	MOCS1	572	207	48	45.85	4.69	44.85	chr6	39902290	39872033	-	intergenic	-24095
chr9:36190899-36191285	NM_001076677	CLTA	387	193	6	40.81	12.01	48.23	chr9	36190852	36212059	+	promoter	240
chr19:21567031-21567803	NM_001076678	ZNF493	773	180	6	41.69	11.99	47	chr19	21579920	21610296	+	upstream	-12503
chr11:32961421-32961804	NM_001076786	QSER1	384	192	3	42.47	30.02	46.61	chr11	32914723	33001814	+	intron	46889
chr11:32953272-32956790	NM_001076786	QSER1	3519	790	116	777.47	25.19	27.5	chr11	32914723	33001814	+	exon	40308
chr11:32975406-32975715	NM_001076786	QSER1	310	155	7	88.55	22.44	34.32	chr11	32914723	33001814	+	exon	60837
chr13:46626478-46626731	NM_001076788	ZC3H13	254	127	4	132.19	182.06	33.72	chr13	46626913	46528599	-	promoter	309
chr16:21610899-21611198	NM_001077180	METTL9	300	150	4	110.16	182.06	33.07	chr16	21610796	21668794	+	promoter	252
chr2:220093375-220093951	NM_001077198	ATG9A	577	455	7	86.31	53.19	34.29	chr2	220094410	220084101	-	promoter	747
chr2:220094448-220095055	NM_001077198	ATG9A	608	413	8	45.37	12.09	45.02	chr2	220094410	220084101	-	promoter	-341
chr19:2353251-2353958	NM_001077238	SPPL2B	708	157	6	60.95	29.29	37.69	chr19	2328628	2355100	+	exon	24976
chr19:2321521-2321892	NM_001077238	SPPL2B	372	186	4	45.05	23.08	45.1	chr19	2328628	2355100	+	upstream	-6922
chr16:188150-188686	NM_001077350	NPRL3	537	360	5	101.86	132.96	34.45	chr16	188697	135803	-	promoter	279
chr16:139692-139893	NM_001077350	NPRL3	202	101	3	89.81	62.05	35.4	chr16	188697	135803	-	exon	48905
chr16:138684-138926	NM_001077350	NPRL3	243	121	5	108.5	37.7	33.19	chr16	188697	135803	-	exon	49892
chr16:135396-136501	NM_001077350	NPRL3	1106	198	14	81.48	15.84	34.63	chr16	188697	135803	-	exon	52749
chr9:134363214-134363500	NM_001077365	POMT1	287	143	3	65.74	46.54	37.43	chr9	134378288	134399193	+	upstream	-14931
chr9:134371123-134374021	NM_001077365	POMT1	2899	2255	72	166.29	9.7	33.75	chr9	134378288	134399193	+	upstream	-5716
chr9:134374481-134375378	NM_001077365	POMT1	898	665	17	45.79	7.16	44.85	chr9	134378288	134399193	+	upstream	-3359
chr9:134363214-134363500	NM_001077366	POMT1	287	143	3	65.74	46.54	37.43	chr9	134378288	134399193	+	upstream	-14931
chr9:134371123-134374021	NM_001077366	POMT1	2899	2255	72	166.29	9.7	33.75	chr9	134378288	134399193	+	upstream	-5716
chr9:134374481-134375378	NM_001077366	POMT1	898	665	17	45.79	7.16	44.85	chr9	134378288	134399193	+	upstream	-3359
chr2:219134674-219134881	NM_001077399	PNKD	208	104	5	133.65	47.01	34.68	chr2	219135114	219137670	+	promoter	-337
chr20:57466200-57466966	NM_001077488	GNAS	767	507	47	547.22	93.35	28.78	chr20	57466357	57486251	+	promoter	226
chr20:57485687-57486279	NM_001077488	GNAS	593	231	69	143.93	5.88	34.34	chr20	57466357	57486251	+	exon	19626
chr20:57466200-57466966	NM_001077489	GNAS	767	507	47	547.22	93.35	28.78	chr20	57466357	57486251	+	promoter	226
chr20:57485687-57486279	NM_001077489	GNAS	593	231	69	143.93	5.88	34.34	chr20	57466357	57486251	+	exon	19626
chr6:30523845-30524303	NM_001077497	PRR3	459	266	7	73.17	23.73	35.98	chr6	30524485	30532473	+	promoter	-411
chr6:31122309-31122534	NM_001077511	TCF19	226	113	4	111.49	51.71	35.54	chr6	31126302	31131992	+	upstream	-3881
chr6:31127212-31127446	NM_001077511	TCF19	235	117	6	78.63	11.63	35.03	chr6	31126302	31131992	+	promoter	1027
chr6:33166074-33166280	NM_001077516	SLC39A7	207	103	6	112.26	18.61	35.47	chr6	33168602	33172214	+	upstream	-2425
chr6:33168939-33169298	NM_001077516	SLC39A7	360	180	8	45.96	10.79	44.8	chr6	33168602	33172214	+	promoter	516
chr8:59339061-59339376	NM_001077619	UBXN2B	316	158	4	59.77	25.33	37.76	chr8	59323822	59364060	+	intron	15396
chr19:9885427-9885661	NM_001077624	ZNF846	235	117	4	59.11	15.51	37.77	chr19	9879410	9868150	-	upstream	-6134
chr1:150241075-150241302	NM_001077628	APH1A	228	114	4	69.45	14.77	36.81	chr1	150241609	150237798	-	promoter	421
chr2:132120535-132121400	NM_001077637	WTH3DI	866	379	27	86.23	9.16	34.27	chr2	132121731	132118064	-	promoter	764
chr7:43958235-43959623	NM_001077664	URGCP	1389	194	130	1088.68	35.91	25.35	chr7	43966010	43915492	-	intron	7081
chr10:51768458-51769869	NM_001077665	AGAP6	1412	142	14	54.99	14.48	38.92	chr10	51748077	51770259	+	exon	21086
chr6:139113961-139114417	NM_001077706	ECT2L	457	263	5	41.74	13.79	47.07	chr6	139117247	139225207	+	upstream	-3058
chr2:88091666-88091869	NM_001078170	RGPD2	204	102	3	110.16	136.54	33.07	chr2	88125286	88056717	-	exon	33519
chrX:134166365-134167516	NM_001078171	FAM127A	1152	752	28	134.83	14.79	34.56	chrX	134166332	134167575	+	promoter	608
chrX:134185087-134186250	NM_001078172	FAM127B	1164	313	19	84.46	15.51	34.37	chrX	134186221	134184962	-	promoter	553
chrX:134155290-134156342	NM_001078173	FAM127C	1053	490	9	62.79	22.16	37.84	chrX	134156566	134154533	-	promoter	750
chr6:44201559-44201798	NM_001078177	SLC29A1	240	120	5	49.02	7.39	40.99	chr6	44191362	44201888	+	exon	10316
chr14:56101213-56101439	NM_001079521	KTN1	227	113	3	64.85	23.27	37.47	chr14	56046924	56151302	+	exon	54402
chr14:56101213-56101439	NM_001079522	KTN1	227	113	3	64.85	23.27	37.47	chr14	56046924	56151302	+	exon	54402
chr4:57301490-57302133	NM_001079524	PAICS	644	165	6	117.81	227.57	35.7	chr4	57302268	57327534	+	promoter	-457
chr4:57301490-57302133	NM_001079525	PAICS	644	165	6	117.81	227.57	35.7	chr4	57302268	57327534	+	promoter	-457
chr22:29196268-29196505	NM_001079539	XBP1	238	119	8	148.87	29.54	34.2	chr22	29196560	29190547	-	promoter	174
chr22:29190835-29191719	NM_001079539	XBP1	885	687	22	47.63	8.08	44.47	chr22	29196560	29190547	-	exon	5283
chr13:49549864-49550280	NM_001079673	FNDC3A	417	301	3	56.45	47.73	38.54	chr13	49550047	49783915	+	promoter	25
chr13:49742678-49742942	NM_001079673	FNDC3A	265	132	3	52.37	24.66	39.86	chr13	49550047	49783915	+	exon	192763
chr9:108289375-108289628	NM_001079802	FKTN	254	127	3	42.48	15.26	46.62	chr9	108320410	108403399	+	intergenic	-30909
chr17:78078358-78078907	NM_001079803	GAA	550	372	7	106.85	77.56	33.4	chr17	78075324	78093681	+	exon	3308
chr17:78078358-78078907	NM_001079804	GAA	550	372	7	106.85	77.56	33.4	chr17	78075324	78093681	+	exon	3308
chr5:140966597-140966804	NM_001079812	DIAPH1	208	104	3	110.16	136.54	33.07	chr5	140998622	140894587	-	exon	31922
chr5:140908255-140908620	NM_001079812	DIAPH1	366	183	6	62.12	25.85	37.82	chr5	140998622	140894587	-	exon	90185
chr5:140998351-140998561	NM_001079812	DIAPH1	211	105	4	85.32	23.87	34.28	chr5	140998622	140894587	-	promoter	166
chr5:141009502-141009827	NM_001079812	DIAPH1	326	163	4	44.96	22.98	45.15	chr5	140998622	140894587	-	upstream	-11042
chr5:140905560-140906052	NM_001079812	DIAPH1	493	132	5	49.3	20.39	40.92	chr5	140998622	140894587	-	intron	92816
chr19:7267360-7267656	NM_001079817	INSR	297	148	3	65.74	46.54	37.43	chr19	7294313	7112265	-	exon	26805
chr19:7256945-7257147	NM_001079817	INSR	203	101	3	72.11	31.02	35.53	chr19	7294313	7112265	-	intron	37267
chr19:7115280-7115834	NM_001079817	INSR	555	166	10	64.56	11.63	37.55	chr19	7294313	7112265	-	exon	178756
chr1:10713668-10714305	NM_001079843	CASZ1	638	464	6	118.1	182.06	35.48	chr1	10856733	10696665	-	exon	142747
chr16:3820564-3821092	NM_001079846	CREBBP	529	279	22	407.13	295.42	30.14	chr16	3930121	3775055	-	exon	109293
chr16:3832663-3832935	NM_001079846	CREBBP	273	136	6	177.91	273.08	33.16	chr16	3930121	3775055	-	exon	97322
chr16:3900284-3901042	NM_001079846	CREBBP	759	123	9	173.82	227.57	33.44	chr16	3930121	3775055	-	exon	29458
chr16:3876184-3876442	NM_001079846	CREBBP	259	129	3	88.81	136.54	34.3	chr16	3930121	3775055	-	intron	53808
chr16:3801625-3801930	NM_001079846	CREBBP	306	153	3	67.78	132.96	37.31	chr16	3930121	3775055	-	exon	128344
chr16:3817709-3817916	NM_001079846	CREBBP	208	104	3	60.25	19.36	37.67	chr16	3930121	3775055	-	exon	112309
chr7:27831630-27831884	NM_001079864	TAX1BP1	255	127	6	60.39	9.49	37.57	chr7	27779713	27869386	+	exon	52044
chrX:119693911-119694880	NM_001079872	CUL4B	970	519	25	186.75	31.02	34.17	chrX	119694817	119658445	-	promoter	422
chrX:119668246-119668559	NM_001079872	CUL4B	314	157	11	137.34	26.79	34.28	chrX	119694817	119658445	-	exon	26415
chrX:119674199-119674490	NM_001079872	CUL4B	292	146	12	79.39	8.36	34.88	chrX	119694817	119658445	-	exon	20473
chr1:108113079-108113654	NM_001079874	VAV3	576	412	35	308.92	45.36	31.03	chr1	108231126	108113781	-	intergenic	117760
chr1:108047745-108048190	NM_001079874	VAV3	446	188	35	87.48	6.51	34.38	chr1	108231126	108113781	-	intergenic	183159
chr19:47236215-47236535	NM_001079880	PRKD2	321	160	21	389.01	104.57	29.2	chr19	47220384	47177572	-	upstream	-15991
chr19:47220048-47220254	NM_001079880	PRKD2	207	103	3	82.43	46.54	34.29	chr19	47220384	47177572	-	promoter	233
chr19:47222778-47223602	NM_001079880	PRKD2	825	177	34	296.56	39.38	30.9	chr19	47220384	47177572	-	upstream	-2806
chr19:47226059-47226586	NM_001079880	PRKD2	528	196	4	55.17	24.82	38.91	chr19	47220384	47177572	-	upstream	-5938
chr19:47236215-47236535	NM_001079881	PRKD2	321	160	21	389.01	104.57	29.2	chr19	47220384	47177572	-	upstream	-15991
chr19:47220048-47220254	NM_001079881	PRKD2	207	103	3	82.43	46.54	34.29	chr19	47220384	47177572	-	promoter	233
chr19:47222778-47223602	NM_001079881	PRKD2	825	177	34	296.56	39.38	30.9	chr19	47220384	47177572	-	upstream	-2806
chr19:47226059-47226586	NM_001079881	PRKD2	528	196	4	55.17	24.82	38.91	chr19	47220384	47177572	-	upstream	-5938
chr20:4680085-4681130	NM_001080121	PRNP	1046	325	15	40.09	8.11	49.3	chr20	4666796	4682234	+	exon	13811
chr20:4610099-4610895	NM_001080121	PRNP	797	583	80	137.28	6.31	34.38	chr20	4666796	4682234	+	intergenic	-56299
chr20:4680085-4681130	NM_001080122	PRNP	1046	325	15	40.09	8.11	49.3	chr20	4666796	4682234	+	exon	13811
chr20:4610099-4610895	NM_001080122	PRNP	797	583	80	137.28	6.31	34.38	chr20	4666796	4682234	+	intergenic	-56299
chr20:4680085-4681130	NM_001080123	PRNP	1046	325	15	40.09	8.11	49.3	chr20	4667156	4682234	+	exon	13451
chr7:141368218-141368467	NM_001080392	KIAA1147	250	125	3	80.56	93.07	34.42	chr7	141401953	141356527	-	intron	33611
chr7:141411935-141412148	NM_001080392	KIAA1147	214	107	4	94.14	31.02	34.16	chr7	141401953	141356527	-	upstream	-10088
chr7:141360897-141361900	NM_001080392	KIAA1147	1004	562	17	65.85	7.51	37.72	chr7	141401953	141356527	-	exon	40555
chr3:72977925-72978842	NM_001080393	GXYLT2	918	401	24	302.27	106.8	31.44	chr3	72937384	73024522	+	intron	40999
chr9:114173239-114173530	NM_001080398	KIAA0368	292	146	3	88.81	136.54	34.3	chr9	114247025	114122972	-	exon	73641
chr9:114133905-114134112	NM_001080398	KIAA0368	208	104	3	40.15	8.46	49.28	chr9	114247025	114122972	-	exon	113017
chr11:134145472-134146066	NM_001080407	GLB1L3	595	263	6	75.99	41.37	35.58	chr11	134146274	134189458	+	promoter	-505
chr16:30791389-30792018	NM_001080417	ZNF629	630	373	7	58.03	20.41	38.25	chr16	30798540	30789775	-	exon	6837
chr16:30792408-30795583	NM_001080417	ZNF629	3176	940	46	199.65	19.39	33.1	chr16	30798540	30789775	-	exon	4545
chr16:30790671-30791378	NM_001080417	ZNF629	708	242	6	40.09	13.79	49.31	chr16	30798540	30789775	-	exon	7516
chr8:142218458-142218986	NM_001080431	SLC45A4	529	120	3	45.12	31.02	45.04	chr8	142238673	142217264	-	exon	19951
chr15:83513546-83515847	NM_001080435	WHAMM	2302	519	30	62.65	12.19	37.84	chr15	83478379	83503613	+	intergenic	36317
chr1:33794439-33794717	NM_001080438	A3GALT2	279	139	9	163.16	55.84	33.92	chr1	33786699	33772366	-	upstream	-7879
chr1:33789297-33790638	NM_001080438	A3GALT2	1342	454	24	78.61	10.7	35.08	chr1	33786699	33772366	-	upstream	-3268
chr17:56572284-56573488	NM_001080439	HSF5	1205	867	22	142.1	19.09	35.01	chr17	56565762	56497527	-	upstream	-7124
chr11:118392604-118394623	NM_001080441	TTC36	2020	1154	53	234.16	16.62	31.36	chr11	118398147	118401912	+	upstream	-4534
chr11:118394671-118397232	NM_001080441	TTC36	2562	1427	62	216.47	14.1	32.81	chr11	118398147	118401912	+	upstream	-2196
chr16:84104176-84104402	NM_001080442	SLC38A8	227	113	4	67.89	14.09	37.3	chr16	84075762	84043271	-	intergenic	-28527
chr3:96336785-96337465	NM_001080448	EPHA6	681	504	11	101.28	38.03	34.59	chr3	96533424	97467786	+	intergenic	-196299
chr1:120168489-120168728	NM_001080470	ZNF697	240	120	3	77.78	38.78	35.07	chr1	120190390	120161999	-	exon	21782
chr1:120166338-120166777	NM_001080470	ZNF697	440	157	6	62.32	23.87	37.84	chr1	120190390	120161999	-	exon	23833
chr1:120165835-120166096	NM_001080470	ZNF697	262	131	3	40.88	14.1	48.16	chr1	120190390	120161999	-	exon	24425
chr1:120162258-120164342	NM_001080470	ZNF697	2085	1356	22	66.51	9.95	37.42	chr1	120190390	120161999	-	exon	27090
chr9:139733367-139734384	NM_001080482	C9orf172	1018	886	15	140.54	53.49	34.33	chr9	139738866	139741797	+	upstream	-4991
chr9:139731590-139732122	NM_001080482	C9orf172	533	363	11	56.61	12.72	38.52	chr9	139738866	139741797	+	upstream	-7010
chr10:11504184-11505848	NM_001080491	USP6NL	1665	1250	22	188.04	32.66	33.77	chr10	11574279	11502508	-	exon	69263
chr16:58313641-58314195	NM_001080492	PRSS54	555	140	3	44.32	31.02	45.44	chr16	58328951	58313900	-	exon	15033
chr7:5410035-5410500	NM_001080495	TNRC18	466	146	8	157.08	186.15	34.58	chr7	5463177	5346422	-	exon	52910
chr7:5372247-5372467	NM_001080495	TNRC18	221	110	6	207.24	186.15	33.28	chr7	5463177	5346422	-	exon	90820
chr7:5391450-5391810	NM_001080495	TNRC18	361	180	4	58.85	44.8	37.93	chr7	5463177	5346422	-	exon	71547
chr7:5346754-5347501	NM_001080495	TNRC18	748	591	7	69.32	41.37	36.82	chr7	5463177	5346422	-	exon	116050
chr7:5352193-5353398	NM_001080495	TNRC18	1206	332	13	125.79	37.42	34.72	chr7	5463177	5346422	-	exon	110382
chr9:35748352-35749111	NM_001080496	RGP1	760	363	14	99.17	17.68	33.62	chr9	35749276	35753264	+	promoter	-545
chr9:35736508-35737322	NM_001080496	RGP1	815	638	7	41.61	12.41	47.03	chr9	35749276	35753264	+	upstream	-12361
chr9:123476070-123476492	NM_001080497	MEGF9	423	147	7	152.86	273.08	32.92	chr9	123476765	123363195	-	promoter	484
chr9:123483757-123484182	NM_001080497	MEGF9	426	301	3	67.16	91.03	37.34	chr9	123476765	123363195	-	upstream	-7204
chr2:215145359-215145867	NM_001080500	VWC2L	509	311	4	46.07	47.37	44.75	chr2	215276291	215443676	+	intergenic	-130678
chr2:238693971-238694235	NM_001080504	RBM44	265	132	3	82.82	103.42	34.73	chr2	238707387	238751451	+	upstream	-13284
chr4:83501167-83502165	NM_001080506	TMEM150C	999	702	17	52.71	10	39.56	chr4	83483126	83405603	-	upstream	-18540
chr3:9439304-9439721	NM_001080517	SETD5	418	131	9	130.51	73	33.95	chr3	9439383	9519838	+	promoter	129
chr3:9475075-9475319	NM_001080517	SETD5	245	122	6	123.41	44.32	35.17	chr3	9439383	9519838	+	intron	35814
chr3:9471487-9472042	NM_001080517	SETD5	556	145	8	88.73	43.43	34.3	chr3	9439383	9519838	+	intron	32381
chr3:9489278-9489761	NM_001080517	SETD5	484	249	13	138.71	41.29	34.06	chr3	9439383	9519838	+	exon	50136
chr3:9470482-9470727	NM_001080517	SETD5	246	123	5	107.72	36.93	33.32	chr3	9439383	9519838	+	exon	31221
chr3:9506098-9506354	NM_001080517	SETD5	257	128	8	138.91	31.89	34.2	chr3	9439383	9519838	+	exon	66843
chr3:9486701-9487061	NM_001080517	SETD5	361	180	24	231.46	29.87	31.43	chr3	9439383	9519838	+	exon	47498
chr3:9477393-9477622	NM_001080517	SETD5	230	115	3	68.94	27.37	36.93	chr3	9439383	9519838	+	exon	38124
chr3:9490056-9490312	NM_001080517	SETD5	257	128	9	142.75	23.92	34.75	chr3	9439383	9519838	+	exon	50801
chr3:9512165-9512604	NM_001080517	SETD5	440	135	5	43.72	14.43	45.8	chr3	9439383	9519838	+	exon	73001
chr3:9517142-9519670	NM_001080517	SETD5	2529	193	76	66.19	5.92	37.45	chr3	9439383	9519838	+	exon	79023
chr16:3546265-3546755	NM_001080524	C16orf90	491	139	12	49.42	8.46	40.89	chr16	3545421	3543483	-	promoter	-1089
chr12:121148298-121148586	NM_001080533	UNC119B	289	144	5	120.62	155.12	35.17	chr12	121148237	121161443	+	promoter	205
chr19:3653388-3653615	NM_001080543	CACTIN	228	114	6	225.47	273.08	31.66	chr19	3626813	3610626	-	intergenic	-26688
chr19:3656370-3656679	NM_001080543	CACTIN	310	155	4	110.16	182.06	33.07	chr19	3626813	3610626	-	intergenic	-29711
chr19:3615361-3615955	NM_001080543	CACTIN	595	472	3	49.15	44.32	40.92	chr19	3626813	3610626	-	intron	11155
chr19:3614045-3614450	NM_001080543	CACTIN	406	100	3	53.37	38.78	39.42	chr19	3626813	3610626	-	intron	12566
chr19:3630175-3633150	NM_001080543	CACTIN	2976	559	64	514.78	37.92	27.16	chr19	3626813	3610626	-	upstream	-4849
chr19:3623672-3624074	NM_001080543	CACTIN	403	246	3	46.07	25.01	44.75	chr19	3626813	3610626	-	exon	2940
chr8:8185209-8185656	NM_001080826	SGK223	448	126	7	110.1	69.5	32.94	chr8	8239344	8175257	-	exon	53912
chr12:120661946-120662220	NM_001080855	PXN	275	137	3	70.49	58.17	35.97	chr12	120703574	120648241	-	exon	41491
chr12:120660442-120660877	NM_001080855	PXN	436	322	3	41.58	20.68	47.1	chr12	120703574	120648241	-	intron	42915
chr12:120720017-120720578	NM_001080855	PXN	562	192	58	133.78	5.81	34.61	chr12	120703574	120648241	-	upstream	-16723
chr6:144329215-144329532	NM_001080952	PLAGL1	318	159	4	100.25	124.1	33.66	chr6	144329553	144261436	-	promoter	180
chr6:144261642-144263837	NM_001080952	PLAGL1	2196	1847	113	480.7	14.76	27.9	chr6	144329553	144261436	-	exon	66814
chr6:144329215-144329532	NM_001080953	PLAGL1	318	159	4	100.25	124.1	33.66	chr6	144329553	144261436	-	promoter	180
chr6:144261642-144263837	NM_001080953	PLAGL1	2196	1847	113	480.7	14.76	27.9	chr6	144329553	144261436	-	exon	66814
chr6:144329215-144329532	NM_001080954	PLAGL1	318	159	4	100.25	124.1	33.66	chr6	144329553	144261436	-	promoter	180
chr6:144261642-144263837	NM_001080954	PLAGL1	2196	1847	113	480.7	14.76	27.9	chr6	144329553	144261436	-	exon	66814
chr6:144329215-144329532	NM_001080956	PLAGL1	318	159	4	100.25	124.1	33.66	chr6	144329553	144261436	-	promoter	180
chr6:144269103-144269614	NM_001080956	PLAGL1	512	195	9	86.24	31.02	34.28	chr6	144329553	144261436	-	intron	60195
chr6:144261642-144263837	NM_001080956	PLAGL1	2196	1847	113	480.7	14.76	27.9	chr6	144329553	144261436	-	exon	66814
chr6:116598348-116601111	NM_001080976	DSE	2764	2584	48	88.64	6.13	34.34	chr6	116601225	116759454	+	promoter	-1496
chr6:116757484-116758888	NM_001080976	DSE	1405	149	24	58.76	6.1	37.91	chr6	116601225	116759454	+	exon	156961
chrX:122695476-122695803	NM_001081550	THOC2	328	164	3	42.74	30.53	46.42	chrX	122866904	122734411	-	intergenic	171265
chr19:46287019-46287629	NM_001081560	DMPK	611	351	14	127.28	25.27	34.08	chr19	46285815	46272966	-	promoter	-1509
chr19:46288842-46290092	NM_001081560	DMPK	1251	858	11	74.48	17.73	35.95	chr19	46285815	46272966	-	upstream	-3652
chr19:46287019-46287629	NM_001081562	DMPK	611	351	14	127.28	25.27	34.08	chr19	46285815	46272966	-	promoter	-1509
chr19:46288842-46290092	NM_001081562	DMPK	1251	858	11	74.48	17.73	35.95	chr19	46285815	46272966	-	upstream	-3652
chr8:48777091-48777393	NM_001081640	PRKDC	303	151	5	120.62	155.12	35.17	chr8	48872743	48685668	-	exon	95501
chr8:48765160-48765442	NM_001081640	PRKDC	283	141	3	88.81	136.54	34.3	chr8	48872743	48685668	-	exon	107442
chr8:48872522-48872728	NM_001081640	PRKDC	207	103	3	106.02	116.34	33.19	chr8	48872743	48685668	-	promoter	118
chr8:48733258-48733587	NM_001081640	PRKDC	330	165	3	54.72	62.05	38.79	chr8	48872743	48685668	-	exon	139321
chr8:48711790-48711992	NM_001081640	PRKDC	203	101	4	103.89	41.37	33.72	chr8	48872743	48685668	-	exon	160852
chr8:48883050-48883453	NM_001081640	PRKDC	404	193	19	134.55	18.8	34.54	chr8	48872743	48685668	-	upstream	-10508
chr8:48694931-48695241	NM_001081640	PRKDC	311	155	4	43.25	12.86	46.41	chr8	48872743	48685668	-	exon	177657
chr8:48719703-48719911	NM_001081640	PRKDC	209	104	3	43.44	9.73	45.97	chr8	48872743	48685668	-	exon	152936
chr19:16021920-16022584	NM_001082	CYP4F2	665	494	12	103.73	24.07	33.75	chr19	16008930	15988833	-	upstream	-13322
chr16:67709069-67709626	NM_001082486	ACD	558	393	3	44.23	31.02	45.48	chr16	67694718	67691414	-	upstream	-14629
chr16:67709069-67709626	NM_001082487	ACD	558	393	3	44.23	31.02	45.48	chr16	67694718	67691414	-	upstream	-14629
chr12:111051960-111052209	NM_001082537	TCTN1	250	125	3	80.56	93.07	34.42	chr12	111051831	111086935	+	promoter	253
chr12:111051960-111052209	NM_001082538	TCTN1	250	125	3	80.56	93.07	34.42	chr12	111051831	111086935	+	promoter	253
chr22:36177597-36177857	NM_001082576	RBFOX2	261	130	3	88.81	136.54	34.3	chr22	36236630	36134782	-	exon	58903
chr22:36205805-36206135	NM_001082576	RBFOX2	331	165	8	108.08	41.08	33.18	chr22	36236630	36134782	-	exon	30660
chr22:36134793-36136455	NM_001082576	RBFOX2	1663	560	34	96.15	8.62	33.96	chr22	36236630	36134782	-	exon	101006
chr22:36138433-36140362	NM_001082576	RBFOX2	1930	1502	38	88.83	7.78	35.62	chr22	36236630	36134782	-	exon	97233
chr22:36177597-36177857	NM_001082577	RBFOX2	261	130	3	88.81	136.54	34.3	chr22	36236630	36134782	-	exon	58903
chr22:36205805-36206135	NM_001082577	RBFOX2	331	165	8	108.08	41.08	33.18	chr22	36236630	36134782	-	exon	30660
chr22:36134793-36136455	NM_001082577	RBFOX2	1663	560	34	96.15	8.62	33.96	chr22	36236630	36134782	-	exon	101006
chr22:36138433-36140362	NM_001082577	RBFOX2	1930	1502	38	88.83	7.78	35.62	chr22	36236630	36134782	-	exon	97233
chr10:72326321-72326553	NM_001083116	PRF1	233	116	3	88.15	58.17	34.28	chr10	72362531	72357103	-	intergenic	36094
chr10:72326797-72327651	NM_001083116	PRF1	855	183	6	57.22	23.27	38.53	chr10	72362531	72357103	-	intergenic	35307
chr16:89724633-89724851	NM_001083314	CHMP1A	219	109	5	155.07	77.56	34.36	chr16	89724193	89710838	-	promoter	-549
chr16:89735721-89736545	NM_001083314	CHMP1A	825	462	9	99.06	42.66	33.59	chr16	89724193	89710838	-	upstream	-11940
chr17:5253723-5253962	NM_001083585	RABEP1	240	120	5	147.29	103.42	34.48	chr17	5185557	5289659	+	exon	68285
chr17:5185575-5185777	NM_001083585	RABEP1	203	101	3	100.25	93.07	33.66	chr17	5185557	5289659	+	promoter	119
chr17:5264485-5264857	NM_001083585	RABEP1	373	186	16	211.54	61.72	32.71	chr17	5185557	5289659	+	exon	79114
chr17:5276599-5276828	NM_001083585	RABEP1	230	115	3	82.43	46.54	34.29	chr17	5185557	5289659	+	exon	91156
chr8:86089624-86089902	NM_001083588	E2F5	279	139	4	109.48	177.28	32.85	chr8	86089618	86126753	+	promoter	145
chr2:27248440-27248973	NM_001083590	TMEM214	534	425	7	111.45	86.18	35.53	chr2	27255773	27264565	+	upstream	-7067
chr2:27246946-27247233	NM_001083590	TMEM214	288	144	6	101.11	37.23	34.44	chr2	27255773	27264565	+	upstream	-8684
chr2:27245072-27245275	NM_001083590	TMEM214	204	102	3	72.11	31.02	35.53	chr2	27255773	27264565	+	upstream	-10600
chr1:64254787-64255076	NM_001083592	ROR1	290	145	6	177.91	273.08	33.16	chr1	64239689	64609052	+	intron	15242
chr9:98247962-98248234	NM_001083604	PTCH1	273	136	3	88.81	136.54	34.3	chr9	98270322	98205263	-	exon	22224
chr9:98271599-98272010	NM_001083604	PTCH1	412	100	3	52.09	36.5	39.88	chr9	98270322	98205263	-	promoter	-1482
chr9:98247962-98248234	NM_001083605	PTCH1	273	136	3	88.81	136.54	34.3	chr9	98270322	98205263	-	exon	22224
chr9:98271599-98272010	NM_001083605	PTCH1	412	100	3	52.09	36.5	39.88	chr9	98270322	98205263	-	promoter	-1482
chr9:98247962-98248234	NM_001083607	PTCH1	273	136	3	88.81	136.54	34.3	chr9	98269481	98205263	-	exon	21383
chr17:80445833-80446123	NM_001083608	NARF	291	145	5	87.71	51.71	34.34	chr17	80416539	80446143	+	exon	29439
chr17:80401553-80402035	NM_001083608	NARF	483	363	3	45.83	29.55	44.86	chr17	80416539	80446143	+	upstream	-14745
chr17:80442683-80442903	NM_001083608	NARF	221	110	3	40.15	8.46	49.28	chr17	80416539	80446143	+	exon	26254
chr16:23569280-23569598	NM_001083614	EARS2	319	159	9	235.41	310.25	31.51	chr16	23568696	23533333	-	promoter	-743
chr8:53626801-53627021	NM_001083617	RB1CC1	221	110	4	123.3	73	35.18	chr8	53627026	53535017	-	promoter	115
chr9:117266512-117266924	NM_001083885	WHRN	413	194	3	49.29	31.02	40.86	chr9	117265495	117164359	-	promoter	-1223
chr14:31495212-31495592	NM_001083893	STRN3	381	190	6	120.62	186.15	35.17	chr14	31495607	31363004	-	promoter	205
chr19:55556106-55556631	NM_001083899	GP6	526	414	3	50.07	41.37	40.24	chr19	55549632	55525074	-	upstream	-6736
chr11:62139437-62140678	NM_001083926	ASRGL1	1242	1055	38	279.5	44.6	31.7	chr11	62104773	62160887	+	intron	35284
chr9:130496573-130496828	NM_001085347	TOR2A	256	128	7	217.85	271.47	32.93	chr9	130497628	130493802	-	promoter	928
chr9:130493806-130494579	NM_001085347	TOR2A	774	355	7	41.69	16.01	47	chr9	130497628	130493802	-	exon	3436
chr2:132249439-132250006	NM_001085365	MZT2A	568	112	11	176.02	93.07	33.14	chr2	132250064	132241532	-	promoter	342
chr11:62439153-62439759	NM_001085372	UQCC3	607	435	6	54.47	31.02	38.99	chr11	62439125	62441162	+	promoter	331
chr4:37650928-37651243	NM_001085399	RELL1	316	158	3	68.24	136.54	37.32	chr4	37687999	37592421	-	exon	36914
chr4:37650928-37651243	NM_001085400	RELL1	316	158	3	68.24	136.54	37.32	chr4	37687999	37612255	-	exon	36914
chr3:100119456-100120068	NM_001085451	LNP1	613	147	4	61.01	57.05	37.78	chr3	100120036	100175170	+	promoter	-274
chr11:57563916-57564352	NM_001085458	CTNND1	437	103	3	45.27	25.85	45.02	chr11	57529233	57586652	+	exon	34901
chr11:57563916-57564352	NM_001085459	CTNND1	437	103	3	45.27	25.85	45.02	chr11	57529233	57586652	+	exon	34901
chr11:57563916-57564352	NM_001085460	CTNND1	437	103	3	45.27	25.85	45.02	chr11	57529233	57586652	+	exon	34901
chr11:57563916-57564352	NM_001085461	CTNND1	437	103	3	45.27	25.85	45.02	chr11	57529233	57586652	+	exon	34901
chr11:57563916-57564352	NM_001085462	CTNND1	437	103	3	45.27	25.85	45.02	chr11	57529233	57586652	+	exon	34901
chr11:57563916-57564352	NM_001085463	CTNND1	437	103	3	45.27	25.85	45.02	chr11	57529233	57586652	+	exon	34901
chr11:57563916-57564352	NM_001085464	CTNND1	437	103	3	45.27	25.85	45.02	chr11	57529233	57586652	+	exon	34901
chr11:57563916-57564352	NM_001085465	CTNND1	437	103	3	45.27	25.85	45.02	chr11	57529233	57586652	+	exon	34901
chr11:57563916-57564352	NM_001085466	CTNND1	437	103	3	45.27	25.85	45.02	chr11	57529233	57586652	+	exon	34901
chr11:57563916-57564352	NM_001085467	CTNND1	437	103	3	45.27	25.85	45.02	chr11	57529233	57586652	+	exon	34901
chr11:57563916-57564352	NM_001085468	CTNND1	437	103	3	45.27	25.85	45.02	chr11	57529233	57586652	+	exon	34901
chr11:57563916-57564352	NM_001085469	CTNND1	437	103	3	45.27	25.85	45.02	chr11	57529233	57586652	+	exon	34901
chr6:117050669-117050921	NM_001085480	FAM162B	253	126	6	69.82	12.09	36.21	chr6	117086886	117073359	-	intergenic	36091
chr12:117013583-117014158	NM_001085481	MAP1LC3B2	576	265	28	155.3	11.91	34.55	chr12	116997185	117014425	+	exon	16685
chr2:219137357-219137705	NM_001087	AAMP	349	174	11	144.69	48.75	34.1	chr2	219134932	219128851	-	upstream	-2599
chr2:219134674-219134881	NM_001087	AAMP	208	104	5	133.65	47.01	34.68	chr2	219134932	219128851	-	promoter	155
chr16:2382436-2382716	NM_001089	ABCA3	281	140	7	64.15	12.21	37.66	chr16	2390747	2325878	-	intron	8171
chr6:34985382-34985818	NM_001093728	TCP11	437	328	3	66.72	91.03	37.41	chr6	35109187	35085848	-	intergenic	123587
chr6:35057223-35058007	NM_001093728	TCP11	785	596	6	59.65	23.27	37.78	chr6	35109187	35085848	-	intergenic	51572
chr17:79780605-79781154	NM_001093767	MCRIP1	550	448	4	46.54	25.6	44.78	chr17	79791170	79780236	-	intron	10291
chr17:79801034-79802109	NM_001093767	MCRIP1	1076	182	41	41.2	4.2	47.55	chr17	79791170	79780236	-	upstream	-10401
chr17:40069950-40070159	NM_001096	ACLY	210	105	6	249.83	273.08	30.48	chr17	40075272	40023178	-	exon	5218
chrX:41534965-41535615	NM_001097579	GPR34	651	148	16	58.16	7.16	38.2	chrX	41548225	41556530	+	upstream	-12935
chr9:79186618-79187022	NM_001097636	GCNT1	405	198	90	2631.57	4050.76	11.76	chr9	79115548	79122332	+	intergenic	71272
chr2:207100893-207101576	NM_001098199	GPR1	684	498	19	44.12	5.43	45.54	chr2	207082771	207040041	-	upstream	-18463
chr17:1958370-1958595	NM_001098202	HIC1	226	113	3	110.16	136.54	33.07	chr17	1959603	1962981	+	promoter	-1121
chr17:1962640-1963033	NM_001098202	HIC1	394	197	8	138.15	130.63	34.02	chr17	1959603	1962981	+	exon	3233
chr17:1960005-1962242	NM_001098202	HIC1	2238	1043	34	468.55	103.42	28.32	chr17	1959603	1962981	+	promoter	1520
chr3:11275993-11276326	NM_001098211	HRH1	334	167	5	50.98	22.16	39.98	chr3	11267668	11304939	+	intron	8491
chr22:39884298-39884840	NM_001098270	MGAT3	543	104	3	48.44	38.78	43.99	chr22	39883228	39888199	+	promoter	1341
chr3:40802949-40803385	NM_001098414	ZNF621	437	242	40	89.89	6.37	35.5	chr3	40566368	40581285	+	intergenic	236799
chr4:71701838-71702097	NM_001098477	GRSF1	260	130	5	94.14	38.78	34.16	chr4	71705220	71681498	-	exon	3253
chr4:71705178-71705633	NM_001098477	GRSF1	456	105	8	85.89	23.58	34.34	chr4	71705220	71681498	-	promoter	-185
chr6:29691935-29692235	NM_001098478	HLA-F	301	150	7	173.6	167.06	33.35	chr6	29691116	29694303	+	promoter	969
chr6:29691935-29692235	NM_001098479	HLA-F	301	150	7	173.6	167.06	33.35	chr6	29691116	29695073	+	promoter	969
chr3:14166131-14166721	NM_001098502	CHCHD4	591	110	5	90.2	124.1	35.57	chr3	14166371	14153576	-	promoter	-55
chr19:42070440-42070794	NM_001098506	CEACAM21	355	177	10	249.83	455.14	30.48	chr19	42082530	42093197	+	upstream	-11913
chr5:61601944-61602277	NM_001098511	KIF2A	334	167	11	299.58	500.66	30.48	chr5	61601988	61683011	+	promoter	122
chr13:53029373-53029818	NM_001098525	CKAP2	446	343	3	48	31.02	44.22	chr13	53029494	53050766	+	promoter	101
chr6:31612707-31613417	NM_001098534	BAG6	711	145	13	155.55	73.53	34.37	chr6	31620170	31606804	-	intron	7108
chr6:31609547-31610125	NM_001098534	BAG6	579	104	5	59.27	26.95	37.85	chr6	31620170	31606804	-	intron	10334
chr6:31606824-31607088	NM_001098534	BAG6	265	132	3	52.37	24.66	39.86	chr6	31620170	31606804	-	exon	13214
chr6:31610576-31610795	NM_001098534	BAG6	220	110	3	61.65	20.48	37.77	chr6	31620170	31606804	-	exon	9485
chr6:31615362-31615664	NM_001098534	BAG6	303	151	4	52.42	18.8	39.8	chr6	31620170	31606804	-	exon	4657
chr6:31608136-31608814	NM_001098534	BAG6	679	165	8	55.27	12.04	38.93	chr6	31620170	31606804	-	exon	11695
chr12:50156620-50158726	NM_001098576	TMBIM6	2107	1698	91	41.84	4.05	46.95	chr12	50135591	50158717	+	exon	22082
chr2:101604518-101604786	NM_001098577	RPL31	269	134	7	145.21	58.42	34.21	chr2	101618690	101636155	+	upstream	-14038
chr2:101611856-101612829	NM_001098577	RPL31	974	496	11	41.7	9.8	47.11	chr2	101618690	101636155	+	upstream	-6348
chr1:154192831-154193097	NM_001098616	C1orf43	267	133	8	178.62	91.93	34.57	chr1	154193273	154179176	-	promoter	309
chr1:154197543-154197759	NM_001098616	C1orf43	217	108	6	82.56	10.1	34.76	chr1	154193273	154179176	-	upstream	-4378
chr19:22551398-22551848	NM_001098626	ZNF98	451	196	22	298.73	88.62	30.77	chr19	22605148	22573898	-	intergenic	53525
chr19:50381401-50381671	NM_001098632	AKT1S1	271	135	4	81.18	59.09	34.69	chr19	50380644	50372289	-	promoter	-892
chr19:50386800-50387106	NM_001098632	AKT1S1	307	153	3	46.07	37.23	44.75	chr19	50380644	50372289	-	upstream	-6309
chr19:50381401-50381671	NM_001098633	AKT1S1	271	135	4	81.18	59.09	34.69	chr19	50380644	50372289	-	promoter	-892
chr19:50386800-50387106	NM_001098633	AKT1S1	307	153	3	46.07	37.23	44.75	chr19	50380644	50372289	-	upstream	-6309
chr10:134218537-134219239	NM_001098637	PWWP2B	703	333	8	88.3	38.78	34.38	chr10	134210701	134231358	+	exon	8187
chr11:65338844-65339254	NM_001098784	FAM89B	411	236	12	140.92	46.75	34.3	chr11	65339819	65341669	+	promoter	-770
chr11:65321194-65321829	NM_001098784	FAM89B	636	134	5	56.62	26.59	38.52	chr11	65339819	65341669	+	upstream	-18308
chr11:65340922-65341656	NM_001098784	FAM89B	735	462	7	63.79	22.8	37.62	chr11	65339819	65341669	+	promoter	1470
chr11:65338844-65339254	NM_001098785	FAM89B	411	236	12	140.92	46.75	34.3	chr11	65339819	65341669	+	promoter	-770
chr11:65321194-65321829	NM_001098785	FAM89B	636	134	5	56.62	26.59	38.52	chr11	65339819	65341669	+	upstream	-18308
chr11:65340922-65341656	NM_001098785	FAM89B	735	462	7	63.79	22.8	37.62	chr11	65339819	65341669	+	promoter	1470
chr7:128097234-128098395	NM_001098786	HILPDA	1162	199	101	272.94	8.53	31.1	chr7	128095883	128098472	+	promoter	1931
chr11:207796-208391	NM_001098787	BET1L	596	253	8	98.45	51.71	33.69	chr11	207422	202923	-	promoter	-671
chr11:215557-215813	NM_001098787	BET1L	257	128	3	42.48	15.26	46.62	chr11	207422	202923	-	upstream	-8263
chrX:38547178-38547393	NM_001098790	MID1IP1	216	108	4	66.28	13.4	37.47	chrX	38660684	38665783	+	intergenic	-113399
chrX:38547178-38547393	NM_001098791	MID1IP1	216	108	4	66.28	13.4	37.47	chrX	38660684	38665783	+	intergenic	-113399
chr20:42679920-42680164	NM_001098798	TOX2	245	122	5	177.91	227.57	33.16	chr20	42574535	42698254	+	exon	105507
chr20:42697317-42698056	NM_001098798	TOX2	740	156	8	127.57	91.83	34.16	chr20	42574535	42698254	+	exon	123151
chr20:42694399-42694724	NM_001098798	TOX2	326	163	5	101.32	81.64	34.61	chr20	42574535	42698254	+	exon	120026
chrX:51929927-51930330	NM_001098800	MAGED4	404	186	7	103.55	62.05	33.75	chrX	51927918	51935366	+	exon	2210
chrX:51809950-51810345	NM_001098800	MAGED4	396	198	7	86.63	43.43	34.26	chrX	51812368	51804922	-	exon	2221
chr10:47945322-47945887	NM_001098845	ANXA8L1	566	183	7	86.01	43.09	34.36	chr10	47746849	47763040	+	intergenic	198755
chr21:32638678-32639309	NM_001099219	KRTAP19-8	632	189	10	152.83	139.61	33.01	chr21	32410795	32410477	-	intergenic	-228198
chr21:32598068-32598333	NM_001099219	KRTAP19-8	266	133	3	80.56	93.07	34.42	chr21	32410795	32410477	-	intergenic	-187405
chr7:149547289-149547540	NM_001099220	ZNF862	252	126	3	80.56	93.07	34.42	chr7	149535508	149564568	+	exon	11906
chr9:26923159-26923430	NM_001099223	IFT74	272	136	3	59.39	34.47	38.04	chr9	26947036	27062931	+	intergenic	-23742
chr17:42766903-42767176	NM_001099225	CCDC43	274	137	5	154.79	227.57	32.35	chr17	42767165	42754804	-	promoter	126
chr9:129641935-129644512	NM_001099270	ZBTB34	2578	2024	42	271.22	32.5	31.29	chr9	129622943	129648156	+	exon	20280
chr9:129645399-129647012	NM_001099270	ZBTB34	1614	717	23	47.14	6.37	44.82	chr9	129622943	129648156	+	exon	23262
chr2:232573169-232573634	NM_001099285	PTMA	466	167	40	240.47	19.44	31.37	chr2	232573234	232578250	+	promoter	167
chr6:136589287-136589492	NM_001099286	MTFR2	206	103	4	60.72	11.28	37.63	chr6	136571473	136552167	-	upstream	-17916
chr5:156849466-156849915	NM_001099287	NIPAL4	450	186	6	46.63	13.96	45.08	chr5	156887026	156901730	+	intergenic	-37336
chr10:88973738-88974027	NM_001099338	NUTM2A	290	145	3	41.82	14.77	46.95	chr10	88985204	88994733	+	upstream	-11322
chr14:99947006-99947259	NM_001099402	CCNK	254	127	4	132.19	182.06	33.72	chr14	99947738	99977852	+	promoter	-606
chr14:99968968-99969333	NM_001099402	CCNK	366	183	18	309.34	150.93	31.2	chr14	99947738	99977852	+	exon	21412
chr14:99976469-99977517	NM_001099402	CCNK	1049	206	24	148.36	30.74	34.39	chr14	99947738	99977852	+	exon	29255
chr5:176057274-176057496	NM_001099408	EIF4E1B	223	111	3	100.25	93.07	33.66	chr5	176057682	176073642	+	promoter	-297
chr5:176047239-176047853	NM_001099408	EIF4E1B	615	187	10	99.55	28.62	33.54	chr5	176057682	176073642	+	upstream	-10136
chr7:75050771-75052557	NM_001099415	POM121C	1787	1271	112	1336.78	93.07	26.53	chr7	75115565	75046059	-	exon	63901
chr7:75070237-75070447	NM_001099415	POM121C	211	105	5	155.07	77.56	34.36	chr7	75115565	75046059	-	exon	45223
chr7:75053312-75053531	NM_001099415	POM121C	220	110	3	81.18	44.32	34.69	chr7	75115565	75046059	-	exon	62144
chr7:75055249-75055840	NM_001099415	POM121C	592	447	3	43.24	31.02	46.41	chr7	75115565	75046059	-	intron	60021
chr7:75115240-75115532	NM_001099415	POM121C	293	146	3	54.46	27.27	38.97	chr7	75115565	75046059	-	promoter	179
chr7:75046180-75048188	NM_001099415	POM121C	2009	1132	50	191.7	10.88	33.04	chr7	75115565	75046059	-	exon	68381
chr17:59067321-59067547	NM_001099432	BCAS3	227	113	3	110.16	136.54	33.07	chr17	58755171	59470199	+	exon	312263
chr17:58804562-58804983	NM_001099432	BCAS3	422	181	5	42.4	13.09	46.5	chr17	58755171	59470199	+	intron	49601
chr15:75144356-75144608	NM_001099436	ULK3	253	126	3	88.81	136.54	34.3	chr15	75135552	75128456	-	upstream	-8930
chr15:75128508-75129593	NM_001099436	ULK3	1086	570	15	69.54	14.6	36.36	chr15	75135552	75128456	-	exon	6502
chr1:26136151-26136358	NM_001099625	MTFR1L	208	104	4	154.79	182.06	32.35	chr1	26146396	26159433	+	upstream	-10142
chr1:26138163-26138373	NM_001099625	MTFR1L	211	105	3	85.13	51.71	34.26	chr1	26146396	26159433	+	upstream	-8128
chr1:26142015-26144706	NM_001099625	MTFR1L	2692	1405	65	281.02	20.29	32.07	chr1	26146396	26159433	+	upstream	-3036
chr1:26136151-26136358	NM_001099627	MTFR1L	208	104	4	154.79	182.06	32.35	chr1	26146396	26159433	+	upstream	-10142
chr1:26138163-26138373	NM_001099627	MTFR1L	211	105	3	85.13	51.71	34.26	chr1	26146396	26159433	+	upstream	-8128
chr1:26142015-26144706	NM_001099627	MTFR1L	2692	1405	65	281.02	20.29	32.07	chr1	26146396	26159433	+	upstream	-3036
chr16:28746502-28746943	NM_001099661	EIF3CL	442	111	6	76.27	31.02	35.44	chr16	28722740	28747050	+	intron	23982
chr16:28414785-28415087	NM_001099661	EIF3CL	303	151	5	68.35	26.75	37	chr16	28415206	28390902	-	promoter	270
chr16:28391053-28391493	NM_001099661	EIF3CL	441	106	5	52.36	20.68	39.86	chr16	28415206	28390902	-	intron	23933
chr16:28394427-28394857	NM_001099661	EIF3CL	431	137	7	63.79	20.06	37.62	chr16	28415206	28390902	-	exon	20564
chr16:28743125-28743532	NM_001099661	EIF3CL	408	196	8	67.17	17.72	37.33	chr16	28722740	28747050	+	exon	20588
chr3:120067592-120067809	NM_001099678	LRRC58	218	109	3	110.16	136.54	33.07	chr3	120068186	120043575	-	promoter	486
chr3:120025431-120027027	NM_001099678	LRRC58	1597	655	60	402.6	29.55	29.92	chr3	120068186	120043575	-	intergenic	41957
chr3:120044627-120047201	NM_001099678	LRRC58	2575	1961	55	87.51	6.32	34.35	chr3	120068186	120043575	-	exon	22272
chr9:119460679-119461388	NM_001099679	TRIM32	710	536	5	43.41	17.24	45.98	chr9	119449580	119463579	+	exon	11453
chrX:101667382-101667616	NM_001099686	NXF2B	235	117	3	46.25	10.94	44.92	chrX	101694929	101615315	-	intron	27430
chr10:81272288-81273320	NM_001099692	EIF5AL1	1033	328	41	90.46	9.69	35.4	chr10	81272356	81276192	+	promoter	448
chr2:101604518-101604786	NM_001099693	RPL31	269	134	7	145.21	58.42	34.21	chr2	101618690	101622885	+	upstream	-14038
chr2:101611856-101612829	NM_001099693	RPL31	974	496	11	41.7	9.8	47.11	chr2	101618690	101622885	+	upstream	-6348
chr19:12778911-12779194	NM_001099737	WDR83	284	142	3	53.81	26.43	39.26	chr19	12777617	12786646	+	promoter	1435
chrX:138802724-138803063	NM_001099855	MCF2	340	170	32	460.01	67.51	28.23	chrX	138790381	138663929	-	upstream	-12512
chr1:229600364-229600618	NM_001100	ACTA1	255	127	4	72.67	24.82	35.73	chr1	229569843	229566992	-	intergenic	-30648
chr14:104182133-104182335	NM_001100118	XRCC3	203	101	4	103.89	41.37	33.72	chr14	104181823	104163953	-	promoter	-411
chr14:104200828-104201563	NM_001100118	XRCC3	736	314	6	52.81	22.83	39.56	chr14	104181823	104163953	-	upstream	-19372
chr14:104199314-104199934	NM_001100118	XRCC3	621	171	12	64.59	16.3	37.57	chr14	104181823	104163953	-	upstream	-17801
chr14:104182133-104182335	NM_001100119	XRCC3	203	101	4	103.89	41.37	33.72	chr14	104181823	104163953	-	promoter	-411
chr14:104200828-104201563	NM_001100119	XRCC3	736	314	6	52.81	22.83	39.56	chr14	104181823	104163953	-	upstream	-19372
chr14:104199314-104199934	NM_001100119	XRCC3	621	171	12	64.59	16.3	37.57	chr14	104181823	104163953	-	upstream	-17801
chr6:144033121-144033370	NM_001100164	PHACTR2	250	125	9	300.03	279.22	30.88	chr6	143999101	144152322	+	exon	34144
chr6:144033121-144033370	NM_001100165	PHACTR2	250	125	9	300.03	279.22	30.88	chr6	143999101	144152322	+	exon	34144
chr17:2718780-2719043	NM_001100398	RAP1GAP2	264	132	3	88.81	136.54	34.3	chr17	2699731	2941035	+	intron	19180
chr4:39974596-39975313	NM_001100399	PDS5A	718	426	17	51.62	7.76	40	chr4	39979576	39824482	-	intron	4622
chr4:39974596-39975313	NM_001100400	PDS5A	718	426	17	51.62	7.76	40	chr4	39979576	39899590	-	intron	4622
chr6:76311595-76312151	NM_001100409	SENP6	557	100	3	62.55	91.03	37.81	chr6	76311224	76428001	+	promoter	649
chr7:36445726-36446124	NM_001100425	KIAA0895	399	199	6	52.74	18.57	39.56	chr7	36429734	36363758	-	upstream	-16191
chr7:36396765-36397140	NM_001100425	KIAA0895	376	188	5	44.91	17.24	45.09	chr7	36429734	36363758	-	exon	32782
chr7:36450018-36450316	NM_001100425	KIAA0895	299	149	3	40.61	13.91	48.82	chr7	36429734	36363758	-	intergenic	-20433
chr9:125620944-125621498	NM_001100588	RC3H2	555	172	12	234.6	217.17	31.46	chr9	125667562	125611731	-	exon	46341
chr9:125620169-125620385	NM_001100588	RC3H2	217	108	3	100.25	93.07	33.66	chr9	125667562	125611731	-	exon	47285
chr9:125622200-125622403	NM_001100588	RC3H2	204	102	4	103.89	41.37	33.72	chr9	125667562	125611731	-	exon	45261
chr9:125616174-125616442	NM_001100588	RC3H2	269	134	3	52.68	25.04	39.57	chr9	125667562	125611731	-	exon	51254
chr9:125667380-125667582	NM_001100588	RC3H2	203	101	3	50.29	12.93	40.23	chr9	125667562	125611731	-	promoter	81
chr3:43389547-43389937	NM_001100594	SNRK	391	195	7	77.89	33.41	35.01	chr3	43328003	43392634	+	exon	61739
chr3:43390528-43391125	NM_001100594	SNRK	598	166	9	60.73	14.32	37.66	chr3	43328003	43392634	+	exon	62823
chr7:6523563-6523830	NM_001100603	KDELR2	268	134	10	300.03	310.25	30.88	chr7	6523849	6500711	-	promoter	153
chr12:49717328-49717854	NM_001100620	TROAP	527	125	4	40.92	18.61	48.14	chr12	49716970	49718171	+	promoter	621
chr2:131904770-131906145	NM_001100623	PLEKHB2	1376	762	38	185.27	14.94	34.36	chr2	131862419	131907425	+	exon	43038
chr9:131670275-131671629	NM_001100876	PHYHD1	1355	1040	25	284.98	93.07	32.22	chr9	131683173	131704320	+	upstream	-12221
chr9:131669410-131670197	NM_001100876	PHYHD1	788	146	6	72.67	36.67	35.73	chr9	131683173	131704320	+	upstream	-13370
chr1:120835842-120836473	NM_001100910	FAM72B	632	444	12	166.11	72.39	33.69	chr1	120839004	120855681	+	upstream	-2847
chr10:13534669-13534964	NM_001100912	BEND7	296	148	3	88.81	136.54	34.3	chr10	13544976	13483087	-	exon	10160
chr10:13522887-13523120	NM_001100912	BEND7	234	117	3	63.19	21.78	37.69	chr10	13544976	13483087	-	exon	21973
chr7:5568737-5569349	NM_001101	ACTB	613	197	44	211.44	19.02	32.66	chr7	5570232	5566778	-	promoter	1189
chr7:5600405-5600835	NM_001101	ACTB	431	190	31	172.7	14.91	33.19	chr7	5570232	5566778	-	intergenic	-30388
chr7:5566721-5568396	NM_001101	ACTB	1676	1480	209	402.7	7	30	chr7	5570232	5566778	-	intron	2674
chr2:43926682-43927068	NM_001101330	C1GALT1C1L	387	193	3	49.84	46.54	40.65	chr2	43903461	43902291	-	intergenic	-23414
chr1:52344036-52344241	NM_001101662	NRDC	206	103	4	117.72	62.05	35.23	chr1	52344609	52254865	-	promoter	471
chr11:46142480-46142857	NM_001101802	PHF21A	378	189	5	41.06	14.66	47.72	chr11	46142985	45950869	-	promoter	317
chr14:69445671-69446069	NM_001102	ACTN1	399	199	4	88.81	182.06	34.3	chr14	69446083	69340839	-	promoter	213
chr22:36921993-36922280	NM_001102371	FOXRED2	288	144	6	134.29	88.64	34.55	chr22	36903148	36883232	-	upstream	-18988
chr22:36920561-36920842	NM_001102371	FOXRED2	282	141	8	173.21	82.73	33.25	chr22	36903148	36883232	-	upstream	-17553
chr22:36907549-36907845	NM_001102371	FOXRED2	297	148	14	78.27	7.59	35	chr22	36903148	36883232	-	upstream	-4549
chr1:115322739-115323272	NM_001102396	SIKE1	534	428	4	67.18	66.48	37.39	chr1	115323308	115312104	-	promoter	303
chr17:53853341-53853600	NM_001102402	PCTP	260	130	4	72.67	24.82	35.73	chr17	53828465	53854748	+	exon	25005
chr17:53853916-53854499	NM_001102402	PCTP	584	169	9	53.73	9.7	39.23	chr17	53828465	53854748	+	exon	25742
chr4:113279862-113280233	NM_001102406	ALPK1	372	186	3	61.65	93.07	37.8	chr4	113218498	113363764	+	intron	61549
chr9:74979611-74980134	NM_001102420	ZFAND5	524	275	11	133.43	55.84	34.72	chr9	74980163	74966340	-	promoter	291
chr9:74979611-74980134	NM_001102421	ZFAND5	524	275	11	133.43	55.84	34.72	chr9	74980163	74966340	-	promoter	291
chr14:21572647-21572859	NM_001102454	ZNF219	213	106	3	100.25	93.07	33.66	chr14	21572863	21558204	-	promoter	110
chr14:21560548-21561157	NM_001102454	ZNF219	610	349	5	44.51	15.51	45.33	chr14	21572863	21558204	-	exon	12011
chr5:53814022-53815254	NM_001102575	SNX18	1233	464	13	138.71	47.82	34.09	chr5	53813592	53842416	+	promoter	1046
chr7:76111820-76112194	NM_001102596	DTX2	375	187	6	59.11	23.27	37.77	chr7	76109826	76135312	+	exon	2181
chr15:22850893-22851099	NM_001102610	TUBGCP5	207	103	3	110.16	136.54	33.07	chr15	22833394	22872783	+	exon	17602
chr15:99504753-99505391	NM_001102612	PGPEP1L	639	185	9	40.06	10.2	49.36	chr15	99548885	99511458	-	intergenic	43813
chr4:146101014-146101691	NM_001102653	OTUD4	678	159	8	157.4	182.06	34.58	chr4	146100832	146054801	-	promoter	-520
chr4:146054913-146057351	NM_001102653	OTUD4	2439	1051	43	70.76	7.64	35.94	chr4	146100832	146054801	-	exon	44700
chr15:71355608-71356182	NM_001102658	CT62	575	173	11	147.1	71.36	34.35	chr15	71407839	71402582	-	intergenic	51944
chr1:236876995-236878266	NM_001103	ACTN2	1272	469	14	229.63	136.54	31.33	chr1	236849753	236927927	+	intron	27877
chr19:46973210-46973578	NM_001103149	PNMAL1	369	184	5	58.3	29.83	38.21	chr19	46974820	46969747	-	promoter	1426
chr17:44407649-44408204	NM_001103154	ARL17B	556	395	8	44.29	10.7	45.44	chr17	44439134	44376912	-	intron	31208
chr15:69615015-69615250	NM_001104554	PAQR5	236	118	3	110.16	136.54	33.07	chr15	69606741	69699976	+	intron	8391
chr3:140660647-140660931	NM_001104647	SLC25A36	285	142	6	155.93	155.12	34.5	chr3	140660661	140698785	+	promoter	128
chr2:158593748-158594263	NM_001105	ACVR1	516	335	7	86.63	40.02	34.26	chr2	158731623	158592957	-	exon	137618
chr2:158732292-158732834	NM_001105	ACVR1	543	441	3	46.07	33.69	44.75	chr2	158731623	158592957	-	promoter	-940
chr16:30665923-30666546	NM_001105079	FBRS	624	178	39	520.04	81.31	27.78	chr16	30670839	30682131	+	upstream	-4605
chr16:30675514-30675818	NM_001105079	FBRS	305	152	7	133.93	66.24	34.57	chr16	30670839	30682131	+	exon	4827
chr16:30667339-30667729	NM_001105079	FBRS	391	195	18	207.92	54.59	32.96	chr16	30670839	30682131	+	upstream	-3305
chr16:30673843-30674133	NM_001105079	FBRS	291	145	12	207.43	54.17	33.48	chr16	30670839	30682131	+	exon	3149
chr16:30664220-30664499	NM_001105079	FBRS	280	140	3	64.7	44.32	37.53	chr16	30670839	30682131	+	upstream	-6480
chr16:30671564-30672070	NM_001105079	FBRS	507	118	4	50.86	29.09	39.92	chr16	30670839	30682131	+	promoter	978
chr16:30676019-30676241	NM_001105079	FBRS	223	111	3	61.99	20.76	37.83	chr16	30670839	30682131	+	exon	5291
chr16:30680402-30682133	NM_001105079	FBRS	1732	316	20	57.01	7.07	38.44	chr16	30670839	30682131	+	exon	10428
chr2:120438857-120439598	NM_001105198	TMEM177	742	198	8	75.27	17.27	35.85	chr2	120436742	120439694	+	exon	2485
chr2:120438857-120439598	NM_001105199	TMEM177	742	198	8	75.27	17.27	35.85	chr2	120436742	120439694	+	exon	2485
chr8:82433909-82434740	NM_001105281	FABP12	832	197	50	111.58	8.1	35.62	chr8	82443625	82437215	-	intergenic	9301
chr3:39138940-39139974	NM_001105513	TTC21A	1035	545	8	43.06	12.79	46.53	chr3	39149151	39180394	+	upstream	-9694
chr3:39136201-39136919	NM_001105513	TTC21A	719	193	11	50.14	10.34	40.28	chr3	39149151	39180394	+	upstream	-12591
chr3:39135353-39135555	NM_001105513	TTC21A	203	101	3	41.47	8.95	47.14	chr3	39149151	39180394	+	upstream	-13697
chr1:185125592-185126007	NM_001105518	SWT1	416	103	3	46.07	25.81	44.75	chr1	185126191	185260913	+	promoter	-392
chr1:40524987-40525198	NM_001105530	CAP1	212	106	4	141.56	124.1	34.37	chr1	40506254	40538321	+	exon	18838
chr6:71124888-71125187	NM_001105531	FAM135A	300	150	3	88.81	136.54	34.3	chr6	71123106	71270877	+	promoter	1931
chr2:219509365-219509651	NM_001105537	ZNF142	287	143	4	106.02	155.12	33.19	chr2	219524263	219502639	-	exon	14755
chr2:219513544-219514025	NM_001105537	ZNF142	482	123	3	65.03	91.03	37.71	chr2	219524263	219502639	-	exon	10479
chr2:219506736-219507507	NM_001105537	ZNF142	772	159	9	99.06	47.9	33.59	chr2	219524263	219502639	-	exon	17142
chr17:4443632-4443838	NM_001105538	MYBBP1A	207	103	3	70.47	29.09	35.93	chr17	4458681	4442190	-	exon	14946
chr8:81398451-81398824	NM_001105539	ZBTB10	374	187	8	177.91	364.11	33.16	chr8	81398447	81438500	+	promoter	190
chr8:81399056-81399646	NM_001105539	ZBTB10	591	458	5	76.74	55.01	35.29	chr8	81398447	81438500	+	promoter	904
chr8:81471039-81471257	NM_001105539	ZBTB10	219	109	9	66.75	5.1	37.4	chr8	81398447	81438500	+	intergenic	72701
chr6:127677043-127677357	NM_001105544	ECHDC1	315	157	8	101.76	26.06	34.5	chr6	127664754	127609856	-	upstream	-12446
chr6:127677043-127677357	NM_001105545	ECHDC1	315	157	8	101.76	26.06	34.5	chr6	127664754	127609856	-	upstream	-12446
chr1:10132070-10132325	NM_001105562	UBE4B	256	128	4	120.62	124.1	35.17	chr1	10093040	10241296	+	exon	39157
chr6:31127212-31127446	NM_001105563	CCHCR1	235	117	6	78.63	11.63	35.03	chr6	31125566	31110215	-	promoter	-1763
chr6:31129217-31129746	NM_001105563	CCHCR1	530	316	11	60.14	10.96	37.74	chr6	31125566	31110215	-	upstream	-3915
chr6:31127212-31127446	NM_001105564	CCHCR1	235	117	6	78.63	11.63	35.03	chr6	31125566	31110215	-	promoter	-1763
chr6:31129217-31129746	NM_001105564	CCHCR1	530	316	11	60.14	10.96	37.74	chr6	31125566	31110215	-	upstream	-3915
chr6:17987630-17987842	NM_001105566	KIF13A	213	106	4	154.79	182.06	32.35	chr6	17987854	17763923	-	promoter	118
chr6:17764637-17765255	NM_001105566	KIF13A	619	454	6	43.69	10.34	45.83	chr6	17987854	17763923	-	exon	222908
chr6:17987630-17987842	NM_001105567	KIF13A	213	106	4	154.79	182.06	32.35	chr6	17987854	17763923	-	promoter	118
chr6:17764637-17765255	NM_001105567	KIF13A	619	454	6	43.69	10.34	45.83	chr6	17987854	17763923	-	exon	222908
chr6:17987630-17987842	NM_001105568	KIF13A	213	106	4	154.79	182.06	32.35	chr6	17987854	17759413	-	promoter	118
chr6:17764637-17765255	NM_001105568	KIF13A	619	454	6	43.69	10.34	45.83	chr6	17987854	17759413	-	exon	222908
chr19:33182750-33183259	NM_001105570	NUDT19	510	139	4	60.59	46.54	37.59	chr19	33182866	33204702	+	promoter	138
chr3:196304428-196304703	NM_001105573	FBXO45	276	138	3	53.21	25.69	39.48	chr3	196295724	196315930	+	exon	8841
chr19:13039262-13039566	NM_001105578	SYCE2	305	152	3	43.01	31.02	46.44	chr19	13030086	13009893	-	upstream	-9328
chr19:13033423-13033693	NM_001105578	SYCE2	271	135	4	49.69	16.82	40.78	chr19	13030086	13009893	-	upstream	-3472
chr3:38494763-38495300	NM_001106	ACVR2B	538	419	3	60.4	77.56	37.58	chr3	38495789	38534633	+	promoter	-758
chr10:135101617-135101834	NM_001109	ADAM8	218	109	4	149.26	155.12	34.22	chr10	135090407	135075919	-	upstream	-11318
chr10:135094324-135094717	NM_001109	ADAM8	394	197	3	61.65	93.07	37.8	chr10	135090407	135075919	-	upstream	-4113
chr10:135098944-135099157	NM_001109	ADAM8	214	107	3	60.96	19.92	37.79	chr10	135090407	135075919	-	upstream	-8643
chr12:112739650-112739990	NM_001109662	HECTD4	341	170	4	80.56	124.1	34.42	chr12	112819896	112597991	-	intron	80076
chr12:112621975-112622568	NM_001109662	HECTD4	594	196	5	76.74	73.71	35.29	chr12	112819896	112597991	-	exon	197625
chr12:117193525-117193826	NM_001109903	RNFT2	302	151	3	49.84	46.54	40.65	chr12	117176095	117291436	+	intron	17580
chr5:150027493-150028172	NM_001109974	SYNPO	680	529	6	47.98	13.3	44.22	chr5	150020206	150031903	+	exon	7626
chr4:152498717-152499168	NM_001109977	FAM160A1	452	173	9	116.04	56.09	35.16	chr4	152330397	152584784	+	exon	168545
chr4:152570817-152571614	NM_001109977	FAM160A1	798	483	15	127.77	27.58	34.39	chr4	152330397	152584784	+	exon	240818
chr4:152583863-152584623	NM_001109977	FAM160A1	761	393	9	65.65	24.13	37.47	chr4	152330397	152584784	+	exon	253846
chr9:132597361-132597613	NM_001110303	USP20	253	126	3	76.65	77.56	35.21	chr9	132597695	132644117	+	promoter	-208
chr20:2662817-2663135	NM_001110514	EBF4	319	159	9	249.83	409.63	30.48	chr20	2673523	2740754	+	upstream	-10547
chrX:153581375-153581858	NM_001110556	FLNA	484	374	7	57.68	15.51	38.45	chrX	153603006	153576899	-	intron	21390
chrX:153576924-153578589	NM_001110556	FLNA	1666	184	20	48.56	9.55	43.92	chrX	153603006	153576899	-	exon	25250
chr1:1607837-1608223	NM_001110781	SLC35E2B	387	193	5	97.79	141.02	33.74	chr1	1624243	1592938	-	exon	16213
chr1:1595750-1596357	NM_001110781	SLC35E2B	608	377	8	63.55	17.05	37.61	chr1	1624243	1592938	-	exon	28190
chr13:41885344-41885646	NM_001110798	NAA16	303	151	5	132.19	227.57	33.72	chr13	41885340	41932854	+	promoter	155
chr19:39936423-39936656	NM_001111020	SUPT5H	234	117	4	120.62	124.1	35.17	chr19	39936185	39967308	+	promoter	354
chr2:158593748-158594263	NM_001111067	ACVR1	516	335	7	86.63	40.02	34.26	chr2	158732374	158592957	-	exon	138369
chr2:158732292-158732834	NM_001111067	ACVR1	543	441	3	46.07	33.69	44.75	chr2	158732374	158592957	-	promoter	-189
chr8:56792363-56792659	NM_001111097	LYN	297	148	4	69.19	36.86	36.86	chr8	56792385	56925006	+	promoter	126
chr2:68520413-68521165	NM_001111101	CNRIP1	753	181	7	73.03	31.02	35.96	chr2	68547183	68511302	-	intron	26394
chr6:109764446-109764942	NM_001111298	PPIL6	497	104	3	41.78	23.87	47.01	chr6	109762374	109711417	-	upstream	-2320
chr6:109735391-109735848	NM_001111298	PPIL6	458	263	6	59.05	22.16	37.8	chr6	109762374	109711417	-	intron	26755
chr19:10531154-10531777	NM_001111307	PDE4A	624	150	8	160.62	227.57	33.98	chr19	10531332	10580307	+	promoter	133
chr19:10578936-10579715	NM_001111307	PDE4A	780	380	18	177.61	40.33	33.05	chr19	10531332	10580307	+	exon	47993
chr19:10577555-10577841	NM_001111307	PDE4A	287	143	5	78.48	37.84	35.04	chr19	10531332	10580307	+	exon	46366
chr12:113623525-113623765	NM_001111322	DDX54	241	120	3	88.81	136.54	34.3	chr12	113623284	113594977	-	promoter	-361
chr12:113629222-113630070	NM_001111322	DDX54	849	586	11	101.28	26.34	34.56	chr12	113623284	113594977	-	upstream	-6362
chr21:46548297-46548508	NM_001112	ADARB1	212	106	3	110.16	136.54	33.07	chr21	46494492	46646478	+	exon	53910
chr21:46494516-46494736	NM_001112	ADARB1	221	110	3	89.81	62.05	35.4	chr21	46494492	46646478	+	promoter	134
chr10:118897065-118897498	NM_001112704	VAX1	434	326	3	66.84	91.03	37.29	chr10	118897812	118892800	-	promoter	531
chr14:105349388-105349851	NM_001112726	CEP170B	464	265	17	378.47	581.71	31.42	chr14	105331649	105363107	+	exon	17970
chr14:105352974-105354045	NM_001112726	CEP170B	1072	192	14	196.23	133.03	32.82	chr14	105331649	105363107	+	exon	21860
chr14:105338744-105339161	NM_001112726	CEP170B	418	317	3	67.48	91.03	37.31	chr14	105331649	105363107	+	intron	7303
chr14:105355879-105356104	NM_001112726	CEP170B	226	113	3	97.79	84.61	33.74	chr14	105331649	105363107	+	exon	24342
chr14:105361093-105362090	NM_001112726	CEP170B	998	237	17	178.25	49.54	34.39	chr14	105331649	105363107	+	exon	29942
chr14:105350162-105350897	NM_001112726	CEP170B	736	486	11	112.26	34.25	35.47	chr14	105331649	105363107	+	exon	18880
chr14:105362512-105363059	NM_001112726	CEP170B	548	184	6	60.95	22.67	37.69	chr14	105331649	105363107	+	exon	31136
chr18:32870957-32871248	NM_001112734	ZSCAN30	292	146	13	277.06	117.77	31.77	chr18	32870209	32831021	-	promoter	-893
chr18:32885897-32888856	NM_001112734	ZSCAN30	2960	2497	47	105.53	8.61	33.28	chr18	32870209	32831021	-	upstream	-17167
chr12:57118802-57119049	NM_001113201	NACA	248	124	4	59.11	15.51	37.77	chr12	57119076	57106210	-	promoter	151
chr12:57118802-57119049	NM_001113202	NACA	248	124	4	59.11	15.51	37.77	chr12	57119326	57106210	-	promoter	401
chr12:57118802-57119049	NM_001113203	NACA	248	124	4	59.11	15.51	37.77	chr12	57119326	57106210	-	promoter	401
chr7:139415726-139416844	NM_001113239	HIPK2	1119	891	26	526.68	409.63	27.63	chr7	139477693	139246315	-	exon	61408
chr7:139281524-139281731	NM_001113239	HIPK2	208	104	4	154.79	182.06	32.35	chr7	139477693	139246315	-	exon	196066
chr7:139477508-139477862	NM_001113239	HIPK2	355	177	4	88.81	182.06	34.3	chr7	139477693	139246315	-	promoter	8
chr7:139311328-139311554	NM_001113239	HIPK2	227	113	5	163.01	155.12	33.5	chr7	139477693	139246315	-	exon	166252
chr7:139257140-139258170	NM_001113239	HIPK2	1031	737	18	209.74	87.96	32.78	chr7	139477693	139246315	-	exon	220038
chr7:139259852-139260064	NM_001113239	HIPK2	213	106	3	91.58	66.48	34.65	chr7	139477693	139246315	-	exon	217735
chr7:139255541-139257027	NM_001113239	HIPK2	1487	438	28	291.72	62.05	31.26	chr7	139477693	139246315	-	exon	221409
chr7:139250229-139254696	NM_001113239	HIPK2	4468	3503	59	460.4	42.07	28.33	chr7	139477693	139246315	-	exon	225231
chr7:139254986-139255475	NM_001113239	HIPK2	490	158	5	63.83	36.5	37.73	chr7	139477693	139246315	-	exon	222463
chr7:139247014-139248932	NM_001113239	HIPK2	1919	1016	27	182.01	34.47	34.73	chr7	139477693	139246315	-	exon	229720
chr4:6911500-6911711	NM_001113361	TBC1D14	212	106	3	110.16	136.54	33.07	chr4	6911170	7034845	+	promoter	435
chr4:6862619-6863030	NM_001113361	TBC1D14	412	194	8	46.19	12.78	44.9	chr4	6911170	7034845	+	intergenic	-48346
chr4:6865020-6865860	NM_001113361	TBC1D14	841	677	9	42.74	10.34	46.42	chr4	6911170	7034845	+	intergenic	-45730
chr4:6863410-6864977	NM_001113361	TBC1D14	1568	176	16	41.08	7.76	47.7	chr4	6911170	7034845	+	intergenic	-46977
chr17:21454322-21454856	NM_001113434	C17orf51	535	335	4	82.55	91.03	34.75	chr17	21454941	21431570	-	promoter	352
chr17:21436690-21437900	NM_001113434	C17orf51	1211	323	13	117.16	25.85	35.27	chr17	21454941	21431570	-	exon	17646
chr17:75483436-75483702	NM_001113495	SEPT9	267	133	5	96.36	41.42	33.9	chr17	75471324	75496678	+	exon	12245
chr17:75494599-75496567	NM_001113495	SEPT9	1969	956	30	61.44	5.32	37.86	chr17	75471324	75496678	+	exon	24259
chr16:89788923-89789132	NM_001113525	ZNF276	210	105	3	76.74	37.23	35.29	chr16	89787951	89807332	+	promoter	1076
chr16:89783165-89785029	NM_001113525	ZNF276	1865	1251	26	187.55	31.02	34.18	chr16	89787951	89807332	+	upstream	-3854
chr9:65973018-65974409	NM_001113541	SPATA31A5	1392	229	16	52.63	10.8	39.68	chr9	65509610	65503362	-	intergenic	-464103
chr19:34663352-34663735	NM_001114093	LSM14A	384	192	18	262.29	107.22	31.65	chr19	34663351	34720420	+	promoter	192
chr19:34712395-34712631	NM_001114093	LSM14A	237	118	5	48.86	7.35	40.99	chr19	34663351	34720420	+	exon	49162
chr4:186433953-186434466	NM_001114107	PDLIM3	514	190	5	48.63	20.68	43.92	chr4	186456712	186421814	-	intron	22503
chr17:3749321-3749542	NM_001114118	NCBP3	222	111	4	154.79	182.06	32.35	chr17	3749545	3710044	-	promoter	114
chr17:3729322-3729605	NM_001114118	NCBP3	284	142	4	57.83	23.41	38.42	chr17	3749545	3710044	-	exon	20082
chr12:110034242-110034863	NM_001114185	MVK	622	468	5	53.87	23.27	39.19	chr12	110011499	110035075	+	exon	23053
chr5:78908263-78908823	NM_001114393	PAPD4	561	447	3	44.14	31.02	45.52	chr5	78908242	78982471	+	promoter	301
chr5:78908263-78908823	NM_001114394	PAPD4	561	447	3	44.14	31.02	45.52	chr5	78908242	78982471	+	promoter	301
chr1:16721514-16724609	NM_001114600	SZRD1	3096	986	143	509.07	17.35	26.51	chr1	16693524	16724643	+	exon	29537
chr2:58478618-58479741	NM_001114636	FANCL	1124	669	62	183.38	9.17	34.67	chr2	58468515	58386377	-	upstream	-10664
chr4:135873616-135874204	NM_001114734	PABPC4L	589	413	6	120.5	182.06	35.18	chr4	135122903	135117488	-	intergenic	-751007
chr4:135121025-135122717	NM_001114734	PABPC4L	1693	701	24	175.02	38.3	33.25	chr4	135122903	135117488	-	promoter	1032
chr1:1480189-1480492	NM_001114748	TMEM240	304	152	4	52.5	18.86	39.78	chr1	1475740	1470157	-	upstream	-4600
chr1:1477058-1477581	NM_001114748	TMEM240	524	332	15	40.09	5.08	49.3	chr1	1475740	1470157	-	promoter	-1579
chrX:123414559-123414839	NM_001114937	SH2D1A	281	140	3	88.81	136.54	34.3	chrX	123480131	123507010	+	intergenic	-65432
chr4:83905331-83905828	NM_001115008	LIN54	498	338	5	66.57	41.37	37.43	chr4	83931987	83845756	-	intron	26408
chr1:224622162-224622498	NM_001115113	WDR26	337	168	15	301.42	186.15	31.34	chr1	224622001	224572844	-	promoter	-329
chr1:224621003-224622065	NM_001115113	WDR26	1063	548	24	200.6	52.74	33.07	chr1	224622001	224572844	-	promoter	467
chr1:224581521-224581741	NM_001115113	WDR26	221	110	4	58.48	10.52	38.17	chr1	224622001	224572844	-	exon	40370
chr10:5855159-5855422	NM_001115156	GDI2	264	132	5	95.98	40.95	34	chr10	5855512	5807185	-	promoter	222
chr16:4163806-4165413	NM_001116	ADCY9	1608	626	21	161.13	31.02	33.87	chr16	4166186	4012649	-	promoter	1577
chr16:4042134-4042348	NM_001116	ADCY9	215	107	4	89.06	26.68	35.57	chr16	4166186	4012649	-	exon	123945
chr4:2937553-2938008	NM_001120	MFSD10	456	197	6	52.81	14.15	39.56	chr4	2935964	2932287	-	promoter	-1816
chr21:36206706-36206979	NM_001122607	RUNX1	274	137	8	249.83	364.11	30.48	chr21	36260987	36193573	-	exon	54145
chr21:36259204-36259902	NM_001122607	RUNX1	699	513	8	55.32	15.51	38.91	chr21	36260987	36193573	-	promoter	1434
chr1:161135134-161135515	NM_001122764	PPOX	382	191	6	52.81	18.61	39.56	chr1	161136180	161141010	+	promoter	-856
chr6:80146600-80146859	NM_001122769	LCA5	260	130	13	83.27	6.17	34.74	chr6	80247147	80194707	-	intergenic	100418
chr1:173855527-173855732	NM_001122770	ZBTB37	206	103	3	88.15	58.17	34.28	chr1	173837434	173855774	+	exon	18195
chr1:21043960-21044191	NM_001122819	KIF17	232	116	3	110.16	136.54	33.07	chr1	21044510	20990506	-	promoter	435
chr8:38677287-38678109	NM_001122824	TACC1	823	311	7	79.61	31.02	34.91	chr8	38644721	38710546	+	intron	32977
chr16:31120390-31120771	NM_001122957	BCKDK	382	191	8	99.37	47.41	33.6	chr16	31119614	31124112	+	promoter	966
chr16:31102270-31102732	NM_001122957	BCKDK	463	185	17	122.89	17.54	35.42	chr16	31119614	31124112	+	upstream	-17113
chr10:76002510-76002831	NM_001123	ADK	322	161	3	67.78	132.96	37.31	chr10	75936246	76469061	+	intron	66424
chr10:76109335-76109880	NM_001123	ADK	546	141	3	50.61	44.32	40.18	chr10	75936246	76469061	+	intron	173361
chr3:48955582-48956221	NM_001123040	ARIH2OS	640	160	4	78.7	136.54	34.98	chr3	48956818	48955220	-	promoter	917
chr14:64969389-64969944	NM_001123329	ZBTB1	556	388	4	40.25	18.99	49.2	chr14	64971291	64991669	+	promoter	-1625
chr9:127951870-127952136	NM_001123355	PPP6C	267	133	3	88.81	136.54	34.3	chr9	127952218	127908851	-	promoter	215
chr2:111334521-111335026	NM_001123363	RGPD6	506	149	4	64.2	136.54	37.67	chr2	111336309	111271378	-	promoter	1536
chr2:110551582-110552097	NM_001123363	RGPD6	516	342	5	76.74	64.04	35.29	chr2	110550334	110615282	+	promoter	1505
chr2:110561543-110561755	NM_001123363	RGPD6	213	106	3	60.84	19.82	37.66	chr2	110550334	110615282	+	exon	11315
chr2:111315406-111315622	NM_001123363	RGPD6	217	108	3	50.98	13.3	39.98	chr2	111336309	111271378	-	exon	20795
chr2:110602667-110602882	NM_001123363	RGPD6	216	108	4	63.79	12.41	37.62	chr2	110550334	110615282	+	exon	52440
chr9:127951870-127952136	NM_001123369	PPP6C	267	133	3	88.81	136.54	34.3	chr9	127952218	127908851	-	promoter	215
chr1:149783405-149784067	NM_001123375	HIST2H3D	663	223	63	1382.71	814.4	23.4	chr1	149785236	149784779	-	promoter	1500
chr1:149784796-149785274	NM_001123375	HIST2H3D	479	182	19	439.85	682.71	27.81	chr1	149785236	149784779	-	promoter	201
chr1:8044868-8045326	NM_001123377	PARK7	459	267	22	57.76	6.8	38.43	chr1	8021713	8045342	+	exon	23384
chr22:40728707-40731667	NM_001123378	ADSL	2961	502	55	181.61	16.08	34.79	chr22	40742503	40762752	+	upstream	-12316
chr22:40726001-40727787	NM_001123378	ADSL	1787	510	18	76.26	11.75	35.44	chr22	40742503	40762752	+	upstream	-15609
chr22:40723248-40724570	NM_001123378	ADSL	1323	812	13	67.03	11.28	37.32	chr22	40742503	40762752	+	upstream	-18594
chrX:39931598-39934504	NM_001123385	BCOR	2907	1206	55	405.29	37.92	30.25	chrX	39956719	39910498	-	exon	23668
chr20:43530141-43530469	NM_001124756	PABPC1L	329	164	27	227.25	18.37	31.92	chr20	43538700	43567958	+	upstream	-8395
chr3:52563158-52563364	NM_001124767	SMIM4	207	103	5	162.05	91.25	33.84	chr3	52570620	52574586	+	upstream	-7359
chr3:52597994-52598323	NM_001124767	SMIM4	330	165	4	56.96	40.95	38.47	chr3	52570620	52574586	+	intergenic	27538
chr10:89623756-89624288	NM_001126049	KLLN	533	345	21	275.98	82.73	32.01	chr10	89623194	89618917	-	promoter	-828
chr17:7591831-7592361	NM_001126112	TP53	531	385	7	111.64	68.94	35.63	chr17	7590868	7571719	-	promoter	-1228
chr17:7591831-7592361	NM_001126113	TP53	531	385	7	111.64	68.94	35.63	chr17	7590868	7571719	-	promoter	-1228
chr17:7591831-7592361	NM_001126114	TP53	531	385	7	111.64	68.94	35.63	chr17	7590868	7571719	-	promoter	-1228
chr17:7579299-7579506	NM_001126115	TP53	208	104	3	82.43	46.54	34.29	chr17	7578811	7571719	-	promoter	-591
chr17:7579299-7579506	NM_001126116	TP53	208	104	3	82.43	46.54	34.29	chr17	7578811	7571719	-	promoter	-591
chr17:7579299-7579506	NM_001126117	TP53	208	104	3	82.43	46.54	34.29	chr17	7578811	7571719	-	promoter	-591
chr17:7591831-7592361	NM_001126118	TP53	531	385	7	111.64	68.94	35.63	chr17	7590868	7571719	-	promoter	-1228
chr15:89876840-89877079	NM_001126131	POLG	240	120	3	64.85	23.27	37.47	chr15	89878026	89859535	-	promoter	1067
chr11:124615325-124615696	NM_001126181	NRGN	372	186	14	255.41	160.87	31.06	chr11	124609828	124617102	+	exon	5682
chr11:124616305-124617041	NM_001126181	NRGN	737	418	13	72.89	12.31	35.97	chr11	124609828	124617102	+	exon	6845
chr7:102088890-102089305	NM_001126340	ORAI2	416	240	4	61.01	38.72	37.8	chr7	102073976	102097268	+	exon	15121
chr7:102091615-102092080	NM_001126340	ORAI2	466	340	3	47.26	31.02	44.76	chr7	102073976	102097268	+	exon	17871
chr7:102089673-102089980	NM_001126340	ORAI2	308	154	3	43.01	31.02	46.44	chr7	102073976	102097268	+	exon	15850
chr7:102088222-102088514	NM_001126340	ORAI2	293	146	3	54.46	27.27	38.97	chr7	102073976	102097268	+	exon	14392
chr4:548900-549186	NM_001127178	PIGG	287	143	3	88.81	136.54	34.3	chr4	492988	533710	+	intergenic	56055
chr4:477905-478229	NM_001127178	PIGG	325	162	3	41.94	29.09	46.83	chr4	492988	533710	+	upstream	-14921
chr11:76834990-76835976	NM_001127179	MYO7A	987	302	10	82.03	31.02	34.49	chr11	76839309	76896041	+	upstream	-3826
chr16:4557697-4558222	NM_001127205	HMOX2	526	332	13	138.71	40.8	34.09	chr16	4545858	4560348	+	exon	12101
chr10:118764499-118764790	NM_001127211	SHTN1	292	146	8	225.47	364.11	31.66	chr10	118765088	118642887	-	promoter	444
chr10:118699967-118700178	NM_001127211	SHTN1	212	106	4	154.79	182.06	32.35	chr10	118765088	118642887	-	exon	65016
chr13:37491530-37491899	NM_001127217	SMAD9	370	185	3	61.65	93.07	37.8	chr13	37494409	37418967	-	intron	2695
chr7:44155305-44155891	NM_001127218	POLD2	587	137	3	43.38	31.02	45.99	chr7	44163169	44154278	-	intron	7571
chr7:44161484-44161743	NM_001127218	POLD2	260	130	6	79.79	15.51	34.91	chr7	44163169	44154278	-	promoter	1556
chr1:1309381-1309732	NM_001127229	AURKAIP1	352	176	8	46.5	8.74	44.79	chr1	1310580	1309109	-	promoter	1024
chr1:1309381-1309732	NM_001127230	AURKAIP1	352	176	8	46.5	8.74	44.79	chr1	1310562	1309110	-	promoter	1006
chr5:56545225-56545430	NM_001127236	GPBP1	206	103	6	95.76	13.3	34.06	chr5	56509900	56560506	+	exon	35427
chr19:47735744-47735956	NM_001127240	BBC3	213	106	4	80.55	20.68	34.4	chr19	47736023	47724078	-	promoter	173
chr19:47735744-47735956	NM_001127241	BBC3	213	106	4	80.55	20.68	34.4	chr19	47736023	47724078	-	promoter	173
chr19:47735744-47735956	NM_001127242	BBC3	213	106	4	80.55	20.68	34.4	chr19	47736023	47724078	-	promoter	173
chr1:154192831-154193097	NM_001127320	UBAP2L	267	133	8	178.62	91.93	34.57	chr1	154192647	154235981	+	promoter	317
chr1:154218668-154218932	NM_001127320	UBAP2L	265	132	8	140.58	32.89	34.35	chr1	154192647	154235981	+	exon	26153
chr1:154223505-154223807	NM_001127320	UBAP2L	303	151	8	57.34	9.4	38.52	chr1	154192647	154235981	+	exon	31009
chr1:33429829-33430373	NM_001127361	RNF19B	545	158	4	50.7	31.02	40.19	chr1	33430414	33402046	-	promoter	313
chr12:95456268-95456582	NM_001127362	NR2C1	315	157	3	42.07	29.32	46.66	chr12	95467404	95424184	-	exon	10979
chr2:172397314-172397704	NM_001127383	CYBRD1	391	195	4	46.54	24.82	44.78	chr2	172378865	172414643	+	intron	18644
chr2:172373745-172374352	NM_001127383	CYBRD1	608	196	65	261.55	14.89	31.49	chr2	172378865	172414643	+	upstream	-4817
chr11:61548578-61548862	NM_001127392	MYRF	285	142	8	235.41	275.78	31.51	chr11	61520108	61555990	+	exon	28612
chr11:61513652-61514044	NM_001127392	MYRF	393	196	3	61.65	93.07	37.8	chr11	61520108	61555990	+	upstream	-6260
chr11:61555547-61555821	NM_001127392	MYRF	275	137	3	67.98	51.71	37.3	chr11	61520108	61555990	+	exon	35576
chr2:54014222-54014554	NM_001127397	ERLEC1	333	166	5	87.68	51.66	34.33	chr2	54014067	54045956	+	promoter	321
chr2:54014222-54014554	NM_001127398	ERLEC1	333	166	5	87.68	51.66	34.33	chr2	54014067	54045956	+	promoter	321
chr11:45848090-45848403	NM_001127457	CRY2	314	157	8	225.47	364.11	31.66	chr11	45868668	45904799	+	intergenic	-20422
chr20:5986768-5987177	NM_001127458	CRLS1	410	264	4	61.01	38.16	37.8	chr20	5987897	6020697	+	promoter	-925
chr16:88497432-88497972	NM_001127464	ZNF469	541	440	4	82.31	136.54	34.28	chr16	88493878	88507165	+	exon	3824
chr16:88496773-88497256	NM_001127464	ZNF469	484	101	3	64.96	91.03	37.71	chr16	88493878	88507165	+	exon	3136
chr13:50510208-50510462	NM_001127482	SPRYD7	255	127	7	202.72	197.43	33.86	chr13	50510637	50486837	-	promoter	302
chr4:114135159-114135603	NM_001127493	ANK2	445	196	52	174.08	7.92	33.4	chr4	113739238	114304896	+	intron	396143
chr4:113709286-113709921	NM_001127493	ANK2	636	189	13	46.7	6.28	45.19	chr4	113739238	114304896	+	intergenic	-29635
chr12:6781459-6781711	NM_001127582	ING4	253	126	3	65.74	46.54	37.43	chr12	6772308	6759703	-	upstream	-9277
chr12:6781459-6781711	NM_001127583	ING4	253	126	3	65.74	46.54	37.43	chr12	6772308	6759703	-	upstream	-9277
chr12:6781459-6781711	NM_001127584	ING4	253	126	3	65.74	46.54	37.43	chr12	6772308	6759703	-	upstream	-9277
chr12:6781459-6781711	NM_001127585	ING4	253	126	3	65.74	46.54	37.43	chr12	6772308	6759703	-	upstream	-9277
chr12:6781459-6781711	NM_001127586	ING4	253	126	3	65.74	46.54	37.43	chr12	6772308	6759703	-	upstream	-9277
chr16:30076972-30077337	NM_001127617	ALDOA	366	183	38	518.17	77.06	27.73	chr16	30075817	30081741	+	promoter	1337
chr22:18560962-18561383	NM_001127649	PEX26	422	192	3	60.74	62.05	37.67	chr22	18560759	18573797	+	promoter	413
chr1:12057291-12057540	NM_001127660	MFN2	250	125	3	74.93	71.6	35.91	chr1	12040237	12073572	+	exon	17178
chr5:38556424-38556797	NM_001127671	LIFR	374	187	3	68.24	136.54	37.32	chr5	38556748	38475064	-	promoter	138
chr13:100802624-100803073	NM_001127692	PCCA	450	140	3	66.21	91.03	37.47	chr13	100741268	101182691	+	intron	61580
chr1:186303450-186303694	NM_001127708	PRG4	245	122	3	43.5	16.05	45.95	chr1	186265404	186283694	+	intergenic	38168
chr1:186296583-186296793	NM_001127708	PRG4	211	105	6	81.13	9.8	34.7	chr1	186265404	186283694	+	intergenic	31284
chr1:186292844-186293064	NM_001127708	PRG4	221	110	5	52.71	6.46	39.57	chr1	186265404	186283694	+	intergenic	27550
chr1:186303450-186303694	NM_001127709	PRG4	245	122	3	43.5	16.05	45.95	chr1	186265404	186283694	+	intergenic	38168
chr1:186296583-186296793	NM_001127709	PRG4	211	105	6	81.13	9.8	34.7	chr1	186265404	186283694	+	intergenic	31284
chr1:186292844-186293064	NM_001127709	PRG4	221	110	5	52.71	6.46	39.57	chr1	186265404	186283694	+	intergenic	27550
chr1:186303450-186303694	NM_001127710	PRG4	245	122	3	43.5	16.05	45.95	chr1	186265404	186283694	+	intergenic	38168
chr1:186296583-186296793	NM_001127710	PRG4	211	105	6	81.13	9.8	34.7	chr1	186265404	186283694	+	intergenic	31284
chr1:186292844-186293064	NM_001127710	PRG4	221	110	5	52.71	6.46	39.57	chr1	186265404	186283694	+	intergenic	27550
chr14:50998602-50998894	NM_001127713	ATL1	293	146	4	110.16	182.06	33.07	chr14	50999799	51099784	+	promoter	-1051
chr16:51172636-51176018	NM_001127892	SALL1	3383	1279	75	957.36	124.1	24.44	chr16	51184508	51169885	-	exon	10181
chr16:51170918-51171528	NM_001127892	SALL1	611	195	7	103.27	77.56	33.66	chr16	51184508	51169885	-	exon	13285
chr19:45187053-45187476	NM_001127893	CEACAM19	424	241	5	108.66	182.06	33.13	chr19	45174723	45187627	+	exon	12541
chr19:45161992-45162228	NM_001127893	CEACAM19	237	118	4	59.11	15.51	37.77	chr19	45174723	45187627	+	upstream	-12613
chr19:34109304-34109516	NM_001127895	CHST8	213	106	3	100.25	93.07	33.66	chr19	34112860	34264414	+	upstream	-3450
chr14:31495212-31495592	NM_001128126	AP4S1	381	190	6	120.62	186.15	35.17	chr14	31494675	31565656	+	promoter	727
chrX:30648121-30648575	NM_001128127	GK	455	147	16	141.23	24.2	34.47	chrX	30671475	30749577	+	intergenic	-23127
[truncated: 20,994 more rows]

## Sheet: Normoxia-RIP_vs_Normoxia-Input
	RIP-seq Hypoxia vs Normoxia, Related to Fig. 1a, d-f and supplementary Fig. 1a, b
Genomic_position	Refseq_name	Symbol	Peak_length	Peak_summit_position	TagCounts_in_peak	-10*LOG(p-value)	Fold_enrichment	FDR(%)	Chr	TSS	TTS	Strand	Peak_Classification	Peak_to_TSS
chr8:18240860-18241164	NM_000015	NAT2	305	152	5	57.88	18.57	49.31	chr8	18248754	18258723	+	upstream	-7742
chr22:40706759-40707015	NM_000026	ADSL	257	128	3	94.56	178.24	44.23	chr22	40742503	40762752	+	intergenic	-35616
chr22:40721501-40721912	NM_000026	ADSL	412	149	4	43.66	33.21	59.61	chr22	40742503	40762752	+	intergenic	-20797
chr22:40722226-40722683	NM_000026	ADSL	458	267	4	49.29	24.36	57.43	chr22	40742503	40762752	+	intergenic	-20049
chr22:40723980-40724588	NM_000026	ADSL	609	188	5	53.17	22.14	49.12	chr22	40742503	40762752	+	upstream	-18219
chr22:40728957-40730229	NM_000026	ADSL	1273	267	14	100.23	21	46.89	chr22	40742503	40762752	+	upstream	-12910
chr22:40719045-40719350	NM_000026	ADSL	306	153	6	67.51	20.88	46.04	chr22	40742503	40762752	+	intergenic	-23306
chr22:40725352-40725973	NM_000026	ADSL	622	434	7	56.06	18.94	49.49	chr22	40742503	40762752	+	upstream	-16841
chr22:40726426-40727668	NM_000026	ADSL	1243	224	10	61.04	15.97	47.64	chr22	40742503	40762752	+	upstream	-15456
chr22:40719748-40720213	NM_000026	ADSL	466	131	6	51.75	13.92	54.57	chr22	40742503	40762752	+	intergenic	-22523
chr22:40660671-40662113	NM_000026	ADSL	1443	813	16	84	13.53	44.24	chr22	40742503	40762752	+	intergenic	-81111
chr22:40730231-40731722	NM_000026	ADSL	1492	520	21	55.65	7.71	49.2	chr22	40742503	40762752	+	upstream	-11527
chr11:116827595-116827856	NM_000039	APOA1	262	131	4	140.25	237.65	49.1	chr11	116708666	116706466	-	intergenic	-119059
chr11:116785844-116786047	NM_000039	APOA1	204	102	3	111.92	146.14	44.54	chr11	116708666	116706466	-	intergenic	-77279
chr11:116728704-116729483	NM_000039	APOA1	780	326	10	99.84	36.54	47.04	chr11	116708666	116706466	-	intergenic	-20427
chr10:90750675-90751085	NM_000043	FAS	411	102	3	57.05	48.71	49.23	chr10	90750315	90776818	+	promoter	565
chr5:78280747-78280962	NM_000046	ARSB	216	108	3	117.07	178.24	43.85	chr5	78282357	78073036	-	promoter	1503
chr7:65557743-65557965	NM_000048	ASL	223	111	5	188.29	297.06	54.06	chr7	65540775	65558329	+	exon	17079
chr7:65535904-65536160	NM_000048	ASL	257	128	3	75.37	73.07	43.82	chr7	65540775	65558329	+	upstream	-4743
chr8:86377436-86377693	NM_000067	CA2	258	129	3	94.56	178.24	44.23	chr8	86376130	86393721	+	promoter	1434
chrX:135748220-135748750	NM_000074	CD40LG	531	389	4	54.66	24.36	49.65	chrX	135730335	135742549	+	intergenic	18150
chr2:189780470-189780719	NM_000090	COL3A1	250	125	3	94.56	178.24	44.23	chr2	189839098	189877472	+	intergenic	-58504
chr3:98376354-98376908	NM_000097	CPOX	555	192	5	46.33	15.22	58.76	chr3	98312455	98298289	-	intergenic	-64176
chr3:98377702-98378825	NM_000097	CPOX	1124	813	10	41.53	13.29	60.22	chr3	98312455	98298289	-	intergenic	-65808
chr10:104572372-104573706	NM_000102	CYP17A1	1335	324	22	186.07	47	53.88	chr10	104597290	104590287	-	intergenic	24251
chr10:104573717-104575813	NM_000102	CYP17A1	2097	1646	27	61.14	12.21	47.54	chr10	104597290	104590287	-	intergenic	22525
chr2:128062833-128064263	NM_000122	ERCC3	1431	1110	15	64.84	13.29	46.56	chr2	128051752	128014865	-	upstream	-11796
chr2:128064907-128065350	NM_000122	ERCC3	444	326	6	47.71	11.46	57.77	chr2	128051752	128014865	-	upstream	-13376
chr8:119123687-119124056	NM_000127	EXT1	370	185	5	66	40.59	46.55	chr8	119124058	118811601	-	promoter	187
chr15:80454462-80454782	NM_000137	FAH	321	160	3	72.83	178.24	45.18	chr15	80445232	80478924	+	exon	9390
chr4:1814969-1815464	NM_000142	FGFR3	496	119	6	59.48	24.36	48.27	chr4	1795038	1810599	+	intergenic	20178
chr19:49469828-49470144	NM_000146	FTL	317	158	27	121.18	6.95	49.93	chr19	49468565	49470136	+	promoter	1421
chr17:78078500-78078838	NM_000152	GAA	339	169	3	45.75	36.54	58.56	chr17	78075324	78093681	+	exon	3345
chrX:30648121-30648475	NM_000167	GK	355	177	11	162.13	66.98	49.86	chrX	30671475	30749577	+	intergenic	-23177
chr9:6639059-6639438	NM_000170	GLDC	380	190	5	42.27	15.43	60.76	chr9	6645692	6532463	-	intron	6444
chr19:34868569-34868830	NM_000175	GPI	262	131	4	95.71	54.13	47.16	chr19	34856024	34893318	+	exon	12675
chr19:34856072-34856338	NM_000175	GPI	267	133	7	133.57	45.52	49.27	chr19	34856024	34893318	+	promoter	181
chr19:34844021-34844392	NM_000175	GPI	372	186	4	58.6	44.29	48.75	chr19	34856024	34893318	+	upstream	-11818
chr5:142713597-142713959	NM_000176	NR3C1	363	181	4	52.1	32.48	48.95	chr5	142783254	142657495	-	intron	69476
chr5:142712204-142713126	NM_000176	NR3C1	923	634	13	116.52	29.23	43.82	chr5	142783254	142657495	-	intron	70589
chr11:118949265-118949704	NM_000190	HMBS	440	101	3	52.78	40.59	49.16	chr11	118955586	118964259	+	upstream	-6102
chrX:133609177-133609426	NM_000194	HPRT1	250	125	9	56.98	5.48	49.21	chrX	133594174	133634698	+	exon	15127
chrX:148562466-148562722	NM_000202	IDS	257	128	3	42.86	15.55	60.16	chrX	148586884	148558520	-	exon	24290
chr4:55604986-55605333	NM_000222	KIT	348	174	3	57.51	73.07	49.02	chr4	55524094	55606881	+	exon	81065
chr4:52895782-52896097	NM_000232	SGCB	316	158	5	78.98	38.48	45.23	chr4	52904485	52886860	-	exon	8546
chr6:31379765-31380295	NM_000247	MICA	531	423	3	40.21	23.2	62.48	chr6	31371343	31383092	+	intron	8687
chr1:171639542-171640140	NM_000261	MYOC	599	180	39	117.92	7	50.2	chr1	171621773	171604556	-	upstream	-18068
chr2:110969763-110969985	NM_000272	NPHP1	223	111	11	478.57	653.54	58.52	chr2	110962639	110880913	-	upstream	-7235
chrX:9656046-9656337	NM_000273	GPR143	292	146	3	94.56	178.24	44.23	chrX	9734005	9693452	-	intergenic	77814
chrX:9684885-9686069	NM_000273	GPR143	1185	811	17	114.88	27.75	44.39	chrX	9734005	9693452	-	intergenic	48528
chrX:9686317-9687740	NM_000273	GPR143	1424	574	20	50.46	5.26	55.49	chrX	9734005	9693452	-	intergenic	46977
chr13:100802689-100803302	NM_000282	PCCA	614	416	5	53.29	29.91	49.17	chr13	100741268	101182691	+	intron	61727
chr16:30740419-30741089	NM_000294	PHKG2	671	367	8	120.68	86.99	49.86	chr16	30759619	30772497	+	upstream	-18865
chr4:88928837-88929176	NM_000297	PKD2	340	170	3	57.51	73.07	49.02	chr4	88928798	88998931	+	promoter	208
chr20:4610099-4610956	NM_000311	PRNP	858	604	76	109.21	5.89	44.88	chr20	4666796	4682234	+	intergenic	-56269
chr2:128145019-128145528	NM_000312	PROC	510	377	3	68.64	118.83	46.14	chr2	128175995	128186822	+	intergenic	-30722
chr10:89623407-89624299	NM_000314	PTEN	893	725	16	221.09	109.61	58.19	chr10	89623194	89731687	+	promoter	659
chr6:42658680-42658963	NM_000322	PRPH2	284	142	3	43.74	16.24	59.58	chr6	42690358	42664332	-	intergenic	31537
chr4:111539156-111539820	NM_000325	PITX2	665	185	10	76.13	21.31	44.06	chr4	111544254	111538579	-	exon	4766
chrX:18649080-18649809	NM_000330	RS1	730	350	5	91.68	121.78	43.04	chrX	18690223	18657807	-	intergenic	40779
chrX:18622006-18622537	NM_000330	RS1	532	104	3	67.92	118.83	46.05	chrX	18690223	18657807	-	intergenic	67952
chr11:18283431-18284309	NM_000331	SAA1	879	699	22	72.88	8.37	44.46	chr11	18287771	18291523	+	upstream	-3901
chr22:32435407-32435930	NM_000343	SLC5A1	524	193	109	227.27	6.31	57.49	chr22	32439018	32509011	+	upstream	-3350
chr5:69416319-69416784	NM_000344	SMN1	466	185	3	40.16	20.3	62.53	chr5	69345349	69373418	+	intergenic	71202
chr5:149751553-149751762	NM_000356	TCOF1	210	105	3	94.01	73.07	42.81	chr5	149737201	149779871	+	intron	14456
chr5:149758473-149759314	NM_000356	TCOF1	842	418	4	55.92	41.02	49.14	chr5	149737201	149779871	+	exon	21692
chr5:149754893-149755475	NM_000356	TCOF1	583	192	4	55.92	28.4	49.14	chr5	149737201	149779871	+	intron	17983
chr5:149779358-149779725	NM_000356	TCOF1	368	184	6	51.59	17.82	54.58	chr5	149737201	149779871	+	exon	42340
chr19:55667552-55667862	NM_000363	TNNI3	311	155	3	69.41	146.14	46.12	chr19	55669100	55663135	-	promoter	1393
chr1:45468350-45469168	NM_000374	UROD	819	186	9	49.63	14.61	57.25	chr1	45477804	45481341	+	upstream	-9045
chr10:127512113-127512371	NM_000375	UROS	259	129	6	213.02	356.48	54.74	chr10	127511837	127477146	-	promoter	-405
chr10:127522316-127522578	NM_000375	UROS	263	131	7	70.35	11.21	45.17	chr10	127511837	127477146	-	upstream	-10610
chr17:19561032-19561245	NM_000382	ALDH3A2	214	107	3	91.56	66.43	42.94	chr17	19552063	19580908	+	exon	9075
chr19:45882898-45883415	NM_000400	ERCC2	518	323	8	65.23	18.27	46.4	chr19	45873845	45854648	-	upstream	-9311
chr22:19709947-19711116	NM_000407	GP1BB	1170	693	17	176.84	64.12	53.22	chr22	19711065	19712297	+	promoter	-534
chr22:19711531-19712082	NM_000407	GP1BB	552	127	4	53.84	36.54	49.49	chr22	19711065	19712297	+	promoter	741
chr17:40705549-40705820	NM_000413	HSD17B1	272	136	3	60.61	36.54	47.45	chr17	40704575	40707232	+	promoter	1109
chr17:42474984-42478797	NM_000419	ITGA2B	3814	397	67	546.2	52.19	62.59	chr17	42466969	42449548	-	upstream	-9921
chr17:42474197-42474739	NM_000419	ITGA2B	543	171	7	41.07	12.18	60.62	chr17	42466969	42449548	-	upstream	-7499
chr6:129479857-129480363	NM_000426	LAMA2	507	320	5	43.15	16.24	60.05	chr6	129204285	129837710	+	intron	275825
chr12:110034619-110034964	NM_000431	MVK	346	173	6	92.57	73.07	42.95	chr12	110011499	110035075	+	exon	23292
chr1:183514048-183514414	NM_000433	NCF2	367	183	7	98.94	62.57	46.92	chr1	183559739	183524696	-	intergenic	45508
chr1:183511184-183511597	NM_000433	NCF2	414	158	8	52.24	11.76	49.2	chr1	183559739	183524696	-	intergenic	48349
chr1:26287835-26288357	NM_000437	PAFAH2	523	370	8	90.31	42.62	43.93	chr1	26324648	26286257	-	exon	36552
chrY:635491-635776	NM_000451	SHOX	286	143	3	94.56	178.24	44.23	chrY	535078	557558	+	intergenic	100555
chr21:33031950-33032235	NM_000454	SOD1	286	143	15	312.08	104.49	62.46	chr21	33031934	33041243	+	promoter	158
chr21:32999304-33000874	NM_000454	SOD1	1571	961	18	112.93	13.91	44.44	chr21	33031934	33041243	+	intergenic	-31845
chr19:1206439-1207191	NM_000455	STK11	753	571	12	91.13	18.34	43.01	chr19	1205797	1228434	+	promoter	1018
chr19:1203129-1203776	NM_000455	STK11	648	198	23	54.23	4.86	49.6	chr19	1205797	1228434	+	upstream	-2345
chr12:56401274-56401475	NM_000456	SUOX	202	101	3	75.02	34.8	44.19	chr12	56391042	56399309	+	intergenic	10332
chr7:92118584-92118794	NM_000466	PEX1	211	105	4	78.57	19.49	44.88	chr7	92157845	92116336	-	exon	39156
chr7:92119008-92119224	NM_000466	PEX1	217	108	3	48.85	12.18	57.3	chr7	92157845	92116336	-	exon	38729
chr1:21904251-21904740	NM_000478	ALPL	490	296	5	111.81	237.65	44.65	chr1	21835850	21904905	+	exon	68645
chr19:2243364-2243576	NM_000479	AMH	213	106	6	203.83	112.42	54.3	chr19	2249277	2252072	+	upstream	-5807
chr19:2247754-2248696	NM_000479	AMH	943	530	64	659.4	46.84	56.31	chr19	2249277	2252072	+	promoter	-1052
chr19:2229823-2231613	NM_000479	AMH	1791	508	20	79.91	16.24	45.18	chr19	2249277	2252072	+	upstream	-18559
chr16:88875904-88876128	NM_000485	APRT	225	112	5	66.5	12.18	46.53	chr16	88878342	88875876	-	exon	2326
chr1:173864660-173865081	NM_000488	SERPINC1	422	104	3	41.13	19.49	60.64	chr1	173886516	173872941	-	intergenic	21646
chr20:57466152-57466954	NM_000516	GNAS	803	590	43	631.4	199.85	55.45	chr20	57466357	57486251	+	promoter	196
chr20:57485626-57486193	NM_000516	GNAS	568	294	57	114.93	6.13	44.38	chr20	57466357	57486251	+	exon	19552
chr2:176959184-176959869	NM_000523	HOXD13	686	188	8	51.26	13.53	54.63	chr2	176957531	176960666	+	promoter	1995
chr11:17393621-17394475	NM_000525	KCNJ11	855	173	6	105.85	121.78	44.99	chr11	17410206	17406795	-	intergenic	16158
chr11:17396765-17397627	NM_000525	KCNJ11	863	184	5	47.01	16.24	58.34	chr11	17410206	17406795	-	intergenic	13010
chr19:11227516-11227757	NM_000527	LDLR	242	121	3	60.61	36.54	47.45	chr19	11200037	11244505	+	exon	27599
chr3:135969166-135969421	NM_000532	PCCB	256	128	3	94.56	178.24	44.23	chr3	135969166	136049013	+	promoter	127
chr3:136035720-136035976	NM_000532	PCCB	257	128	5	86	30.45	43.73	chr3	135969166	136049013	+	exon	66682
chr11:6412704-6413261	NM_000543	SMPD1	558	382	3	46.15	34.8	58.9	chr11	6411643	6416228	+	promoter	1339
chr3:10183437-10183952	NM_000551	VHL	516	175	4	41.6	12.57	60.19	chr3	10183318	10195354	+	promoter	376
chr8:30889157-30890417	NM_000553	WRN	1261	401	14	166.16	85.25	54.1	chr8	30890777	31031277	+	promoter	-990
chr1:110235905-110236330	NM_000561	GSTM1	426	119	3	42.02	20.75	60.51	chr1	110230417	110236367	+	exon	5700
chr1:154386811-154387688	NM_000565	IL6R	878	302	28	227.49	38.49	57.42	chr1	154377668	154441926	+	intron	9581
chr3:49412837-49413088	NM_000581	GPX1	252	126	10	120.11	15.34	49.91	chr3	49396033	49394603	-	upstream	-16929
chr11:2152206-2153696	NM_000612	IGF2	1491	888	42	915.96	831.78	52.63	chr11	2160204	2150341	-	exon	7253
chr11:2159623-2160701	NM_000612	IGF2	1079	171	19	392.61	594.13	60.76	chr11	2160204	2150341	-	promoter	42
chr11:2150440-2151389	NM_000612	IGF2	950	435	14	286.07	415.89	62.38	chr11	2160204	2150341	-	exon	9290
chr11:6469868-6470092	NM_000613	HPX	225	112	4	109.45	48.71	44.55	chr11	6462254	6452267	-	upstream	-7726
chr14:96689379-96689588	NM_000623	BDKRB2	210	105	4	63.18	12.18	47.03	chr14	96671134	96710666	+	intron	18349
chr2:33281316-33281624	NM_000627	LTBP1	309	154	10	289.55	594.13	61.93	chr2	33359663	33624575	+	intergenic	-78193
chr21:34697235-34697484	NM_000629	IFNAR1	250	125	3	94.56	178.24	44.23	chr21	34697213	34732128	+	promoter	146
chr18:60792273-60792850	NM_000633	BCL2	578	418	3	42.02	28.16	60.51	chr18	60986613	60790578	-	exon	194052
chr19:41858582-41858830	NM_000660	TGFB1	249	124	4	46.12	9.74	58.45	chr19	41859788	41836227	-	promoter	1082
chr3:52014876-52015203	NM_000666	ACY1	328	164	4	51.77	31.96	54.55	chr3	52017299	52023218	+	upstream	-2260
chr4:99996013-99996301	NM_000671	ADH5	289	144	6	66.14	14.47	46.7	chr4	100009939	99992129	-	exon	13782
chr5:159377468-159377717	NM_000679	ADRA1B	250	125	4	41.19	8.12	60.51	chr5	159343739	159400017	+	intron	33853
chr10:115805878-115806192	NM_000684	ADRB1	315	157	4	58.8	24.36	48.32	chr10	115803805	115806667	+	exon	2230
chrX:115238131-115239768	NM_000686	AGTR2	1638	1143	33	86.07	8.14	43.78	chrX	115301957	115306225	+	intergenic	-63008
chr3:52227058-52227649	NM_000688	ALAS1	592	393	60	834.53	135.54	50.72	chr3	52232098	52248343	+	upstream	-4745
chr3:52228105-52228865	NM_000688	ALAS1	761	570	39	286.43	33.6	62.29	chr3	52232098	52248343	+	upstream	-3613
chr19:36066357-36066882	NM_000704	ATP4A	526	191	26	204.62	29.47	54.27	chr19	36054560	36041094	-	upstream	-12059
chr17:58258733-58258959	NM_000717	CA4	227	113	3	56.41	16.59	49.53	chr17	58227296	58236906	+	intergenic	31550
chr17:58256100-58256727	NM_000717	CA4	628	162	6	46.12	11.47	58.45	chr17	58227296	58236906	+	intergenic	29117
chr12:49221373-49222099	NM_000725	CACNB3	727	562	5	41.96	16.61	60.57	chr12	49212253	49222726	+	exon	9483
chr17:65124749-65124958	NM_000727	CACNG1	210	105	4	164.01	237.65	49.96	chr17	65040651	65052911	+	intergenic	84202
chr17:65103360-65103789	NM_000727	CACNG1	430	231	5	53.29	20.95	49.17	chr17	65040651	65052911	+	intergenic	62923
chr17:65105303-65105851	NM_000727	CACNG1	549	378	7	56.06	13.37	49.49	chr17	65040651	65052911	+	intergenic	64926
chr1:110471916-110472575	NM_000757	CSF1	660	294	8	92	40.19	42.97	chr1	110453232	110473616	+	exon	19013
chr1:110472664-110473073	NM_000757	CSF1	410	139	4	60.09	36.54	47.63	chr1	110453232	110473616	+	exon	19636
chr7:91712463-91712707	NM_000786	CYP51A1	245	122	4	77.75	29.52	44.84	chr7	91763840	91741462	-	intergenic	51255
chr4:71889246-71889470	NM_000788	DCK	225	112	4	164.01	237.65	49.96	chr4	71859264	71896629	+	exon	30094
chr4:71859396-71859677	NM_000788	DCK	282	141	3	94.56	178.24	44.23	chr4	71859264	71896629	+	promoter	272
chr5:79950452-79950836	NM_000791	DHFR	385	192	4	53.54	34.8	49.47	chr5	79950800	79922044	-	promoter	156
chr20:1373545-1373800	NM_000801	FKBP1A	256	128	3	94.56	178.24	44.23	chr20	1373816	1349620	-	promoter	144
chr8:25265484-25265692	NM_000825	GNRH1	209	104	5	133.5	46.84	49.22	chr8	25282556	25276773	-	intergenic	16968
chr8:145065348-145065826	NM_000837	GRINA	479	190	7	89.61	32.48	43.82	chr8	145064225	145067583	+	promoter	1362
chr8:145066608-145067349	NM_000837	GRINA	742	419	19	71.48	9.86	45.18	chr8	145064225	145067583	+	exon	2753
chr3:51737953-51738347	NM_000839	GRM2	395	197	5	52.98	24.05	49.17	chr3	51741080	51752625	+	upstream	-2930
chr11:67352526-67352807	NM_000852	GSTP1	282	141	3	60.61	36.54	47.45	chr11	67351065	67354124	+	promoter	1601
chr11:67353839-67354165	NM_000852	GSTP1	327	163	20	172.8	17.7	53.6	chr11	67351065	67354124	+	exon	2937
chr4:156717385-156717726	NM_000857	GUCY1B3	342	171	3	72.83	178.24	45.18	chr4	156680124	156728794	+	exon	37431
chrX:113623843-113624181	NM_000868	HTR2C	339	169	3	57.51	73.07	49.02	chrX	113818550	114144624	+	intergenic	-194538
chrX:113623220-113623608	NM_000868	HTR2C	389	194	5	42.82	15.79	60.18	chrX	113818550	114144624	+	intergenic	-195136
chr21:34602163-34602560	NM_000874	IFNAR2	398	199	4	94.56	237.65	44.23	chr21	34602199	34635062	+	promoter	162
chr21:34621000-34621205	NM_000874	IFNAR2	206	103	3	85.37	52.19	43.38	chr21	34602199	34635062	+	exon	18903
chr3:49061990-49062544	NM_000884	IMPDH2	555	435	8	47	11.59	58.31	chr3	49066875	49061761	-	intron	4608
chr12:96429119-96429327	NM_000895	LTA4H	209	104	4	133.22	97.43	48.22	chr12	96429439	96394530	-	promoter	216
chr16:69680923-69681521	NM_000903	NQO1	599	162	6	128.04	178.24	48.39	chr16	69760533	69743303	-	intergenic	79311
chr16:69726659-69728108	NM_000903	NQO1	1450	541	13	140.5	46.39	51.67	chr16	69760533	69743303	-	intergenic	33150
chr16:69725829-69726348	NM_000903	NQO1	520	113	3	41.37	24.36	60.45	chr16	69760533	69743303	-	intergenic	34445
chr16:69775840-69776457	NM_000903	NQO1	618	414	15	115.74	19.93	44.23	chr16	69760533	69743303	-	upstream	-15615
chr16:69730247-69730483	NM_000903	NQO1	237	118	3	50.09	12.82	55.46	chr16	69760533	69743303	-	intergenic	30168
chr16:69732638-69733436	NM_000903	NQO1	799	602	10	52.12	10.32	49.21	chr16	69760533	69743303	-	intergenic	27496
chr16:69734772-69736477	NM_000903	NQO1	1706	1150	14	40.06	7.38	62.41	chr16	69760533	69743303	-	intergenic	24909
chr8:54450125-54450573	NM_000912	OPRK1	449	323	3	70.84	118.83	45.4	chr8	54164257	54138275	-	intergenic	-286092
chr17:79813284-79813580	NM_000918	P4HB	297	148	3	41.6	14.61	60.19	chr17	79818544	79801033	-	exon	5112
chr17:79825600-79827021	NM_000918	P4HB	1422	190	48	156.5	8.34	49.97	chr17	79818544	79801033	-	upstream	-7766
chr12:120780584-120780899	NM_000928	PLA2G1B	316	158	4	58.8	24.36	48.32	chr12	120765592	120759913	-	upstream	-15149
chr12:120779331-120779996	NM_000928	PLA2G1B	666	431	12	65.62	16.24	46.45	chr12	120765592	120759913	-	upstream	-14071
chr11:64004785-64005128	NM_000932	PLCB3	344	172	8	115.25	48.71	44.3	chr11	64018994	64036924	+	upstream	-14038
chr11:64005631-64006282	NM_000932	PLCB3	652	454	25	183.51	28.87	53.89	chr11	64018994	64036924	+	upstream	-13038
chr17:1641122-1641894	NM_000934	SERPINF2	773	603	7	46.12	18.83	58.45	chr17	1646129	1658559	+	upstream	-4621
chr17:7369685-7370202	NM_000937	POLR2A	518	263	22	383.14	227.1	60.48	chr17	7387697	7417935	+	upstream	-17754
chr17:7411562-7411821	NM_000937	POLR2A	260	130	3	48.32	20.3	57.53	chr17	7387697	7417935	+	exon	23994
chr17:7403895-7404144	NM_000937	POLR2A	250	125	3	46.15	18.27	58.62	chr17	7387697	7417935	+	exon	16322
chr17:7416310-7417935	NM_000937	POLR2A	1626	198	89	265.6	8.8	60.59	chr17	7387697	7417935	+	exon	29425
chr4:57842869-57843775	NM_000938	POLR2B	907	196	6	83.43	60.89	44.37	chr4	57844805	57897328	+	promoter	-1483
chr15:64455036-64455249	NM_000942	PPIB	214	107	5	80.12	13.03	44.52	chr15	64455354	64448013	-	promoter	212
chr15:64448892-64449247	NM_000942	PPIB	356	178	13	45.19	6.26	58.79	chr15	64455354	64448013	-	exon	6285
chr2:68479261-68479728	NM_000945	PPP3R1	468	296	11	209.28	243.57	53.9	chr2	68479651	68405988	-	promoter	157
chr12:57144788-57145053	NM_000946	PRIM1	266	133	5	65.19	16.2	46.41	chr12	57146146	57125363	-	promoter	1226
chr19:14591399-14591600	NM_000955	PTGER1	202	101	3	60.74	19.75	47.74	chr19	14586174	14583277	-	upstream	-5325
chr12:112847198-112847405	NM_000970	RPL6	208	104	6	73.65	8.35	44.31	chr12	112847445	112842984	-	promoter	144
chr12:112845952-112846464	NM_000970	RPL6	513	375	26	51.48	6.12	54.51	chr12	112847445	112842984	-	promoter	1237
chr8:146015130-146015501	NM_000973	RPL8	372	186	24	96.17	8.7	47.14	chr8	146017831	146015149	-	exon	2516
chr8:146016650-146017813	NM_000973	RPL8	1164	822	34	63.78	6.64	47.02	chr8	146017831	146015149	-	promoter	600
chr1:24019014-24019337	NM_000975	RPL11	324	162	23	143.56	10.68	51.16	chr1	24018268	24022915	+	promoter	907
chr9:130213445-130213773	NM_000976	RPL12	329	164	6	49.94	12.02	55.57	chr9	130213711	130209952	-	promoter	102
chr16:89627853-89628199	NM_000977	RPL13	347	173	12	61.73	9.22	47.49	chr16	89627064	89633237	+	promoter	962
chr17:37357375-37357659	NM_000981	RPL19	285	142	9	109.65	20.83	44.91	chr17	37356535	37360980	+	promoter	982
chr17:37359224-37359433	NM_000981	RPL19	210	105	5	52.31	6.39	49.29	chr17	37356535	37360980	+	exon	2793
chr3:101404577-101404911	NM_000986	RPL24	335	167	11	70.2	9.97	45.2	chr3	101405563	101399933	-	promoter	819
chr17:8285437-8285754	NM_000987	RPL26	318	159	18	99.55	8.71	47.05	chr17	8286565	8280833	-	promoter	970
chr17:41150485-41150723	NM_000988	RPL27	239	119	4	65.64	19.49	46.44	chr17	41150445	41154971	+	promoter	159
chr19:55897615-55897911	NM_000991	RPL28	297	148	5	77.16	36.17	44.71	chr19	55897299	55903451	+	promoter	464
chr19:55902687-55903303	NM_000991	RPL28	617	271	7	64.36	24.36	46.79	chr19	55897299	55903451	+	exon	5696
chr3:52027622-52028266	NM_000992	RPL29	645	196	48	71.69	6.13	45.21	chr3	52029958	52027643	-	exon	2014
chr2:101606701-101606903	NM_000993	RPL31	203	101	3	76.26	36.54	44.04	chr2	101618690	101622885	+	upstream	-11888
chr3:12881544-12881866	NM_000994	RPL32	323	161	5	40.35	9.83	62.42	chr3	12883081	12876443	-	promoter	1376
chr3:12877535-12877825	NM_000994	RPL32	291	145	11	53.77	5.57	49.5	chr3	12883081	12876443	-	exon	5401
chr2:217347448-217347650	NM_000998	RPL37A	203	101	3	48.85	12.18	57.3	chr2	217363519	217366188	+	upstream	-15970
chr12:90049516-90049735	NM_001001323	ATP2B1	220	110	3	48.85	12.18	57.3	chr12	90049844	89981825	-	promoter	219
chr10:65281121-65281694	NM_001001330	REEP3	574	110	5	107.71	237.65	44.95	chr10	65281122	65384883	+	promoter	285
chr10:65369925-65370155	NM_001001330	REEP3	231	115	8	173.73	45.01	53.87	chr10	65281122	65384883	+	exon	88918
chr10:65380563-65381151	NM_001001330	REEP3	589	375	10	58.81	10.76	48.53	chr10	65281122	65384883	+	exon	99735
chr19:39669062-39669554	NM_001001414	NCCRP1	493	186	8	67	21.31	46.28	chr19	39687603	39692522	+	upstream	-18295
chr19:21720907-21721111	NM_001001415	ZNF429	205	102	3	76.26	36.54	44.04	chr19	21688436	21721079	+	exon	32573
chr22:31031868-31032136	NM_001001479	SLC35E4	269	134	3	94.56	178.24	44.23	chr22	31031801	31043880	+	promoter	201
chr2:64068158-64068607	NM_001001521	UGP2	450	125	4	41.6	16.44	60.19	chr2	64068097	64118696	+	promoter	285
chr7:50658697-50659471	NM_001001555	GRB10	775	590	6	67.74	30.45	46.13	chr7	50861159	50657759	-	exon	202075
chr7:50659927-50660549	NM_001001555	GRB10	623	479	6	40.1	9.1	62.45	chr7	50861159	50657759	-	exon	200921
chr19:39972458-39972735	NM_001001563	TIMM50	278	139	3	48.34	20.31	57.53	chr19	39971051	39984424	+	promoter	1545
chr19:39964594-39964827	NM_001001563	TIMM50	234	117	3	40.4	8.55	62.39	chr19	39971051	39984424	+	upstream	-6341
chr1:43851620-43851835	NM_001001653	MED8	216	108	3	66	24.36	46.55	chr1	43855483	43849578	-	exon	3756
chr2:128006736-128007067	NM_001001665	CYP27C1	332	166	4	75.37	97.43	43.82	chr2	127963343	127941411	-	intergenic	-43558
chr2:128005389-128005836	NM_001001665	CYP27C1	448	257	7	49.09	13.09	57.39	chr2	127963343	127941411	-	intergenic	-42269
chrX:19560038-19560342	NM_001001671	MAP3K15	305	152	4	63.77	29.72	47.02	chrX	19533379	19378175	-	intergenic	-26811
chr1:176175746-176176432	NM_001001740	RFWD2	687	145	5	103.07	178.24	45.62	chr1	176176380	175913961	-	promoter	291
chr8:145772949-145773539	NM_001001795	C8orf82	591	125	4	86.14	178.24	43.76	chr8	145754458	145751602	-	upstream	-18786
chr8:145770626-145771390	NM_001001795	C8orf82	765	437	6	85.94	55.9	43.43	chr8	145754458	145751602	-	upstream	-16550
chr8:145756770-145757264	NM_001001795	C8orf82	495	324	3	45.92	30.45	58.56	chr8	145754458	145751602	-	upstream	-2559
chr22:50354405-50354921	NM_001001852	PIM3	517	107	5	71.05	38.46	45.18	chr22	50354142	50357720	+	promoter	521
chr2:242163553-242164135	NM_001001891	ANO7	583	101	3	51.1	48.71	54.68	chr2	242127923	242164791	+	exon	35921
chr19:1226389-1226674	NM_001001975	ATP5D	286	143	5	120.05	152.23	49.89	chr19	1241748	1244824	+	upstream	-15217
chr19:1222977-1223185	NM_001001975	ATP5D	209	104	3	94.01	73.07	42.81	chr19	1241748	1244824	+	upstream	-18667
chr19:1241737-1242247	NM_001001975	ATP5D	511	137	19	158.31	32	50.17	chr19	1241748	1244824	+	promoter	244
chrX:13803728-13803967	NM_001001995	GPM6B	240	120	3	117.07	178.24	43.85	chrX	13835478	13789040	-	exon	31631
chrX:13803728-13803967	NM_001001996	GPM6B	240	120	3	117.07	178.24	43.85	chrX	13835478	13789040	-	exon	31631
chr12:120650080-120650366	NM_001002	RPLP0	287	143	4	60.08	25.64	47.62	chr12	120639014	120634502	-	upstream	-11209
chr12:120638443-120638758	NM_001002	RPLP0	316	158	5	51.59	14.85	54.58	chr12	120639014	120634502	-	promoter	414
chr16:3072566-3072947	NM_001002017	HCFC1R1	382	191	5	78.94	67.66	45.17	chr16	3074287	3072620	-	promoter	1531
chr16:3072566-3072947	NM_001002018	HCFC1R1	382	191	5	78.94	67.66	45.17	chr16	3074287	3072620	-	promoter	1531
chr12:132403016-132403250	NM_001002020	PUS1	235	117	3	61.43	20.3	47.53	chr12	132413744	132428406	+	upstream	-10611
chr6:127677664-127677949	NM_001002030	ECHDC1	286	143	4	69.6	37.47	45.67	chr6	127664754	127609856	-	upstream	-13052
chr17:73150425-73150786	NM_001002032	HN1	362	181	9	174.48	219.21	53.71	chr17	73150778	73131337	-	promoter	173
chr17:73150425-73150786	NM_001002033	HN1	362	181	9	174.48	219.21	53.71	chr17	73150778	73131337	-	promoter	173
chr17:79849138-79849411	NM_001002244	ANAPC11	274	137	10	186.13	52.95	53.88	chr17	79849588	79858409	+	promoter	-314
chr17:79849138-79849411	NM_001002245	ANAPC11	274	137	10	186.13	52.95	53.88	chr17	79849588	79858409	+	promoter	-314
chr17:79849138-79849411	NM_001002246	ANAPC11	274	137	10	186.13	52.95	53.88	chr17	79849588	79858409	+	promoter	-314
chr17:79849138-79849411	NM_001002247	ANAPC11	274	137	10	186.13	52.95	53.88	chr17	79849588	79858409	+	promoter	-314
chr17:79849138-79849411	NM_001002248	ANAPC11	274	137	10	186.13	52.95	53.88	chr17	79849588	79858409	+	promoter	-314
chr17:79849138-79849411	NM_001002249	ANAPC11	274	137	10	186.13	52.95	53.88	chr17	79849802	79858409	+	promoter	-528
chrX:69257536-69257753	NM_001002254	AWAT2	218	109	4	157.14	194.85	49.93	chrX	69269788	69260391	-	intergenic	12144
chr6:149691017-149691241	NM_001002255	SUMO4	225	112	4	133.22	97.43	48.22	chr6	149721494	149722182	+	intergenic	-30365
chr6:149699142-149700727	NM_001002255	SUMO4	1586	760	40	316.23	32.48	61.58	chr6	149721494	149722182	+	intergenic	-21560
chr2:176046009-176046274	NM_001002258	ATP5G3	266	133	5	60.49	14	47.48	chr2	176046391	176040985	-	promoter	250
chr12:30881634-30882334	NM_001002259	CAPRIN2	701	185	7	101.86	85.37	46.83	chr12	30907448	30862485	-	exon	25464
chr2:69675970-69676249	NM_001002755	NFU1	280	140	3	94.56	178.24	44.23	chr2	69664760	69623244	-	upstream	-11349
chr2:69675970-69676249	NM_001002756	NFU1	280	140	3	94.56	178.24	44.23	chr2	69664760	69623244	-	upstream	-11349
chr14:93712160-93712647	NM_001002860	BTBD7	488	129	4	52.61	30.45	49.27	chr14	93799438	93703895	-	exon	87035
chr14:93707492-93707694	NM_001002860	BTBD7	203	101	3	53.66	14.83	49.48	chr14	93799438	93703895	-	exon	91845
chr14:93708527-93709292	NM_001002860	BTBD7	766	181	13	63.45	10.66	47.11	chr14	93799438	93703895	-	exon	90529
chr22:29940380-29940640	NM_001002878	THOC5	261	130	4	140.25	237.65	49.1	chr22	29949644	29904155	-	exon	9134
chr22:29940380-29940640	NM_001002879	THOC5	261	130	4	140.25	237.65	49.1	chr22	29949644	29904155	-	exon	9134
chrY:20309787-20310854	NM_001002906	XKRY2	1068	756	95	1225.09	119.08	36.84	chrY	20297334	20298915	+	intergenic	12986
chrY:19868928-19869741	NM_001002906	XKRY2	814	196	46	593.17	95.17	52.8	chrY	19882440	19880859	-	intergenic	13106
chr8:43529340-43529730	NM_001002920	POTEA	391	195	5	70.02	47.62	45.17	chr8	43147584	43218328	+	intergenic	381951
chr8:43094710-43094996	NM_001002920	POTEA	287	143	3	49	20.97	57.4	chr8	43147584	43218328	+	intergenic	-52731
chr5:115177601-115177852	NM_001002924	AP3S1	252	126	8	239.4	194.85	59.11	chr5	115177302	115249778	+	promoter	424
chr15:69745099-69745412	NM_001003	RPLP1	314	157	36	269.09	13.77	60.47	chr15	69745158	69747884	+	promoter	97
chr6:125474954-125475398	NM_001003395	TPD52L1	445	106	4	92.25	178.24	43.08	chr6	125475334	125585552	+	promoter	-158
chr6:125474954-125475398	NM_001003396	TPD52L1	445	106	4	92.25	178.24	43.08	chr6	125474874	125585552	+	promoter	302
chr6:125474954-125475398	NM_001003397	TPD52L1	445	106	4	92.25	178.24	43.08	chr6	125474874	125585552	+	promoter	302
chr12:32481144-32481433	NM_001003398	BICD1	290	145	3	52.1	24.36	48.95	chr12	32260184	32531141	+	exon	221104
chr12:32259737-32260444	NM_001003398	BICD1	708	533	4	40.39	16.24	62.44	chr12	32260184	32531141	+	promoter	-94
chr22:35660995-35661597	NM_001003681	HMGXB4	603	476	8	76.76	29.23	44.69	chr22	35653444	35691800	+	exon	7852
chr22:30163357-30163606	NM_001003684	UQCR10	250	125	15	257.62	30.45	57.55	chr22	30163357	30166402	+	promoter	124
chr22:30184755-30185043	NM_001003684	UQCR10	289	144	4	58.8	24.36	48.32	chr22	30163357	30166402	+	intergenic	21542
chr22:30163357-30163606	NM_001003692	ZMAT5	250	125	15	257.62	30.45	57.55	chr22	30162969	30126944	-	promoter	-512
chr22:30126845-30127327	NM_001003692	ZMAT5	483	160	3	42.02	23.53	60.51	chr22	30162969	30126944	-	exon	35883
chr6:7176825-7177082	NM_001003698	RREB1	258	129	5	164.01	297.06	49.96	chr6	7108085	7252213	+	exon	68868
chr6:7229232-7232137	NM_001003698	RREB1	2906	2077	46	556.83	94.37	60.45	chr6	7108085	7252213	+	exon	122599
chr6:7248667-7249649	NM_001003698	RREB1	983	503	30	270.76	39.19	60.04	chr6	7108085	7252213	+	exon	141073
chr6:7249968-7251999	NM_001003698	RREB1	2032	776	32	58.1	9.58	49.02	chr6	7108085	7252213	+	exon	142898
chr6:7176825-7177082	NM_001003699	RREB1	258	129	5	164.01	297.06	49.96	chr6	7108085	7252213	+	exon	68868
chr6:7229232-7232137	NM_001003699	RREB1	2906	2077	46	556.83	94.37	60.45	chr6	7108085	7252213	+	exon	122599
chr6:7248667-7249649	NM_001003699	RREB1	983	503	30	270.76	39.19	60.04	chr6	7108085	7252213	+	exon	141073
chr6:7249968-7251999	NM_001003699	RREB1	2032	776	32	58.1	9.58	49.02	chr6	7108085	7252213	+	exon	142898
chr6:7176825-7177082	NM_001003700	RREB1	258	129	5	164.01	297.06	49.96	chr6	7108085	7252213	+	exon	68868
chr6:7229232-7232137	NM_001003700	RREB1	2906	2077	46	556.83	94.37	60.45	chr6	7108085	7252213	+	exon	122599
chr6:7248667-7249649	NM_001003700	RREB1	983	503	30	270.76	39.19	60.04	chr6	7108085	7252213	+	exon	141073
chr6:7246859-7247493	NM_001003700	RREB1	635	357	17	151.22	32.84	50.59	chr6	7108085	7252213	+	intron	139091
chr6:7249968-7251999	NM_001003700	RREB1	2032	776	32	58.1	9.58	49.02	chr6	7108085	7252213	+	exon	142898
chr9:131287529-131287778	NM_001003722	GLE1	250	125	4	92.57	48.71	42.95	chr9	131266970	131304580	+	exon	20683
chr17:73043305-73043743	NM_001003785	ATP5H	439	335	3	71.23	118.83	45.14	chr17	73043074	73034954	-	promoter	-450
chr17:73059137-73061863	NM_001003785	ATP5H	2727	1696	39	399.9	66.42	63.11	chr17	73043074	73034954	-	upstream	-17426
chr22:51220596-51220854	NM_001003789	RABL2B	259	129	3	90.27	146.14	43.7	chr22	51222087	51205919	-	promoter	1362
chr22:51227163-51227371	NM_001003789	RABL2B	209	104	4	56.06	9.74	49.49	chr22	51222087	51205919	-	upstream	-5180
chr9:95526761-95527006	NM_001003800	BICD2	246	123	3	94.56	178.24	44.23	chr9	95527083	95473644	-	promoter	200
chr9:95481279-95481676	NM_001003800	BICD2	398	199	4	75.37	97.43	43.82	chr9	95527083	95473644	-	exon	45606
chr10:76784740-76784971	NM_001003892	DUPD1	232	116	4	73.61	25.64	44.29	chr10	76818272	76797593	-	intergenic	33417
chr10:76790028-76790714	NM_001003892	DUPD1	687	488	6	43.55	19.03	59.67	chr10	76818272	76797593	-	intergenic	27901
chr10:76789268-76789937	NM_001003892	DUPD1	670	191	7	52.9	18.45	49.14	chr10	76818272	76797593	-	intergenic	28670
chr17:29672527-29673238	NM_001003927	EVI2A	712	515	24	164.29	18.79	54.18	chr17	29648767	29643427	-	intergenic	-24115
chr11:810106-810426	NM_001004	RPLP2	321	160	5	72.12	30.45	45.18	chr11	809935	812876	+	promoter	331
chr4:2964931-2965519	NM_001004056	GRK4	589	100	3	44.09	32.48	59.4	chr4	2965342	3042474	+	promoter	-117
chr4:2964931-2965519	NM_001004057	GRK4	589	100	3	44.09	32.48	59.4	chr4	2965342	3042474	+	promoter	-117
chr16:16355216-16355867	NM_001004067	NOMO3	652	168	5	104.42	178.24	45.61	chr16	16326388	16388668	+	intron	29153
chr5:176853691-176853894	NM_001004105	GRK6	204	102	3	117.07	178.24	43.85	chr5	176853686	176868354	+	promoter	106
chr5:176853691-176853894	NM_001004106	GRK6	204	102	3	117.07	178.24	43.85	chr5	176853686	176869850	+	promoter	106
chr7:100064435-100064705	NM_001004323	C7orf61	271	135	3	46.15	18.27	58.62	chr7	100061894	100054237	-	upstream	-2676
chr1:53290650-53291856	NM_001004339	ZYG11A	1207	557	12	52.25	11.07	49.25	chr1	53308182	53360247	+	upstream	-16929
chr9:140194215-140196716	NM_001004354	NRARP	2502	1675	45	223.96	14.77	57.8	chr9	140196703	140194082	-	promoter	1238
chr5:79854091-79854572	NM_001004441	ANKRD34B	482	297	3	69.62	118.83	45.7	chr5	79866304	79852573	-	exon	11973
chr1:158423962-158424947	NM_001004473	OR10K1	986	123	19	43.7	7.77	59.6	chr1	158435351	158436293	+	upstream	-10897
chr11:51586708-51587052	NM_001004703	OR4C46	345	172	3	72.83	178.24	45.18	chr11	51515281	51516211	+	intergenic	71599
chr11:59318099-59318319	NM_001004711	OR4D9	221	110	4	81.89	21.53	44.35	chr11	59282385	59283330	+	intergenic	35824
chr2:106509559-106510504	NM_001004720	NCK2	946	121	8	58.57	18.43	48.73	chr2	106468203	106510730	+	exon	41828
chr14:21630583-21631069	NM_001004731	OR5AU1	487	297	7	101.86	71.17	46.83	chr14	21624184	21623095	-	upstream	-6642
chr11:75111721-75111930	NM_001005	RPS3	210	105	6	69.73	7.67	45.65	chr11	75110534	75117957	+	promoter	1291
chr12:55806851-55807933	NM_001005183	OR6C76	1083	353	11	84.79	19.1	43.41	chr12	55820037	55820976	+	upstream	-12645
chr11:56457714-56458223	NM_001005213	OR9G1	510	167	6	65.64	24.84	46.44	chr11	56467863	56468781	+	upstream	-9895
chr9:125448460-125450126	NM_001005234	OR1L3	1667	742	27	40.65	4.74	62.22	chr9	125437408	125438383	+	intergenic	11885
chr22:16414877-16415945	NM_001005239	OR11H1	1069	194	13	68.99	21.3	46.13	chr22	16449804	16448823	-	intergenic	34393
chr22:16413596-16414016	NM_001005239	OR11H1	421	189	8	66.5	17.94	46.53	chr22	16449804	16448823	-	intergenic	35998
chrX:51644631-51645039	NM_001005333	MAGED1	409	188	5	65.44	32.48	46.45	chrX	51636697	51645450	+	exon	8138
chrX:51639483-51640139	NM_001005333	MAGED1	657	149	8	58.57	12.8	48.77	chrX	51636697	51645450	+	exon	3114
chrX:51666639-51666932	NM_001005333	MAGED1	294	147	5	46.95	12.56	58.49	chrX	51636697	51645450	+	intergenic	30088
chrX:51638261-51638832	NM_001005333	MAGED1	572	376	7	43.54	9.29	59.55	chrX	51636697	51645450	+	promoter	1849
chr10:121302080-121302292	NM_001005339	RGS10	213	106	4	109.45	48.71	44.55	chr10	121302222	121259338	-	promoter	36
chr1:65613971-65614282	NM_001005353	AK4	312	156	6	164.01	356.48	49.96	chr1	65613512	65697828	+	promoter	614
chr1:65691746-65696465	NM_001005353	AK4	4720	4049	120	221.51	12.77	58.15	chr1	65613512	65697828	+	exon	80593
chr12:53837182-53837569	NM_001005354	PRR13	388	194	25	264.1	47.25	60.62	chr12	53835432	53840427	+	promoter	1943
chr8:43529340-43529730	NM_001005365	POTEA	391	195	5	70.02	47.62	45.17	chr8	43147584	43218328	+	intergenic	381951
chr8:43094710-43094996	NM_001005365	POTEA	287	143	3	49	20.97	57.4	chr8	43147584	43218328	+	intergenic	-52731
chr9:130207268-130207564	NM_001005373	LRSAM1	297	148	3	41.2	14.33	60.54	chr9	130213764	130265780	+	upstream	-6348
chr9:130213445-130213773	NM_001005373	LRSAM1	329	164	6	49.94	12.02	55.57	chr9	130213764	130265780	+	promoter	-155
chr9:130207268-130207564	NM_001005374	LRSAM1	297	148	3	41.2	14.33	60.54	chr9	130214533	130265780	+	upstream	-7117
chr9:130213445-130213773	NM_001005374	LRSAM1	329	164	6	49.94	12.02	55.57	chr9	130214533	130265780	+	promoter	-924
chr19:8468449-8469343	NM_001005415	MARCH2	895	396	10	75.73	20.3	44.48	chr19	8478186	8503899	+	upstream	-9290
chr19:8468449-8469343	NM_001005416	MARCH2	895	396	10	75.73	20.3	44.48	chr19	8478186	8503899	+	upstream	-9290
chr1:44446752-44447083	NM_001005417	B4GALT2	332	166	5	72.12	30.45	45.18	chr1	44446176	44456843	+	promoter	741
chr1:149822626-149823516	NM_001005464	HIST2H3A	891	278	165	2806.91	421.02	16.67	chr1	149824180	149824687	+	promoter	-1109
chr1:149824134-149824723	NM_001005464	HIST2H3A	590	316	68	1147.36	228.34	41.86	chr1	149824180	149824687	+	promoter	248
chr1:149812223-149812797	NM_001005464	HIST2H3A	575	248	52	734.25	120.12	48.89	chr1	149812765	149812258	-	promoter	255
chr1:149813759-149814350	NM_001005464	HIST2H3A	592	315	104	1408.36	116.96	34.38	chr1	149812765	149812258	-	promoter	-1289
chr3:101545312-101545523	NM_001005474	NFKBIZ	212	106	3	66	24.36	46.55	chr3	101546833	101579869	+	promoter	-1416
chr1:155217175-155218085	NM_001005741	GBA	911	748	20	198.96	35.5	55.8	chr1	155214653	155204238	-	upstream	-2977
chr1:155204041-155204786	NM_001005741	GBA	746	558	8	66.5	31.8	46.53	chr1	155214653	155204238	-	exon	10240
chr1:155220059-155220554	NM_001005741	GBA	496	182	11	107.3	27.84	44.97	chr1	155214653	155204238	-	upstream	-5653
chr1:155207195-155207403	NM_001005741	GBA	209	104	3	58.8	18.27	48.32	chr1	155214653	155204238	-	exon	7354
chr1:155217175-155218085	NM_001005742	GBA	911	748	20	198.96	35.5	55.8	chr1	155214653	155204238	-	upstream	-2977
chr1:155204041-155204786	NM_001005742	GBA	746	558	8	66.5	31.8	46.53	chr1	155214653	155204238	-	exon	10240
chr1:155220059-155220554	NM_001005742	GBA	496	182	11	107.3	27.84	44.97	chr1	155214653	155204238	-	upstream	-5653
chr1:155207195-155207403	NM_001005742	GBA	209	104	3	58.8	18.27	48.32	chr1	155214653	155204238	-	exon	7354
chr2:203104199-203104434	NM_001005781	SUMO1	236	118	5	85.19	20.3	43.4	chr2	203103322	203070902	-	promoter	-994
chr2:203065958-203066706	NM_001005781	SUMO1	749	555	19	98.86	14.59	46.92	chr2	203103322	203070902	-	intergenic	36990
chr2:203104199-203104434	NM_001005782	SUMO1	236	118	5	85.19	20.3	43.4	chr2	203103322	203070902	-	promoter	-994
chr2:203065958-203066706	NM_001005782	SUMO1	749	555	19	98.86	14.59	46.92	chr2	203103322	203070902	-	intergenic	36990
chr17:73178900-73179109	NM_001005849	SUMO2	210	105	5	196.54	202.97	55.53	chr17	73179098	73163824	-	promoter	94
chr3:129007675-129007883	NM_001006109	HMCES	209	104	4	164.01	237.65	49.96	chr3	128997816	129024135	+	exon	9963
chr5:176085159-176085608	NM_001006616	TSPAN17	450	349	5	46	12.18	58.53	chr5	176074387	176086059	+	exon	10996
chr2:128528283-128528582	NM_001006622	WDR33	300	150	6	107.31	43.84	44.98	chr2	128568761	128520059	-	exon	40329
chr2:128497302-128497517	NM_001006623	WDR33	216	108	5	133.5	46.84	49.22	chr2	128568761	128492953	-	intron	71352
chr2:128528283-128528582	NM_001006623	WDR33	300	150	6	107.31	43.84	44.98	chr2	128568761	128492953	-	exon	40329
chr1:13910270-13910577	NM_001006624	PDPN	308	154	5	113.33	121.78	44.34	chr1	13911966	13944452	+	promoter	-1543
chr1:13942519-13943137	NM_001006624	PDPN	619	159	5	59.63	29.23	47.77	chr1	13911966	13944452	+	exon	30862
chr1:13910270-13910577	NM_001006625	PDPN	308	154	5	113.33	121.78	44.34	chr1	13911966	13944452	+	promoter	-1543
chr1:13942519-13943137	NM_001006625	PDPN	619	159	5	59.63	29.23	47.77	chr1	13911966	13944452	+	exon	30862
chr7:136398569-136398772	NM_001006627	CHRM2	204	102	3	76.26	36.54	44.04	chr7	136553398	136701771	+	intergenic	-154728
chr7:136398569-136398772	NM_001006630	CHRM2	204	102	3	76.26	36.54	44.04	chr7	136553398	136701771	+	intergenic	-154728
chr16:24942089-24942742	NM_001006634	ARHGAP17	654	269	9	61.39	15.93	47.46	chr16	25026699	24930704	-	exon	84284
chr3:183966526-183966764	NM_001006941	ALG3	239	119	4	128.73	162.38	48.39	chr3	183967313	183960116	-	promoter	668
chr3:183976064-183976299	NM_001006941	ALG3	236	118	5	72.48	14.37	45.23	chr3	183967313	183960116	-	upstream	-8868
chr1:22846469-22846751	NM_001006943	EPHA8	283	141	3	90.27	146.14	43.7	chr1	22889994	22916112	+	intergenic	-43384
chr1:111506273-111506556	NM_001006945	LRIF1	284	142	3	94.56	178.24	44.23	chr1	111506566	111489811	-	promoter	152
chr2:20424541-20424825	NM_001006946	SDC1	285	142	5	164.01	297.06	49.96	chr2	20425194	20400557	-	promoter	511
chr2:20402500-20402774	NM_001006946	SDC1	275	137	3	52.1	24.36	48.95	chr2	20425194	20400557	-	exon	22557
chrX:71495379-71495682	NM_001007	RPS4X	304	152	21	185.32	15.55	53.7	chrX	71497141	71492452	-	promoter	1611
chrX:71492427-71492759	NM_001007	RPS4X	333	166	20	121.35	10.36	50.05	chrX	71497141	71492452	-	exon	4548
chr12:7027074-7027341	NM_001007026	ATN1	268	134	4	80.4	57.31	44.54	chr12	7033625	7051484	+	upstream	-6418
chr12:7030724-7030954	NM_001007026	ATN1	231	115	3	46.91	11.24	58.47	chr12	7033625	7051484	+	upstream	-2786
chr3:12881544-12881866	NM_001007073	RPL32	323	161	5	40.35	9.83	62.42	chr3	12883081	12876443	-	promoter	1376
chr3:12877535-12877825	NM_001007073	RPL32	291	145	11	53.77	5.57	49.5	chr3	12883081	12876443	-	exon	5401
chr3:12881544-12881866	NM_001007074	RPL32	323	161	5	40.35	9.83	62.42	chr3	12881949	12876443	-	promoter	244
chr3:12877535-12877825	NM_001007074	RPL32	291	145	11	53.77	5.57	49.5	chr3	12881949	12876443	-	exon	4269
chr10:38383838-38384047	NM_001007094	ZNF37A	210	105	3	117.07	178.24	43.85	chr10	38383263	38412278	+	promoter	679
chr9:114296943-114297203	NM_001007169	ZNF483	261	130	6	213.02	356.48	54.74	chr9	114287438	114340124	+	intron	9635
chr9:114307602-114307817	NM_001007169	ZNF483	216	108	3	111.92	146.14	44.54	chr9	114287438	114340124	+	intron	20271
chr9:114313670-114314099	NM_001007169	ZNF483	430	197	7	116.81	97.43	43.79	chr9	114287438	114340124	+	intron	26446
chr9:114311632-114312285	NM_001007169	ZNF483	654	164	5	69.45	60.89	46.17	chr9	114287438	114340124	+	intron	24520
chr5:139508008-139508299	NM_001007189	IGIP	292	146	3	41.6	14.61	60.19	chr5	139505520	139508391	+	exon	2633
chr1:174969095-174969412	NM_001007214	CACYBP	318	159	14	244.55	83.17	60.22	chr1	174968570	174981163	+	promoter	683
chr3:185407143-185407398	NM_001007225	IGF2BP2	256	128	4	140.25	237.65	49.1	chr3	185542844	185360918	-	exon	135574
chr3:185542558-185542782	NM_001007225	IGF2BP2	225	112	4	164.01	237.65	49.96	chr3	185542844	185360918	-	promoter	174
chr3:185540875-185541170	NM_001007225	IGF2BP2	296	148	3	75.37	73.07	43.82	chr3	185542844	185360918	-	promoter	1822
chr1:14106755-14108202	NM_001007257	PRDM2	1448	749	13	143.43	73.07	51.22	chr1	14075875	14114574	+	exon	31603
chr1:14108604-14109240	NM_001007257	PRDM2	637	289	5	53.29	23.27	49.17	chr1	14075875	14114574	+	exon	33047
chr6:158924114-158925139	NM_001007466	TULP4	1026	561	16	326.7	356.48	62.11	chr6	158733691	158932856	+	intron	190935
chr6:158733889-158734375	NM_001007466	TULP4	487	379	3	54.15	48.71	49.65	chr6	158733691	158932856	+	promoter	441
chr22:24176331-24176957	NM_001007468	SMARCB1	627	128	6	54.09	20.36	49.49	chr22	24129117	24176705	+	exon	47527
chr22:24129146-24129413	NM_001007468	SMARCB1	268	134	3	47.58	19.58	57.87	chr22	24129117	24176705	+	promoter	162
chrX:154686609-154687324	NM_001007523	F8A2	716	520	6	40.1	13.95	62.45	chrX	154688261	154687145	-	promoter	1295
chrX:154686609-154687324	NM_001007524	F8A3	716	520	6	40.1	13.95	62.45	chrX	154688261	154687145	-	promoter	1295
chr5:36171641-36171914	NM_001007527	LMBRD2	274	137	3	94.56	178.24	44.23	chr5	36152015	36103413	-	upstream	-19762
chr5:36152852-36153137	NM_001007527	LMBRD2	286	143	8	98.03	18.58	47.07	chr5	36152015	36103413	-	promoter	-979
chr17:14085321-14085564	NM_001007530	CDRT15	244	122	4	140.25	237.65	49.1	chr17	14140150	14139172	-	intergenic	54708
chr17:14110114-14111116	NM_001007530	CDRT15	1003	838	21	84.9	8.86	43.44	chr17	14140150	14139172	-	intergenic	29535
chr1:115282298-115282529	NM_001007553	CSDE1	232	116	3	56.95	16.95	49.27	chr1	115300671	115259533	-	exon	18258
chr9:38452714-38453068	NM_001007563	IGFBPL1	355	177	3	40.04	25.94	62.42	chr9	38424444	38406524	-	intergenic	-28447
chr9:38453534-38453886	NM_001007563	IGFBPL1	353	176	5	45.13	17.4	58.71	chr9	38424444	38406524	-	intergenic	-29266
chr11:6412704-6413261	NM_001007593	SMPD1	558	382	3	46.15	34.8	58.9	chr11	6411643	6416228	+	promoter	1339
chr1:156770152-156770619	NM_001007792	NTRK1	468	199	15	112.59	22.8	44.63	chr1	156785541	156851642	+	upstream	-15156
chr10:124914423-124914697	NM_001007793	BUB3	275	137	4	44.22	13.4	59.3	chr10	124913759	124924886	+	promoter	801
chr2:99224751-99224957	NM_001008215	COA5	207	103	3	75.02	34.8	44.19	chr2	99224981	99215785	-	promoter	127
chr7:135078706-135078981	NM_001008225	CNOT4	276	138	5	89.32	33.61	43.59	chr7	135194875	135071821	-	exon	116032
chr14:55455742-55456002	NM_001008396	WDHD1	261	130	4	73.37	25.43	44.35	chr14	55493819	55405655	-	exon	37947
chr14:55429652-55429858	NM_001008396	WDHD1	207	103	3	58.8	18.27	48.32	chr14	55493819	55405655	-	exon	64064
chr2:242254653-242255104	NM_001008491	SEPT2	452	150	7	146.62	243.57	50.59	chr2	242254601	242293441	+	promoter	277
chr2:242275319-242275572	NM_001008491	SEPT2	254	127	3	80.15	91.34	44.55	chr2	242254601	242293441	+	exon	20844
chr2:242254653-242255104	NM_001008492	SEPT2	452	150	7	146.62	243.57	50.59	chr2	242255275	242293441	+	promoter	-397
chr2:242275319-242275572	NM_001008492	SEPT2	254	127	3	80.15	91.34	44.55	chr2	242255275	242293441	+	exon	20170
chr1:225840375-225840866	NM_001008493	ENAH	492	165	9	195.47	340.99	56.18	chr1	225840845	225674531	-	promoter	225
chr1:225700550-225700777	NM_001008493	ENAH	228	114	4	109.45	48.71	44.55	chr1	225840845	225674531	-	exon	140182
chr1:225706832-225707237	NM_001008493	ENAH	406	250	16	45.63	5.93	58.63	chr1	225840845	225674531	-	exon	133811
chr8:91657370-91658048	NM_001008495	TMEM64	679	141	8	167.69	356.48	53.62	chr8	91658133	91634222	-	promoter	424
chr17:74706692-74707068	NM_001008528	MXRA7	377	188	4	40.41	18.37	62.4	chr17	74707087	74669731	-	promoter	207
chr17:74706692-74707068	NM_001008529	MXRA7	377	188	4	40.41	18.37	62.4	chr17	74707087	74675650	-	promoter	207
chr13:25887689-25887939	NM_001008564	NUP58	251	125	3	80.15	91.34	44.55	chr13	25875665	25916561	+	exon	12149
chr5:149758473-149759314	NM_001008657	TCOF1	842	418	4	55.92	41.02	49.14	chr5	149737201	149764195	+	exon	21692
chr5:149754893-149755475	NM_001008657	TCOF1	583	192	4	55.92	28.4	49.14	chr5	149737201	149764195	+	intron	17983
chr6:34231032-34231543	NM_001008703	C6orf1	512	239	45	168.9	9.76	53.28	chr6	34216885	34214156	-	upstream	-14402
chr6:34231032-34231543	NM_001008704	C6orf1	512	239	45	168.9	9.76	53.28	chr6	34216885	34214156	-	upstream	-14402
chr11:67168135-67168747	NM_001008709	PPP1CA	613	176	5	54.55	31.43	49.69	chr11	67169376	67165651	-	promoter	935
chr8:30209424-30209985	NM_001008710	RBPMS	562	337	57	173.59	9	53.99	chr8	30242016	30429778	+	intergenic	-32312
chr8:30209424-30209985	NM_001008711	RBPMS	562	337	57	173.59	9	53.99	chr8	30242016	30429778	+	intergenic	-32312
chr8:30209424-30209985	NM_001008712	RBPMS	562	337	57	173.59	9	53.99	chr8	30242016	30405041	+	intergenic	-32312
chr3:10046711-10046914	NM_001008737	LOC401052	204	102	3	58.8	18.27	48.32	chr3	10052779	10048101	-	intergenic	5967
chr5:131132506-131132715	NM_001008738	FNIP1	210	105	3	117.07	178.24	43.85	chr5	131132756	130977406	-	promoter	146
chr5:131007936-131008569	NM_001008738	FNIP1	634	435	4	41.6	15.44	60.19	chr5	131132756	130977406	-	exon	124504
chr1:40702758-40706079	NM_001008740	TMCO2	3322	1407	39	40.71	8.93	62.19	chr1	40713572	40717365	+	upstream	-9154
chr6:137245341-137245695	NM_001008783	SLC35D3	355	177	3	72.83	178.24	45.18	chr6	137243378	137246798	+	exon	2140
chr6:7481362-7481792	NM_001008844	DSP	431	160	6	40.1	10.5	62.45	chr6	7541807	7586950	+	intergenic	-60230
chr13:113885036-113885303	NM_001008895	CUL4A	268	134	3	60.61	36.54	47.45	chr13	113863818	113919392	+	intron	21351
chr6:160210502-160210729	NM_001008897	TCP1	228	114	3	62.13	20.88	47.35	chr6	160210735	160199529	-	promoter	120
chr8:145065348-145065826	NM_001009184	GRINA	479	190	7	89.61	32.48	43.82	chr8	145064225	145067583	+	promoter	1362
chr8:145066608-145067349	NM_001009184	GRINA	742	419	19	71.48	9.86	45.18	chr8	145064225	145067583	+	exon	2753
chr4:170912652-170913289	NM_001009554	MFAP3L	638	448	7	117.19	146.14	50.24	chr4	170924943	170907747	-	exon	11973
chr5:892958-893228	NM_001009877	BRD9	271	135	7	176.55	113.66	53.25	chr5	892674	863849	-	promoter	-419
chr3:184580630-184580879	NM_001009921	VPS8	250	125	3	94.56	178.24	44.23	chr3	184529930	184770402	+	exon	50824
chr1:23345940-23346798	NM_001009999	KDM1A	859	367	22	383.14	251.07	60.48	chr1	23345940	23410184	+	promoter	429
chr1:23381468-23381757	NM_001009999	KDM1A	290	145	3	75.37	73.07	43.82	chr1	23345940	23410184	+	exon	35672
chr1:23356949-23357155	NM_001009999	KDM1A	207	103	4	57.15	10.08	49.17	chr1	23345940	23410184	+	exon	11112
chr14:91282576-91282817	NM_001010854	TTC7B	242	121	3	94.56	178.24	44.23	chr14	91282761	91006931	-	promoter	65
chr1:9636712-9636971	NM_001010866	TMEM201	260	130	3	52.1	24.36	48.95	chr1	9648931	9665020	+	upstream	-12090
chr6:88050039-88050386	NM_001010868	C6orf163	348	174	5	41.95	15.22	60.44	chr6	88054570	88075181	+	upstream	-4358
chr7:143079324-143079594	NM_001010972	ZYX	271	135	8	132.86	37.47	48.02	chr7	143078359	143088206	+	promoter	1100
chr7:143079875-143080462	NM_001010972	ZYX	588	186	24	171.51	30.08	53.58	chr7	143078359	143088206	+	promoter	1809
chr7:143078626-143078844	NM_001010972	ZYX	219	109	5	107.59	25.37	44.9	chr7	143078359	143088206	+	promoter	376
chr1:154186859-154187143	NM_001010979	C1orf189	285	142	6	111.32	48.71	44.62	chr1	154178841	154171561	-	upstream	-8160
chr1:154184911-154185169	NM_001010979	C1orf189	259	129	6	116.74	37.85	43.79	chr1	154178841	154171561	-	upstream	-6199
chr17:76182939-76183199	NM_001010982	AFMID	261	130	3	94.56	178.24	44.23	chr17	76183397	76203782	+	promoter	-328
chr17:76167821-76168811	NM_001010982	AFMID	991	810	15	80.59	12.07	44.68	chr17	76183397	76203782	+	upstream	-15081
chr3:52740115-52740332	NM_001010983	GLT8D1	218	109	5	83.96	14.33	44.25	chr3	52740099	52728499	-	promoter	-124
chr16:56966055-56966334	NM_001010989	HERPUD1	280	140	3	86.34	121.78	43.76	chr16	56966001	56977793	+	promoter	193
chr2:3627635-3627896	NM_001011	RPS7	262	131	8	58.5	6.72	48.81	chr2	3622852	3628509	+	exon	4913
chr3:197476738-197477012	NM_001011537	FYTTD1	275	137	6	162.28	182.68	49.61	chr3	197476423	197511317	+	promoter	452
chr9:123280739-123280950	NM_001011649	CDK5RAP2	212	106	4	133.22	97.43	48.22	chr9	123342448	123151146	-	exon	61604
chr7:28843829-28844158	NM_001011666	CREB5	330	165	8	213.02	475.3	54.74	chr7	28725597	28865511	+	exon	118396
chr7:28858719-28859319	NM_001011666	CREB5	601	102	5	86.26	81.19	43.78	chr7	28725597	28865511	+	exon	133422
chr7:28859929-28861246	NM_001011666	CREB5	1318	910	12	92.89	16.61	43.04	chr7	28725597	28865511	+	exon	134990
chr7:28863010-28864393	NM_001011666	CREB5	1384	964	11	48.05	13.53	57.59	chr7	28725597	28865511	+	exon	138104
chr7:28861748-28862553	NM_001011666	CREB5	806	497	6	49.43	11.07	57.44	chr7	28725597	28865511	+	exon	136553
chr14:57857802-57858201	NM_001011713	NAA30	400	250	3	72.83	118.83	45.18	chr14	57857270	57879466	+	promoter	731
chr15:83735505-83735958	NM_001011885	BTBD1	454	311	5	70.6	44.23	45.06	chr15	83736106	83685180	-	promoter	375
chr1:45241398-45241901	NM_001012	RPS8	504	339	15	138.42	35.89	49.36	chr1	45241245	45244412	+	promoter	404
chr17:76210331-76210938	NM_001012270	BIRC5	608	128	11	241.93	534.71	60.25	chr17	76210276	76221716	+	promoter	358
chr17:76210331-76210938	NM_001012271	BIRC5	608	128	11	241.93	534.71	60.25	chr17	76210276	76221716	+	promoter	358
chr6:127836655-127836920	NM_001012279	SOGA3	266	133	3	94.56	178.24	44.23	chr6	127840500	127759550	-	exon	3713
chr12:49952075-49952368	NM_001012300	MCRS1	294	147	6	55.61	10.74	49.22	chr12	49960222	49952085	-	exon	8001
chr11:46405014-46405395	NM_001012333	MDK	382	191	12	185.6	111.65	53.76	chr11	46403260	46405387	+	promoter	1944
chr11:46403824-46404363	NM_001012333	MDK	540	125	10	120.17	52.61	49.93	chr11	46403260	46405387	+	promoter	833
chr11:46403824-46404363	NM_001012334	MDK	540	125	10	120.17	52.61	49.93	chr11	46402617	46405387	+	promoter	1476
chr16:53503957-53504645	NM_001012398	AKTIP	689	503	5	62.53	48.71	47.08	chr16	53537216	53524951	-	intergenic	32915
chr3:20227421-20227752	NM_001012409	SGO1	332	166	5	140.25	297.06	49.1	chr3	20227725	20210971	-	promoter	139
chr3:20227421-20227752	NM_001012410	SGO1	332	166	5	140.25	297.06	49.1	chr3	20227725	20202084	-	promoter	139
chr3:20227421-20227752	NM_001012411	SGO1	332	166	5	140.25	297.06	49.1	chr3	20227725	20210971	-	promoter	139
chr3:20227421-20227752	NM_001012412	SGO1	332	166	5	140.25	297.06	49.1	chr3	20227725	20202084	-	promoter	139
chr3:20227421-20227752	NM_001012413	SGO1	332	166	5	140.25	297.06	49.1	chr3	20227725	20210971	-	promoter	139
chr9:35829225-35829855	NM_001012446	FAM221B	631	195	4	84.73	178.24	43.38	chr9	35828744	35817013	-	promoter	-796
chr19:56163964-56164372	NM_001012478	U2AF2	409	179	4	74.89	73.07	44.17	chr19	56165415	56186082	+	promoter	-1247
chr2:231729601-231729888	NM_001012514	ITM2C	288	144	3	94.56	178.24	44.23	chr2	231729609	231743969	+	promoter	135
chr2:231729601-231729888	NM_001012516	ITM2C	288	144	3	94.56	178.24	44.23	chr2	231729664	231743969	+	promoter	80
chr4:1243044-1243476	NM_001012614	CTBP1	433	288	7	105.09	69.59	45.45	chr4	1242908	1205227	-	promoter	-352
chr19:46404515-46405155	NM_001012643	MYPOP	641	176	12	149.86	70.26	50.13	chr19	46405862	46393280	-	promoter	1027
chr18:657616-658199	NM_001012716	TYMSOS	584	230	15	196.74	71.12	55.78	chr18	658340	649619	-	promoter	433
chr18:662135-662383	NM_001012716	TYMSOS	249	124	7	117.96	24.36	50.18	chr18	658340	649619	-	upstream	-3919
chr19:57688959-57689247	NM_001012729	DUXA	289	144	5	45.1	11.73	58.72	chr19	57678856	57663093	-	upstream	-10247
chr4:183838427-183838630	NM_001012732	DCTD	204	102	3	117.07	178.24	43.85	chr4	183838630	183811243	-	promoter	102
chr4:183675647-183675995	NM_001012732	DCTD	349	174	3	72.83	178.24	45.18	chr4	183838630	183811243	-	intergenic	162809
chr4:183836541-183836839	NM_001012732	DCTD	299	149	4	76.26	48.71	44.04	chr4	183838630	183811243	-	promoter	1940
chr10:27149659-27149872	NM_001012750	ABI1	214	107	4	58.2	10.42	49	chr10	27150016	27035524	-	promoter	251
chr10:27149659-27149872	NM_001012751	ABI1	214	107	4	58.2	10.42	49	chr10	27150016	27035524	-	promoter	251
chr10:27149659-27149872	NM_001012752	ABI1	214	107	4	58.2	10.42	49	chr10	27150016	27035524	-	promoter	251
chr13:39611399-39611646	NM_001012754	NHLRC3	248	124	5	59.72	10.07	47.75	chr13	39612447	39624244	+	promoter	-925
chr19:37016097-37016382	NM_001012756	ZNF260	286	143	3	75.37	73.07	43.82	chr19	37019248	37001588	-	exon	3009
chr5:97674560-97675104	NM_001012761	RGMB	545	396	8	176.24	297.06	53.51	chr5	98104998	98132198	+	intergenic	-430166
chr5:97912038-97912961	NM_001012761	RGMB	924	750	17	123.26	27.06	49.3	chr5	98104998	98132198	+	intergenic	-192499
chrX:62647615-62648433	NM_001012968	SPIN4	819	529	6	51.63	24.36	54.59	chrX	62571218	62567106	-	intergenic	-76806
chr6:43477692-43478011	NM_001012974	LRRC73	320	160	3	40.14	26.1	62.51	chr6	43478081	43474702	-	promoter	230
chr19:54704954-54705221	NM_001013	RPS9	268	134	6	74.58	18.27	44.21	chr19	54704725	54711515	+	promoter	362
chr11:62655791-62656352	NM_001013251	SLC3A2	562	376	13	70.7	16.73	45.41	chr11	62648343	62656355	+	exon	7728
chr11:62649330-62649579	NM_001013251	SLC3A2	250	125	3	44.2	16.61	59.31	chr11	62648343	62656355	+	promoter	1111
chr11:62648363-62648689	NM_001013251	SLC3A2	327	163	12	100.58	15.93	47.15	chr11	62648343	62656355	+	promoter	183
chr11:56457714-56458223	NM_001013358	OR9G9	510	167	6	65.64	24.84	46.44	chr11	56467863	56468781	+	upstream	-9895
chr6:100016396-100016614	NM_001013399	CCNC	219	109	3	117.07	178.24	43.85	chr6	100016690	99990262	-	promoter	185
chr12:38710529-38710834	NM_001013620	ALG10B	306	153	3	47.53	40.59	57.84	chr12	38710556	38723528	+	promoter	125
chr1:12907919-12908204	NM_001013631	HNRNPCL1	286	143	3	41.6	14.61	60.19	chr1	12908609	12907229	-	promoter	548
chr1:117256924-117257229	NM_001013643	C1orf137	306	153	4	63.85	29.81	47.01	chr1	117236733	117249225	+	intergenic	20343
chr17:252742-253115	NM_001013672	C17orf97	374	187	4	94.56	237.65	44.23	chr17	260117	264457	+	upstream	-7189
chr17:253525-253985	NM_001013672	C17orf97	461	346	3	70.39	118.83	45.2	chr17	260117	264457	+	upstream	-6362
chr12:31944685-31945264	NM_001013699	H3F3C	580	185	34	196.21	12.78	55.56	chr12	31945175	31944118	-	promoter	201
chr15:40268749-40269440	NM_001013703	EIF2AK4	692	155	6	40.11	19.49	62.5	chr15	40226324	40327797	+	intron	42770
chrX:36980106-36981689	NM_001013736	FAM47C	1584	1281	37	210.98	20.13	53.74	chrX	37026431	37029739	+	intergenic	-45534
chrX:149106354-149106604	NM_001013845	CXorf40B	251	125	3	46.23	18.34	58.78	chrX	149106716	149100414	-	promoter	237
chr13:30815087-30815290	NM_001014380	KATNAL1	204	102	4	133.22	97.43	48.22	chr13	30881191	30776766	-	exon	66003
chr13:30781599-30782427	NM_001014380	KATNAL1	829	305	5	56.71	34.8	49.32	chr13	30881191	30776766	-	exon	99178
chr13:30779652-30780403	NM_001014380	KATNAL1	752	166	6	59.13	34.8	48.48	chr13	30881191	30776766	-	exon	101164
chr13:30778197-30779640	NM_001014380	KATNAL1	1444	550	10	85.15	32.48	43.42	chr13	30881191	30776766	-	exon	102273
chr13:30870210-30870664	NM_001014380	KATNAL1	455	151	7	46.39	12.18	58.72	chr13	30881191	30776766	-	intron	10754
chr6:33385269-33385486	NM_001014433	CUTA	218	109	3	55.41	15.93	49.21	chr6	33386065	33384318	-	promoter	688
chr4:8633532-8633770	NM_001014447	CPZ	239	119	3	117.07	178.24	43.85	chr4	8594386	8621488	+	intergenic	39265
chr4:8617716-8618201	NM_001014447	CPZ	486	130	3	69.48	118.83	46.14	chr4	8594386	8621488	+	intron	23572
chr4:8612632-8613074	NM_001014447	CPZ	443	307	8	105.97	85.25	45.07	chr4	8594386	8621488	+	intron	18467
chr4:8633532-8633770	NM_001014448	CPZ	239	119	3	117.07	178.24	43.85	chr4	8594386	8621488	+	intergenic	39265
chr4:8617716-8618201	NM_001014448	CPZ	486	130	3	69.48	118.83	46.14	chr4	8594386	8621488	+	intron	23572
chr4:8612632-8613074	NM_001014448	CPZ	443	307	8	105.97	85.25	45.07	chr4	8594386	8621488	+	intron	18467
chr17:3572480-3572915	NM_001014764	EMC6	436	236	15	67.57	8.5	46.1	chr17	3572016	3572963	+	promoter	681
chr10:79492713-79493261	NM_001014797	KCNMA1	549	191	4	87.73	178.24	43.71	chr10	79397577	78629358	-	intergenic	-95410
chr10:79540001-79540377	NM_001014797	KCNMA1	377	188	4	40.41	18.37	62.4	chr10	79397577	78629358	-	intergenic	-142612
chr6:33385269-33385486	NM_001014837	CUTA	218	109	3	55.41	15.93	49.21	chr6	33386065	33384318	-	promoter	688
chr6:33385269-33385486	NM_001014838	CUTA	218	109	3	55.41	15.93	49.21	chr6	33386065	33384318	-	promoter	688
chr6:33385269-33385486	NM_001014840	CUTA	218	109	3	55.41	15.93	49.21	chr6	33386065	33384318	-	promoter	688
chr16:30777460-30777687	NM_001014979	CCDC189	228	114	3	83.6	48.71	44.25	chr16	30773565	30768743	-	upstream	-4008
chr16:30792934-30794082	NM_001014979	CCDC189	1149	381	18	90.99	24.36	42.95	chr16	30773565	30768743	-	upstream	-19943
chr16:30785294-30786565	NM_001014979	CCDC189	1272	923	25	168.58	21.92	53.36	chr16	30773565	30768743	-	upstream	-12364
chr16:30773802-30774064	NM_001014979	CCDC189	263	131	3	47.19	19.22	58.15	chr16	30773565	30768743	-	promoter	-368
chr16:132985-133238	NM_001015052	MPG	254	127	4	110.46	88.57	44.77	chr16	128168	135850	+	exon	4943
chr16:135398-135809	NM_001015052	MPG	412	218	7	78.57	30.1	45.01	chr16	128168	135850	+	exon	7435
chr2:74668820-74669088	NM_001015055	RTKN	269	134	3	94.56	178.24	44.23	chr2	74669060	74652987	-	promoter	106
chr2:74668820-74669088	NM_001015056	RTKN	269	134	3	94.56	178.24	44.23	chr2	74667710	74652987	-	promoter	-1244
chrX:133547507-133548048	NM_001015877	PHF6	542	439	4	79.81	121.78	45.15	chrX	133507341	133562822	+	intron	40436
chrX:106959901-106960312	NM_001015881	TSC22D3	412	257	17	176.14	34.8	53.41	chrX	106959711	106956451	-	promoter	-395
chr13:39611399-39611646	NM_001017370	NHLRC3	248	124	5	59.72	10.07	47.75	chr13	39612447	39624244	+	promoter	-925
chr2:174783330-174783609	NM_001017371	SP3	280	140	4	76.26	48.71	44.04	chr2	174828947	174771186	-	exon	45478
chr2:174822926-174823192	NM_001017371	SP3	267	133	3	60.61	36.54	47.45	chr2	174828947	174771186	-	intron	5888
chr2:174819584-174820972	NM_001017371	SP3	1389	166	15	82.64	16.92	44.17	chr2	174828947	174771186	-	exon	8669
chr3:129546640-129547338	NM_001017395	TMCC1	699	284	10	211.59	356.48	54.02	chr3	129599402	129366634	-	exon	52413
chr3:129389164-129390119	NM_001017395	TMCC1	956	185	31	424.16	100.9	61.17	chr3	129599402	129366634	-	exon	209761
chr3:129599136-129599519	NM_001017395	TMCC1	384	192	5	69.56	46.77	45.65	chr3	129599402	129366634	-	promoter	75
chr3:129367739-129367955	NM_001017395	TMCC1	217	108	4	72.55	16.24	45.19	chr3	129599402	129366634	-	exon	231555
chr3:129368518-129370646	NM_001017395	TMCC1	2129	775	26	125.68	12.18	48.56	chr3	129599402	129366634	-	exon	229820
chr3:129366732-129367608	NM_001017395	TMCC1	877	345	7	42.85	10.44	60.19	chr3	129599402	129366634	-	exon	232232
chr6:117923197-117923475	NM_001017408	GOPC	279	139	3	94.56	178.24	44.23	chr6	117923705	117881432	-	promoter	369
chr6:117869059-117869917	NM_001017408	GOPC	859	154	9	116.69	67.66	43.8	chr6	117923705	117881432	-	intergenic	54217
chr22:30740924-30741218	NM_001017437	CCDC157	295	147	5	124.08	173.98	49.13	chr22	30752623	30774644	+	upstream	-11552
chr22:30742276-30742489	NM_001017437	CCDC157	214	107	4	150.84	162.38	50.39	chr22	30752623	30774644	+	upstream	-10241
chr22:30736166-30736416	NM_001017437	CCDC157	251	125	5	121.66	86.99	50	chr22	30752623	30774644	+	upstream	-16332
chr22:30752711-30752920	NM_001017437	CCDC157	210	105	6	137.31	30.69	49.12	chr22	30752623	30774644	+	promoter	192
chr22:30734768-30735367	NM_001017437	CCDC157	600	190	14	112.59	24.36	44.62	chr22	30752623	30774644	+	upstream	-17556
chr22:30737660-30737942	NM_001017437	CCDC157	283	141	7	75.05	16.08	44.25	chr22	30752623	30774644	+	upstream	-14822
chr15:91496670-91496986	NM_001017919	RCCD1	317	158	6	86	36.54	43.73	chr15	91498105	91506355	+	promoter	-1277
chr8:124279438-124279717	NM_001017926	ZHX1	280	140	3	94.56	178.24	44.23	chr8	124286727	124260689	-	exon	7150
chr1:166244811-166246873	NM_001017961	FAM78B	2063	1546	60	70.57	5.06	45.04	chr1	166135992	166038535	-	intergenic	-109850
chr22:21982383-21983096	NM_001017964	YDJC	714	404	18	127.8	23.19	48.35	chr22	21984340	21982377	-	promoter	1601
chr5:81573445-81573729	NM_001017971	ATP6AP1L	285	142	19	141.17	10.15	52.02	chr5	81575280	81614465	+	promoter	-1693
chr1:91793798-91794023	NM_001017975	HFM1	226	113	3	76.26	36.54	44.04	chr1	91870426	91726322	-	intron	76516
chr1:91852723-91853272	NM_001017975	HFM1	550	246	86	608.99	24.5	54.17	chr1	91870426	91726322	-	intron	17429
chr1:167905933-167906276	NM_001017977	DCAF6	344	172	5	94.01	121.78	42.81	chr1	167905796	168045083	+	promoter	308
chr15:63349170-63349381	NM_001018008	TPM1	212	106	7	261.72	170.5	57.73	chr15	63340635	63362831	+	exon	8640
chrX:154298987-154299375	NM_001018024	CMC4	389	194	3	57.51	73.07	49.02	chrX	154299547	154289899	-	promoter	366
chrX:154298987-154299375	NM_001018025	MTCP1	389	194	3	57.51	73.07	49.02	chrX	154299547	154292308	-	promoter	366
chr22:41924449-41925197	NM_001018050	POLR3H	749	240	12	91.13	18.24	42.96	chr22	41940493	41921805	-	exon	15670
chr22:41924449-41925197	NM_001018052	POLR3H	749	240	12	91.13	18.24	42.96	chr22	41940493	41921805	-	exon	15670
chrX:154298987-154299375	NM_001018055	BRCC3	389	194	3	57.51	73.07	49.02	chrX	154299694	154351349	+	promoter	-513
chr1:67895659-67896125	NM_001018067	SERBP1	467	198	29	283.04	35.75	63.06	chr1	67896123	67873492	-	promoter	231
chr1:67895659-67896125	NM_001018068	SERBP1	467	198	29	283.04	35.75	63.06	chr1	67896123	67873492	-	promoter	231
chr1:67895659-67896125	NM_001018069	SERBP1	467	198	29	283.04	35.75	63.06	chr1	67896123	67873492	-	promoter	231
chr20:37206050-37206398	NM_001018082	ADIG	349	174	6	45.85	14.47	58.7	chr20	37209837	37217106	+	upstream	-3613
chr17:49244102-49244382	NM_001018137	NME2	281	140	14	233.14	48.03	58.59	chr17	49242795	49249105	+	promoter	1447
chr17:49248855-49249148	NM_001018137	NME2	294	147	14	68.08	5.9	46.09	chr17	49242795	49249105	+	exon	6206
chr17:49244102-49244382	NM_001018138	NME2	281	140	14	233.14	48.03	58.59	chr17	49244082	49249105	+	promoter	160
chr17:49248855-49249148	NM_001018138	NME2	294	147	14	68.08	5.9	46.09	chr17	49244082	49249105	+	exon	4919
chr17:49244102-49244382	NM_001018139	NME2	281	140	14	233.14	48.03	58.59	chr17	49243861	49249105	+	promoter	381
chr17:49248855-49249148	NM_001018139	NME2	294	147	14	68.08	5.9	46.09	chr17	49243861	49249105	+	exon	5140
chr1:154241204-154241436	NM_001018837	HAX1	233	116	8	143.75	27.06	51.2	chr1	154245038	154248355	+	upstream	-3718
chr1:154235511-154235773	NM_001018837	HAX1	263	131	7	98.7	21.31	47.02	chr1	154245038	154248355	+	upstream	-9396
chr1:154227617-154227832	NM_001018837	HAX1	216	108	4	81.12	21.04	44.49	chr1	154245038	154248355	+	upstream	-17314
chr1:154233346-154233558	NM_001018837	HAX1	213	106	6	103.44	15.56	45.85	chr1	154245038	154248355	+	upstream	-11586
chr1:154226363-154226571	NM_001018837	HAX1	209	104	4	56.06	9.74	49.49	chr1	154245038	154248355	+	upstream	-18571
chr1:154242648-154243206	NM_001018837	HAX1	559	194	17	58.66	6.19	48.41	chr1	154245038	154248355	+	upstream	-2111
chr19:54376935-54377927	NM_001020818	MYADM	993	769	14	43.71	9.28	59.59	chr19	54372644	54379689	+	exon	4787
chr19:54376935-54377927	NM_001020821	MYADM	993	769	14	43.71	9.28	59.59	chr19	54372644	54379689	+	exon	4787
chr5:142713597-142713959	NM_001020825	NR3C1	363	181	4	52.1	32.48	48.95	chr5	142783254	142657495	-	intron	69476
chr5:142712204-142713126	NM_001020825	NR3C1	923	634	13	116.52	29.23	43.82	chr5	142783254	142657495	-	intron	70589
chr15:83207542-83207870	NM_001021	RPS17	329	164	11	170.13	58.24	53.4	chr15	83209295	83205500	-	promoter	1589
chr15:82823199-82823525	NM_001021	RPS17	327	163	8	69.36	15.93	46.12	chr15	82824952	82821157	-	promoter	1590
chr15:83205366-83205764	NM_001021	RPS17	399	199	14	72.28	11.34	45.32	chr15	83209295	83205500	-	exon	3730
chr15:83208690-83208977	NM_001021	RPS17	288	144	20	143.22	10.02	51.13	chr15	83209295	83205500	-	promoter	462
chr15:82824347-82824634	NM_001021	RPS17	288	144	19	121.45	8.33	50.02	chr15	82824952	82821157	-	promoter	462
chr19:57955051-57955646	NM_001023561	ZNF749	596	472	5	75.19	52.19	44.25	chr19	57946692	57958465	+	exon	8656
chr19:57766088-57766367	NM_001023563	ZNF805	280	140	4	75.02	46.39	44.19	chr19	57752052	57774106	+	exon	14175
chr19:57764904-57765927	NM_001023563	ZNF805	1024	164	8	89.28	34.8	43.58	chr19	57752052	57774106	+	exon	13363
chr20:60965306-60965668	NM_001024	RPS21	363	181	3	45.75	36.54	58.56	chr20	60962120	60963576	+	intergenic	3367
chr5:142713597-142713959	NM_001024094	NR3C1	363	181	4	52.1	32.48	48.95	chr5	142783254	142657495	-	intron	69476
chr5:142712204-142713126	NM_001024094	NR3C1	923	634	13	116.52	29.23	43.82	chr5	142783254	142657495	-	intron	70589
chr1:153598781-153599006	NM_001024211	S100A13	226	113	3	76.26	36.54	44.04	chr1	153600117	153591275	-	promoter	1224
chr1:153598781-153599006	NM_001024212	S100A13	226	113	3	76.26	36.54	44.04	chr1	153599744	153591275	-	promoter	851
chr1:153598781-153599006	NM_001024213	S100A13	226	113	3	76.26	36.54	44.04	chr1	153599524	153591275	-	promoter	631
chr8:38853721-38853922	NM_001024380	TM2D2	202	101	3	91.56	66.43	42.94	chr8	38854041	38846326	-	promoter	220
chr8:38853721-38853922	NM_001024381	TM2D2	202	101	3	91.56	66.43	42.94	chr8	38854041	38846326	-	promoter	220
chr16:28332188-28332882	NM_001024401	SBK1	695	199	5	102.77	118.83	45.66	chr16	28303839	28335170	+	exon	28696
chr16:28303845-28304497	NM_001024401	SBK1	653	272	5	104.38	118.83	45.58	chr16	28303839	28335170	+	promoter	332
chr16:28333440-28334960	NM_001024401	SBK1	1521	1369	14	180.83	92.62	53.08	chr16	28303839	28335170	+	exon	30361
chr1:149783350-149784001	NM_001024599	HIST2H2BF	652	301	80	1915.66	1242.2	15.79	chr1	149783928	149783433	-	promoter	253
chr1:149784808-149785270	NM_001024599	HIST2H2BF	463	159	18	438.78	712.95	58.08	chr1	149783928	149783433	-	promoter	-1111
chr5:179125901-179126150	NM_001024649	CANX	250	125	3	86.34	121.78	43.76	chr5	179125929	179158639	+	promoter	96
chr19:51022109-51022621	NM_001024656	ASPDH	513	146	3	68.54	118.83	46.11	chr19	51017947	51014856	-	upstream	-4418
chr19:51020880-51021468	NM_001024656	ASPDH	589	477	3	50.92	48.71	55.03	chr19	51017947	51014856	-	upstream	-3227
chr12:112847198-112847405	NM_001024662	RPL6	208	104	6	73.65	8.35	44.31	chr12	112847445	112842984	-	promoter	144
chr12:112845952-112846464	NM_001024662	RPL6	513	375	26	51.48	6.12	54.51	chr12	112847445	112842984	-	promoter	1237
chr12:122459849-122460112	NM_001024808	BCL7A	264	132	6	166.63	121.78	54	chr12	122459791	122499950	+	promoter	189
chr17:38513552-38513901	NM_001024809	RARA	350	175	4	75.37	97.43	43.82	chr17	38498270	38513895	+	exon	15456
chr17:38487162-38487717	NM_001024809	RARA	556	431	4	53.69	36.54	49.5	chr17	38498270	38513895	+	upstream	-10831
chr6:110500630-110500876	NM_001024934	WASF1	247	123	5	188.29	297.06	54.06	chr6	110501207	110421021	-	promoter	454
chr6:110422761-110423434	NM_001024934	WASF1	674	301	31	328.96	56.83	61.68	chr6	110501207	110421021	-	exon	78110
chr6:110500630-110500876	NM_001024935	WASF1	247	123	5	188.29	297.06	54.06	chr6	110501207	110421021	-	promoter	454
chr6:110422761-110423434	NM_001024935	WASF1	674	301	31	328.96	56.83	61.68	chr6	110501207	110421021	-	exon	78110
chr6:110500630-110500876	NM_001024936	WASF1	247	123	5	188.29	297.06	54.06	chr6	110501207	110421021	-	promoter	454
chr6:110422761-110423434	NM_001024936	WASF1	674	301	31	328.96	56.83	61.68	chr6	110501207	110421021	-	exon	78110
chr17:4736656-4736921	NM_001024937	MINK1	266	133	4	140.25	237.65	49.1	chr17	4736634	4801356	+	promoter	154
chr7:65557743-65557965	NM_001024943	ASL	223	111	5	188.29	297.06	54.06	chr7	65540833	65558329	+	exon	17021
chr7:65535904-65536160	NM_001024943	ASL	257	128	3	75.37	73.07	43.82	chr7	65540833	65558329	+	upstream	-4801
chr7:65557743-65557965	NM_001024944	ASL	223	111	5	188.29	297.06	54.06	chr7	65540833	65558329	+	exon	17021
chr7:65535904-65536160	NM_001024944	ASL	257	128	3	75.37	73.07	43.82	chr7	65540833	65558329	+	upstream	-4801
chr7:65557743-65557965	NM_001024946	ASL	223	111	5	188.29	297.06	54.06	chr7	65540833	65558329	+	exon	17021
chr7:65535904-65536160	NM_001024946	ASL	257	128	3	75.37	73.07	43.82	chr7	65540833	65558329	+	upstream	-4801
chr11:121232591-121233187	NM_001024956	SC5D	597	112	6	80.7	48.71	44.74	chr11	121163576	121184119	+	intergenic	69313
chr11:121233656-121233896	NM_001024956	SC5D	241	120	4	80.55	32.48	44.52	chr11	121163576	121184119	+	intergenic	70200
chr3:9833906-9834429	NM_001024959	ARPC4	524	421	3	61.63	81.19	47.47	chr3	9834178	9848789	+	promoter	-11
chr3:9831399-9831669	NM_001024959	ARPC4	271	135	4	43.87	13.2	59.55	chr3	9834178	9848789	+	upstream	-2644
chr3:9833906-9834429	NM_001024960	ARPC4	524	421	3	61.63	81.19	47.47	chr3	9834178	9848789	+	promoter	-11
chr3:9831399-9831669	NM_001024960	ARPC4	271	135	4	43.87	13.2	59.55	chr3	9834178	9848789	+	upstream	-2644
chr5:81573445-81573729	NM_001025	RPS23	285	142	19	141.17	10.15	52.02	chr5	81574235	81569138	-	promoter	648
chr18:74637129-74637445	NM_001025081	MBP	317	158	6	164.01	356.48	49.96	chr18	74729055	74690788	-	intergenic	91768
chr18:74637129-74637445	NM_001025090	MBP	317	158	6	164.01	356.48	49.96	chr18	74729055	74690788	-	intergenic	91768
chr18:74637129-74637445	NM_001025092	MBP	317	158	6	164.01	356.48	49.96	chr18	74729055	74690788	-	intergenic	91768
chr5:148930392-148930968	NM_001025105	CSNK1A1	577	136	20	243.85	70.27	59.86	chr5	148931115	148875456	-	promoter	435
chr3:183883887-183884094	NM_001025205	AP2M1	208	104	3	103.22	104.39	45.59	chr3	183892633	183901879	+	upstream	-8643
chr3:183887772-183889657	NM_001025205	AP2M1	1886	1116	16	121.27	24.98	50	chr3	183892633	183901879	+	upstream	-3919
chr3:183889735-183891016	NM_001025205	AP2M1	1282	149	14	53.85	9.18	49.48	chr3	183892633	183901879	+	upstream	-2258
chrX:153284605-153285082	NM_001025242	IRAK1	478	131	6	65.64	29.11	46.44	chrX	153285342	153275956	-	promoter	499
chrX:153285131-153285365	NM_001025242	IRAK1	235	117	3	66.85	25.2	46.32	chrX	153285342	153275956	-	promoter	94
chrX:153278528-153278863	NM_001025242	IRAK1	336	168	5	50.09	21.37	55.46	chrX	153285342	153275956	-	exon	6647
chrX:153295832-153296747	NM_001025242	IRAK1	916	407	14	103.38	19.12	45.84	chrX	153285342	153275956	-	upstream	-10947
chrX:153279187-153279780	NM_001025242	IRAK1	594	443	6	46.12	18.08	58.45	chrX	153285342	153275956	-	intron	5859
chrX:153275988-153277239	NM_001025242	IRAK1	1252	669	32	92.31	12.53	43.12	chrX	153285342	153275956	-	exon	8729
chrX:153284605-153285082	NM_001025243	IRAK1	478	131	6	65.64	29.11	46.44	chrX	153285342	153275956	-	promoter	499
chrX:153285131-153285365	NM_001025243	IRAK1	235	117	3	66.85	25.2	46.32	chrX	153285342	153275956	-	promoter	94
chrX:153278528-153278863	NM_001025243	IRAK1	336	168	5	50.09	21.37	55.46	chrX	153285342	153275956	-	exon	6647
chrX:153295832-153296747	NM_001025243	IRAK1	916	407	14	103.38	19.12	45.84	chrX	153285342	153275956	-	upstream	-10947
chrX:153279187-153279780	NM_001025243	IRAK1	594	443	6	46.12	18.08	58.45	chrX	153285342	153275956	-	intron	5859
chrX:153275988-153277239	NM_001025243	IRAK1	1252	669	32	92.31	12.53	43.12	chrX	153285342	153275956	-	exon	8729
chr1:229771123-229771608	NM_001025247	TAF5L	486	351	4	90.35	178.24	43.93	chr1	229761794	229734940	-	upstream	-9571
chr1:229771976-229772430	NM_001025247	TAF5L	455	170	4	57.9	36.54	49.32	chr1	229761794	229734940	-	upstream	-10409
chr1:229737743-229738192	NM_001025247	TAF5L	450	319	6	46.12	10.96	58.45	chr1	229761794	229734940	-	exon	23827
chr15:48624369-48624656	NM_001025248	DUT	288	144	7	121.22	49.1	49.98	chr15	48623620	48635570	+	promoter	892
chr15:48624369-48624656	NM_001025249	DUT	288	144	7	121.22	49.1	49.98	chr15	48623620	48635570	+	promoter	892
chr18:8609560-8610321	NM_001025300	RAB12	762	238	7	141.74	297.06	51.88	chr18	8609442	8639380	+	promoter	498
chr12:45609902-45610186	NM_001025356	ANO6	285	142	6	188.29	356.48	54.06	chr12	45609769	45826134	+	promoter	275
chr6:43745182-43745475	NM_001025366	VEGFA	294	147	8	138.06	57.29	49.39	chr6	43737945	43754223	+	exon	7383
chr6:43737947-43738962	NM_001025366	VEGFA	1016	186	15	98.08	19.25	46.99	chr6	43737945	43754223	+	promoter	509
chr6:43745182-43745475	NM_001025367	VEGFA	294	147	8	138.06	57.29	49.39	chr6	43737945	43754223	+	exon	7383
chr6:43737947-43738962	NM_001025367	VEGFA	1016	186	15	98.08	19.25	46.99	chr6	43737945	43754223	+	promoter	509
chr6:43745182-43745475	NM_001025368	VEGFA	294	147	8	138.06	57.29	49.39	chr6	43737945	43754223	+	exon	7383
chr6:43737947-43738962	NM_001025368	VEGFA	1016	186	15	98.08	19.25	46.99	chr6	43737945	43754223	+	promoter	509
chr6:43745182-43745475	NM_001025369	VEGFA	294	147	8	138.06	57.29	49.39	chr6	43737945	43754223	+	exon	7383
chr6:43737947-43738962	NM_001025369	VEGFA	1016	186	15	98.08	19.25	46.99	chr6	43737945	43754223	+	promoter	509
chr6:43745182-43745475	NM_001025370	VEGFA	294	147	8	138.06	57.29	49.39	chr6	43737945	43754223	+	exon	7383
chr6:43737947-43738962	NM_001025370	VEGFA	1016	186	15	98.08	19.25	46.99	chr6	43737945	43754223	+	promoter	509
chr16:69680923-69681521	NM_001025433	NQO1	599	162	6	128.04	178.24	48.39	chr16	69760533	69743303	-	intergenic	79311
chr16:69726659-69728108	NM_001025433	NQO1	1450	541	13	140.5	46.39	51.67	chr16	69760533	69743303	-	intergenic	33150
chr16:69725829-69726348	NM_001025433	NQO1	520	113	3	41.37	24.36	60.45	chr16	69760533	69743303	-	intergenic	34445
chr16:69775840-69776457	NM_001025433	NQO1	618	414	15	115.74	19.93	44.23	chr16	69760533	69743303	-	upstream	-15615
chr16:69730247-69730483	NM_001025433	NQO1	237	118	3	50.09	12.82	55.46	chr16	69760533	69743303	-	intergenic	30168
chr16:69732638-69733436	NM_001025433	NQO1	799	602	10	52.12	10.32	49.21	chr16	69760533	69743303	-	intergenic	27496
chr16:69734772-69736477	NM_001025433	NQO1	1706	1150	14	40.06	7.38	62.41	chr16	69760533	69743303	-	intergenic	24909
chr16:69680923-69681521	NM_001025434	NQO1	599	162	6	128.04	178.24	48.39	chr16	69760533	69743303	-	intergenic	79311
chr16:69726659-69728108	NM_001025434	NQO1	1450	541	13	140.5	46.39	51.67	chr16	69760533	69743303	-	intergenic	33150
chr16:69725829-69726348	NM_001025434	NQO1	520	113	3	41.37	24.36	60.45	chr16	69760533	69743303	-	intergenic	34445
chr16:69775840-69776457	NM_001025434	NQO1	618	414	15	115.74	19.93	44.23	chr16	69760533	69743303	-	upstream	-15615
chr16:69730247-69730483	NM_001025434	NQO1	237	118	3	50.09	12.82	55.46	chr16	69760533	69743303	-	intergenic	30168
chr16:69732638-69733436	NM_001025434	NQO1	799	602	10	52.12	10.32	49.21	chr16	69760533	69743303	-	intergenic	27496
chr16:69734772-69736477	NM_001025434	NQO1	1706	1150	14	40.06	7.38	62.41	chr16	69760533	69743303	-	intergenic	24909
chr17:8383362-8383686	NM_001025579	NDEL1	325	162	4	50.76	30.45	55.34	chr17	8339169	8371495	+	intergenic	44355
chr17:8370227-8371259	NM_001025579	NDEL1	1033	475	12	64.01	14.61	47.01	chr17	8339169	8371495	+	exon	31574
chrX:109589716-109590242	NM_001025580	AMMECR1	527	292	18	82.05	10.57	44.31	chrX	109561380	109437413	-	intergenic	-28599
chr11:47505895-47506160	NM_001025596	CELF1	266	133	3	47.43	19.44	58.02	chr11	47510576	47487488	-	exon	4549
chr10:79796862-79797148	NM_001026	RPS24	287	143	7	55.93	9.86	49.46	chr10	79793517	79800473	+	exon	3488
chr4:77659910-77660290	NM_001029870	SOWAHB	381	190	3	72.83	178.24	45.18	chr4	77819002	77816081	-	intergenic	158902
chr1:27876705-27877480	NM_001029882	AHDC1	776	472	9	167.94	162.38	53.8	chr1	27930005	27860755	-	exon	52913
chr1:27877785-27878644	NM_001029882	AHDC1	860	319	6	105.68	121.78	45.04	chr1	27930005	27860755	-	exon	51791
chr1:27874412-27875920	NM_001029882	AHDC1	1509	653	10	101.35	36.54	46.82	chr1	27930005	27860755	-	exon	54839
chrX:77224132-77225158	NM_001029891	PGAM4	1027	749	15	74.3	18.74	44.29	chrX	77225135	77223457	-	promoter	490
chr14:50053273-50053663	NM_001030001	RPS29	391	195	60	559.48	38.09	59.4	chr14	50053134	50043389	-	promoter	-334
chr17:33953667-33953896	NM_001030006	AP2B1	230	115	4	113.33	97.43	44.34	chr17	33914281	34053436	+	exon	39500
chr10:88390641-88390980	NM_001030015	OPN4	340	170	6	133.22	146.14	48.22	chr10	88414313	88426216	+	intergenic	-23503
chr16:88875904-88876128	NM_001030018	APRT	225	112	5	66.5	12.18	46.53	chr16	88878342	88875876	-	exon	2326
chr14:32561960-32563621	NM_001030055	ARHGAP5	1662	1470	44	160.2	12.18	49.83	chr14	32546494	32628934	+	exon	16296
chr14:32560377-32561877	NM_001030055	ARHGAP5	1501	367	16	51.3	11.37	54.52	chr14	32546494	32628934	+	exon	14633
chr6:147728332-147728846	NM_001030060	SAMD5	515	174	7	78.57	31.36	45.01	chr6	147829827	147891157	+	intergenic	-101238
chr6:147729060-147729334	NM_001030060	SAMD5	275	137	4	44.22	13.4	59.3	chr6	147829827	147891157	+	intergenic	-100630
chr7:102172915-102173116	NM_001031618	SPDYE2	202	101	3	91.56	66.43	42.94	chr7	102191678	102202757	+	upstream	-18663
chr7:102181595-102182136	NM_001031618	SPDYE2	542	196	4	47.99	18.04	57.59	chr7	102191678	102202757	+	upstream	-9813
chr6:56966088-56966871	NM_001031623	ZNF451	784	585	10	109.76	38.06	44.86	chr6	56954827	57035098	+	intron	11652
chr1:54681805-54682094	NM_001031672	CYB5RL	290	145	8	217.4	194.85	57.93	chr1	54665746	54638026	-	upstream	-16203
chr1:54675551-54675876	NM_001031672	CYB5RL	326	163	8	69.23	15.88	46.11	chr1	54665746	54638026	-	upstream	-9967
chr1:54665855-54666298	NM_001031672	CYB5RL	444	206	18	106.59	11.72	44.89	chr1	54665746	54638026	-	promoter	-330
chr5:176730511-176731120	NM_001031677	RAB24	610	445	14	138.84	49.47	49.25	chr5	176730745	176728190	-	promoter	-70
chr5:176731606-176731882	NM_001031677	RAB24	277	138	6	94.32	31.09	44.22	chr5	176730745	176728190	-	promoter	-999
chr5:176733323-176733883	NM_001031677	RAB24	561	235	11	49.62	10.25	57.21	chr5	176730745	176728190	-	upstream	-2858
chr12:65632428-65632638	NM_001031679	MSRB3	211	105	4	133.22	97.43	48.22	chr12	65672422	65860687	+	intergenic	-39889
chr12:65857441-65858285	NM_001031679	MSRB3	845	415	7	82.54	34.8	44.2	chr12	65672422	65860687	+	exon	185441
chr1:224051584-224052505	NM_001031685	TP53BP2	922	765	29	239.15	38.18	59.08	chr1	224033674	223967594	-	upstream	-18370
chr1:223990958-223991167	NM_001031685	TP53BP2	210	105	3	54.49	15.34	49.63	chr1	224033674	223967594	-	exon	42612
chr1:223983609-223984285	NM_001031685	TP53BP2	677	489	7	43.54	13.74	59.55	chr1	224033674	223967594	-	exon	49727
chr1:70819661-70820787	NM_001031693	HHLA3	1127	976	19	194.42	42.62	56.6	chr1	70820492	70833705	+	promoter	-268
chr22:36155899-36156166	NM_001031695	RBFOX2	268	134	3	94.56	178.24	44.23	chr22	36236630	36134782	-	exon	80598
chr22:36205819-36206021	NM_001031695	RBFOX2	203	101	3	117.07	178.24	43.85	chr22	36236630	36134782	-	exon	30710
chr22:36138131-36140361	NM_001031695	RBFOX2	2231	406	21	50.41	7.61	55.53	chr22	36236630	36134782	-	exon	97384
chr22:36134961-36136474	NM_001031695	RBFOX2	1514	657	18	51.68	6.77	54.57	chr22	36236630	36134782	-	exon	100913
chr12:104166379-104167110	NM_001031701	NT5DC3	732	355	6	74.71	48.71	44.19	chr12	104234975	104166080	-	exon	68231
chr12:104170932-104171426	NM_001031701	NT5DC3	495	193	3	42.02	24.11	60.51	chr12	104234975	104166080	-	exon	63796
chr12:104170025-104170503	NM_001031701	NT5DC3	479	100	3	42.02	23.33	60.94	chr12	104234975	104166080	-	exon	64711
chr2:192543136-192543337	NM_001031716	NABP1	202	101	3	53.54	14.76	49.46	chr2	192542860	192553248	+	promoter	376
chr6:30593224-30593952	NM_001031722	ATAT1	729	234	19	60.32	6.83	47.53	chr6	30594662	30614600	+	promoter	-1074
chr4:69241968-69242320	NM_001031732	YTHDC1	353	176	22	130.76	12.61	48.26	chr4	69215835	69176104	-	intergenic	-26309
chr19:10439473-10439729	NM_001031734	FDX1L	257	128	4	140.25	237.65	49.1	chr19	10426691	10420886	-	upstream	-12910
chr19:10433803-10434017	NM_001031734	FDX1L	215	107	3	111.92	146.14	44.54	chr19	10426691	10420886	-	upstream	-7219
chr19:10426934-10428347	NM_001031734	FDX1L	1414	193	41	271.25	34.44	60.3	chr19	10426691	10420886	-	promoter	-949
chr1:168153122-168153373	NM_001031800	TIPRL	252	126	6	213.02	356.48	54.74	chr1	168148082	168161633	+	exon	5165
chr17:19561032-19561245	NM_001031806	ALDH3A2	214	107	3	91.56	66.43	42.94	chr17	19552063	19580904	+	exon	9075
chr11:68574914-68575207	NM_001031847	CPT1A	294	147	4	117.07	237.65	43.85	chr11	68609399	68522087	-	exon	34339
chr14:50053273-50053663	NM_001032	RPS29	391	195	60	559.48	38.09	59.4	chr14	50053134	50050289	-	promoter	-334
chr9:130374478-130374742	NM_001032221	STXBP1	265	132	5	164.01	297.06	49.96	chr9	130374485	130454995	+	promoter	125
chr8:103661933-103662558	NM_001032282	KLF10	626	465	14	82.55	10.66	44.22	chr8	103666192	103661004	-	exon	3947
chr12:98909101-98909987	NM_001032283	TMPO	887	500	9	89.08	36.01	43.46	chr12	98909350	98944157	+	promoter	194
chr12:98909101-98909987	NM_001032284	TMPO	887	500	9	89.08	36.01	43.46	chr12	98909350	98944157	+	promoter	194
chr12:95456275-95456583	NM_001032287	NR2C1	309	154	4	64.09	30.1	46.9	chr12	95467404	95424184	-	exon	10975
chr17:30694775-30695046	NM_001032293	ZNF207	272	136	6	63	13.25	46.99	chr17	30677156	30697468	+	exon	17754
chr17:30696283-30696503	NM_001032293	ZNF207	221	110	6	65.61	8.6	46.45	chr17	30677156	30697468	+	exon	19237
chr13:99228987-99229259	NM_001032296	STK24	273	136	8	263.68	475.3	58.05	chr13	99229405	99102452	-	promoter	282
chr13:99118609-99118818	NM_001032296	STK24	210	105	3	76.26	36.54	44.04	chr13	99229405	99102452	-	exon	110692
chr13:99171547-99171807	NM_001032296	STK24	261	130	3	60.61	36.54	47.45	chr13	99229405	99102452	-	exon	57728
chrX:48750744-48750983	NM_001032381	PQBP1	240	120	6	111.79	24.36	44.62	chrX	48755194	48760420	+	upstream	-4331
chrX:48750744-48750983	NM_001032382	PQBP1	240	120	6	111.79	24.36	44.62	chrX	48755194	48760420	+	upstream	-4331
chrX:48750744-48750983	NM_001032383	PQBP1	240	120	6	111.79	24.36	44.62	chrX	48755194	48760420	+	upstream	-4331
chr12:56401274-56401475	NM_001032386	SUOX	202	101	3	75.02	34.8	44.19	chr12	56391042	56399309	+	intergenic	10332
chr12:56401274-56401475	NM_001032387	SUOX	202	101	3	75.02	34.8	44.19	chr12	56391042	56399309	+	intergenic	10332
chr22:32874952-32875161	NM_001033024	FBXO7	210	105	5	91.91	17.4	42.94	chr22	32871223	32894818	+	intron	3833
chr19:1020755-1021093	NM_001033026	TMEM259	339	169	6	73.1	24.77	44.49	chr19	1021141	1009649	-	promoter	217
chr3:66024208-66024527	NM_001033057	MAGI1	320	160	3	72.83	178.24	45.18	chr3	66024509	65339905	-	promoter	142
chr3:65673029-65674125	NM_001033057	MAGI1	1097	927	25	46.57	7.58	58.65	chr3	66024509	65339905	-	intron	350932
chr1:40363023-40363638	NM_001033081	MYCL	616	429	10	194.34	356.48	56.47	chr1	40367687	40361095	-	exon	4357
chr1:40361322-40361896	NM_001033081	MYCL	575	100	3	51.33	48.71	54.51	chr1	40367687	40361095	-	exon	6078
chr1:40363023-40363638	NM_001033082	MYCL	616	429	10	194.34	356.48	56.47	chr1	40367687	40361095	-	exon	4357
chr1:40361322-40361896	NM_001033082	MYCL	575	100	3	51.33	48.71	54.51	chr1	40367687	40361095	-	exon	6078
chr10:70091794-70092051	NM_001033083	PBLD	258	129	3	47.21	19.23	58.13	chr10	70092684	70044837	-	promoter	762
chr15:90808901-90809574	NM_001033088	NGRN	674	192	8	42.58	8.21	60.41	chr15	90808894	90815443	+	promoter	343
chr7:5270373-5271296	NM_001033520	WIPI2	924	180	18	52.24	10	49.18	chr7	5253899	5273486	+	exon	16935
chr17:20059356-20059589	NM_001033554	SPECC1	234	117	3	57.16	17.1	49.18	chr17	20059306	20142743	+	promoter	166
chr17:20059356-20059589	NM_001033555	SPECC1	234	117	3	57.16	17.1	49.18	chr17	20059306	20218072	+	promoter	166
chr17:30438396-30439695	NM_001033566	RHOT1	1300	1102	39	210.76	23.14	53.92	chr17	30469472	30552790	+	intergenic	-30427
chr17:30438396-30439695	NM_001033567	RHOT1	1300	1102	39	210.76	23.14	53.92	chr17	30469472	30552790	+	intergenic	-30427
chr17:30438396-30439695	NM_001033568	RHOT1	1300	1102	39	210.76	23.14	53.92	chr17	30469472	30552790	+	intergenic	-30427
chr17:66244526-66244807	NM_001033569	AMZ2	282	141	3	48.63	20.61	57.3	chr17	66244144	66253305	+	promoter	522
chr17:66246300-66246631	NM_001033569	AMZ2	332	166	7	45.93	9.43	58.57	chr17	66244144	66253305	+	exon	2321
chr17:66244526-66244807	NM_001033570	AMZ2	282	141	3	48.63	20.61	57.3	chr17	66244144	66253305	+	promoter	522
chr17:66246300-66246631	NM_001033570	AMZ2	332	166	7	45.93	9.43	58.57	chr17	66244144	66253305	+	exon	2321
chr17:66244526-66244807	NM_001033571	AMZ2	282	141	3	48.63	20.61	57.3	chr17	66244144	66253305	+	promoter	522
chr17:66246300-66246631	NM_001033571	AMZ2	332	166	7	45.93	9.43	58.57	chr17	66244144	66253305	+	exon	2321
chr17:66244526-66244807	NM_001033572	AMZ2	282	141	3	48.63	20.61	57.3	chr17	66244144	66253305	+	promoter	522
chr17:66246300-66246631	NM_001033572	AMZ2	332	166	7	45.93	9.43	58.57	chr17	66244144	66253305	+	exon	2321
chr17:66244526-66244807	NM_001033574	AMZ2	282	141	3	48.63	20.61	57.3	chr17	66244144	66253305	+	promoter	522
chr17:66246300-66246631	NM_001033574	AMZ2	332	166	7	45.93	9.43	58.57	chr17	66244144	66253305	+	exon	2321
chr6:43745182-43745475	NM_001033756	VEGFA	294	147	8	138.06	57.29	49.39	chr6	43737945	43754223	+	exon	7383
chr6:43737947-43738962	NM_001033756	VEGFA	1016	186	15	98.08	19.25	46.99	chr6	43737945	43754223	+	promoter	509
chr1:149832271-149832761	NM_001034077	HIST2H4B	491	279	52	623.06	78.29	54.46	chr1	149832725	149832329	-	promoter	209
chr1:149804190-149804675	NM_001034077	HIST2H4B	486	236	71	750.93	57.14	47.13	chr1	149804220	149804616	+	promoter	212
chr5:177580646-177580922	NM_001034833	NHP2	277	138	12	273.93	104.39	60.39	chr5	177580961	177576464	-	promoter	177
chr5:177574991-177575802	NM_001034833	NHP2	812	445	9	42.4	9.89	60.62	chr5	177580961	177576464	-	intergenic	5565
chr10:27638787-27639164	NM_001034842	PTCHD3	378	189	5	94.01	121.78	42.81	chr10	27703297	27687116	-	intergenic	64322
chr5:16694461-16694676	NM_001034850	FAM134B	216	108	4	164.01	237.65	49.96	chr5	16617167	16473146	-	intergenic	-77401
chr14:70351979-70352921	NM_001034852	SMOC1	943	740	150	256.65	5.21	57.52	chr14	70346113	70499083	+	intron	6337
chr3:40499362-40499574	NM_001034996	RPL14	213	106	3	45.83	10.75	58.71	chr3	40498829	40503863	+	promoter	639
chr3:40503375-40503862	NM_001034996	RPL14	488	244	41	130.12	9.03	48.49	chr3	40498829	40503863	+	exon	4789
chr9:130742651-130743453	NM_001035254	FAM102A	803	309	10	162.79	121.78	49.79	chr9	130742812	130702860	-	promoter	-240
chr2:74392288-74392618	NM_001035505	BOLA3	331	165	4	51.96	32.25	54.46	chr2	74375039	74362527	-	upstream	-17414
chr2:74374834-74375399	NM_001035505	BOLA3	566	464	5	46.36	15.55	58.74	chr2	74375039	74362527	-	promoter	-77
chr2:27282077-27282395	NM_001035507	AGBL5	319	159	3	57.51	73.07	49.02	chr2	27274490	27282403	+	exon	7746
chr2:27278535-27279029	NM_001035507	AGBL5	495	190	10	120.17	48.23	49.93	chr2	27274490	27282403	+	exon	4292
chr2:27263701-27264549	NM_001035507	AGBL5	849	260	20	81.61	13.79	44.38	chr2	27274490	27282403	+	upstream	-10365
chr19:35988218-35988452	NM_001035516	DMKN	235	117	6	98.7	18.27	47.02	chr19	35992813	35988118	-	exon	4478
chr2:27581840-27582595	NM_001035521	GTF3C2	756	333	7	49.15	18.45	57.51	chr2	27579901	27548715	-	upstream	-2316
chr1:70819661-70820787	NM_001036645	HHLA3	1127	976	19	194.42	42.62	56.6	chr1	70820492	70833705	+	promoter	-268
chr1:70819661-70820787	NM_001036646	HHLA3	1127	976	19	194.42	42.62	56.6	chr1	70820492	70833705	+	promoter	-268
chr19:35516931-35517413	NM_001037	SCN1B	483	337	8	146.32	146.14	50.66	chr19	35521591	35531353	+	upstream	-4419
chr19:35521347-35521748	NM_001037	SCN1B	402	196	6	65.64	24.48	46.44	chr19	35521591	35531353	+	promoter	-44
chr2:236402790-236403558	NM_001037131	AGAP1	769	196	4	80.48	178.24	44.54	chr2	236402732	237040444	+	promoter	442
chr2:236957675-236957965	NM_001037131	AGAP1	291	145	3	94.56	178.24	44.23	chr2	236402732	237040444	+	exon	555088
chr17:7835036-7835280	NM_001037144	CNTROB	245	122	8	219.91	97.43	57.72	chr17	7835441	7853237	+	promoter	-283
chr17:7833690-7834035	NM_001037144	CNTROB	346	173	21	219.48	29.5	57.99	chr17	7835441	7853237	+	promoter	-1579
chr7:6370013-6370896	NM_001037163	FAM220A	884	694	13	202.97	121.78	54.46	chr7	6388590	6369039	-	exon	18136
chr7:4721908-4722532	NM_001037165	FOXK1	625	491	7	148.58	237.65	50.44	chr7	4721929	4811074	+	promoter	291
chr2:152694935-152695345	NM_001037174	ARL5A	411	147	3	48.03	28.66	57.58	chr2	152685009	152657479	-	upstream	-10131
chr2:152693880-152694686	NM_001037174	ARL5A	807	313	6	60.16	24.36	47.57	chr2	152685009	152657479	-	upstream	-9274
chr7:2394490-2395091	NM_001037283	EIF3B	602	195	15	150.25	29.33	50.19	chr7	2394473	2420377	+	promoter	317
chr7:2419827-2420394	NM_001037283	EIF3B	568	190	10	49.77	9.68	57.22	chr7	2394473	2420377	+	exon	25637
chr20:47804644-47804896	NM_001037328	STAU1	253	126	4	140.25	237.65	49.1	chr20	47804907	47729875	-	promoter	137
chr18:163253-163502	NM_001037334	USP14	250	125	4	113.33	97.43	44.34	chr18	158482	213739	+	exon	4895
chr20:62219966-62220918	NM_001037335	HELZ2	953	530	6	77.43	34.8	44.78	chr20	62205592	62189438	-	upstream	-14850
chr20:62221266-62221914	NM_001037335	HELZ2	649	194	6	58.18	24.36	49	chr20	62205592	62189438	-	upstream	-15998
chr12:120907213-120907851	NM_001037494	DYNLL1	639	145	12	127.79	57.07	48.21	chr12	120907659	120936298	+	promoter	-127
chrX:17755603-17755872	NM_001037535	SCML1	270	135	5	42.36	7.81	60.65	chrX	17755568	17773108	+	promoter	169
chrX:17755603-17755872	NM_001037536	SCML1	270	135	5	42.36	7.81	60.65	chrX	17755568	17773108	+	promoter	169
chrX:17755603-17755872	NM_001037540	SCML1	270	135	5	42.36	7.81	60.65	chrX	17755568	17773108	+	promoter	169
chr4:83719554-83719845	NM_001037582	SCD5	292	146	5	140.25	297.06	49.1	chr4	83720010	83550689	-	promoter	311
chr5:170814799-170815438	NM_001037738	NPM1	640	129	4	50.76	36.54	55.34	chr5	170814707	170833731	+	promoter	411
chr12:50190052-50190256	NM_001037806	NCKAP5L	205	102	3	76.26	36.54	44.04	chr12	50222208	50184928	-	exon	32054
chr2:172950222-172950748	NM_001038493	DLX1	527	340	4	41.05	12.49	60.64	chr2	172950207	172954401	+	promoter	278
chr1:151027957-151028464	NM_001038707	CDC42SE1	508	344	9	57.12	14.76	49.17	chr1	151032125	151023446	-	exon	3915
chr12:1886934-1887212	NM_001039029	LRTM2	279	139	3	83.02	104.39	44.14	chr12	1929432	1945918	+	intergenic	-42359
chr12:1866271-1867268	NM_001039029	LRTM2	998	746	19	94.25	19.79	44.2	chr12	1929432	1945918	+	intergenic	-62663
chr12:1927781-1928048	NM_001039029	LRTM2	268	134	3	47.58	19.58	57.87	chr12	1929432	1945918	+	promoter	-1518
chrX:12809530-12809786	NM_001039091	PRPS2	257	128	3	94.56	178.24	44.23	chrX	12809473	12842346	+	promoter	185
chr3:32859010-32859370	NM_001039111	TRIM71	361	180	3	72.83	178.24	45.18	chr3	32859509	32939318	+	promoter	-319
chr3:32934806-32935337	NM_001039111	TRIM71	532	196	3	54.44	54.13	49.61	chr3	32859509	32939318	+	exon	75562
chr3:32936482-32936920	NM_001039111	TRIM71	439	297	3	42.02	21.39	60.94	chr3	32859509	32939318	+	exon	77192
chr11:3277048-3277252	NM_001039165	MRGPRE	205	102	3	117.07	178.24	43.85	chr11	3253616	3249040	-	intergenic	-23534
chr20:43108663-43109062	NM_001039199	TTPAL	400	162	4	94.56	178.24	44.23	chr20	43104525	43123244	+	exon	4337
chr10:45568587-45568869	NM_001039380	C10orf25	283	141	6	111.32	48.71	44.62	chr10	45496358	45493145	-	intergenic	-72370
chr10:45499135-45499391	NM_001039380	C10orf25	257	128	3	41.6	14.61	60.19	chr10	45496358	45493145	-	upstream	-2905
chr11:63662614-63662857	NM_001039469	MARK2	244	122	4	140.25	237.65	49.1	chr11	63606399	63678492	+	exon	56336
chr11:63667936-63668250	NM_001039469	MARK2	315	157	3	72.83	178.24	45.18	chr11	63606399	63678492	+	exon	61694
chr11:63676421-63677300	NM_001039469	MARK2	880	460	14	124.71	48.23	49.25	chr11	63606399	63678492	+	exon	70461
chr11:63594396-63595128	NM_001039469	MARK2	733	608	7	56.06	17.85	49.49	chr11	63606399	63678492	+	upstream	-11637
chr16:139647-139909	NM_001039476	NPRL3	263	131	5	157.14	243.57	49.93	chr16	188697	135803	-	exon	48919
chr16:188155-188559	NM_001039476	NPRL3	405	242	5	111.6	194.85	44.61	chr16	188697	135803	-	promoter	340
chr16:135998-136501	NM_001039476	NPRL3	504	331	4	41.6	18.41	60.19	chr16	188697	135803	-	exon	52448
chr14:75142387-75142592	NM_001039479	AREL1	206	103	4	164.01	237.65	49.96	chr14	75179807	75127954	-	exon	37318
chr14:75136636-75136840	NM_001039479	AREL1	205	102	3	94.01	73.07	42.81	chr14	75179807	75127954	-	exon	43069
chr2:210044357-210045527	NM_001039538	MAP2	1171	199	11	49.77	11.41	57.25	chr2	210288770	210598834	+	intergenic	-243828
chr2:224621961-224622358	NM_001039569	AP1S3	398	199	4	41.5	19.39	60.2	chr2	224702319	224620046	-	exon	80160
chr22:29533299-29533600	NM_001039570	KREMEN1	302	151	3	72.83	178.24	45.18	chr22	29469065	29542808	+	exon	64384
chr22:29453019-29453381	NM_001039570	KREMEN1	363	181	4	53.88	35.37	49.45	chr22	29469065	29542808	+	upstream	-15865
chr1:110782384-110782668	NM_001039574	KCNC4	285	142	3	94.56	178.24	44.23	chr1	110753335	110776674	+	intergenic	29191
chr1:110775785-110776713	NM_001039574	KCNC4	929	364	8	101.86	113.14	46.83	chr1	110753335	110776674	+	exon	22914
chr1:110765681-110766325	NM_001039574	KCNC4	645	380	6	66.6	24.36	46.65	chr1	110753335	110776674	+	exon	12668
chrX:41043228-41043429	NM_001039590	USP9X	202	101	3	117.07	178.24	43.85	chrX	40944887	41095832	+	exon	98441
chrX:40944788-40945356	NM_001039590	USP9X	569	176	4	66.76	118.83	46.6	chrX	40944887	41095832	+	promoter	185
chrX:41064548-41064753	NM_001039590	USP9X	206	103	4	79.55	20.07	45.17	chrX	40944887	41095832	+	exon	119763
chrX:40936178-40937003	NM_001039590	USP9X	826	679	16	55.19	6.71	49.24	chrX	40944887	41095832	+	upstream	-8297
chrX:41043228-41043429	NM_001039591	USP9X	202	101	3	117.07	178.24	43.85	chrX	40944887	41095832	+	exon	98441
chrX:40944788-40945356	NM_001039591	USP9X	569	176	4	66.76	118.83	46.6	chrX	40944887	41095832	+	promoter	185
chrX:41064548-41064753	NM_001039591	USP9X	206	103	4	79.55	20.07	45.17	chrX	40944887	41095832	+	exon	119763
chrX:40936178-40937003	NM_001039591	USP9X	826	679	16	55.19	6.71	49.24	chrX	40944887	41095832	+	upstream	-8297
chr15:74032314-74032854	NM_001039614	C15orf59	541	370	3	67.63	118.83	46.11	chr15	74043816	74027771	-	exon	11232
chr13:20466819-20467162	NM_001039649	ZMYM5	344	172	3	72.83	178.24	45.18	chr13	20437776	20411592	-	intergenic	-29214
chr13:20466819-20467162	NM_001039650	ZMYM5	344	172	3	72.83	178.24	45.18	chr13	20437776	20411592	-	intergenic	-29214
chr2:200820562-200820887	NM_001039693	TYW5	326	163	4	51.64	31.76	54.59	chr2	200820459	200793633	-	promoter	-265
chr1:145969226-145969575	NM_001039703	NBPF10	350	175	4	94.56	237.65	44.23	chr1	145293370	146466121	+	intron	676030
chr1:145277222-145277606	NM_001039703	NBPF10	385	192	37	493.61	86.74	58.68	chr1	145293370	146466121	+	upstream	-15956
chr1:145318044-145318258	NM_001039703	NBPF10	215	107	4	126.95	81.19	48.25	chr1	145293370	146466121	+	exon	24781
chr1:146400025-146400274	NM_001039703	NBPF10	250	125	3	77.63	81.19	44.78	chr1	145293370	146466121	+	intron	1106779
chr1:146076868-146077216	NM_001039703	NBPF10	349	174	4	53.06	34	49.15	chr1	145293370	146466121	+	intron	783672
chr1:145578095-145578497	NM_001039703	NBPF10	403	148	5	53.29	19.63	49.17	chr1	145293370	146466121	+	intron	284926
chr1:145366814-145367040	NM_001039703	NBPF10	227	113	5	80.01	17.65	44.53	chr1	145293370	146466121	+	intron	73557
chr1:145374343-145374572	NM_001039703	NBPF10	230	115	3	50.09	12.82	55.46	chr1	145293370	146466121	+	intron	81087
chr3:33132647-33133061	NM_001039770	TMPPE	415	176	3	52.41	37.47	49.27	chr3	33138293	33131907	-	exon	5439
chrX:72783149-72783481	NM_001039840	CHIC1	333	166	3	45.75	36.54	58.56	chrX	72782983	72906937	+	promoter	332
chr19:1105293-1105853	NM_001039847	GPX4	561	138	17	103.65	19.88	45.62	chr19	1103924	1106788	+	promoter	1649
chr19:1088200-1088711	NM_001039847	GPX4	512	196	7	49.09	12.47	57.44	chr19	1103924	1106788	+	upstream	-15469
chr19:1117304-1117515	NM_001039848	GPX4	212	106	5	213.02	297.06	54.74	chr19	1104476	1106788	+	intergenic	12933
chr19:1105293-1105853	NM_001039848	GPX4	561	138	17	103.65	19.88	45.62	chr19	1104476	1106788	+	promoter	1097
chr19:1088200-1088711	NM_001039848	GPX4	512	196	7	49.09	12.47	57.44	chr19	1104476	1106788	+	upstream	-16021
chr19:47249386-47249676	NM_001039877	STRN4	291	145	11	222.28	77.97	58.49	chr19	47249720	47222767	-	promoter	189
chr19:47233949-47234242	NM_001039885	FKRP	294	147	5	134.24	243.57	49.13	chr19	47249302	47261832	+	upstream	-15207
chr19:47236204-47236588	NM_001039885	FKRP	385	192	12	186.04	112.53	53.82	chr19	47249302	47261832	+	upstream	-12906
chr19:47249386-47249676	NM_001039885	FKRP	291	145	11	222.28	77.97	58.49	chr19	47249302	47261832	+	promoter	229
chr19:36250621-36250951	NM_001039887	PROSER3	331	165	4	86.34	162.38	43.76	chr19	36249043	36260077	+	promoter	1743
chr19:36244901-36245106	NM_001039887	PROSER3	206	103	3	94.01	73.07	42.81	chr19	36249043	36260077	+	upstream	-4040
chr17:18906867-18907349	NM_001039999	FAM83G	483	305	5	112.18	237.65	44.48	chr17	18908060	18874380	-	promoter	952
chr5:145838523-145838959	NM_001040006	TCERG1	437	241	11	259.08	534.71	57.5	chr5	145826872	145891069	+	exon	11869
chr5:145849047-145849351	NM_001040006	TCERG1	305	152	7	196.54	284.16	55.53	chr5	145826872	145891069	+	exon	22327
chr7:121080880-121081332	NM_001040020	FAM3C	453	199	51	339.91	22.53	61.97	chr7	121036422	120988904	-	intergenic	-44684
chr1:19683053-19683330	NM_001040125	PQLC2	278	139	5	164.01	297.06	49.96	chr1	19638739	19655794	+	intergenic	44452
chr1:19655128-19655659	NM_001040125	PQLC2	532	130	3	52.65	48.71	49.27	chr1	19638739	19655794	+	exon	16654
chr1:19665226-19666074	NM_001040125	PQLC2	849	655	18	48	9.27	57.59	chr1	19638739	19655794	+	intergenic	26911
chr1:19683053-19683330	NM_001040126	PQLC2	278	139	5	164.01	297.06	49.96	chr1	19638739	19655794	+	intergenic	44452
chr1:19655128-19655659	NM_001040126	PQLC2	532	130	3	52.65	48.71	49.27	chr1	19638739	19655794	+	exon	16654
chr1:19665226-19666074	NM_001040126	PQLC2	849	655	18	48	9.27	57.59	chr1	19638739	19655794	+	intergenic	26911
chr7:152445965-152446453	NM_001040135	ACTR3B	489	111	6	50.41	17.4	55.52	chr7	152456833	152552464	+	upstream	-10624
chr16:69153201-69154555	NM_001040146	CHTF8	1355	746	12	84.91	19.49	43.45	chr16	69166071	69151911	-	exon	12193
chr4:175204552-175204889	NM_001040157	CEP44	338	169	3	72.83	178.24	45.18	chr4	175204827	175241482	+	promoter	-107
chr4:175204976-175205429	NM_001040157	CEP44	454	124	3	70.65	118.83	45.4	chr4	175204827	175241482	+	promoter	375
chr5:134724584-134724882	NM_001040158	H2AFY	299	149	9	172.01	65.54	53.5	chr5	134734928	134670070	-	exon	10195
chr5:134678936-134679138	NM_001040158	H2AFY	203	101	3	53.66	14.83	49.48	chr5	134734928	134670070	-	exon	55891
chr3:98239987-98240292	NM_001040181	CLDND1	306	153	4	48.85	16.24	57.3	chr3	98241910	98234316	-	promoter	1771
chr3:98239987-98240292	NM_001040182	CLDND1	306	153	4	48.85	16.24	57.3	chr3	98241910	98234316	-	promoter	1771
chr3:98239987-98240292	NM_001040183	CLDND1	306	153	4	48.85	16.24	57.3	chr3	98241910	98234316	-	promoter	1771
chr3:98239987-98240292	NM_001040199	CLDND1	306	153	4	48.85	16.24	57.3	chr3	98241910	98234316	-	promoter	1771
chr3:98239987-98240292	NM_001040200	CLDND1	306	153	4	48.85	16.24	57.3	chr3	98241910	98234316	-	promoter	1771
chr16:50187313-50188165	NM_001040284	PAPD5	853	381	12	246.95	475.3	60	chr16	50186828	50269219	+	promoter	911
chr16:50261723-50262243	NM_001040284	PAPD5	521	113	7	49.73	15.55	57.23	chr16	50186828	50269219	+	intron	75155
chr16:50187313-50188165	NM_001040285	PAPD5	853	381	12	246.95	475.3	60	chr16	50186828	50269219	+	promoter	911
chr16:50261723-50262243	NM_001040285	PAPD5	521	113	7	49.73	15.55	57.23	chr16	50186828	50269219	+	intron	75155
chr14:88933749-88934595	NM_001040428	SPATA7	847	481	4	40.45	19.49	62.4	chr14	88851987	88904804	+	intergenic	82185
chr12:32975383-32975651	NM_001040436	YARS2	269	134	4	117.07	237.65	43.85	chr12	32908887	32899477	-	intergenic	-66630
chr2:239353036-239353266	NM_001040445	ASB1	231	115	3	66	24.36	46.55	chr2	239335568	239360891	+	exon	17583
chr5:32312849-32313134	NM_001040446	MTMR12	286	143	9	289.55	534.71	61.93	chr5	32313114	32227112	-	promoter	123
chr5:32227631-32228829	NM_001040446	MTMR12	1199	1022	9	46.18	9.73	58.92	chr5	32313114	32227112	-	exon	84884
chr11:117049570-117050049	NM_001040455	SIDT2	480	192	5	112.34	237.65	44.6	chr11	117049938	117068161	+	promoter	-129
chr11:117038098-117038775	NM_001040455	SIDT2	678	355	15	49.11	7.86	57.5	chr11	117049938	117068161	+	upstream	-11502
chr1:212782064-212782366	NM_001040619	ATF3	303	151	7	213.02	415.89	54.74	chr1	212781969	212794119	+	promoter	246
chr7:65617350-65618908	NM_001040647	CRCP	1559	433	14	50.95	12.66	55.02	chr7	65579804	65619553	+	exon	38325
chr7:65617350-65618908	NM_001040648	CRCP	1559	433	14	50.95	12.66	55.02	chr7	65579804	65619553	+	exon	38325
chr7:5342404-5342673	NM_001040661	SLC29A4	270	135	3	60.61	36.54	47.45	chr7	5322560	5343704	+	exon	19978
chrX:49397437-49398045	NM_001040663	GAGE1	609	429	20	169.97	36.02	53.44	chrX	49363615	49373139	+	intergenic	34126
chr19:50161517-50161951	NM_001040668	BCL2L12	435	175	9	133.34	81.19	49.19	chr19	50168398	50177173	+	upstream	-6664
chr11:61914118-61914357	NM_001040694	INCENP	240	120	3	99.77	91.34	46.97	chr11	61891444	61920635	+	exon	22793
chr11:61897274-61897653	NM_001040694	INCENP	380	190	4	41.6	19.49	60.19	chr11	61891444	61920635	+	exon	6019
chr1:149822626-149823516	NM_001040874	HIST2H2AA4	891	278	165	2806.91	421.02	16.67	chr1	149822627	149823161	+	promoter	444
chr1:149824134-149824723	NM_001040874	HIST2H2AA4	590	316	68	1147.36	228.34	41.86	chr1	149822627	149823161	+	promoter	1801
chr1:149812223-149812797	NM_001040874	HIST2H2AA4	575	248	52	734.25	120.12	48.89	chr1	149814318	149813784	-	promoter	1808
chr1:149813759-149814350	NM_001040874	HIST2H2AA4	592	315	104	1408.36	116.96	34.38	chr1	149814318	149813784	-	promoter	264
chr1:149821765-149822247	NM_001040874	HIST2H2AA4	483	294	6	52.39	18.45	49.27	chr1	149822627	149823161	+	promoter	-621
chr9:136024344-136024572	NM_001042368	RALGDS	229	114	5	188.29	297.06	54.06	chr9	136024607	135973106	-	promoter	149
chr9:135976899-135977574	NM_001042368	RALGDS	676	194	4	54.27	30.45	49.56	chr9	136024607	135973106	-	intron	47371
chr9:135973286-135974124	NM_001042368	RALGDS	839	302	13	73.6	12.18	44.28	chr9	136024607	135973106	-	exon	50902
chr12:94818616-94819026	NM_001042399	CEP83	411	220	3	72.36	118.83	45.27	chr12	94853764	94702055	-	intron	34943
chr12:94817691-94818134	NM_001042399	CEP83	444	342	3	55.73	48.71	49.18	chr12	94853764	94702055	-	intron	35852
chr4:76878687-76878916	NM_001042402	NAAA	230	115	3	96.73	81.19	47.16	chr4	76862166	76831807	-	upstream	-16635
chr1:243418319-243418544	NM_001042404	CEP170	226	113	3	94.01	73.07	42.81	chr1	243418708	243287729	-	promoter	277
chr1:243418319-243418544	NM_001042405	CEP170	226	113	3	94.01	73.07	42.81	chr1	243418708	243287729	-	promoter	277
chr2:26997884-26998097	NM_001042426	CENPA	214	107	4	95.68	32.48	47.03	chr2	27008882	27017455	+	upstream	-10892
chr2:27008933-27009223	NM_001042426	CENPA	291	145	3	49.28	21.26	57.42	chr2	27008882	27017455	+	promoter	196
chr17:18872659-18873409	NM_001042450	SLC5A10	751	188	9	147.41	146.14	50.5	chr17	18855477	18924004	+	intron	17557
chr17:18880949-18882136	NM_001042450	SLC5A10	1188	693	11	126.17	60.89	48.5	chr17	18855477	18924004	+	intron	26065
chr11:694506-695080	NM_001042463	TMEM80	575	412	5	107.67	237.65	44.92	chr11	695590	704131	+	promoter	-797
chr11:680896-681161	NM_001042463	TMEM80	266	133	4	113.33	97.43	44.34	chr11	695590	704131	+	upstream	-14562
chr20:25339782-25340067	NM_001042472	ABHD12	286	143	3	94.56	178.24	44.23	chr20	25371618	25280833	-	intron	31694
chr19:36716846-36717048	NM_001042474	ZNF565	203	101	3	76.26	36.54	44.04	chr19	36705986	36672961	-	upstream	-10961
chr7:144345367-144345684	NM_001042482	TPK1	318	159	4	77.56	51.28	44.75	chr7	144533146	144149033	-	intron	187621
chr6:87969081-87970791	NM_001042493	SMIM8	1711	415	26	74.25	10.14	44.3	chr6	88032305	88052046	+	intergenic	-62369
chr8:102217667-102217889	NM_001042510	ZNF706	223	111	4	126.95	81.19	48.25	chr8	102217960	102209265	-	promoter	182
chr13:60737704-60738090	NM_001042517	DIAPH3	387	193	5	117.07	297.06	43.85	chr13	60738119	60239722	-	promoter	222
chr17:40714078-40715379	NM_001042529	COASY	1302	192	16	83.94	14.64	44.24	chr17	40714091	40718299	+	promoter	637
chr17:40714078-40715379	NM_001042532	COASY	1302	192	16	83.94	14.64	44.24	chr17	40714091	40718299	+	promoter	637
chrX:135126602-135127008	NM_001042537	SLC9A6	407	182	5	41.54	12.18	60.18	chrX	135067585	135129428	+	exon	59220
chr16:29818329-29819200	NM_001042539	MAZ	872	588	33	164.67	11.03	54.28	chr16	29817857	29822504	+	promoter	907
chr16:29814013-29814281	NM_001042539	MAZ	269	134	5	52.63	10.92	49.28	chr16	29817857	29822504	+	upstream	-3710
chr2:36744459-36744747	NM_001042548	FEZ2	289	144	3	94.56	178.24	44.23	chr2	36825332	36779403	-	intergenic	80729
chr9:106891915-106892164	NM_001042550	SMC2	250	125	3	46.15	18.27	58.62	chr9	106856830	106903700	+	exon	35209
chr11:10830225-10830508	NM_001042559	EIF4G2	284	142	14	199.8	32.28	55.58	chr11	10830582	10818592	-	promoter	216
chr15:91169001-91169254	NM_001042574	CRTC3	254	127	3	94.56	178.24	44.23	chr15	91073117	91188577	+	exon	96010
chr15:91073153-91073365	NM_001042574	CRTC3	213	106	4	124.2	74.94	49.27	chr15	91073117	91188577	+	promoter	142
chr9:35829225-35829855	NM_001042589	TMEM8B	631	195	4	84.73	178.24	43.38	chr9	35829221	35854844	+	promoter	319
chr9:35829225-35829855	NM_001042590	TMEM8B	631	195	4	84.73	178.24	43.38	chr9	35829494	35854844	+	promoter	46
chr19:39114662-39114912	NM_001042600	MAP4K1	251	125	6	189.87	208.77	57.2	chr19	39108675	39078279	-	upstream	-6112
chr19:39109632-39110046	NM_001042600	MAP4K1	415	150	3	72.2	118.83	45.26	chr19	39108675	39078279	-	promoter	-1164
chr4:89444637-89444930	NM_001042616	PIGY	294	147	10	126.46	25.11	48.33	chr4	89444952	89442128	-	promoter	169
chr14:20811232-20811606	NM_001042618	PARP2	375	187	12	124.31	36.54	49.25	chr14	20811772	20826063	+	promoter	-353
chr14:20797319-20797549	NM_001042618	PARP2	231	115	6	77.17	11.25	44.71	chr14	20811772	20826063	+	upstream	-14338
chr19:36486648-36487053	NM_001042631	SDHAF1	406	128	4	45.85	18.27	58.71	chr19	36486089	36487220	+	promoter	761
chr20:44463571-44463782	NM_001042632	SNX21	212	106	5	154.26	76.11	50.61	chr20	44462469	44471914	+	promoter	1207
chr20:44463571-44463782	NM_001042633	SNX21	212	106	5	154.26	76.11	50.61	chr20	44462469	44471914	+	promoter	1207
chr1:113246252-113246513	NM_001042679	RHOC	262	131	6	112.2	33.99	44.51	chr1	113249678	113243748	-	exon	3296
chr1:113245555-113245823	NM_001042679	RHOC	269	134	4	57.01	22.66	49.23	chr1	113249678	113243748	-	exon	3989
chr1:113243757-113244706	NM_001042679	RHOC	950	283	16	67.47	13.61	46	chr1	113249678	113243748	-	exon	5447
chr1:113243022-113243282	NM_001042679	RHOC	261	130	5	53.06	11.07	49.14	chr1	113249678	113243748	-	intergenic	6526
chr2:179315670-179315919	NM_001042702	DFNB59	250	125	10	196.29	38.66	55.45	chr2	179316162	179326110	+	promoter	-368
chr19:45368505-45368963	NM_001042724	NECTIN2	459	107	5	43.48	11.18	59.42	chr19	45349392	45392485	+	exon	19342
chr4:110384318-110384734	NM_001042734	SEC24B	417	193	9	211.21	475.3	53.75	chr4	110354870	110461615	+	exon	29656
chr4:110354908-110355206	NM_001042734	SEC24B	299	149	8	238.16	475.3	57.31	chr4	110354870	110461615	+	promoter	187
chr4:110447363-110447578	NM_001042734	SEC24B	216	108	5	144.7	60.89	50.8	chr4	110354870	110461615	+	exon	92600
chr3:16300479-16300699	NM_001047434	DPH3	221	110	3	48.85	12.18	57.3	chr3	16306496	16298567	-	exon	5907
chrX:70182784-70183177	NM_001048164	SLC7A3	394	197	65	72.71	4.13	45.2	chrX	70150975	70145429	-	intergenic	-32005
chr1:47745898-47746936	NM_001048166	STIL	1039	170	12	83.25	18.08	44.31	chr1	47779819	47715810	-	exon	33402
chr1:28823021-28826747	NM_001048199	RCC1	3727	1050	42	92.64	9.21	43.21	chr1	28832454	28865708	+	upstream	-7570
chr11:33278907-33279245	NM_001048200	HIPK3	339	169	5	117.07	297.06	43.85	chr11	33278867	33378568	+	promoter	209
chr11:33370668-33370880	NM_001048200	HIPK3	213	106	5	163.18	93.68	50	chr11	33278867	33378568	+	exon	91907
chr11:33308002-33308375	NM_001048200	HIPK3	374	187	4	52.1	32.48	48.95	chr11	33278867	33378568	+	exon	29321
chr11:33374668-33376004	NM_001048200	HIPK3	1337	210	19	83.27	17.52	44.35	chr11	33278867	33378568	+	exon	96469
chr1:109479739-109480008	NM_001048210	CLCC1	270	135	4	53.29	19.49	49.17	chr1	109506121	109472129	-	exon	26248
chr11:65303999-65304646	NM_001048218	SCYL1	648	131	9	145.92	101.49	50.62	chr11	65292547	65306182	+	intron	11775
chr11:65305521-65306504	NM_001048218	SCYL1	984	512	8	52.24	23.97	49.18	chr11	65292547	65306182	+	exon	13465
chr9:138392823-138393044	NM_001048265	C9orf116	222	111	4	106.21	44.29	44.99	chr9	138391761	138387025	-	promoter	-1172
chr9:138395375-138396548	NM_001048265	C9orf116	1174	979	17	67.62	7.52	46.09	chr9	138391761	138387025	-	upstream	-4200
chr10:71142231-71142535	NM_001057	TACR2	305	152	5	120.05	152.23	49.89	chr10	71176674	71163957	-	intergenic	34291
chr10:71139520-71139886	NM_001057	TACR2	367	183	5	41.44	14.9	60.41	chr10	71176674	71163957	-	intergenic	36971
chr10:71160736-71161660	NM_001057	TACR2	925	171	25	92.52	8.85	43.11	chr10	71176674	71163957	-	intergenic	15476
chr3:53326084-53326891	NM_001064	TKT	808	568	13	273.13	415.89	60.48	chr3	53290130	53259652	-	intergenic	-36357
chr6:3154101-3155278	NM_001069	TUBB2A	1178	190	28	220.65	29.77	58.16	chr6	3157783	3153901	-	exon	3094
chr17:40762044-40762625	NM_001070	TUBG1	582	137	6	88.05	60.89	43.63	chr17	40761357	40767256	+	promoter	977
chr18:657616-658199	NM_001071	TYMS	584	230	15	196.74	71.12	55.78	chr18	657603	673499	+	promoter	304
chr6:39926057-39926516	NM_001075098	MOCS1	460	250	51	55.83	4.07	49.17	chr6	39902290	39872033	-	intergenic	-23996
chr9:36190950-36191197	NM_001076677	CLTA	248	124	4	80.55	32.48	44.52	chr9	36190852	36212059	+	promoter	221
chr19:21606777-21607466	NM_001076678	ZNF493	690	337	5	77.6	66.43	44.77	chr19	21579920	21610296	+	exon	27201
chr19:21565826-21566281	NM_001076678	ZNF493	456	319	4	55.85	33.21	49.18	chr19	21579920	21610296	+	upstream	-13867
chr17:42293888-42294090	NM_001076684	UBTF	203	101	3	53.66	14.83	49.48	chr17	42297041	42282400	-	exon	3052
chr17:42293007-42293212	NM_001076684	UBTF	206	103	4	56.99	10.03	49.22	chr17	42297041	42282400	-	exon	3932
chr16:68308584-68309045	NM_001076785	SLC7A6	462	199	4	72.29	48.71	45.33	chr16	68298418	68335726	+	exon	10396
chr11:32975406-32975725	NM_001076786	QSER1	320	160	7	149.93	155	50.29	chr11	32914723	33001814	+	exon	60842
chr11:32953334-32955320	NM_001076786	QSER1	1987	627	29	227.59	30.8	57.51	chr11	32914723	33001814	+	exon	39604
chr11:32955519-32956831	NM_001076786	QSER1	1313	1117	27	157.03	20.61	49.86	chr11	32914723	33001814	+	exon	41452
chr11:32979388-32979608	NM_001076786	QSER1	221	110	4	46.56	7.18	58.66	chr11	32914723	33001814	+	exon	64775
chr16:21610903-21611279	NM_001077180	METTL9	377	188	12	184.87	110.19	53.89	chr16	21610796	21668794	+	promoter	295
chr19:50752230-50752435	NM_001077186	MYH14	206	103	3	117.07	178.24	43.85	chr19	50706884	50813801	+	exon	45448
chr19:2353027-2353886	NM_001077238	SPPL2B	860	139	10	78.84	20.95	45.15	chr19	2328628	2355100	+	exon	24828
chr19:2321577-2321902	NM_001077238	SPPL2B	326	163	6	49.66	11.91	57.24	chr19	2328628	2355100	+	upstream	-6889
chr11:117115106-117115355	NM_001077239	RNF214	250	125	3	46.15	18.27	58.62	chr11	117103451	117156404	+	exon	11779
chr12:125052708-125052909	NM_001077261	NCOR2	202	101	3	117.07	178.24	43.85	chr12	125052010	124808956	-	promoter	-798
chr12:124856539-124857138	NM_001077261	NCOR2	600	341	7	101.86	58.46	46.72	chr12	125052010	124808956	-	exon	195172
chr15:41099381-41099653	NM_001077268	ZFYVE19	273	136	3	69.76	56.21	45.64	chr15	41099273	41106767	+	promoter	244
chr16:139647-139909	NM_001077350	NPRL3	263	131	5	157.14	243.57	49.93	chr16	188697	135803	-	exon	48919
chr16:188155-188559	NM_001077350	NPRL3	405	242	5	111.6	194.85	44.61	chr16	188697	135803	-	promoter	340
chr16:135998-136501	NM_001077350	NPRL3	504	331	4	41.6	18.41	60.19	chr16	188697	135803	-	exon	52448
chr14:23374479-23374735	NM_001077351	RBM23	257	128	4	95.71	54.13	47.16	chr14	23388396	23369853	-	exon	13789
chr14:23374479-23374735	NM_001077352	RBM23	257	128	4	95.71	54.13	47.16	chr14	23388396	23369853	-	exon	13789
chr9:134363250-134363510	NM_001077365	POMT1	261	130	3	94.56	178.24	44.23	chr9	134378288	134399193	+	upstream	-14908
chr9:134371113-134373766	NM_001077365	POMT1	2654	190	77	394.15	26.11	61.28	chr9	134378288	134399193	+	upstream	-5849
chr9:134363250-134363510	NM_001077366	POMT1	261	130	3	94.56	178.24	44.23	chr9	134378288	134399193	+	upstream	-14908
chr9:134371113-134373766	NM_001077366	POMT1	2654	190	77	394.15	26.11	61.28	chr9	134378288	134399193	+	upstream	-5849
chr1:234744181-234744668	NM_001077397	IRF2BP2	488	185	10	43.92	9.21	59.54	chr1	234745271	234740014	-	promoter	847
chr2:219134674-219134899	NM_001077399	PNKD	226	113	6	125.82	33.03	48.55	chr2	219135114	219137670	+	promoter	-328
chr6:136682129-136682746	NM_001077440	BCLAF1	618	150	6	105.8	297.06	44.97	chr6	136610989	136578000	-	intergenic	-71448
chr6:136683577-136683809	NM_001077440	BCLAF1	233	116	4	113.33	97.43	44.34	chr6	136610989	136578000	-	intergenic	-72704
chr6:136682129-136682746	NM_001077441	BCLAF1	618	150	6	105.8	297.06	44.97	chr6	136610989	136578000	-	intergenic	-71448
chr6:136683577-136683809	NM_001077441	BCLAF1	233	116	4	113.33	97.43	44.34	chr6	136610989	136578000	-	intergenic	-72704
chr1:42922212-42922571	NM_001077447	PPCS	360	180	8	54.13	13.72	49.63	chr1	42922164	42926901	+	promoter	227
chr20:57466152-57466954	NM_001077488	GNAS	803	590	43	631.4	199.85	55.45	chr20	57466357	57486251	+	promoter	196
chr20:57485626-57486193	NM_001077488	GNAS	568	294	57	114.93	6.13	44.38	chr20	57466357	57486251	+	exon	19552
chr20:57466152-57466954	NM_001077489	GNAS	803	590	43	631.4	199.85	55.45	chr20	57466357	57486251	+	promoter	196
chr20:57485626-57486193	NM_001077489	GNAS	568	294	57	114.93	6.13	44.38	chr20	57466357	57486251	+	exon	19552
chr6:30523920-30524159	NM_001077497	PRR3	240	120	5	153.62	121.78	50.57	chr6	30524485	30532473	+	promoter	-446
chr6:31129220-31129772	NM_001077511	TCF19	553	163	10	90.79	24.71	43.94	chr6	31126302	31131992	+	exon	3194
chr8:59361558-59362438	NM_001077619	UBXN2B	881	510	7	47.38	16.24	58.08	chr8	59323822	59364060	+	exon	38176
chr19:9885400-9885653	NM_001077624	ZNF846	254	127	7	78.57	10.83	45.12	chr19	9879410	9868150	-	upstream	-6116
chr1:150238477-150239035	NM_001077628	APH1A	559	379	7	42.8	8.86	60.2	chr1	150241609	150237798	-	intron	2853
chr2:132120535-132121400	NM_001077637	WTH3DI	866	522	16	55.19	9.04	49.24	chr2	132121731	132118064	-	promoter	764
chr7:35293478-35293769	NM_001077653	TBX20	292	146	3	94.56	178.24	44.23	chr7	35293711	35242041	-	promoter	88
chr7:43958235-43959591	NM_001077664	URGCP	1357	319	82	692.27	31.67	53.61	chr7	43966010	43915492	-	intron	7097
chr10:51768249-51769361	NM_001077665	AGAP6	1113	691	15	51.63	12.18	54.57	chr10	51748077	51770259	+	exon	20728
chrX:134166470-134167537	NM_001078171	FAM127A	1068	535	17	99.14	24.36	46.96	chrX	134166332	134167575	+	promoter	671
chrX:134184977-134185822	NM_001078172	FAM127B	846	265	19	204.37	56.67	54.01	chrX	134186221	134184962	-	promoter	822
chrX:134155464-134156237	NM_001078173	FAM127C	774	389	11	100.36	32.99	46.91	chrX	134156566	134154533	-	promoter	716
chr6:44200477-44200732	NM_001078177	SLC29A1	256	128	4	97.41	57.31	47.19	chr6	44191362	44201888	+	exon	9242
chr14:56101228-56101445	NM_001079521	KTN1	218	109	4	101.86	38.97	46.72	chr14	56046924	56151302	+	exon	54412
chr14:56101228-56101445	NM_001079522	KTN1	218	109	4	101.86	38.97	46.72	chr14	56046924	56151302	+	exon	54412
chr22:29196275-29196568	NM_001079539	XBP1	294	147	5	66.82	25.37	46.59	chr22	29196560	29190547	-	promoter	139
chr11:62494090-62494376	NM_001079559	HNRNPUL2	287	143	4	62.24	27.96	47.32	chr11	62494857	62480096	-	promoter	624
chr5:175800247-175800591	NM_001079684	KIAA1191	345	172	6	113.33	146.14	44.34	chr5	175788810	175773063	-	upstream	-11609
chr5:175801585-175802566	NM_001079684	KIAA1191	982	799	20	261.67	116.91	57.62	chr5	175788810	175773063	-	upstream	-13265
chr5:175803242-175804047	NM_001079684	KIAA1191	806	182	6	63.21	27.06	47.09	chr5	175788810	175773063	-	upstream	-14834
chr5:175800247-175800591	NM_001079685	KIAA1191	345	172	6	113.33	146.14	44.34	chr5	175788810	175773063	-	upstream	-11609
chr5:175801585-175802566	NM_001079685	KIAA1191	982	799	20	261.67	116.91	57.62	chr5	175788810	175773063	-	upstream	-13265
chr5:175803242-175804047	NM_001079685	KIAA1191	806	182	6	63.21	27.06	47.09	chr5	175788810	175773063	-	upstream	-14834
chr13:32953436-32953645	NM_001079691	N4BP2L1	210	105	3	94.01	73.07	42.81	chr13	33002315	32974859	-	intergenic	48775
chr9:108282948-108283829	NM_001079802	FKTN	882	496	8	71.03	36.54	45.15	chr9	108320410	108403399	+	intergenic	-37022
chr9:108286326-108287256	NM_001079802	FKTN	931	732	12	100.6	27.21	47.17	chr9	108320410	108403399	+	intergenic	-33619
chr9:108288189-108288809	NM_001079802	FKTN	621	422	8	63.52	13.92	47.03	chr9	108320410	108403399	+	intergenic	-31911
chr9:108284113-108284946	NM_001079802	FKTN	834	679	6	40.08	12.18	62.39	chr9	108320410	108403399	+	intergenic	-35881
chr9:108289399-108289650	NM_001079802	FKTN	252	126	4	52.28	12.18	49.21	chr9	108320410	108403399	+	intergenic	-30886
chr17:78078500-78078838	NM_001079803	GAA	339	169	3	45.75	36.54	58.56	chr17	78075324	78093681	+	exon	3345
chr17:78078500-78078838	NM_001079804	GAA	339	169	3	45.75	36.54	58.56	chr17	78075324	78093681	+	exon	3345
chr6:129479857-129480363	NM_001079823	LAMA2	507	320	5	43.15	16.24	60.05	chr6	129204285	129837710	+	intron	275825
chr16:3900285-3900863	NM_001079846	CREBBP	579	380	10	220.55	415.89	58.08	chr16	3930121	3775055	-	exon	29547
chr16:3820587-3820988	NM_001079846	CREBBP	402	198	9	189.66	278.36	57.19	chr16	3930121	3775055	-	exon	109334
chr16:3817700-3818000	NM_001079846	CREBBP	301	150	5	46.21	12.22	58.76	chr16	3930121	3775055	-	exon	112271
chr2:219508899-219509678	NM_001079866	BCS1L	780	622	9	167.72	202.97	53.66	chr2	219524378	219528166	+	upstream	-15090
chr2:219513356-219514211	NM_001079866	BCS1L	856	267	5	97.39	178.24	47.17	chr2	219524378	219528166	+	upstream	-10595
chr2:219516410-219516889	NM_001079866	BCS1L	480	153	3	69.69	118.83	45.67	chr2	219524378	219528166	+	upstream	-7729
chr2:219506876-219507808	NM_001079866	BCS1L	933	775	9	108.78	60.89	45.02	chr2	219524378	219528166	+	upstream	-17036
chrX:119678269-119678522	NM_001079872	CUL4B	254	127	3	83.02	104.39	44.14	chrX	119694817	119658445	-	exon	16422
chrX:119693910-119694835	NM_001079872	CUL4B	926	491	25	247.67	48.87	59.93	chrX	119694817	119658445	-	promoter	445
chrX:119675383-119675673	NM_001079872	CUL4B	291	145	3	64.05	42.98	46.99	chrX	119694817	119658445	-	exon	19289
chrX:119674201-119674502	NM_001079872	CUL4B	302	151	9	100.68	22.07	47.19	chrX	119694817	119658445	-	exon	20466
chr1:108113081-108113651	NM_001079874	VAV3	571	409	18	95.55	16.89	46.97	chr1	108231126	108113781	-	intergenic	117760
chr19:47181626-47181848	NM_001079880	PRKD2	223	111	5	188.29	297.06	54.06	chr19	47220384	47177572	-	exon	38647
chr19:47233949-47234242	NM_001079880	PRKD2	294	147	5	134.24	243.57	49.13	chr19	47220384	47177572	-	upstream	-13711
chr19:47236204-47236588	NM_001079880	PRKD2	385	192	12	186.04	112.53	53.82	chr19	47220384	47177572	-	upstream	-16012
chr19:47219909-47220405	NM_001079880	PRKD2	497	319	8	118.29	84.74	49.78	chr19	47220384	47177572	-	promoter	227
chr19:47222769-47223522	NM_001079880	PRKD2	754	564	27	241.4	29.84	60.04	chr19	47220384	47177572	-	upstream	-2761
chr19:47181626-47181848	NM_001079881	PRKD2	223	111	5	188.29	297.06	54.06	chr19	47220384	47177572	-	exon	38647
chr19:47233949-47234242	NM_001079881	PRKD2	294	147	5	134.24	243.57	49.13	chr19	47220384	47177572	-	upstream	-13711
chr19:47236204-47236588	NM_001079881	PRKD2	385	192	12	186.04	112.53	53.82	chr19	47220384	47177572	-	upstream	-16012
chr19:47219909-47220405	NM_001079881	PRKD2	497	319	8	118.29	84.74	49.78	chr19	47220384	47177572	-	promoter	227
chr19:47222769-47223522	NM_001079881	PRKD2	754	564	27	241.4	29.84	60.04	chr19	47220384	47177572	-	upstream	-2761
chr20:4610099-4610956	NM_001080121	PRNP	858	604	76	109.21	5.89	44.88	chr20	4666796	4682234	+	intergenic	-56269
chr20:4610099-4610956	NM_001080122	PRNP	858	604	76	109.21	5.89	44.88	chr20	4666796	4682234	+	intergenic	-56269
chr7:141401678-141401881	NM_001080392	KIAA1147	204	102	3	94.01	73.07	42.81	chr7	141401953	141356527	-	promoter	174
chr7:141364921-141365180	NM_001080392	KIAA1147	260	130	3	46.15	18.27	58.62	chr7	141401953	141356527	-	exon	36903
chr7:141352593-141353338	NM_001080392	KIAA1147	746	180	10	56.66	12.93	49.34	chr7	141401953	141356527	-	intergenic	48988
chr3:72977987-72978707	NM_001080393	GXYLT2	721	317	10	167.87	194.85	53.67	chr3	72937384	73024522	+	intron	40963
chr1:8420412-8421507	NM_001080397	SLC45A1	1096	820	24	340.49	121.78	62.05	chr1	8378144	8404227	+	intergenic	42815
chr1:8419863-8420068	NM_001080397	SLC45A1	206	103	4	119.29	64.95	50.02	chr1	8378144	8404227	+	intergenic	41821
chr1:8418273-8418980	NM_001080397	SLC45A1	708	118	9	105.88	34.49	44.97	chr1	8378144	8404227	+	intergenic	40482
chr1:8412553-8413899	NM_001080397	SLC45A1	1347	444	13	43.49	10.15	59.55	chr1	8378144	8404227	+	intergenic	35082
chr3:141006124-141006341	NM_001080412	ZBTB38	218	109	4	164.01	237.65	49.96	chr3	141043054	141168632	+	intergenic	-36822
chr3:141011262-141011657	NM_001080412	ZBTB38	396	198	5	94.01	121.78	42.81	chr3	141043054	141168632	+	intergenic	-31595
chr8:67546795-67547322	NM_001080416	MYBL1	528	146	7	61.93	19.33	47.3	chr8	67525484	67474409	-	intergenic	-21574
chr16:30794127-30794989	NM_001080417	ZNF629	863	193	9	77.69	21.18	44.81	chr16	30798540	30789775	-	exon	3982
chr3:14614830-14615181	NM_001080423	GRIP2	352	176	3	57.51	73.07	49.02	chr3	14581850	14530618	-	intergenic	-33155
chr8:142225825-142226036	NM_001080431	SLC45A4	212	106	4	164.01	237.65	49.96	chr8	142238673	142217264	-	exon	12743
chr15:83520815-83521133	NM_001080435	WHAMM	319	159	4	73.83	44.29	44.3	chr15	83478379	83503613	+	intergenic	42595
chr1:33794507-33794773	NM_001080438	A3GALT2	267	133	5	111.2	64.1	44.66	chr1	33786699	33772366	-	upstream	-7941
chr11:118392598-118392930	NM_001080441	TTC36	333	166	8	73.57	17.71	44.25	chr11	118398147	118401912	+	upstream	-5383
chr11:118393319-118396286	NM_001080441	TTC36	2968	2773	57	227.2	17.59	57.55	chr11	118398147	118401912	+	upstream	-3345
chr11:45927503-45928039	NM_001080446	C11orf94	537	195	8	76.95	21.8	44.67	chr11	45928833	45928085	-	promoter	1062
chr3:96337162-96337475	NM_001080448	EPHA6	314	157	6	57.5	15.3	49.02	chr3	96533424	97467786	+	intergenic	-196106
chr10:70225401-70225616	NM_001080449	DNA2	216	108	4	109.45	48.71	44.55	chr10	70231730	70173820	-	exon	6222
chr15:72689758-72690040	NM_001080462	TMEM202	283	141	3	94.56	178.24	44.23	chr15	72690667	72700708	+	promoter	-768
chr11:103026088-103026289	NM_001080463	DYNC2H1	202	101	3	76.26	36.54	44.04	chr11	102980159	103350591	+	exon	46029
chr6:20042998-20043319	NM_001080480	MBOAT1	322	161	6	164.01	356.48	49.96	chr6	20212695	20099915	-	intergenic	169537
chr9:139734141-139734388	NM_001080482	C9orf172	248	124	3	46.15	18.27	58.62	chr9	139738866	139741797	+	upstream	-4602
chr9:139731813-139732156	NM_001080482	C9orf172	344	172	6	49.88	16.76	55.95	chr9	139738866	139741797	+	upstream	-6882
chr10:11504220-11505298	NM_001080491	USP6NL	1079	890	14	152.61	50.39	50.66	chr10	11574279	11502508	-	exon	69520
chr10:11505623-11505861	NM_001080491	USP6NL	239	119	4	84.78	37.47	43.39	chr10	11574279	11502508	-	exon	68537
chr16:58313577-58313787	NM_001080492	PRSS54	211	105	4	150.84	162.38	50.39	chr16	58328951	58313900	-	intergenic	15269
chr16:58314157-58314718	NM_001080492	PRSS54	562	412	4	79.03	121.78	45.21	chr16	58328951	58313900	-	exon	14514
chr7:5396544-5397019	NM_001080495	TNRC18	476	324	3	69.83	118.83	45.72	chr7	5463177	5346422	-	exon	66396
chr7:5352274-5353034	NM_001080495	TNRC18	761	190	8	66.5	23.17	46.53	chr7	5463177	5346422	-	exon	110523
chr7:5346947-5347677	NM_001080495	TNRC18	731	109	6	43.61	12.18	59.64	chr7	5463177	5346422	-	exon	115865
chr9:123476075-123476491	NM_001080497	MEGF9	417	125	7	162.57	356.48	49.79	chr9	123476765	123363195	-	promoter	482
chr9:123367045-123367488	NM_001080497	MEGF9	444	189	6	43.28	9.74	59.94	chr9	123476765	123363195	-	exon	109499
chr4:83501051-83502028	NM_001080506	TMEM150C	978	180	13	44.78	9.26	58.96	chr4	83483126	83405603	-	upstream	-18413
chr6:85445694-85445920	NM_001080508	TBX18	227	113	3	45.13	10.44	58.71	chr6	85473954	85442215	-	exon	28147
chr17:74722418-74722691	NM_001080510	METTL23	274	137	3	48.32	20.3	57.53	chr17	74722911	74729963	+	promoter	-357
chr3:9477370-9477616	NM_001080517	SETD5	247	123	8	220.54	139.18	57.99	chr3	9439383	9519838	+	exon	38110
chr3:9506100-9506354	NM_001080517	SETD5	255	127	5	119.29	81.19	50.02	chr3	9439383	9519838	+	exon	66844
chr3:9486717-9487049	NM_001080517	SETD5	333	166	10	177.98	81.11	53.25	chr3	9439383	9519838	+	exon	47500
chr3:9489351-9489704	NM_001080517	SETD5	354	177	7	95.68	56.83	47.03	chr3	9439383	9519838	+	exon	50144
chr3:9470488-9470710	NM_001080517	SETD5	223	111	5	123.19	55.36	49.35	chr3	9439383	9519838	+	exon	31216
chr3:9439295-9439737	NM_001080517	SETD5	443	199	3	55.77	48.71	49.2	chr3	9439383	9519838	+	promoter	133
chr3:9490057-9490300	NM_001080517	SETD5	244	122	8	176.98	47.54	53.27	chr3	9439383	9519838	+	exon	50795
chr3:9512137-9512684	NM_001080517	SETD5	548	332	9	101.02	29.7	46.87	chr3	9439383	9519838	+	exon	73027
chr3:9475024-9475304	NM_001080517	SETD5	281	140	4	58.8	24.36	48.32	chr3	9439383	9519838	+	intron	35781
chr3:9517133-9519458	NM_001080517	SETD5	2326	173	64	88.23	6.25	43.62	chr3	9439383	9519838	+	exon	78912
chr15:81984033-81984343	NM_001080532	TMC3	311	155	3	72.83	178.24	45.18	chr15	81666418	81624759	-	intergenic	-317770
chr19:3661850-3662061	NM_001080543	CACTIN	212	106	3	117.07	178.24	43.85	chr19	3626813	3610626	-	intergenic	-35142
chr19:3630230-3633103	NM_001080543	CACTIN	2874	479	47	285.46	27.06	62.8	chr19	3626813	3610626	-	upstream	-4853
chr12:120661952-120662228	NM_001080855	PXN	277	138	4	117.07	237.65	43.85	chr12	120703574	120648241	-	exon	41484
chr12:120660328-120660535	NM_001080855	PXN	208	104	3	94.01	73.07	42.81	chr12	120703574	120648241	-	exon	43143
chr12:120720015-120720576	NM_001080855	PXN	562	192	56	106.93	6.5	44.73	chr12	120703574	120648241	-	upstream	-16721
chr6:116599420-116601115	NM_001080976	DSE	1696	1119	24	83.94	14.41	44.23	chr6	116601225	116759454	+	promoter	-958
chr3:150954688-150954953	NM_001081455	P2RY14	266	133	3	94.56	178.24	44.23	chr3	150966998	150929904	-	intron	12178
chr17:74722418-74722691	NM_001081461	JMJD6	274	137	3	48.32	20.3	57.53	chr17	74722881	74708913	-	promoter	327
chr19:46287079-46287388	NM_001081560	DMPK	310	155	4	64.17	30.2	46.89	chr19	46285815	46272966	-	promoter	-1418
chr19:46289258-46289809	NM_001081560	DMPK	552	178	4	41.6	20.17	60.19	chr19	46285815	46272966	-	upstream	-3718
chr19:46287079-46287388	NM_001081562	DMPK	310	155	4	64.17	30.2	46.89	chr19	46285815	46272966	-	promoter	-1418
chr19:46289258-46289809	NM_001081562	DMPK	552	178	4	41.6	20.17	60.19	chr19	46285815	46272966	-	upstream	-3718
chr8:48767759-48767967	NM_001081640	PRKDC	209	104	3	117.07	178.24	43.85	chr8	48872743	48685668	-	exon	104880
chr8:48777093-48777305	NM_001081640	PRKDC	213	106	3	117.07	178.24	43.85	chr8	48872743	48685668	-	exon	95544
chr8:48746768-48747050	NM_001081640	PRKDC	283	141	3	86.34	121.78	43.76	chr8	48872743	48685668	-	exon	125834
chr8:48711785-48711993	NM_001081640	PRKDC	209	104	3	107.2	121.78	44.76	chr8	48872743	48685668	-	exon	160854
chr8:48883095-48883426	NM_001081640	PRKDC	332	166	6	59.28	16.17	48.46	chr8	48872743	48685668	-	upstream	-10517
chr8:48719698-48720009	NM_001081640	PRKDC	312	156	4	47.25	15.2	58.16	chr8	48872743	48685668	-	exon	152890
chr8:48877117-48877322	NM_001081640	PRKDC	206	103	4	56.99	10.03	49.22	chr8	48872743	48685668	-	upstream	-4476
chr19:16022006-16022583	NM_001082	CYP4F2	578	175	5	66.94	36.54	46.29	chr19	16008930	15988833	-	upstream	-13364
chr16:67692002-67692313	NM_001082486	ACD	312	156	5	58.53	19	48.84	chr16	67694718	67691414	-	exon	2561
chr16:67692002-67692313	NM_001082487	ACD	312	156	5	58.53	19	48.84	chr16	67694718	67691414	-	exon	2561
chr22:36155899-36156166	NM_001082576	RBFOX2	268	134	3	94.56	178.24	44.23	chr22	36236630	36134782	-	exon	80598
chr22:36205819-36206021	NM_001082576	RBFOX2	203	101	3	117.07	178.24	43.85	chr22	36236630	36134782	-	exon	30710
chr22:36138131-36140361	NM_001082576	RBFOX2	2231	406	21	50.41	7.61	55.53	chr22	36236630	36134782	-	exon	97384
chr22:36134961-36136474	NM_001082576	RBFOX2	1514	657	18	51.68	6.77	54.57	chr22	36236630	36134782	-	exon	100913
chr22:36155899-36156166	NM_001082577	RBFOX2	268	134	3	94.56	178.24	44.23	chr22	36236630	36134782	-	exon	80598
chr22:36205819-36206021	NM_001082577	RBFOX2	203	101	3	117.07	178.24	43.85	chr22	36236630	36134782	-	exon	30710
chr22:36138131-36140361	NM_001082577	RBFOX2	2231	406	21	50.41	7.61	55.53	chr22	36236630	36134782	-	exon	97384
chr22:36134961-36136474	NM_001082577	RBFOX2	1514	657	18	51.68	6.77	54.57	chr22	36236630	36134782	-	exon	100913
chr8:25265484-25265692	NM_001083111	GNRH1	209	104	5	133.5	46.84	49.22	chr8	25282556	25276773	-	intergenic	16968
chr10:72326449-72327227	NM_001083116	PRF1	779	653	5	76.93	48.71	44.66	chr10	72362531	72357103	-	intergenic	35693
chr17:5253726-5253935	NM_001083585	RABEP1	210	105	3	117.07	178.24	43.85	chr17	5185557	5289659	+	exon	68273
chr17:5264563-5264851	NM_001083585	RABEP1	289	144	3	52.1	24.36	48.95	chr17	5185557	5289659	+	exon	79150
chr8:86089620-86089945	NM_001083588	E2F5	326	163	3	72.83	178.24	45.18	chr8	86089618	86126753	+	promoter	164
chr2:27248444-27248960	NM_001083590	TMEM214	517	395	9	201.91	475.3	54.79	chr2	27255773	27264565	+	upstream	-7071
chr2:27246941-27247191	NM_001083590	TMEM214	251	125	3	94.56	178.24	44.23	chr2	27255773	27264565	+	upstream	-8707
chr2:27249738-27250041	NM_001083590	TMEM214	304	152	4	46.62	14.81	58.67	chr2	27255773	27264565	+	upstream	-5884
chr1:64254786-64255093	NM_001083592	ROR1	308	154	6	164.01	356.48	49.96	chr1	64239689	64609052	+	intron	15250
chr17:80436606-80436863	NM_001083608	NARF	258	129	6	174.48	146.14	53.71	chr17	80416539	80446143	+	exon	20195
chr16:29974417-29974660	NM_001083613	TMEM219	244	122	6	115.25	36.54	44.3	chr16	29973350	29984373	+	promoter	1188
chr16:23569265-23569538	NM_001083614	EARS2	274	137	3	48.04	20.02	57.58	chr16	23568696	23533333	-	promoter	-705
chr2:171458608-171458927	NM_001083615	MYO3B	320	160	4	58.8	24.36	48.32	chr2	171034654	171511674	+	intron	424113
chr8:53580566-53580833	NM_001083617	RB1CC1	268	134	3	94.56	178.24	44.23	chr8	53627026	53535017	-	exon	46327
chr11:62139480-62140675	NM_001083926	ASRGL1	1196	1006	34	150.18	14.61	50.22	chr11	62104773	62160887	+	intron	35304
chr9:130496578-130496827	NM_001085347	TOR2A	250	125	5	167.47	173.98	53.6	chr9	130497628	130493802	-	promoter	926
chr9:130493945-130494426	NM_001085347	TOR2A	482	179	6	66.7	30.45	46.58	chr9	130497628	130493802	-	exon	3443
chr2:132249444-132249976	NM_001085365	MZT2A	533	178	4	54.58	36.54	49.68	chr2	132250064	132241532	-	promoter	354
chr11:62439064-62439703	NM_001085372	UQCC3	640	176	7	57.35	20.3	49.06	chr11	62439125	62441162	+	promoter	258
chr11:57529343-57529550	NM_001085458	CTNND1	208	104	3	53.29	14.61	49.17	chr11	57529233	57586652	+	promoter	213
chr11:57529343-57529550	NM_001085459	CTNND1	208	104	3	53.29	14.61	49.17	chr11	57529233	57586652	+	promoter	213
chr11:57529343-57529550	NM_001085460	CTNND1	208	104	3	53.29	14.61	49.17	chr11	57529233	57586652	+	promoter	213
chr11:57529343-57529550	NM_001085461	CTNND1	208	104	3	53.29	14.61	49.17	chr11	57529233	57586652	+	promoter	213
chr11:57529343-57529550	NM_001085462	CTNND1	208	104	3	53.29	14.61	49.17	chr11	57529233	57586652	+	promoter	213
chr11:57529343-57529550	NM_001085463	CTNND1	208	104	3	53.29	14.61	49.17	chr11	57529233	57586652	+	promoter	213
chr11:57529343-57529550	NM_001085464	CTNND1	208	104	3	53.29	14.61	49.17	chr11	57529233	57586652	+	promoter	213
chr11:57529343-57529550	NM_001085465	CTNND1	208	104	3	53.29	14.61	49.17	chr11	57529233	57586652	+	promoter	213
chr11:57529343-57529550	NM_001085466	CTNND1	208	104	3	53.29	14.61	49.17	chr11	57529233	57586652	+	promoter	213
chr11:57529343-57529550	NM_001085467	CTNND1	208	104	3	53.29	14.61	49.17	chr11	57529233	57586652	+	promoter	213
chr11:57529343-57529550	NM_001085468	CTNND1	208	104	3	53.29	14.61	49.17	chr11	57529233	57586652	+	promoter	213
chr11:57529343-57529550	NM_001085469	CTNND1	208	104	3	53.29	14.61	49.17	chr11	57529233	57586652	+	promoter	213
chr12:117013655-117014230	NM_001085481	MAP1LC3B2	576	189	15	57.39	8.57	49.09	chr12	116997185	117014425	+	exon	16757
chr1:59147592-59148144	NM_001085487	MYSM1	553	173	6	62.74	24.36	47.01	chr1	59165747	59120410	-	exon	17879
chr17:79214770-79215094	NM_001086521	NDUFAF8	325	162	6	94.83	47.5	47.03	chr17	79213110	79215098	+	promoter	1822
chr2:219134674-219134899	NM_001087	AAMP	226	113	6	125.82	33.03	48.55	chr2	219134932	219128851	-	promoter	146
chr2:219137367-219137762	NM_001087	AAMP	396	198	5	45.13	17.4	58.71	chr2	219134932	219128851	-	upstream	-2632
chr16:2382436-2382716	NM_001089	ABCA3	281	140	4	48.85	16.24	57.3	chr16	2390747	2325878	-	intron	8171
chr6:34985340-34985764	NM_001093728	TCP11	425	193	4	71.79	178.24	45.17	chr6	35109187	35085848	-	intergenic	123635
chr6:35057625-35058008	NM_001093728	TCP11	384	192	4	66.71	64.95	46.59	chr6	35109187	35085848	-	intergenic	51371
chr4:55604986-55605333	NM_001093772	KIT	348	174	3	57.51	73.07	49.02	chr4	55524094	55606881	+	exon	81065
chr17:40042356-40042605	NM_001096	ACLY	250	125	3	94.56	178.24	44.23	chr17	40075272	40023178	-	exon	32792
chr17:40069904-40070156	NM_001096	ACLY	253	126	3	94.56	178.24	44.23	chr17	40075272	40023178	-	exon	5242
chrX:41535030-41535624	NM_001097579	GPR34	595	126	11	57	8.6	49.24	chrX	41548225	41556530	+	upstream	-12898
chr10:15139379-15139675	NM_001097590	RPP38	297	148	3	83.02	104.39	44.14	chr10	15139178	15146256	+	promoter	349
chr9:79186648-79187102	NM_001097636	GCNT1	455	152	49	1160.05	1169.13	38.1	chr9	79115548	79122332	+	intergenic	71327
chr17:1959935-1961483	NM_001098202	HIC1	1549	1026	19	269.12	202.97	60.6	chr17	1959603	1962981	+	promoter	1106
chr17:1961642-1962440	NM_001098202	HIC1	799	157	10	150.69	131.15	50.42	chr17	1959603	1962981	+	exon	2438
chr17:1962632-1963015	NM_001098202	HIC1	384	192	6	105.44	112.42	45.07	chr17	1959603	1962981	+	exon	3220
chr3:41274991-41275210	NM_001098209	CTNNB1	220	110	5	52.4	6.41	49.26	chr3	41240941	41281939	+	exon	34159
chr3:41274991-41275210	NM_001098210	CTNNB1	220	110	5	52.4	6.41	49.26	chr3	41240941	41281939	+	exon	34159
chr22:39883572-39883842	NM_001098270	MGAT3	271	135	3	77.63	81.19	44.78	chr22	39883228	39888199	+	promoter	479
chr3:40802897-40803388	NM_001098414	ZNF621	492	297	36	63.51	5.99	47.09	chr3	40566368	40581285	+	intergenic	236774
chr17:61919809-61920359	NM_001098426	SMARCD2	551	141	6	130.56	237.65	48.46	chr17	61920351	61909440	-	promoter	267
chr4:71705180-71705650	NM_001098477	GRSF1	471	139	5	70.6	45.89	45.06	chr4	71705220	71681498	-	promoter	-195
chr4:71697983-71698250	NM_001098477	GRSF1	268	134	4	50.52	17.4	55.49	chr4	71705220	71681498	-	exon	7104
chr19:18779689-18780428	NM_001098482	CRTC1	740	548	5	60.74	48.71	47.74	chr19	18794424	18893143	+	upstream	-14366
chr3:14166134-14166781	NM_001098502	CHCHD4	648	517	7	147.33	237.65	50.53	chr3	14166371	14153576	-	promoter	-86
chr22:38901934-38902195	NM_001098504	DDX17	262	131	3	86.34	121.78	43.76	chr22	38902345	38879442	-	promoter	281
chr19:42070440-42070783	NM_001098506	CEACAM21	344	172	3	72.83	178.24	45.18	chr19	42082530	42093197	+	upstream	-11919
chr17:30694775-30695046	NM_001098507	ZNF207	272	136	6	63	13.25	46.99	chr17	30677156	30697468	+	exon	17754
chr17:30696283-30696503	NM_001098507	ZNF207	221	110	6	65.61	8.6	46.45	chr17	30677156	30697468	+	exon	19237
chr17:2237750-2238209	NM_001098509	SGSM2	460	121	8	58.15	15.5	49	chr17	2240807	2284348	+	upstream	-2828
chr17:2239556-2239808	NM_001098509	SGSM2	253	126	4	46.67	9.94	58.72	chr17	2240807	2284348	+	promoter	-1125
chr5:61602033-61602332	NM_001098511	KIF2A	300	150	6	188.29	356.48	54.06	chr5	61601988	61683011	+	promoter	194
chr5:61659513-61659714	NM_001098511	KIF2A	202	101	3	76.26	36.54	44.04	chr5	61601988	61683011	+	exon	57625
chr11:20385269-20385492	NM_001098520	HTATIP2	224	112	3	83.6	48.71	44.25	chr11	20385288	20405329	+	promoter	92
chr11:20385269-20385492	NM_001098521	HTATIP2	224	112	3	83.6	48.71	44.25	chr11	20385246	20405329	+	promoter	134
chr11:20385269-20385492	NM_001098522	HTATIP2	224	112	3	83.6	48.71	44.25	chr11	20385402	20405329	+	promoter	-22
chr11:20385269-20385492	NM_001098523	HTATIP2	224	112	3	83.6	48.71	44.25	chr11	20385686	20389200	+	promoter	-306
chr13:53029559-53029818	NM_001098525	CKAP2	260	130	4	92.57	48.71	42.95	chr13	53029494	53050766	+	promoter	194
chr18:9886767-9887281	NM_001098529	TXNDC2	515	167	4	89.1	178.24	43.52	chr18	9885722	9888156	+	promoter	1302
chr6:31620178-31620489	NM_001098534	BAG6	312	156	4	94.01	97.43	42.81	chr6	31620170	31606804	-	promoter	-163
chr12:6959979-6960290	NM_001098536	USP5	312	156	5	78.6	38	45.14	chr12	6961284	6975795	+	promoter	-1150
chr12:6958501-6958996	NM_001098536	USP5	496	357	5	48.05	19.49	57.59	chr12	6961284	6975795	+	upstream	-2536
chr9:140446524-140446869	NM_001098537	PNPLA7	346	173	5	53.29	24.36	49.17	chr9	140445021	140354403	-	promoter	-1675
chr2:101606701-101606903	NM_001098577	RPL31	203	101	3	76.26	36.54	44.04	chr2	101618690	101636155	+	upstream	-11888
chr1:154192777-154193127	NM_001098616	C1orf43	351	175	15	219.36	64.12	57.9	chr1	154193273	154179176	-	promoter	321
chr1:154207012-154207262	NM_001098616	C1orf43	251	125	4	43.53	8.86	59.51	chr1	154193273	154179176	-	upstream	-13864
chr12:53845958-53846188	NM_001098620	PCBP2	231	115	3	66.85	25.2	46.32	chr12	53845885	53874946	+	promoter	188
chr14:93650550-93650775	NM_001098621	TMEM251	226	113	3	45.13	10.44	58.71	chr14	93651374	93653425	+	promoter	-712
chr19:22551292-22551848	NM_001098626	ZNF98	557	309	17	110.26	17.64	44.72	chr19	22605148	22573898	-	intergenic	53578
chr10:134218470-134219136	NM_001098637	PWWP2B	667	240	5	40.98	14.61	60.69	chr10	134210701	134231358	+	exon	8102
chr11:74546615-74547987	NM_001098638	RNF169	1373	199	10	65.21	19.49	46.41	chr11	74459912	74553458	+	exon	87389
chr3:58279293-58279524	NM_001098783	RPP14	232	116	4	80.55	32.48	44.52	chr3	58291971	58305920	+	upstream	-12563
chr11:65339021-65339500	NM_001098784	FAM89B	480	114	6	95.71	81.19	47.16	chr11	65339819	65341669	+	promoter	-559
chr11:65339021-65339500	NM_001098785	FAM89B	480	114	6	95.71	81.19	47.16	chr11	65339819	65341669	+	promoter	-559
chr7:128097230-128098292	NM_001098786	HILPDA	1063	190	38	91.7	11.41	43.05	chr7	128095883	128098472	+	promoter	1878
chr20:42682946-42683269	NM_001098798	TOX2	324	162	5	140.25	297.06	49.1	chr20	42574535	42698254	+	exon	108572
chr20:42697368-42697692	NM_001098798	TOX2	325	162	4	51.58	31.66	54.56	chr20	42574535	42698254	+	exon	122995
chr5:132101075-132101281	NM_001098811	SEPT8	207	103	3	117.07	178.24	43.85	chr5	132113067	132086508	-	exon	11889
chr5:132096478-132097339	NM_001098811	SEPT8	862	446	9	62.86	10.91	47.05	chr5	132113067	132086508	-	exon	16159
chr5:132101075-132101281	NM_001098812	SEPT8	207	103	3	117.07	178.24	43.85	chr5	132113067	132091696	-	exon	11889
chr5:132096478-132097339	NM_001098812	SEPT8	862	446	9	62.86	10.91	47.05	chr5	132113067	132091696	-	exon	16159
chr2:17695499-17695824	NM_001099218	RAD51AP2	326	163	7	40.26	7.94	62.5	chr2	17699706	17691985	-	intron	4045
chr21:32624035-32624439	NM_001099219	KRTAP19-8	405	196	8	187.8	415.89	54.08	chr21	32410795	32410477	-	intergenic	-213442
chr21:32492505-32493214	NM_001099219	KRTAP19-8	710	352	8	90.91	33.6	43	chr21	32410795	32410477	-	intergenic	-82064
chr9:26925779-26926039	NM_001099223	IFT74	261	130	3	90.27	146.14	43.7	chr9	26947036	27062931	+	intergenic	-21127
chr17:42766914-42767173	NM_001099225	CCDC43	260	130	3	46.96	19	58.49	chr17	42767165	42754804	-	promoter	122
chr9:129594853-129595406	NM_001099270	ZBTB34	554	161	4	46.07	25.2	58.53	chr9	129622943	129648156	+	intergenic	-27814
chr9:129642083-129643692	NM_001099270	ZBTB34	1610	923	22	151.25	21.18	50.62	chr9	129622943	129648156	+	exon	19944
chr9:129595559-129596453	NM_001099270	ZBTB34	895	239	8	54.47	15.55	49.63	chr9	129622943	129648156	+	intergenic	-26937
chr14:24711478-24711875	NM_001099274	TINF2	398	199	5	44.79	17.15	58.98	chr14	24711880	24708850	-	promoter	204
chr2:232573190-232573507	NM_001099285	PTMA	318	159	29	176.23	10.21	53.47	chr2	232573234	232578250	+	promoter	114
chr5:156849464-156849722	NM_001099287	NIPAL4	259	129	6	98.28	24.36	46.99	chr5	156887026	156901730	+	intergenic	-37433
chr10:88972831-88973243	NM_001099338	NUTM2A	413	102	6	88.78	55.36	43.47	chr10	88985204	88994733	+	upstream	-12167
chr10:88971485-88972207	NM_001099338	NUTM2A	723	453	6	67.43	37.47	46.03	chr10	88985204	88994733	+	upstream	-13358
chr7:94229939-94230148	NM_001099400	SGCE	210	105	3	117.07	178.24	43.85	chr7	94285521	94214535	-	exon	55478
chr7:94229939-94230148	NM_001099401	SGCE	210	105	3	117.07	178.24	43.85	chr7	94285521	94214535	-	exon	55478
chr14:99969033-99969317	NM_001099402	CCNK	285	142	14	293.14	97.18	62.31	chr14	99947738	99977852	+	exon	21437
chr14:99976464-99977492	NM_001099402	CCNK	1029	191	19	129.86	22.56	48.47	chr14	99947738	99977852	+	exon	29240
chr17:58804668-58804923	NM_001099432	BCAS3	256	128	3	46.64	18.71	58.68	chr17	58755171	59470199	+	intron	49624
chr19:35434705-35435298	NM_001099437	ZNF30	594	149	3	42.02	28.94	60.51	chr19	35417806	35436076	+	exon	17195
chr19:35434705-35435298	NM_001099438	ZNF30	594	149	3	42.02	28.94	60.51	chr19	35417806	35436076	+	exon	17195
chr1:26142772-26143597	NM_001099625	MTFR1L	826	195	15	88.12	17.71	43.6	chr1	26146396	26159433	+	upstream	-3212
chr1:26142055-26142575	NM_001099625	MTFR1L	521	198	4	43.48	13.92	59.42	chr1	26146396	26159433	+	upstream	-4081
chr1:26142772-26143597	NM_001099627	MTFR1L	826	195	15	88.12	17.71	43.6	chr1	26146396	26159433	+	upstream	-3212
chr1:26142055-26142575	NM_001099627	MTFR1L	521	198	4	43.48	13.92	59.42	chr1	26146396	26159433	+	upstream	-4081
chr11:71510686-71511264	NM_001099653	FAM86C1	579	456	4	44.47	24.36	59.17	chr11	71498556	71512280	+	exon	12419
chr9:72333298-72333577	NM_001099666	PTAR1	280	140	3	52.1	24.36	48.95	chr9	72374876	72324437	-	exon	41439
chr9:72330196-72330610	NM_001099666	PTAR1	415	245	5	40.5	11.88	62.37	chr9	72374876	72324437	-	exon	44473
chr3:120067591-120068187	NM_001099678	LRRC58	597	156	4	85.92	178.24	43.37	chr3	120068186	120043575	-	promoter	297
chr3:120025777-120026995	NM_001099678	LRRC58	1219	373	25	174.54	24.74	54.57	chr3	120068186	120043575	-	intergenic	41800
chr3:120049862-120050192	NM_001099678	LRRC58	331	165	5	43.53	11.07	59.51	chr3	120068186	120043575	-	exon	18159
chr2:101606701-101606903	NM_001099693	RPL31	203	101	3	76.26	36.54	44.04	chr2	101618690	101622885	+	upstream	-11888
chrX:138802727-138803030	NM_001099855	MCF2	304	152	31	447.46	45.91	59.57	chrX	138790381	138663929	-	upstream	-12497
chr1:229567460-229567931	NM_001100	ACTA1	472	364	5	112.78	237.65	44.5	chr1	229569843	229566992	-	intron	2148
chr6:144109894-144110101	NM_001100164	PHACTR2	208	104	3	117.07	178.24	43.85	chr6	143999101	144152322	+	exon	110896
chr6:144033145-144033389	NM_001100164	PHACTR2	245	122	3	75.37	73.07	43.82	chr6	143999101	144152322	+	exon	34166
chr6:144109894-144110101	NM_001100165	PHACTR2	208	104	3	117.07	178.24	43.85	chr6	143999101	144152322	+	exon	110896
chr6:144033145-144033389	NM_001100165	PHACTR2	245	122	3	75.37	73.07	43.82	chr6	143999101	144152322	+	exon	34166
chr6:76311925-76312330	NM_001100409	SENP6	406	305	3	72.58	118.83	45.22	chr6	76311224	76428001	+	promoter	903
chr5:31504496-31504868	NM_001100412	DROSHA	373	186	3	72.83	178.24	45.18	chr5	31532282	31400601	-	exon	27600
chr5:31526184-31526999	NM_001100412	DROSHA	816	407	7	49.09	11.93	57.44	chr5	31532282	31400601	-	exon	5691
chr2:201171440-201171710	NM_001100422	SPATS2L	271	135	3	94.56	178.24	44.23	chr2	201170984	201346986	+	promoter	591
chr2:201171440-201171710	NM_001100423	SPATS2L	271	135	3	94.56	178.24	44.23	chr2	201171355	201346986	+	promoter	220
chr2:201171440-201171710	NM_001100424	SPATS2L	271	135	3	94.56	178.24	44.23	chr2	201170984	201346986	+	promoter	591
chr7:36445785-36446030	NM_001100425	KIAA0895	246	123	4	80.55	32.48	44.52	chr7	36429734	36363758	-	upstream	-16173
chr7:36396632-36397163	NM_001100425	KIAA0895	532	419	3	40.99	24.36	60.68	chr7	36429734	36363758	-	exon	32837
chr7:36459761-36459973	NM_001100425	KIAA0895	213	106	4	86	24.36	43.73	chr7	36429734	36363758	-	intergenic	-30133
chr4:99264206-99264486	NM_001100426	RAP1GDS1	281	140	3	94.56	178.24	44.23	chr4	99182526	99365012	+	exon	81820
chr4:99264206-99264486	NM_001100427	RAP1GDS1	281	140	3	94.56	178.24	44.23	chr4	99182526	99365012	+	exon	81820
chr4:99264206-99264486	NM_001100428	RAP1GDS1	281	140	3	94.56	178.24	44.23	chr4	99182526	99365012	+	exon	81820
chr4:99264206-99264486	NM_001100429	RAP1GDS1	281	140	3	94.56	178.24	44.23	chr4	99182526	99365012	+	exon	81820
chr4:99264206-99264486	NM_001100430	RAP1GDS1	281	140	3	94.56	178.24	44.23	chr4	99182526	99365012	+	exon	81820
chr9:125617994-125618202	NM_001100588	RC3H2	209	104	4	145.52	139.18	50.56	chr9	125667562	125611731	-	exon	49464
chr9:125616176-125616442	NM_001100588	RC3H2	267	133	4	89.32	81.19	43.6	chr9	125667562	125611731	-	exon	51253
chr9:125620884-125621440	NM_001100588	RC3H2	557	236	10	120.17	40.7	49.93	chr9	125667562	125611731	-	exon	46400
chr9:125667380-125667584	NM_001100588	RC3H2	205	102	4	76.02	18.04	44.21	chr9	125667562	125611731	-	promoter	80
chr3:43381717-43381970	NM_001100594	SNRK	254	127	4	140.25	237.65	49.1	chr3	43328003	43392634	+	exon	53840
chr3:43388949-43390172	NM_001100594	SNRK	1224	888	15	121.2	23.88	49.95	chr3	43328003	43392634	+	exon	61557
chr3:43390322-43390635	NM_001100594	SNRK	314	157	6	63.18	18.27	47.03	chr3	43328003	43392634	+	exon	62475
chr3:43390907-43391807	NM_001100594	SNRK	901	189	9	65.44	16.24	46.46	chr3	43328003	43392634	+	exon	63354
chr7:6523563-6523871	NM_001100603	KDELR2	309	154	14	450.83	831.78	59.46	chr7	6523849	6500711	-	promoter	132
chr2:131904246-131906499	NM_001100623	PLEKHB2	2254	1135	32	130.91	15.94	48.31	chr2	131862419	131907425	+	exon	42953
chr16:81040255-81040832	NM_001100624	CENPN	578	146	5	84.56	97.43	43.4	chr16	81040102	81065090	+	promoter	441
chr16:81040255-81040832	NM_001100625	CENPN	578	146	5	84.56	97.43	43.4	chr16	81040102	81066709	+	promoter	441
chr9:131669411-131669635	NM_001100876	PHYHD1	225	112	3	111.92	146.14	44.54	chr9	131683173	131704320	+	upstream	-13650
chr9:131670282-131671505	NM_001100876	PHYHD1	1224	1033	18	229.7	97.43	58.96	chr9	131683173	131704320	+	upstream	-12280
chr1:120835892-120836431	NM_001100910	FAM72B	540	151	4	65.08	60.89	46.43	chr1	120839004	120855681	+	upstream	-2843
chr7:5568737-5569388	NM_001101	ACTB	652	197	56	290.81	19.22	62.28	chr7	5570232	5566778	-	promoter	1170
chr7:5566788-5568395	NM_001101	ACTB	1608	1410	209	346.59	5.39	64.56	chr7	5570232	5566778	-	intron	2641
chr7:5600404-5600694	NM_001101	ACTB	291	145	15	50.48	4.43	55.46	chr7	5570232	5566778	-	intergenic	-30317
chr2:43926679-43927072	NM_001101330	C1GALT1C1L	394	197	3	72.83	178.24	45.18	chr2	43903461	43902291	-	intergenic	-23414
chrX:133406273-133406565	NM_001101357	CCDC160	293	146	3	52.1	24.36	48.95	chrX	133371076	133379808	+	intergenic	35343
chr11:113660791-113661192	NM_001101389	CLDN25	402	212	7	65.27	19.58	46.34	chr11	113650517	113651207	+	intergenic	10474
chr1:52384553-52384987	NM_001101662	NRDC	435	191	3	56.08	48.71	49.69	chr1	52344609	52254865	-	intergenic	-40161
chr14:69445673-69446019	NM_001102	ACTN1	347	173	4	52.94	33.81	49.16	chr14	69446083	69340839	-	promoter	237
chr22:36920630-36920833	NM_001102371	FOXRED2	204	102	5	106.71	24.84	44.87	chr22	36903148	36883232	-	upstream	-17583
chr22:36913295-36913576	NM_001102371	FOXRED2	282	141	4	58.8	24.36	48.32	chr22	36903148	36883232	-	upstream	-10287
chr9:74979591-74980128	NM_001102420	ZFAND5	538	401	7	96.15	44.29	47.12	chr9	74980163	74966340	-	promoter	304
chr9:74979591-74980128	NM_001102421	ZFAND5	538	401	7	96.15	44.29	47.12	chr9	74980163	74966340	-	promoter	304
chr8:38129900-38130853	NM_001102559	PLPP5	954	265	12	84.21	27.06	43.82	chr8	38126738	38120649	-	upstream	-3638
chr8:38129900-38130853	NM_001102560	PLPP5	954	265	12	84.21	27.06	43.82	chr8	38126738	38124497	-	upstream	-3638
chr5:53813960-53814454	NM_001102575	SNX18	495	382	3	69.16	118.83	46.05	chr5	53813592	53842416	+	promoter	615
chr5:53814867-53815271	NM_001102575	SNX18	405	140	3	57.3	48.71	49.1	chr5	53813592	53842416	+	promoter	1477
chr15:99500270-99502017	NM_001102612	PGPEP1L	1748	699	18	67.97	10.14	46.05	chr15	99548885	99511458	-	intergenic	47742
chr19:2810279-2810482	NM_001102651	ZNF554	204	102	3	94.01	73.07	42.81	chr19	2819871	2836733	+	upstream	-9491
chr4:146101013-146101693	NM_001102653	OTUD4	681	299	11	170.14	82.93	53.49	chr4	146100832	146054801	-	promoter	-521
chr4:146056368-146059776	NM_001102653	OTUD4	3409	2594	55	87.56	7.61	43.73	chr4	146100832	146054801	-	exon	42760
chr15:71355608-71356183	NM_001102658	CT62	576	171	6	81.76	60.89	44.38	chr15	71407839	71402582	-	intergenic	51944
chr2:233708745-233709027	NM_001103146	GIGYF2	283	141	4	61.89	27.57	47.29	chr2	233562014	233725289	+	exon	146872
chr2:233546296-233546691	NM_001103146	GIGYF2	396	198	4	41.6	19.49	60.19	chr2	233562014	233725289	+	upstream	-15521
chr2:233708745-233709027	NM_001103147	GIGYF2	283	141	4	61.89	27.57	47.29	chr2	233562014	233725289	+	exon	146872
chr2:233546296-233546691	NM_001103147	GIGYF2	396	198	4	41.6	19.49	60.19	chr2	233562014	233725289	+	upstream	-15521
chr2:233708745-233709027	NM_001103148	GIGYF2	283	141	4	61.89	27.57	47.29	chr2	233562014	233725289	+	exon	146872
chr2:233546296-233546691	NM_001103148	GIGYF2	396	198	4	41.6	19.49	60.19	chr2	233562014	233725289	+	upstream	-15521
chr19:46970426-46971286	NM_001103149	PNMAL1	861	368	6	50.24	18.27	55.46	chr19	46974820	46969747	-	exon	3964
chr17:44408858-44409352	NM_001103154	ARL17B	495	162	6	46.12	15.07	58.45	chr17	44439134	44376912	-	intron	30029
chr3:140660642-140660920	NM_001104647	SLC25A36	279	139	11	369	653.54	62.98	chr3	140660661	140698785	+	promoter	120
chr2:158617384-158617588	NM_001105	ACVR1	205	102	3	117.07	178.24	43.85	chr2	158731623	158592957	-	exon	114137
chr16:30673843-30674148	NM_001105079	FBRS	306	153	10	241.39	173.98	59.82	chr16	30670839	30682131	+	exon	3156
chr16:30675519-30675781	NM_001105079	FBRS	263	131	6	166.63	121.78	54	chr16	30670839	30682131	+	exon	4811
chr16:30665906-30666555	NM_001105079	FBRS	650	191	39	478.94	85.49	58.86	chr16	30670839	30682131	+	upstream	-4609
chr16:30667064-30667707	NM_001105079	FBRS	644	456	8	96.85	81.19	47.21	chr16	30670839	30682131	+	upstream	-3454
chr16:30675994-30676246	NM_001105079	FBRS	253	126	3	60.61	36.54	47.45	chr16	30670839	30682131	+	exon	5281
chr16:30669887-30670410	NM_001105079	FBRS	524	149	4	40.65	18.27	62.22	chr16	30670839	30682131	+	promoter	-691
chr16:30680377-30682018	NM_001105079	FBRS	1642	249	21	75.45	9.6	44.48	chr16	30670839	30682131	+	exon	10358
chr2:120438593-120439537	NM_001105198	TMEM177	945	758	9	91.4	48.71	42.95	chr2	120436742	120439694	+	exon	2323
chr2:120438593-120439537	NM_001105199	TMEM177	945	758	9	91.4	48.71	42.95	chr2	120436742	120439694	+	exon	2323
chr8:37962952-37963449	NM_001105214	ASH2L	498	155	5	106.25	194.85	45.02	chr8	37963310	37997598	+	promoter	-110
chr12:109094936-109095139	NM_001105237	CORO1C	204	102	3	117.07	178.24	43.85	chr12	109096774	109038884	-	promoter	1737
chr2:219528794-219529319	NM_001105537	ZNF142	526	333	5	78.37	52.19	44.88	chr2	219524263	219502639	-	upstream	-4793
chr2:219502781-219503385	NM_001105537	ZNF142	605	418	7	78.57	36.84	45.01	chr2	219524263	219502639	-	exon	21180
chr8:81397887-81398340	NM_001105539	ZBTB10	454	129	4	72.66	73.07	45.22	chr8	81398447	81438500	+	promoter	-334
chr8:81546962-81547405	NM_001105539	ZBTB10	444	336	3	48.84	32.48	57.29	chr8	81398447	81438500	+	intergenic	148736
chr8:81552595-81553208	NM_001105539	ZBTB10	614	473	4	41.6	22.43	60.19	chr8	81398447	81438500	+	intergenic	154454
chr6:127677664-127677949	NM_001105544	ECHDC1	286	143	4	69.6	37.47	45.67	chr6	127664754	127609856	-	upstream	-13052
chr6:127677664-127677949	NM_001105545	ECHDC1	286	143	4	69.6	37.47	45.67	chr6	127664754	127609856	-	upstream	-13052
chr19:33182740-33183448	NM_001105570	NUDT19	709	171	7	101.86	69.08	46.83	chr19	33182866	33204702	+	promoter	228
chr3:38454499-38455009	NM_001106	ACVR2B	511	145	5	79.11	52.19	45.2	chr3	38495789	38534633	+	intergenic	-41035
chr10:135103285-135103543	NM_001109	ADAM8	259	129	4	134.24	194.85	49.13	chr10	135090407	135075919	-	upstream	-13007
chr12:112739700-112740037	NM_001109662	HECTD4	338	169	8	213.02	475.3	54.74	chr12	112819896	112597991	-	intron	80028
chr12:112704898-112705165	NM_001109662	HECTD4	268	134	6	188.29	356.48	54.06	chr12	112819896	112597991	-	intron	114865
chr6:30614110-30614486	NM_001109938	C6orf136	377	188	3	42.7	30.45	60.3	chr6	30614815	30620987	+	promoter	-517
chr4:152498765-152499073	NM_001109977	FAM160A1	309	154	4	117.07	237.65	43.85	chr4	152330397	152584784	+	exon	168522
chr4:152274016-152274241	NM_001109977	FAM160A1	226	113	4	164.01	237.65	49.96	chr4	152330397	152584784	+	intergenic	-56269
chr4:152570947-152571634	NM_001109977	FAM160A1	688	331	9	151.16	146.14	50.55	chr4	152330397	152584784	+	exon	240893
chrX:153599355-153599613	NM_001110556	FLNA	259	129	4	140.25	237.65	49.1	chrX	153603006	153576899	-	exon	3522
chrX:153586499-153586762	NM_001110556	FLNA	264	132	9	219.91	109.61	57.72	chrX	153603006	153576899	-	exon	16376
chrX:153589678-153590566	NM_001110556	FLNA	889	433	5	53.29	32.48	49.17	chrX	153603006	153576899	-	exon	12884
chrX:153583260-153583521	NM_001110556	FLNA	262	131	3	47.12	19.14	58.24	chrX	153603006	153576899	-	exon	19616
chrX:153588564-153589007	NM_001110556	FLNA	444	193	4	41.6	16.22	60.19	chrX	153603006	153576899	-	exon	14221
chrX:153579922-153580131	NM_001110556	FLNA	210	105	3	49.25	12.38	57.42	chrX	153603006	153576899	-	exon	22980
chrX:153582231-153582724	NM_001110556	FLNA	494	255	6	54.09	12.03	49.49	chrX	153603006	153576899	-	intron	20529
chr1:1625343-1625750	NM_001110781	SLC35E2B	408	306	5	106.69	162.38	44.89	chr1	1624243	1592938	-	promoter	-1303
chr2:68546360-68546567	NM_001111101	CNRIP1	208	104	3	117.07	178.24	43.85	chr2	68547183	68511302	-	promoter	720
chr2:68520874-68521238	NM_001111101	CNRIP1	365	182	3	61.33	91.34	47.42	chr2	68547183	68511302	-	intron	26127
chr21:46494495-46494721	NM_001112	ADARB1	227	113	4	140.91	121.78	51.68	chr21	46494492	46646478	+	promoter	116
chr14:105350196-105350792	NM_001112726	CEP170B	597	278	6	122.15	194.85	49.51	chr14	105331649	105363107	+	exon	18845
chr14:105352627-105353658	NM_001112726	CEP170B	1032	545	18	299.78	194.85	61.98	chr14	105331649	105363107	+	exon	21493
chr14:105361145-105361873	NM_001112726	CEP170B	729	195	12	117.33	48.71	50.29	chr14	105331649	105363107	+	exon	29860
chr14:105362336-105362924	NM_001112726	CEP170B	589	474	3	42.02	28.69	60.51	chr14	105331649	105363107	+	exon	30981
chr18:32870965-32871240	NM_001112734	ZSCAN30	276	138	3	90.27	146.14	43.7	chr18	32870209	32831021	-	promoter	-893
chr3:56716402-56716966	NM_001112736	FAM208A	565	443	7	112.37	112.42	44.63	chr3	56717135	56654159	-	promoter	451
chr3:56675370-56675739	NM_001112736	FAM208A	370	185	5	68.63	45.06	46.12	chr3	56717135	56654159	-	exon	41581
chr11:17794633-17794834	NM_001112741	KCNC1	202	101	3	117.07	178.24	43.85	chr11	17757494	17804602	+	intron	37239
chr12:57118751-57119005	NM_001113201	NACA	255	127	6	86.43	18.27	43.88	chr12	57119076	57106210	-	promoter	198
chr12:57118751-57119005	NM_001113202	NACA	255	127	6	86.43	18.27	43.88	chr12	57119326	57106210	-	promoter	448
chr12:57118751-57119005	NM_001113203	NACA	255	127	6	86.43	18.27	43.88	chr12	57119326	57106210	-	promoter	448
chr7:139415533-139416848	NM_001113239	HIPK2	1316	373	22	444.39	534.71	59.16	chr7	139477693	139246315	-	exon	61503
chr7:139281454-139281736	NM_001113239	HIPK2	283	141	7	213.02	415.89	54.74	chr7	139477693	139246315	-	exon	196098
chr7:139315849-139316105	NM_001113239	HIPK2	257	128	4	140.25	237.65	49.1	chr7	139477693	139246315	-	exon	161716
chr7:139297934-139298137	NM_001113239	HIPK2	204	102	3	117.07	178.24	43.85	chr7	139477693	139246315	-	exon	179658
chr7:139268618-139268922	NM_001113239	HIPK2	305	152	3	72.83	178.24	45.18	chr7	139477693	139246315	-	exon	208923
chr7:139257736-139258168	NM_001113239	HIPK2	433	162	8	150.55	146.14	50.32	chr7	139477693	139246315	-	exon	219741
chr7:139255946-139257408	NM_001113239	HIPK2	1463	194	12	179.42	121.78	52.95	chr7	139477693	139246315	-	exon	221016
chr7:139254940-139255650	NM_001113239	HIPK2	711	197	6	74.62	81.19	44.17	chr7	139477693	139246315	-	exon	222398
chr7:139252716-139253943	NM_001113239	HIPK2	1228	782	14	167.83	60.89	53.62	chr7	139477693	139246315	-	exon	224364
chr7:139251778-139252190	NM_001113239	HIPK2	413	188	7	95.75	50.39	47.23	chr7	139477693	139246315	-	exon	225709
chr7:139250839-139251698	NM_001113239	HIPK2	860	303	10	93.25	34.8	42.9	chr7	139477693	139246315	-	exon	226425
chr7:139249019-139249645	NM_001113239	HIPK2	627	439	5	46.6	23.2	58.66	chr7	139477693	139246315	-	exon	228361
chr7:139246928-139248081	NM_001113239	HIPK2	1154	957	17	100.36	21.92	46.89	chr7	139477693	139246315	-	exon	230189
chr1:21714927-21715474	NM_001113348	ECE1	548	177	7	153.12	356.48	50.6	chr1	21672034	21543739	-	intergenic	-43166
chr4:6862890-6863670	NM_001113361	TBC1D14	781	319	4	55.92	38.05	49.14	chr4	6911170	7034845	+	intergenic	-47890
chr4:6925384-6925806	NM_001113361	TBC1D14	423	278	4	59.43	36.54	48.44	chr4	6911170	7034845	+	exon	14425
chr4:7033524-7034021	NM_001113361	TBC1D14	498	262	7	71.34	24.36	45.11	chr4	6911170	7034845	+	exon	122602
chr4:6883136-6883546	NM_001113361	TBC1D14	411	236	5	58.13	24.36	49.02	chr4	6911170	7034845	+	intergenic	-27829
chr4:7032054-7033372	NM_001113361	TBC1D14	1319	1047	20	148.74	21.42	50.38	chr4	6911170	7034845	+	exon	121543
chr15:89828235-89828508	NM_001113378	FANCI	274	137	4	69.6	37.47	45.67	chr15	89787193	89860362	+	exon	41178
chr15:89811547-89811826	NM_001113378	FANCI	280	140	4	61.63	27.28	47.48	chr15	89787193	89860362	+	exon	24493
chr15:89843009-89843224	NM_001113378	FANCI	216	108	7	80.39	9.21	44.53	chr15	89787193	89860362	+	exon	55923
chr17:21454293-21454908	NM_001113434	C17orf51	616	157	5	85.25	178.24	43.4	chr17	21454941	21431570	-	promoter	341
chr17:21434922-21435287	NM_001113434	C17orf51	366	183	4	52.1	32.48	48.95	chr17	21454941	21431570	-	exon	19837
chr17:21437221-21437596	NM_001113434	C17orf51	376	188	3	43.41	31.77	59.42	chr17	21454941	21431570	-	exon	17533
chr17:21438510-21438816	NM_001113434	C17orf51	307	153	4	63.93	29.91	47.07	chr17	21454941	21431570	-	exon	16278
chr17:21435570-21436992	NM_001113434	C17orf51	1423	483	13	67.22	15.22	46.21	chr17	21454941	21431570	-	exon	18660
chr17:75494584-75496539	NM_001113495	SEPT9	1956	148	36	141.15	13.23	51.96	chr17	75471324	75496678	+	exon	24237
chr16:89783090-89784846	NM_001113525	ZNF276	1757	819	33	197.92	33.21	55.56	chr16	89787951	89807332	+	upstream	-3983
chr16:89804622-89805348	NM_001113525	ZNF276	727	534	6	44.23	18.27	59.3	chr16	89787951	89807332	+	exon	17034
chr16:89805876-89807111	NM_001113525	ZNF276	1236	435	8	47	12.9	58.3	chr16	89787951	89807332	+	exon	18542
chr17:16373604-16374151	NM_001113567	LRRC75A	548	102	3	45.3	32.48	58.69	chr17	16395505	16345318	-	intron	21628
chr2:233785015-233785376	NM_001114090	NGEF	362	181	5	117.07	297.06	43.85	chr2	233792861	233743395	-	exon	7666
chr17:45236384-45236894	NM_001114091	CDC27	511	323	4	89.27	178.24	43.58	chr17	45266678	45195062	-	intron	30039
chr17:45234564-45234865	NM_001114091	CDC27	302	151	4	46.46	14.71	58.68	chr17	45266678	45195062	-	exon	31964
chr19:34663351-34663711	NM_001114093	LSM14A	361	180	9	213.02	534.71	54.74	chr19	34663351	34720420	+	promoter	180
chr19:34513495-34513785	NM_001114093	LSM14A	291	145	4	76.26	48.71	44.04	chr19	34663351	34720420	+	intergenic	-149711
chr19:34706006-34706270	NM_001114093	LSM14A	265	132	5	87.72	32.05	43.69	chr19	34663351	34720420	+	exon	42787
chr1:68962572-68962824	NM_001114120	DEPDC1	253	126	3	94.56	178.24	44.23	chr1	68962904	68939834	-	promoter	206
chr19:45981723-45982084	NM_001114171	FOSB	362	181	3	45.75	36.54	58.56	chr19	45971252	45978437	+	intergenic	10651
chr12:19537788-19538042	NM_001114176	AEBP2	255	127	5	164.01	297.06	49.96	chr12	19592607	19675173	+	intergenic	-54692
chr12:19653010-19653222	NM_001114176	AEBP2	213	106	3	117.07	178.24	43.85	chr12	19592607	19675173	+	exon	60509
chr12:19609942-19610390	NM_001114176	AEBP2	449	176	17	160.24	35	49.79	chr12	19592607	19675173	+	intron	17559
chr12:110034619-110034964	NM_001114185	MVK	346	173	6	92.57	73.07	42.95	chr12	110011499	110035075	+	exon	23292
chr5:78919068-78919520	NM_001114393	PAPD4	453	149	4	41.6	16.55	60.19	chr5	78908242	78982471	+	exon	11052
chr5:78915424-78915632	NM_001114393	PAPD4	209	104	3	54.37	15.27	49.57	chr5	78908242	78982471	+	exon	7286
chr5:78919068-78919520	NM_001114394	PAPD4	453	149	4	41.6	16.55	60.19	chr5	78908242	78982471	+	exon	11052
chr5:78915424-78915632	NM_001114394	PAPD4	209	104	3	54.37	15.27	49.57	chr5	78908242	78982471	+	exon	7286
chr7:102272023-102272225	NM_001114403	UPK3BL	203	101	3	76.26	36.54	44.04	chr7	102283238	102277471	-	intergenic	11114
chr1:16722143-16723501	NM_001114600	SZRD1	1359	350	55	297.53	22.48	63.14	chr1	16693524	16724643	+	exon	29298
chr1:16721516-16722007	NM_001114600	SZRD1	492	168	8	52.79	12.18	49.16	chr1	16693524	16724643	+	exon	28237
chr8:57079446-57079663	NM_001114634	PLAG1	218	109	3	111.92	146.14	44.54	chr8	57123859	57073467	-	exon	44305
chr8:57075327-57075923	NM_001114634	PLAG1	597	193	3	46.26	37.47	58.78	chr8	57123859	57073467	-	exon	48234
chr8:57079446-57079663	NM_001114635	PLAG1	218	109	3	111.92	146.14	44.54	chr8	57123859	57073467	-	exon	44305
chr8:57075327-57075923	NM_001114635	PLAG1	597	193	3	46.26	37.47	58.78	chr8	57123859	57073467	-	exon	48234
chr2:58478561-58479771	NM_001114636	FANCL	1211	724	41	92.16	9.74	43.17	chr2	58468515	58386377	-	upstream	-10651
chr4:135873371-135873890	NM_001114734	PABPC4L	520	153	6	132.31	237.65	47.86	chr4	135122903	135117488	-	intergenic	-750727
chr4:135120636-135122750	NM_001114734	PABPC4L	2115	1336	24	235.77	52.19	57.82	chr4	135122903	135117488	-	promoter	1210
chr1:1469273-1469709	NM_001114748	TMEM240	437	129	6	46.12	13.3	58.45	chr1	1475740	1470157	-	intergenic	6249
chr1:1477052-1477533	NM_001114748	TMEM240	482	269	16	50.13	6.64	55.51	chr1	1475740	1470157	-	promoter	-1552
chr1:46099148-46099350	NM_001114938	CCDC17	203	101	3	76.26	36.54	44.04	chr1	46089731	46085715	-	upstream	-9518
chr1:224621365-224622430	NM_001115113	WDR26	1066	932	17	176.84	51.93	53.22	chr1	224622001	224572844	-	promoter	104
chr16:4163807-4164710	NM_001116	ADCY9	904	632	12	149.86	55.05	50.13	chr16	4166186	4012649	-	promoter	1928
chr4:2831194-2831735	NM_001119	ADD1	542	345	9	131.74	85.25	48.1	chr4	2845583	2931802	+	upstream	-14119
chr4:2841962-2842165	NM_001119	ADD1	204	102	5	54.43	6.77	49.6	chr4	2845583	2931802	+	upstream	-3520
chr4:2937217-2938052	NM_001120	MFSD10	836	194	7	55.96	20.3	49.45	chr4	2935964	2932287	-	promoter	-1670
chr9:19120875-19121177	NM_001122	PLIN2	303	151	4	46.54	14.76	58.64	chr9	19127604	19115758	-	exon	6578
chrX:119645879-119646295	NM_001122606	LAMP2	417	277	3	53.69	40.59	49.49	chrX	119603204	119560002	-	intergenic	-42883
chrX:11130128-11130330	NM_001122608	HCCS	203	101	3	94.01	73.07	42.81	chrX	11129405	11141204	+	promoter	824
chr3:167452480-167452771	NM_001122752	SERPINI1	292	146	3	75.37	73.07	43.82	chr3	167453431	167543357	+	promoter	-806
chr6:80146625-80146903	NM_001122769	LCA5	279	139	14	102.19	8.52	46.24	chr6	80247147	80194707	-	intergenic	100383
chr16:31123188-31123885	NM_001122957	BCKDK	698	515	15	137.34	51	49.2	chr16	31119614	31124112	+	exon	3922
chr16:31120354-31120752	NM_001122957	BCKDK	399	199	7	65.19	22.68	46.41	chr16	31119614	31124112	+	promoter	939
chr3:48964855-48965139	NM_001123040	ARIH2OS	285	142	9	54.53	6.94	49.67	chr3	48956818	48955220	-	upstream	-8179
chr9:127951870-127952138	NM_001123355	PPP6C	269	134	4	117.07	237.65	43.85	chr9	127952218	127908851	-	promoter	214
chr9:127951870-127952138	NM_001123369	PPP6C	269	134	4	117.07	237.65	43.85	chr9	127952218	127908851	-	promoter	214
chr1:149783350-149784001	NM_001123375	HIST2H3D	652	301	80	1915.66	1242.2	15.79	chr1	149785236	149784779	-	promoter	1561
chr1:149784808-149785270	NM_001123375	HIST2H3D	463	159	18	438.78	712.95	58.08	chr1	149785236	149784779	-	promoter	197
chr22:40706759-40707015	NM_001123378	ADSL	257	128	3	94.56	178.24	44.23	chr22	40742503	40762752	+	intergenic	-35616
chr22:40721501-40721912	NM_001123378	ADSL	412	149	4	43.66	33.21	59.61	chr22	40742503	40762752	+	intergenic	-20797
chr22:40722226-40722683	NM_001123378	ADSL	458	267	4	49.29	24.36	57.43	chr22	40742503	40762752	+	intergenic	-20049
chr22:40723980-40724588	NM_001123378	ADSL	609	188	5	53.17	22.14	49.12	chr22	40742503	40762752	+	upstream	-18219
chr22:40728957-40730229	NM_001123378	ADSL	1273	267	14	100.23	21	46.89	chr22	40742503	40762752	+	upstream	-12910
chr22:40719045-40719350	NM_001123378	ADSL	306	153	6	67.51	20.88	46.04	chr22	40742503	40762752	+	intergenic	-23306
chr22:40725352-40725973	NM_001123378	ADSL	622	434	7	56.06	18.94	49.49	chr22	40742503	40762752	+	upstream	-16841
chr22:40726426-40727668	NM_001123378	ADSL	1243	224	10	61.04	15.97	47.64	chr22	40742503	40762752	+	upstream	-15456
chr22:40719748-40720213	NM_001123378	ADSL	466	131	6	51.75	13.92	54.57	chr22	40742503	40762752	+	intergenic	-22523
chr22:40660671-40662113	NM_001123378	ADSL	1443	813	16	84	13.53	44.24	chr22	40742503	40762752	+	intergenic	-81111
chr22:40730231-40731722	NM_001123378	ADSL	1492	520	21	55.65	7.71	49.2	chr22	40742503	40762752	+	upstream	-11527
chrX:39922902-39923249	NM_001123383	BCOR	348	174	4	94.56	237.65	44.23	chrX	40036582	39910498	-	exon	113507
chrX:40005705-40005908	NM_001123383	BCOR	204	102	3	94.01	73.07	42.81	chrX	40036582	39910498	-	intron	30776
chrX:39921976-39922230	NM_001123383	BCOR	255	127	3	75.37	73.07	43.82	chrX	40036582	39910498	-	exon	114479
chrX:39921373-39921667	NM_001123383	BCOR	295	147	3	75.37	73.07	43.82	chrX	40036582	39910498	-	exon	115062
chrX:39930220-39930476	NM_001123383	BCOR	257	128	3	60.61	36.54	47.45	chrX	40036582	39910498	-	exon	106234
chrX:39931608-39934169	NM_001123383	BCOR	2562	805	48	366.14	34.8	63.02	chrX	40036582	39910498	-	exon	103694
chrX:39922902-39923249	NM_001123384	BCOR	348	174	4	94.56	237.65	44.23	chrX	40036582	39910498	-	exon	113507
chrX:40005705-40005908	NM_001123384	BCOR	204	102	3	94.01	73.07	42.81	chrX	40036582	39910498	-	intron	30776
chrX:39921976-39922230	NM_001123384	BCOR	255	127	3	75.37	73.07	43.82	chrX	40036582	39910498	-	exon	114479
chrX:39921373-39921667	NM_001123384	BCOR	295	147	3	75.37	73.07	43.82	chrX	40036582	39910498	-	exon	115062
chrX:39930220-39930476	NM_001123384	BCOR	257	128	3	60.61	36.54	47.45	chrX	40036582	39910498	-	exon	106234
chrX:39931608-39934169	NM_001123384	BCOR	2562	805	48	366.14	34.8	63.02	chrX	40036582	39910498	-	exon	103694
chrX:39922902-39923249	NM_001123385	BCOR	348	174	4	94.56	237.65	44.23	chrX	39956719	39910498	-	exon	33644
chrX:39956558-39957167	NM_001123385	BCOR	610	118	4	85.46	178.24	43.44	chrX	39956719	39910498	-	promoter	-143
chrX:39921976-39922230	NM_001123385	BCOR	255	127	3	75.37	73.07	43.82	chrX	39956719	39910498	-	exon	34616
chrX:39921373-39921667	NM_001123385	BCOR	295	147	3	75.37	73.07	43.82	chrX	39956719	39910498	-	exon	35199
chrX:39930220-39930476	NM_001123385	BCOR	257	128	3	60.61	36.54	47.45	chrX	39956719	39910498	-	exon	26371
chrX:39931608-39934169	NM_001123385	BCOR	2562	805	48	366.14	34.8	63.02	chrX	39956719	39910498	-	exon	23831
chr20:43530159-43530468	NM_001124756	PABPC1L	310	155	17	128.41	12.84	48.58	chr20	43538700	43567958	+	upstream	-8387
chr3:52643572-52644088	NM_001124767	SMIM4	517	366	3	53.14	48.71	49.1	chr3	52570620	52574586	+	intergenic	73210
chr3:52558435-52558730	NM_001124767	SMIM4	296	148	5	45.75	12.02	58.55	chr3	52570620	52574586	+	upstream	-12038
chr10:89623407-89624299	NM_001126049	KLLN	893	725	16	221.09	109.61	58.19	chr10	89623194	89618917	-	promoter	-659
chr1:156721149-156721421	NM_001126050	HDGF	273	136	6	45.48	7.98	58.63	chr1	156722240	156711898	-	promoter	955
chr1:156721149-156721421	NM_001126051	HDGF	273	136	6	45.48	7.98	58.63	chr1	156722024	156711898	-	promoter	739
chrX:41957883-41958480	NM_001126054	CASK	598	395	17	64.44	10.2	46.84	chrX	41782287	41374188	-	intergenic	-175894
chrX:41957883-41958480	NM_001126055	CASK	598	395	17	64.44	10.2	46.84	chrX	41782287	41374188	-	intergenic	-175894
chr6:73904707-73905122	NM_001126063	KHDC1L	416	253	4	74.53	73.07	44.23	chr6	73935175	73933267	-	intergenic	30261
chr17:7579309-7579610	NM_001126115	TP53	302	151	3	72.83	178.24	45.18	chr17	7578811	7571719	-	promoter	-648
chr17:7579309-7579610	NM_001126116	TP53	302	151	3	72.83	178.24	45.18	chr17	7578811	7571719	-	promoter	-648
chr17:7579309-7579610	NM_001126117	TP53	302	151	3	72.83	178.24	45.18	chr17	7578811	7571719	-	promoter	-648
chr17:73334862-73335189	NM_001126121	SLC25A19	328	164	7	100.4	42.62	46.99	chr17	73285530	73269060	-	intergenic	-49495
chr17:73334862-73335189	NM_001126122	SLC25A19	328	164	7	100.4	42.62	46.99	chr17	73285530	73269060	-	intergenic	-49495
chr7:102087181-102087746	NM_001126340	ORAI2	566	162	6	85.94	68.93	43.43	chr7	102073976	102097268	+	exon	13487
chr4:544477-544914	NM_001127178	PIGG	438	273	3	71.27	118.83	45.14	chr4	492988	533710	+	intergenic	51707
chr1:173793719-173794179	NM_001127181	CENPL	461	165	5	40.77	13.35	62.23	chr1	173793777	173768687	-	promoter	-172
chr10:95256349-95256595	NM_001127182	CEP55	247	123	3	86.34	121.78	43.76	chr10	95256368	95288849	+	promoter	104
chr10:95275104-95275353	NM_001127182	CEP55	250	125	3	55.09	28.1	49.25	chr10	95256368	95288849	+	exon	18860
chr10:95262842-95263053	NM_001127182	CEP55	212	106	5	77.39	12.18	44.74	chr10	95256368	95288849	+	exon	6579
chr15:75074419-75074843	NM_001127190	CSK	425	192	9	89.08	27.6	43.46	chr15	75074424	75095539	+	promoter	207
chr16:4559405-4560023	NM_001127205	HMOX2	619	303	8	66.5	18.85	46.53	chr16	4545858	4560348	+	exon	13856
chr16:4557708-4558196	NM_001127205	HMOX2	489	196	12	91.13	15.88	42.96	chr16	4545858	4560348	+	exon	12094
chr10:118764521-118764784	NM_001127211	SHTN1	264	132	6	213.02	356.48	54.74	chr10	118765088	118642887	-	promoter	436
chr1:92941251-92941719	NM_001127215	GFI1	469	332	5	62.01	32.48	47.29	chr1	92949356	92940317	-	exon	7871
chr13:37446788-37447136	NM_001127217	SMAD9	349	174	4	94.56	237.65	44.23	chr13	37494409	37418967	-	exon	47447
chr13:37453469-37453978	NM_001127217	SMAD9	510	363	4	89.31	178.24	43.56	chr13	37494409	37418967	-	exon	40686
chr7:44161481-44161855	NM_001127218	POLD2	375	187	8	92	38.97	42.97	chr7	44163169	44154278	-	promoter	1501
chr7:44155306-44155930	NM_001127218	POLD2	625	138	8	52.24	17.76	49.2	chr7	44163169	44154278	-	intron	7551
chr17:46178613-46178825	NM_001127228	CBX1	213	106	6	263.68	356.48	58.05	chr17	46178883	46147413	-	promoter	164
chr5:56615606-56615882	NM_001127236	GPBP1	277	138	3	54.3	27.06	49.56	chr5	56509900	56560506	+	intergenic	105844
chr1:154218619-154218899	NM_001127320	UBAP2L	281	140	6	137.93	97.43	49.36	chr1	154192647	154235981	+	exon	26112
chr1:154192777-154193127	NM_001127320	UBAP2L	351	175	15	219.36	64.12	57.9	chr1	154192647	154235981	+	promoter	305
chr1:154186859-154187143	NM_001127320	UBAP2L	285	142	6	111.32	48.71	44.62	chr1	154192647	154235981	+	upstream	-5646
chr1:154184911-154185169	NM_001127320	UBAP2L	259	129	6	116.74	37.85	43.79	chr1	154192647	154235981	+	upstream	-7607
chr1:33429660-33430029	NM_001127361	RNF19B	370	185	3	72.83	178.24	45.18	chr1	33430414	33402046	-	promoter	570
chr12:95456275-95456583	NM_001127362	NR2C1	309	154	4	64.09	30.1	46.9	chr12	95467404	95424184	-	exon	10975
chr2:54014180-54014570	NM_001127397	ERLEC1	391	195	4	94.56	237.65	44.23	chr2	54014067	54045956	+	promoter	308
chr2:54014180-54014570	NM_001127398	ERLEC1	391	195	4	94.56	237.65	44.23	chr2	54014067	54045956	+	promoter	308
chr2:30379481-30379719	NM_001127399	YPEL5	239	119	4	45.58	9.55	58.59	chr2	30369749	30383399	+	exon	9851
chr2:30379481-30379719	NM_001127400	YPEL5	239	119	4	45.58	9.55	58.59	chr2	30369749	30383399	+	exon	9851
chr2:30379481-30379719	NM_001127401	YPEL5	239	119	4	45.58	9.55	58.59	chr2	30369749	30383399	+	exon	9851
chr20:5986744-5987260	NM_001127458	CRLS1	517	336	11	170.14	100.74	53.49	chr20	5987897	6020697	+	promoter	-895
chr7:128470506-128471020	NM_001127487	FLNC	515	168	6	132.61	297.06	47.88	chr7	128470482	128499328	+	promoter	281
chr4:113709265-113710104	NM_001127493	ANK2	840	262	28	120.88	9.44	49.89	chr4	113739238	114304896	+	intergenic	-29554
chr1:21904251-21904740	NM_001127501	ALPL	490	296	5	111.81	237.65	44.65	chr1	21835850	21904905	+	exon	68645
chr12:6782431-6783024	NM_001127582	ING4	594	131	3	50.78	48.71	55.36	chr12	6772308	6759703	-	upstream	-10419
chr12:6782431-6783024	NM_001127583	ING4	594	131	3	50.78	48.71	55.36	chr12	6772308	6759703	-	upstream	-10419
chr12:6782431-6783024	NM_001127584	ING4	594	131	3	50.78	48.71	55.36	chr12	6772308	6759703	-	upstream	-10419
chr12:6782431-6783024	NM_001127585	ING4	594	131	3	50.78	48.71	55.36	chr12	6772308	6759703	-	upstream	-10419
chr12:6782431-6783024	NM_001127586	ING4	594	131	3	50.78	48.71	55.36	chr12	6772308	6759703	-	upstream	-10419
chr16:30077030-30077318	NM_001127617	ALDOA	289	144	20	317.84	46.93	62.31	chr16	30075817	30081741	+	promoter	1357
chr13:100802689-100803302	NM_001127692	PCCA	614	416	5	53.29	29.91	49.17	chr13	100741268	101182691	+	intron	61727
chr18:21289857-21290194	NM_001127717	LAMA3	338	169	4	94.56	237.65	44.23	chr18	21269406	21535029	+	intron	20619
chr16:51185312-51185625	NM_001127892	SALL1	314	157	3	72.83	178.24	45.18	chr16	51184508	51169885	-	promoter	-960
chr16:51172675-51173757	NM_001127892	SALL1	1083	656	12	183.73	146.14	53.61	chr16	51184508	51169885	-	exon	11292
chr16:51174145-51175148	NM_001127892	SALL1	1004	479	14	224.89	146.14	57.53	chr16	51184508	51169885	-	exon	9862
[truncated: 16,358 more rows]
