# Supplementary material for: Hypoxia regulates overall mRNA homeostasis by inducing Met1-linked linear ubiquitination of AGO2 in cancer cells
Source: Nat Commun. 2021 Sep 13;12:5416. doi: 10.1038/s41467-021-25739-5 (PMC8438024; doi:10.1038/s41467-021-25739-5)
Supplement: Supplementary file 3 — Supplementary Data 2 [file 41467_2021_25739_MOESM3_ESM.xlsx]

## Sheet: Hypoxia_vs_Normoxia
	miRNA-seq Hypoxia vs Normoxia, Related to Supplementary Fig. 1c, 2g
miRNA Information			Fold change & Regulation		Tag counts (normalized) the normalized tag counts of the mature miRNA (TPM)
mature-miRNA	pre-miRNA	mature-sequence	Fold Change	Regulation	Hypoxia	Normoxia
hsa-let-7a-3p	hsa-let-7a-1	CUAUACAAUCUACUGUCUUUC	5	up	4
hsa-let-7a-3p	hsa-let-7a-3	CUAUACAAUCUACUGUCUUUC	5	up	4
hsa-let-7a-5p	hsa-let-7a-1	UGAGGUAGUAGGUUGUAUAGUU	-1.03528	down	651	674
hsa-let-7a-5p	hsa-let-7a-2	UGAGGUAGUAGGUUGUAUAGUU	-1.03528	down	651	674
hsa-let-7a-5p	hsa-let-7a-3	UGAGGUAGUAGGUUGUAUAGUU	-1.03528	down	651	674
hsa-let-7b-5p	hsa-let-7b	UGAGGUAGUAGGUUGUGUGGUU	-1.71594	down	344	591
hsa-let-7c-5p	hsa-let-7c	UGAGGUAGUAGGUUGUAUGGUU	-1.88889	down	179	339
hsa-let-7d-3p	hsa-let-7d	CUAUACGACCUGCUGCCUUUCU	-2.38095	down	20	49
hsa-let-7d-5p	hsa-let-7d	AGAGGUAGUAGGUUGCAUAGUU	1.16304	up	106	91
hsa-let-7e-3p	hsa-let-7e	CUAUACGGCCUCCUAGCUUUCC	-1.54545	down	10	16
hsa-let-7e-5p	hsa-let-7e	UGAGGUAGGAGGUUGUAUAGUU	1.12113	up	397	354
hsa-let-7f-5p	hsa-let-7f-1	UGAGGUAGUAGAUUGUAUAGUU	1.46257	up	1738	1188
hsa-let-7f-5p	hsa-let-7f-2	UGAGGUAGUAGAUUGUAUAGUU	1.46257	up	1738	1188
hsa-let-7g-3p	hsa-let-7g	CUGUACAGGCCACUGCCUUGC	-2	down	3	7
hsa-let-7g-5p	hsa-let-7g	UGAGGUAGUAGUUUGUACAGUU	1.09545	up	4280	3907
hsa-let-7i-5p	hsa-let-7i	UGAGGUAGUAGUUUGUGCUGUU	-1.41691	down	7569	10725
hsa-miR-1-3p	hsa-mir-1-2	UGGAAUGUAAAGAAGUAUGUAU	1.90909	up	20	10
hsa-miR-1-3p	hsa-mir-1-1	UGGAAUGUAAAGAAGUAUGUAU	1.90909	up	20	10
hsa-miR-100-5p	hsa-mir-100	AACCCGUAGAUCCGAACUUGUG	-1.15472	down	794	917
hsa-miR-101-3p	hsa-mir-101-1	UACAGUACUGUGAUAACUGAA	-1.76962	down	585	1036
hsa-miR-101-3p	hsa-mir-101-2	UACAGUACUGUGAUAACUGAA	-1.76962	down	585	1036
hsa-miR-10395-3p	hsa-mir-10395	AUGUAUUCGUACUGUCUGAUG	-2.5	down	3	9
hsa-miR-10399-5p	hsa-mir-10399	AAUUACAGAUUGUCUCAGAGA	-12	down		11
hsa-miR-103a-2-5p	hsa-mir-103a-2	AGCUUCUUUACAGUGCUGCCUUG	-8	down		7
hsa-miR-103a-3p	hsa-mir-103a-2	AGCAGCAUUGUACAGGGCUAUGA	1.00364	up	4961	4943
hsa-miR-103a-3p	hsa-mir-103a-1	AGCAGCAUUGUACAGGGCUAUGA	1.00364	up	4961	4943
hsa-miR-106b-3p	hsa-mir-106b	CCGCACUGUGGGUACUUGCUGC	-1.34423	down	1835	2467
hsa-miR-106b-5p	hsa-mir-106b	UAAAGUGCUGACAGUGCAGAU	-1.53608	down	96	148
hsa-miR-107	hsa-mir-107	AGCAGCAUUGUACAGGGCUAUCA	-1.29412	down	101	131
hsa-miR-10a-5p	hsa-mir-10a	UACCCUGUAGAUCCGAAUUUGUG	-1.25587	down	2383	2993
hsa-miR-10b-5p	hsa-mir-10b	UACCCUGUAGAACCGAAUUUGUG	-1.40292	down	684	960
hsa-miR-1180-3p	hsa-mir-1180	UUUCCGGCUCGCGUGGGUGUGU	-1.51261	down	713	1079
hsa-miR-12136	hsa-mir-12136	GAAAAAGUCAUGGAGGCC	-2.33333	down	5	13
hsa-miR-122-5p	hsa-mir-122	UGGAGUGUGACAAUGGUGUUUG	-1.19444	down	35	42
hsa-miR-1226-3p	hsa-mir-1226	UCACCAGCCCUGUGUUCCCUAG	1.26316	up	23	18
hsa-miR-1226-5p	hsa-mir-1226	GUGAGGGCAUGCAGGCCUGGAUGGGG	-5	down		4
hsa-miR-1229-3p	hsa-mir-1229	CUCUCACCACUGCCCUCCCACAG	2	up	7	3
hsa-miR-1246	hsa-mir-1246	AAUGGAUUUUUGGAGCAGG	-1.33333	down	23	31
hsa-miR-1249-3p	hsa-mir-1249	ACGCCCUUCCCCCCCUUCUUCA	-5	down		4
hsa-miR-1250-5p	hsa-mir-1250	ACGGUGCUGGAUGUGGCCUUU	-2.53846	down	12	32
hsa-miR-1255a	hsa-mir-1255a	AGGAUGAGCAAAGAAAGUAGAUU	-1.1875	down	15	18
hsa-miR-1257	hsa-mir-1257	AGUGAAUGAUGGGUUCUGACC	-2.8	down	4	13
hsa-miR-125a-3p	hsa-mir-125a	ACAGGUGAGGUUCUUGGGAGCC	-1.66667	down	5	9
hsa-miR-125a-5p	hsa-mir-125a	UCCCUGAGACCCUUUAACCUGUGA	1.01538	up	65	64
hsa-miR-125b-1-3p	hsa-mir-125b-1	ACGGGUUAGGCUCUUGGGAGCU	-12	down		11
hsa-miR-125b-2-3p	hsa-mir-125b-2	UCACAAGUCAGGCUCUUGGGAC	6	up	5
hsa-miR-125b-5p	hsa-mir-125b-1	UCCCUGAGACCCUAACUUGUGA	-1.8	down	9	17
hsa-miR-125b-5p	hsa-mir-125b-2	UCCCUGAGACCCUAACUUGUGA	-1.8	down	9	17
hsa-miR-126-3p	hsa-mir-126	UCGUACCGUGAGUAAUAAUGCG	1.45408	up	284	195
hsa-miR-126-5p	hsa-mir-126	CAUUAUUACUUUUGGUACGCG	4.1	up	40	9
hsa-miR-1260b	hsa-mir-1260b	AUCCCACCACUGCCACCAU	1.16667	up	13	11
hsa-miR-1262	hsa-mir-1262	AUGGGUGAAUUUGUAGAAGGAU	-8	down		7
hsa-miR-1266-5p	hsa-mir-1266	CCUCAGGGCUGUAGAACAGGGCU	-2.5	down	3	9
hsa-miR-1268a	hsa-mir-1268a	CGGGCGUGGUGGUGGGGG	-1.16667	down	17	20
hsa-miR-1269b	hsa-mir-1269b	CUGGACUGAGCCAUGCUACUGG	-28	down		27
hsa-miR-1271-5p	hsa-mir-1271	CUUGGCACCUAGCAAGCACUCA	-1.2973	down	73	95
hsa-miR-1272	hsa-mir-1272	GAUGAUGAUGGCAGCAAAUUCUGAAA	-5	down		4
hsa-miR-1273h-3p	hsa-mir-1273h	CUGCAGACUCGACCUCCCAGGC	-2.83333	down	5	16
hsa-miR-1275	hsa-mir-1275	GUGGGGGAGAGGCUGUC	-14	down		13
hsa-miR-1276	hsa-mir-1276	UAAAGAGCCCUGUGGAGACA	1.2	up	5	4
hsa-miR-1278	hsa-mir-1278	UAGUACUGUGCAUAUCAUCUAU	1.54	up	76	49
hsa-miR-128-1-5p	hsa-mir-128-1	CGGGGCCGUAGCACUGUCUGAGA	-2.5625	down	15	40
hsa-miR-128-3p	hsa-mir-128-1	UCACAGUGAACCGGUCUCUUU	-1.24588	down	1394	1737
hsa-miR-128-3p	hsa-mir-128-2	UCACAGUGAACCGGUCUCUUU	-1.24588	down	1394	1737
hsa-miR-1285-3p	hsa-mir-1285-1	UCUGGGCAACAAAGUGAGACCU	-1.25	down	7	9
hsa-miR-1285-3p	hsa-mir-1285-2	UCUGGGCAACAAAGUGAGACCU	-1.25	down	7	9
hsa-miR-1286	hsa-mir-1286	UGCAGGACCAAGAUGAGCCCU	-10	down		9
hsa-miR-1287-5p	hsa-mir-1287	UGCUGGAUCAGUGGUUCGAGUC	-1.33333	down	56	75
hsa-miR-1288-3p	hsa-mir-1288	UGGACUGCCCUGAUCUGGAGA	-2.15385	down	25	55
hsa-miR-129-5p	hsa-mir-129-1	CUUUUUGCGGUCUGGGCUUGC	-1.65517	down	57	95
hsa-miR-129-5p	hsa-mir-129-2	CUUUUUGCGGUCUGGGCUUGC	-1.65517	down	57	95
hsa-miR-1292-5p	hsa-mir-1292	UGGGAACGGGUUCCGGCAGACGCUG	-21	down		20
hsa-miR-1295a	hsa-mir-1295a	UUAGGCCGCAGAUCUGGGUGA	4	up	3
hsa-miR-1296-5p	hsa-mir-1296	UUAGGGCCCUGGCUCCAUCUCC	-1.53191	down	140	215
hsa-miR-1299	hsa-mir-1299	UUCUGGAAUUCUGUGUGAGGGA	-1.875	down	23	44
hsa-miR-1301-3p	hsa-mir-1301	UUGCAGCUGCCUGGGAGUGACUUC	1.01587	up	63	62
hsa-miR-1303	hsa-mir-1303	UUUAGAGACGGGGUCUUGCUCU	-2.61111	down	53	140
hsa-miR-1304-5p	hsa-mir-1304	UUUGAGGCUACAGUGAGAUGUG	-4.75	down	3	18
hsa-miR-1305	hsa-mir-1305	UUUUCAACUCUAAUGGGAGAGA	-1.33333	down	8	11
hsa-miR-1306-5p	hsa-mir-1306	CCACCUCCCCUGCAAACGUCCA	2.28571	up	47	20
hsa-miR-1307-3p	hsa-mir-1307	ACUCGGCGUGGCGUCGGUCGUG	-1.86283	down	225	420
hsa-miR-1307-5p	hsa-mir-1307	UCGACCGGACCUCGACCGGCU	-1.375	down	39	54
hsa-miR-130b-3p	hsa-mir-130b	CAGUGCAAUGAUGAAAGGGCAU	-3.77778	down	8	33
hsa-miR-130b-5p	hsa-mir-130b	ACUCUUUCCCUGUUGCACUAC	1.59259	up	85	53
hsa-miR-132-3p	hsa-mir-132	UAACAGUCUACAGCCAUGGUCG	1.45455	up	47	32
hsa-miR-132-5p	hsa-mir-132	ACCGUGGCUUUCGAUUGUUACU	-2.875	down	7	22
hsa-miR-1343-3p	hsa-mir-1343	CUCCUGGGGCCCGCACUCUCGC	-2	down	5	11
hsa-miR-135b-5p	hsa-mir-135b	UAUGGCUUUUCAUUCCUAUGUGA	4	up	3
hsa-miR-139-3p	hsa-mir-139	UGGAGACGCGGCCCUGUUGGAGU	4	up	3
hsa-miR-139-5p	hsa-mir-139	UCUACAGUGCACGUGUCUCCAGU	-1.17391	down	68	80
hsa-miR-140-3p	hsa-mir-140	UACCACAGGGUAGAACCACGG	-1.75	down	35	62
hsa-miR-140-5p	hsa-mir-140	CAGUGGUUUUACCCUAUGGUAG	-1.0119	down	83	84
hsa-miR-143-3p	hsa-mir-143	UGAGAUGAAGCACUGUAGCUC	-1.08911	down	201	219
hsa-miR-146a-5p	hsa-mir-146a	UGAGAACUGAAUUCCAUGGGUU	-19	down		18
hsa-miR-146b-3p	hsa-mir-146b	GCCCUGUGGACUCAGUUCUGGU	-5	down		4
hsa-miR-146b-5p	hsa-mir-146b	UGAGAACUGAAUUCCAUAGGCUG	-1.27679	down	111	142
hsa-miR-148a-3p	hsa-mir-148a	UCAGUGCACUACAGAACUUUGU	1.6948	up	248672	146726
hsa-miR-148a-5p	hsa-mir-148a	AAAGUUCUGAGACACUCCGACU	-2.45108	down	1021	2504
hsa-miR-148b-3p	hsa-mir-148b	UCAGUGCAUCACAGAACUUUGU	1.34357	up	8403	6254
hsa-miR-148b-5p	hsa-mir-148b	AAGUUCUGUUAUACACUCAGGC	1	up	22	22
hsa-miR-149-5p	hsa-mir-149	UCUGGCUCCGUGUCUUCACUCCC	-1.15508	down	186	215
hsa-miR-151a-3p	hsa-mir-151a	CUAGACUGAAGCUCCUUGAGG	-1.27136	down	17588	22361
hsa-miR-151a-5p	hsa-mir-151a	UCGAGGAGCUCACAGUCUAGU	2.23529	up	37	16
hsa-miR-152-3p	hsa-mir-152	UCAGUGCAUGACAGAACUUGG	-1.89046	down	282	534
hsa-miR-152-5p	hsa-mir-152	AGGUUCUGUGAUACACUCCGACU	-5	down	8	44
hsa-miR-153-3p	hsa-mir-153-1	UUGCAUAGUCACAAAAGUGAUC	5	up	4
hsa-miR-153-3p	hsa-mir-153-2	UUGCAUAGUCACAAAAGUGAUC	5	up	4
hsa-miR-15a-5p	hsa-mir-15a	UAGCAGCACAUAAUGGUUUGUG	-8	down		7
hsa-miR-15b-3p	hsa-mir-15b	CGAAUCAUUAUUUGCUGCUCUA	-1.85714	down	20	38
hsa-miR-15b-5p	hsa-mir-15b	UAGCAGCACAUCAUGGUUUACA	1.42797	up	336	235
hsa-miR-16-2-3p	hsa-mir-16-2	CCAAUAUUACUGUGCUGCUUUA	2	up	33	16
hsa-miR-16-5p	hsa-mir-16-1	UAGCAGCACGUAAAUAUUGGCG	1.08021	up	201	186
hsa-miR-16-5p	hsa-mir-16-2	UAGCAGCACGUAAAUAUUGGCG	1.08021	up	201	186
hsa-miR-17-3p	hsa-mir-17	ACUGCAGUGAAGGCACUUGUAG	-10	down		9
hsa-miR-17-5p	hsa-mir-17	CAAAGUGCUUACAGUGCAGGUAG	-1.31496	down	2031	2671
hsa-miR-181a-2-3p	hsa-mir-181a-2	ACCACUGACCGUUGACUGUACC	-1.71429	down	20	35
hsa-miR-181a-3p	hsa-mir-181a-1	ACCAUCGACCGUUGAUUGUACC	-1.125	down	7	8
hsa-miR-181a-5p	hsa-mir-181a-2	AACAUUCAACGCUGUCGGUGAGU	-1.31579	down	18	24
hsa-miR-181a-5p	hsa-mir-181a-1	AACAUUCAACGCUGUCGGUGAGU	-1.31579	down	18	24
hsa-miR-181b-5p	hsa-mir-181b-1	AACAUUCAUUGCUGUCGGUGGGU	-1.11765	down	16	18
hsa-miR-181b-5p	hsa-mir-181b-2	AACAUUCAUUGCUGUCGGUGGGU	-1.11765	down	16	18
hsa-miR-181c-5p	hsa-mir-181c	AACAUUCAACCUGUCGGUGAGU	-4	down		3
hsa-miR-181d-5p	hsa-mir-181d	AACAUUCAUUGUUGUCGGUGGGU	-1.72464	down	68	118
hsa-miR-182-5p	hsa-mir-182	UUUGGCAAUGGUAGAACUCACACU	-1.12289	down	650	730
hsa-miR-183-5p	hsa-mir-183	UAUGGCACUGGUAGAAUUCACU	1.13078	up	561	496
hsa-miR-184	hsa-mir-184	UGGACGGAGAACUGAUAAGGGU	9	up	8
hsa-miR-185-5p	hsa-mir-185	UGGAGAGAAAGGCAGUUCCUGA	-1.37862	down	448	618
hsa-miR-186-5p	hsa-mir-186	CAAAGAAUUCUCCUUUUGGGCU	-1.84746	down	943	1743
hsa-miR-188-3p	hsa-mir-188	CUCCCACAUGCAGGGUUUGCA	-5	down		4
hsa-miR-188-5p	hsa-mir-188	CAUCCCUUGCAUGGUGGAGGG	-1.3125	down	15	20
hsa-miR-18a-3p	hsa-mir-18a	ACUGCCCUAAGUGCUCCUUCUGG	-1.19643	down	55	66
hsa-miR-18a-5p	hsa-mir-18a	UAAGGUGCAUCUAGUGCAGAUAG	-1.24372	down	397	494
hsa-miR-1908-5p	hsa-mir-1908	CGGCGGGGACGGCGAUUGGUC	1.125	up	8	7
hsa-miR-191-5p	hsa-mir-191	CAACGGAAUCCCAAAAGCAGCUG	-1.2303	down	1154	1420
hsa-miR-1910-5p	hsa-mir-1910	CCAGUCCUGUGCCUGCCGCCU	4	up	3
hsa-miR-192-5p	hsa-mir-192	CUGACCUAUGAAUUGACAGCC	-1.14226	down	238	272
hsa-miR-193a-5p	hsa-mir-193a	UGGGUCUUUGCGGGCGAGAUGA	-1.75	down	7	13
hsa-miR-193b-3p	hsa-mir-193b	AACUGGCCCUCAAAGUCCCGCU	-2.10417	down	47	100
hsa-miR-194-5p	hsa-mir-194-1	UGUAACAGCAACUCCAUGUGGA	-1.2381	down	20	25
hsa-miR-194-5p	hsa-mir-194-2	UGUAACAGCAACUCCAUGUGGA	-1.2381	down	20	25
hsa-miR-195-3p	hsa-mir-195	CCAAUAUUGGCUGUGCUGCUCC	-1.33333	down	5	7
hsa-miR-195-5p	hsa-mir-195	UAGCAGCACAGAAAUAUUGGC	-8	down		7
hsa-miR-196a-5p	hsa-mir-196a-1	UAGGUAGUUUCAUGUUGUUGGG	-1.26316	down	37	47
hsa-miR-196a-5p	hsa-mir-196a-2	UAGGUAGUUUCAUGUUGUUGGG	-1.26316	down	37	47
hsa-miR-196b-5p	hsa-mir-196b	UAGGUAGUUUCCUGUUGUUGGG	1.3304	up	301	226
hsa-miR-197-3p	hsa-mir-197	UUCACCACCUUCUCCACCCAGC	-1.26029	down	752	948
hsa-miR-199a-3p	hsa-mir-199a-1	ACAGUAGUCUGCACAUUGGUUA	1	up	4	4
hsa-miR-199a-3p	hsa-mir-199a-2	ACAGUAGUCUGCACAUUGGUUA	1	up	4	4
hsa-miR-199a-5p	hsa-mir-199a-1	CCCAGUGUUCAGACUACCUGUUC	-1.7	down	9	16
hsa-miR-199a-5p	hsa-mir-199a-2	CCCAGUGUUCAGACUACCUGUUC	-1.7	down	9	16
hsa-miR-199b-3p	hsa-mir-199b	ACAGUAGUCUGCACAUUGGUUA	1	up	4	4
hsa-miR-199b-5p	hsa-mir-199b	CCCAGUGUUUAGACUAUCUGUUC	-1.75	down	11	20
hsa-miR-19a-3p	hsa-mir-19a	UGUGCAAAUCUAUGCAAAACUGA	-1.46939	down	48	71
hsa-miR-19b-1-5p	hsa-mir-19b-1	AGUUUUGCAGGUUUGCAUCCAGC	-4.66667	down	5	27
hsa-miR-19b-3p	hsa-mir-19b-1	UGUGCAAAUCCAUGCAAAACUGA	-2.12088	down	90	192
hsa-miR-19b-3p	hsa-mir-19b-2	UGUGCAAAUCCAUGCAAAACUGA	-2.12088	down	90	192
hsa-miR-200a-5p	hsa-mir-200a	CAUCUUACCGGACAGUGCUGGA	6	up	5
hsa-miR-200c-3p	hsa-mir-200c	UAAUACUGCCGGGUAAUGAUGGA	1.11765	up	18	16
hsa-miR-203a-3p	hsa-mir-203a	GUGAAAUGUUUAGGACCACUAG	4	up	3
hsa-miR-20a-5p	hsa-mir-20a	UAAAGUGCUUAUAGUGCAGGUAG	1.44976	up	2726	1880
hsa-miR-21-3p	hsa-mir-21	CAACACCAGUCGAUGGGCUGU	-2.72727	down	10	29
hsa-miR-21-5p	hsa-mir-21	UAGCUUAUCAGACUGAUGUUGA	-1.26655	down	1706	2161
hsa-miR-210-3p	hsa-mir-210	CUGUGCGUGUGACAGCGGCUGA	-1.45342	down	160	233
hsa-miR-210-5p	hsa-mir-210	AGCCCCUGCCCACCGCACACUG	-1.38462	down	12	17
hsa-miR-2110	hsa-mir-2110	UUGGGGAAACGGCCGCUGAGUG	13	up	12
hsa-miR-212-5p	hsa-mir-212	ACCUUGGCUCUAGACUGCUUACU	1.2	up	5	4
hsa-miR-215-5p	hsa-mir-215	AUGACCUAUGAAUUGACAGAC	1.1	up	32	29
hsa-miR-218-5p	hsa-mir-218-1	UUGUGCUUGAUCUAACCAUGU	-1.00466	down	1071	1076
hsa-miR-218-5p	hsa-mir-218-2	UUGUGCUUGAUCUAACCAUGU	-1.00466	down	1071	1076
hsa-miR-219a-1-3p	hsa-mir-219a-1	AGAGUUGAGUCUGGACGUCCCG	-1.33333	down	5	7
hsa-miR-22-3p	hsa-mir-22	AAGCUGCCAGUUGAAGAACUGU	-2.00789	down	379	762
hsa-miR-221-3p	hsa-mir-221	AGCUACAUUGUCUGCUGGGUUUC	-1.42263	down	1970	2803
hsa-miR-221-5p	hsa-mir-221	ACCUGGCAUACAAUGUAGAUUU	1	up	4	4
hsa-miR-222-3p	hsa-mir-222	AGCUACAUCUGGCUACUGGGU	-1.40789	down	151	213
hsa-miR-2277-3p	hsa-mir-2277	UGACAGCGCCCUGCCUGGCUC	-5	down		4
hsa-miR-2277-5p	hsa-mir-2277	AGCGCGGGCUGAGCGCUGCCAGUC	-1.125	down	7	8
hsa-miR-23a-3p	hsa-mir-23a	AUCACAUUGCCAGGGAUUUCC	-1.06977	down	85	91
hsa-miR-23b-3p	hsa-mir-23b	AUCACAUUGCCAGGGAUUACCAC	-1.16854	down	88	103
hsa-miR-24-3p	hsa-mir-24-1	UGGCUCAGUUCAGCAGGAACAG	-1.15027	down	365	420
hsa-miR-24-3p	hsa-mir-24-2	UGGCUCAGUUCAGCAGGAACAG	-1.15027	down	365	420
hsa-miR-25-3p	hsa-mir-25	CAUUGCACUUGUCUCGGUCUGA	-1.06022	down	10411	11038
hsa-miR-26a-1-3p	hsa-mir-26a-1	CCUAUUCUUGGUUACUUGCACG	-14	down		13
hsa-miR-26a-2-3p	hsa-mir-26a-2	CCUAUUCUUGAUUACUUGUUUC	-1.25	down	3	4
hsa-miR-26a-5p	hsa-mir-26a-1	UUCAAGUAAUCCAGGAUAGGCU	1.47131	up	2281	1550
hsa-miR-26a-5p	hsa-mir-26a-2	UUCAAGUAAUCCAGGAUAGGCU	1.47131	up	2281	1550
hsa-miR-26b-5p	hsa-mir-26b	UUCAAGUAAUUCAGGAUAGGU	1.15957	up	108	93
hsa-miR-27a-3p	hsa-mir-27a	UUCACAGUGGCUAAGUUCCGC	1.58333	up	18	11
hsa-miR-27a-5p	hsa-mir-27a	AGGGCUUAGCUGCUUGUGAGCA	-1.25581	down	42	53
hsa-miR-27b-3p	hsa-mir-27b	UUCACAGUGGCUAAGUUCUGC	1.36677	up	5667	4146
hsa-miR-27b-5p	hsa-mir-27b	AGAGCUUAGCUGAUUGGUGAAC	-4.75	down	3	18
hsa-miR-28-3p	hsa-mir-28	CACUAGAUUGUGAGCUCCUGGA	-1.91919	down	296	569
hsa-miR-28-5p	hsa-mir-28	AAGGAGCUCACAGUCUAUUGAG	2	up	15	7
hsa-miR-296-3p	hsa-mir-296	GAGGGUUGGGUGGAGGCUCUCC	-2.5	down	3	9
hsa-miR-296-5p	hsa-mir-296	AGGGCCCCCCCUCAAUCCUGU	9	up	8
hsa-miR-29a-3p	hsa-mir-29a	UAGCACCAUCUGAAAUCGGUUA	-2.13043	down	45	97
hsa-miR-29b-3p	hsa-mir-29b-1	UAGCACCAUUUGAAAUCAGUGUU	-2.7037	down	26	72
hsa-miR-29b-3p	hsa-mir-29b-2	UAGCACCAUUUGAAAUCAGUGUU	-2.7037	down	26	72
hsa-miR-29c-3p	hsa-mir-29c	UAGCACCAUUUGAAAUCGGUUA	-1.11111	down	8	9
hsa-miR-29c-5p	hsa-mir-29c	UGACCGAUUUCUCCUGGUGUUC	-8	down		7
hsa-miR-301a-3p	hsa-mir-301a	CAGUGCAAUAGUAUUGUCAAAGC	1.125	up	8	7
hsa-miR-301a-5p	hsa-mir-301a	GCUCUGACUUUAUUGCACUACU	3.6	up	35	9
hsa-miR-301b-3p	hsa-mir-301b	CAGUGCAAUGAUAUUGUCAAAGC	-1.14286	down	48	55
hsa-miR-301b-5p	hsa-mir-301b	GCUCUGACGAGGUUGCACUACU	4	up	3
hsa-miR-3064-5p	hsa-mir-3064	UCUGGCUGUUGUGGUGUGCAA	4	up	3
hsa-miR-3065-3p	hsa-mir-3065	UCAGCACCAGGAUAUUGUUGGAG	4	up	3
hsa-miR-3065-5p	hsa-mir-3065	UCAACAAAAUCACUGAUGCUGGA	-2	down	5	11
hsa-miR-30a-3p	hsa-mir-30a	CUUUCAGUCGGAUGUUUGCAGC	-1.41844	down	140	199
hsa-miR-30a-5p	hsa-mir-30a	UGUAAACAUCCUCGACUGGAAG	-1.17829	down	515	607
hsa-miR-30b-3p	hsa-mir-30b	CUGGGAGGUGGAUGUUUACUUC	-4.25	down	7	33
hsa-miR-30b-5p	hsa-mir-30b	UGUAAACAUCCUACACUCAGCU	-1.10989	down	545	605
hsa-miR-30c-1-3p	hsa-mir-30c-1	CUGGGAGAGGGUUGUUUACUCC	-5.36364	down	10	58
hsa-miR-30c-2-3p	hsa-mir-30c-2	CUGGGAGAAGGCUGUUUACUCU	-2.90476	down	20	60
hsa-miR-30c-5p	hsa-mir-30c-2	UGUAAACAUCCUACACUCUCAGC	1.03125	up	296	287
hsa-miR-30c-5p	hsa-mir-30c-1	UGUAAACAUCCUACACUCUCAGC	1.03125	up	296	287
hsa-miR-30d-3p	hsa-mir-30d	CUUUCAGUCAGAUGUUUGCUGC	-1.95652	down	45	89
hsa-miR-30d-5p	hsa-mir-30d	UGUAAACAUCCCCGACUGGAAG	-1.0248	down	1128	1156
hsa-miR-30e-3p	hsa-mir-30e	CUUUCAGUCGGAUGUUUACAGC	-1.11039	down	307	341
hsa-miR-30e-5p	hsa-mir-30e	UGUAAACAUCCUUGACUGGAAG	-1.55696	down	78	122
hsa-miR-3115	hsa-mir-3115	AUAUGGGUUUACUAGUUGGU	-2	down	3	7
hsa-miR-3127-3p	hsa-mir-3127	UCCCCUUCUGCAGGCCUGCUGG	-1.11111	down	8	9
hsa-miR-3127-5p	hsa-mir-3127	AUCAGGGCUUGUGGAAUGGGAAG	1.2	up	5	4
hsa-miR-3133	hsa-mir-3133	UAAAGAACUCUUAAAACCCAAU	-8	down		7
hsa-miR-3139	hsa-mir-3139	UAGGAGCUCAACAGAUGCCUGUU	-12	down		11
hsa-miR-3144-3p	hsa-mir-3144	AUAUACCUGUUCGGUCUCUUUA	-1.57895	down	18	29
hsa-miR-3150a-5p	hsa-mir-3150a	CAACCUCGACGAUCUCCUCAGC	-2.15385	down	12	27
hsa-miR-3157-3p	hsa-mir-3157	CUGCCCUAGUCUAGCUGAAGCU	-1.11111	down	8	9
hsa-miR-3157-5p	hsa-mir-3157	UUCAGCCAGGCUAGUGCAGUCU	8	up	7
hsa-miR-3158-3p	hsa-mir-3158-1	AAGGGCUUCCUCUCUGCAGGAC	-1.55172	down	57	89
hsa-miR-3158-3p	hsa-mir-3158-2	AAGGGCUUCCUCUCUGCAGGAC	-1.55172	down	57	89
hsa-miR-3164	hsa-mir-3164	UGUGACUUUAAGGGAAAUGGCG	4	up	3
hsa-miR-3170	hsa-mir-3170	CUGGGGUUCUGAGACAGACAGU	4	up	3
hsa-miR-3173-5p	hsa-mir-3173	UGCCCUGCCUGUUUUCUCCUUU	-1.66667	down	5	9
hsa-miR-3175	hsa-mir-3175	CGGGGAGAGAACGCAGUGACGU	-2.33333	down	5	13
hsa-miR-3176	hsa-mir-3176	ACUGGCCUGGGACUACCGG	-3.16667	down	5	18
hsa-miR-3177-3p	hsa-mir-3177	UGCACGGCACUGGGGACACGU	-1.47059	down	33	49
hsa-miR-3187-3p	hsa-mir-3187	UUGGCCAUGGGGCUGCGCGG	-1.66667	down	5	9
hsa-miR-32-5p	hsa-mir-32	UAUUGCACAUUACUAAGUUGCA	1.47674	up	380	257
hsa-miR-3200-3p	hsa-mir-3200	CACCUUGCGCUACUCAGGUCUG	-1.11111	down	8	9
hsa-miR-320a-3p	hsa-mir-320a	AAAAGCUGGGUUGAGAGGGCGA	-2.25429	down	349	788
hsa-miR-324-5p	hsa-mir-324	CGCAUCCCCUAGGGCAUUGGUG	-1.85714	down	20	38
hsa-miR-326	hsa-mir-326	CCUCUGGGCCCUUCCUCCAG	-4.33333	down	8	38
hsa-miR-328-3p	hsa-mir-328	CUGGCCCUCUCUGCCCUUCCGU	-1.23692	down	324	401
hsa-miR-330-3p	hsa-mir-330	GCAAAGCACACGGCCUGCAGAGA	-1.42308	down	51	73
hsa-miR-330-5p	hsa-mir-330	UCUCUGGGCCUGUGUCUUAGGC	-1.44643	down	55	80
hsa-miR-331-3p	hsa-mir-331	GCCCCUGGGCCUAUCCUAGAA	-2.73684	down	18	51
hsa-miR-331-5p	hsa-mir-331	CUAGGUAUGGUCCCAGGGAUCC	2.2	up	10	4
hsa-miR-335-3p	hsa-mir-335	UUUUUCAUUAUUGCUCCUGACC	-1.33333	down	2	3
hsa-miR-339-3p	hsa-mir-339	UGAGCGCCUCGACGACAGAGCCG	-1.08696	down	22	24
hsa-miR-339-5p	hsa-mir-339	UCCCUGUCCUCCAGGAGCUCACG	-1.19444	down	35	42
hsa-miR-33a-5p	hsa-mir-33a	GUGCAUUGUAGUUGCAUUGCA	4	up	3
hsa-miR-340-3p	hsa-mir-340	UCCGUCUCAGUUACUUUAUAGC	1.86667	up	83	44
hsa-miR-340-5p	hsa-mir-340	UUAUAAAGCAAUGAGACUGAUU	-1.0145	down	1447	1468
hsa-miR-342-3p	hsa-mir-342	UCUCACACAGAAAUCGCACCCGU	-2.17241	down	28	62
hsa-miR-345-5p	hsa-mir-345	GCUGACUCCUAGUCCAGGGCUC	-1.46474	down	311	456
hsa-miR-346	hsa-mir-346	UGUCUGCCCGCAUGCCUGCCUCU	-2.25	down	15	35
hsa-miR-34a-5p	hsa-mir-34a	UGGCAGUGUCUUAGCUGGUUGU	-1.69231	down	12	21
hsa-miR-34c-3p	hsa-mir-34c	AAUCACUAACCACACGGCCAGG	6	up	5
hsa-miR-34c-5p	hsa-mir-34c	AGGCAGUGUAGUUAGCUGAUUGC	-1.22222	down	98	120
hsa-miR-361-3p	hsa-mir-361	UCCCCCAGGUGUGAUUCUGAUUU	-1.80357	down	55	100
hsa-miR-361-5p	hsa-mir-361	UUAUCAGAAUCUCCAGGGGUAC	-1.10256	down	38	42
hsa-miR-3613-5p	hsa-mir-3613	UGUUGUACUUUUUUUUUUGUUC	1.21053	up	22	18
hsa-miR-3615	hsa-mir-3615	UCUCUCGGCUCCUCGCGGCUC	-1.09091	down	10	11
hsa-miR-362-5p	hsa-mir-362	AAUCCUUGGAACCUAGGUGUGAGU	-2.80556	down	35	100
hsa-miR-3620-3p	hsa-mir-3620	UCACCCUGCAUCCCGCACCCAG	-8	down		7
hsa-miR-365a-3p	hsa-mir-365a	UAAUGCCCCUAAAAAUCCUUAU	-2.4	down	4	11
hsa-miR-365a-5p	hsa-mir-365a	AGGGACUUUUGGGGGCAGAUGUG	-2.23913	down	45	102
hsa-miR-365b-3p	hsa-mir-365b	UAAUGCCCCUAAAAAUCCUUAU	-2.4	down	4	11
hsa-miR-3662	hsa-mir-3662	GAAAAUGAUGAGUAGUGACUGAUG	-3.33333	down	8	29
hsa-miR-3677-3p	hsa-mir-3677	CUCGUGGGCUCUGGCCACGGCC	4	up	3
hsa-miR-3679-5p	hsa-mir-3679	UGAGGAUAUGGCAGGGAAGGGGA	8	up	7
hsa-miR-3688-3p	hsa-mir-3688-1	UAUGGAAAGACUUUGCCACUCU	-1.33333	down	2	3
hsa-miR-3688-3p	hsa-mir-3688-2	UAUGGAAAGACUUUGCCACUCU	-1.33333	down	2	3
hsa-miR-370-3p	hsa-mir-370	GCCUGCUGGGGUGGAACCUGGU	-1.07692	down	12	13
hsa-miR-372-3p	hsa-mir-372	AAAGUGCUGCGACAUUUGAGCGU	9	up	8
hsa-miR-374a-3p	hsa-mir-374a	CUUAUCAGAUUGUAUUGUAAUU	1.82895	up	138	75
hsa-miR-374a-5p	hsa-mir-374a	UUAUAAUACAACCUGAUAAGUG	1.376	up	171	124
hsa-miR-374b-3p	hsa-mir-374b	CUUAGCAGGUUGUAUUAUCAUU	3.8	up	18	4
hsa-miR-374b-5p	hsa-mir-374b	AUAUAAUACAACCUGCUAAGUG	1.22275	up	257	210
hsa-miR-375-3p	hsa-mir-375	UUUGUUCGUUCGGCUCGCGUGA	-2.05405	down	184	379
hsa-miR-378a-3p	hsa-mir-378a	ACUGGACUUGGAGUCAGAAGGC	-1.93143	down	12235	23632
hsa-miR-378a-5p	hsa-mir-378a	CUCCUGACUCCAGGUCCUGUGU	-2.25	down	35	80
hsa-miR-378d	hsa-mir-378d-2	ACUGGACUUGGAGUCAGAAA	-2.42857	down	6	16
hsa-miR-378d	hsa-mir-378d-1	ACUGGACUUGGAGUCAGAAA	-2.42857	down	6	16
hsa-miR-379-5p	hsa-mir-379	UGGUAGACUAUGGAACGUAGG	-2	down	15	31
hsa-miR-381-3p	hsa-mir-381	UAUACAAGGGCAAGCUCUCUGU	-1.42857	down	48	69
hsa-miR-382-5p	hsa-mir-382	GAAGUUGUUCGUGGUGGAUUCG	-1.25	down	3	4
hsa-miR-3909	hsa-mir-3909	UGUCCUCUAGGGCCUGCAGUCU	1	up	18	18
hsa-miR-3928-3p	hsa-mir-3928	GGAGGAACCUUGGAGCUUCGGC	-8	down		7
hsa-miR-3929	hsa-mir-3929	GAGGCUGAUGUGAGUAGACCACU	3.08	up	76	24
hsa-miR-3934-5p	hsa-mir-3934	UCAGGUGUGGAAACUGAGGCAG	-4	down		3
hsa-miR-3939	hsa-mir-3939	UACGCGCAGACCACAGGAUGUC	4	up	3
hsa-miR-3944-3p	hsa-mir-3944	UUCGGGCUGGCCUGCUGCUCCGG	6	up	5
hsa-miR-409-3p	hsa-mir-409	GAAUGUUGCUCGGUGAACCCCU	-1.30201	down	148	193
hsa-miR-411-5p	hsa-mir-411	UAGUAGACCGUAUAGCGUACG	-5	down		4
hsa-miR-421	hsa-mir-421	AUCAACAGACAUUAAUUGGGCGC	-1.4881	down	83	124
hsa-miR-423-3p	hsa-mir-423	AGCUCGGUCUGAGGCCCCUCAGU	-1.52061	down	460	700
hsa-miR-423-5p	hsa-mir-423	UGAGGGGCAGAGAGCGAGACUUU	-1.52761	down	325	497
hsa-miR-424-3p	hsa-mir-424	CAAAACGUGAGGCGCUGCUAU	-1.21429	down	27	33
hsa-miR-424-5p	hsa-mir-424	CAGCAGCAAUUCAUGUUUUGAA	-1.09524	down	20	22
hsa-miR-425-3p	hsa-mir-425	AUCGGGAAUGUCGUGUCCGCCC	-3.15385	down	12	40
hsa-miR-425-5p	hsa-mir-425	AAUGACACGAUCACUCCCGUUGA	-1.73077	down	51	89
hsa-miR-4286	hsa-mir-4286	ACCCCACUCCUGGUACC	-6.3125	down	15	100
hsa-miR-432-5p	hsa-mir-432	UCUUGGAGUAGGUCAUUGGGUGG	-2.5	down	3	9
hsa-miR-4421	hsa-mir-4421	ACCUGUCUGUGGAAAGGAGCUA	-5	down		4
hsa-miR-4473	hsa-mir-4473	CUAGUGCUCUCCGUUACAAGUA	1.85714	up	25	13
hsa-miR-4488	hsa-mir-4488	AGGGGGCGGGCUCCGGCG	-12	down		11
hsa-miR-449a	hsa-mir-449a	UGGCAGUGUAUUGUUAGCUGGU	-5	down		4
hsa-miR-4504	hsa-mir-4504	UGUGACAAUAGAGAUGAACAUG	-1.55556	down	8	13
hsa-miR-4508	hsa-mir-4508	GCGGGGCUGGGCGCGCG	-5	down		4
hsa-miR-450a-5p	hsa-mir-450a-1	UUUUGCGAUGUGUUCCUAAUAU	1	up	7	7
hsa-miR-450a-5p	hsa-mir-450a-2	UUUUGCGAUGUGUUCCUAAUAU	1	up	7	7
hsa-miR-450b-5p	hsa-mir-450b	UUUUGCAAUAUGUUCCUGAAUA	1.42276	up	174	122
hsa-miR-4516	hsa-mir-4516	GGGAGAAGGGUCGGGGC	8	up	7
hsa-miR-452-5p	hsa-mir-452	AACUGUUUGCAGAGGAAACUGA	-3.83333	down	5	22
hsa-miR-4522	hsa-mir-4522	UGACUCUGCCUGUAGGCCGGU	-5	down		4
hsa-miR-454-3p	hsa-mir-454	UAGUGCAAUAUUGCUUAUAGGGU	1.07143	up	14	13
hsa-miR-454-5p	hsa-mir-454	ACCCUAUCAAUAUUGUCUCUGC	3	up	2
hsa-miR-455-3p	hsa-mir-455	GCAGUCCAUGGGCAUAUACAC	28	up	27
hsa-miR-455-5p	hsa-mir-455	UAUGUGCCUUUGGACUACAUCG	-1.40566	down	105	148
hsa-miR-4661-5p	hsa-mir-4661	AACUAGCUCUGUGGAUCCUGAC	-1.0625	down	15	16
hsa-miR-4664-3p	hsa-mir-4664	CUUCCGGUCUGUGAGCCCCGUC	-1.1791	down	66	78
hsa-miR-4665-5p	hsa-mir-4665	CUGGGGGACGCGUGAGCGCGAGC	-3.5	down	3	13
hsa-miR-4677-3p	hsa-mir-4677	UCUGUGAGACCAAAGAACUACU	-2.25	down	15	35
hsa-miR-4684-3p	hsa-mir-4684	UGUUGCAAGUCGGUGGAGACGU	1.75	up	13	7
hsa-miR-4689	hsa-mir-4689	UUGAGGAGACAUGGUGGGGGCC	4	up	3
hsa-miR-4690-3p	hsa-mir-4690	GCAGCCCAGCUGAGGCCUCUG	4	up	3
hsa-miR-4691-3p	hsa-mir-4691	CCAGCCACGGACUGAGAGUGCAU	8	up	7
hsa-miR-4745-5p	hsa-mir-4745	UGAGUGGGGCUCCCGGGACGGCG	-5	down		4
hsa-miR-4746-5p	hsa-mir-4746	CCGGUCCCAGGAGAACCUGCAGA	1.35714	up	18	13
hsa-miR-4754	hsa-mir-4754	AUGCGGACCUGGGUUAGCGGAGU	4	up	3
hsa-miR-4755-5p	hsa-mir-4755	UUUCCCUUCAGAGCCUGGCUUU	-5	down		4
hsa-miR-4762-3p	hsa-mir-4762	CUUCUGAUCAAGAUUUGUGGUG	-5	down		4
hsa-miR-4786-5p	hsa-mir-4786	UGAGACCAGGACUGGAUGCACC	-3	down	3	11
hsa-miR-4787-3p	hsa-mir-4787	GAUGCGCCGCCCACUGCCCCGCGC	-1.28571	down	48	62
hsa-miR-4791	hsa-mir-4791	UGGAUAUGAUGACUGAAA	1	up	7	7
hsa-miR-4803	hsa-mir-4803	UAACAUAAUAGUGUGGAUUGA	-5	down		4
hsa-miR-484	hsa-mir-484	UCAGGCUCAGUCCCCUCCCGAU	-1.1453	down	116	133
hsa-miR-486-5p	hsa-mir-486-1	UCCUGUACUGAGCUGCCCCGAG	-1.14286	down	20	23
hsa-miR-486-5p	hsa-mir-486-2	UCCUGUACUGAGCUGCCCCGAG	-1.14286	down	20	23
hsa-miR-491-3p	hsa-mir-491	CUUAUGCAAGAUUCCCUUCUAC	6	up	5
hsa-miR-491-5p	hsa-mir-491	AGUGGGGAACCCUUCCAUGAGG	-1.25	down	7	9
hsa-miR-493-3p	hsa-mir-493	UGAAGGUCUACUGUGUGCCAGG	1.2	up	5	4
hsa-miR-493-5p	hsa-mir-493	UUGUACAUGGUAGGCUUUCAUU	1.375	up	10	7
hsa-miR-499a-5p	hsa-mir-499a	UUAAGACUUGCAGUGAUGUUU	-5	down		4
hsa-miR-5000-3p	hsa-mir-5000	UCAGGACACUUCUGAACUUGGA	-5	down		4
hsa-miR-5001-5p	hsa-mir-5001	AGGGCUGGACUCAGCGGCGGAGCU	4	up	3
hsa-miR-500a-3p	hsa-mir-500a	AUGCACCUGGGCAAGGAUUCUG	-2.51282	down	38	97
hsa-miR-501-3p	hsa-mir-501	AAUGCACCCGGGCAAGGAUUCU	-1.80357	down	55	100
hsa-miR-5010-3p	hsa-mir-5010	UUUUGUGUCUCCCAUUCCCCAG	4	up	3
hsa-miR-502-3p	hsa-mir-502	AAUGCACCUGGGCAAGGAUUCA	-1.20408	down	48	58
hsa-miR-503-5p	hsa-mir-503	UAGCAGCGGGAACAGUUCUGCAG	-2.125	down	7	16
hsa-miR-504-5p	hsa-mir-504	AGACCCUGGUCUGCACUCUAUC	-1.25	down	7	9
hsa-miR-505-3p	hsa-mir-505	CGUCAACACUUGCUGGUUUCCU	-1.68421	down	18	31
hsa-miR-514a-3p	hsa-mir-514a-1	AUUGACACUUCUGUGAGUAGA	-8	down		7
hsa-miR-514a-3p	hsa-mir-514a-2	AUUGACACUUCUGUGAGUAGA	-8	down		7
hsa-miR-514a-3p	hsa-mir-514a-3	AUUGACACUUCUGUGAGUAGA	-8	down		7
hsa-miR-532-3p	hsa-mir-532	CCUCCCACACCCAAGGCUUGCA	-1.5625	down	15	24
hsa-miR-532-5p	hsa-mir-532	CAUGCCUUGAGUGUAGGACCGU	-1.16879	down	2908	3399
hsa-miR-542-3p	hsa-mir-542	UGUGACAGAUUGAUAACUGAAA	-1.85714	down	90	168
hsa-miR-543	hsa-mir-543	AAACAUUCGCGGUGCACUUCUU	1.2	up	5	4
hsa-miR-548ab	hsa-mir-548ab	AAAAGUAAUUGUGGAUUUUGCU	-5	down		4
hsa-miR-548ah-3p	hsa-mir-548ah	CAAAAACUGCAGUUACUUUUGC	1.4	up	48	34
hsa-miR-548am-3p	hsa-mir-548am	CAAAAACUGCAGUUACUUUUGU	4	up	3
hsa-miR-548aq-3p	hsa-mir-548aq	CAAAAACUGCAAUUACUUUUGC	-1.33333	down	2	3
hsa-miR-548b-5p	hsa-mir-548b	AAAAGUAAUUGUGGUUUUGGCC	1.28571	up	17	13
hsa-miR-548bc	hsa-mir-548bc	AAAAACUGUGAUUACUUUUGC	1.03125	up	32	31
hsa-miR-548d-5p	hsa-mir-548d-1	AAAAGUAAUUGUGGUUUUUGCC	4	up	3
hsa-miR-548d-5p	hsa-mir-548d-2	AAAAGUAAUUGUGGUUUUUGCC	4	up	3
hsa-miR-548e-3p	hsa-mir-548e	AAAAACUGAGACUACUUUUGCA	-1.38462	down	38	53
hsa-miR-548j-3p	hsa-mir-548j	CAAAAACUGCAUUACUUUUGC	1.6	up	7	4
hsa-miR-548j-5p	hsa-mir-548j	AAAAGUAAUUGCGGUCUUUGGU	-4	down		3
hsa-miR-548k	hsa-mir-548k	AAAAGUACUUGCGGAUUUUGCU	1.20833	up	28	23
hsa-miR-548l	hsa-mir-548l	AAAAGUAUUUGCGGGUUUUGUC	4	up	3
hsa-miR-548n	hsa-mir-548n	CAAAAGUAAUUGUGGAUUUUGU	4	up	3
hsa-miR-548o-3p	hsa-mir-548o	CCAAAACUGCAGUUACUUUUGC	1.48919	up	757	508
hsa-miR-548o-3p	hsa-mir-548o-2	CCAAAACUGCAGUUACUUUUGC	1.48919	up	757	508
hsa-miR-548u	hsa-mir-548u	CAAAGACUGCAAUUACUUUUGCG	-1.16667	down	17	20
hsa-miR-548y	hsa-mir-548y	AAAAGUAAUCACUGUUUUUGCC	4	up	3
hsa-miR-550a-5p	hsa-mir-550a-1	AGUGCCUGAGGGAGUAAGAGCCC	4	up	3
hsa-miR-550a-5p	hsa-mir-550a-2	AGUGCCUGAGGGAGUAAGAGCCC	4	up	3
hsa-miR-551a	hsa-mir-551a	GCGACCCACUCUUGGUUUCCA	-12	down		11
hsa-miR-5581-3p	hsa-mir-5581	UUCCAUGCCUCCUAGAAGUUCC	8	up	7
hsa-miR-5582-3p	hsa-mir-5582	UAAAACUUUAAGUGUGCCUAGG	4	up	3
hsa-miR-561-5p	hsa-mir-561	AUCAAGGAUCUUAAACUUUGCC	-12	down		11
hsa-miR-5699-3p	hsa-mir-5699	UCCUGUCUUUCCUUGUUGGAGC	-1.55556	down	8	13
hsa-miR-5699-5p	hsa-mir-5699	UGCCCCAACAAGGAAGGACAAG	-5	down		4
hsa-miR-574-3p	hsa-mir-574	CACGCUCAUGCACACACCCACA	-1.3125	down	47	62
hsa-miR-574-5p	hsa-mir-574	UGAGUGUGUGUGUGUGAGUGUGU	-1.25	down	71	89
hsa-miR-576-3p	hsa-mir-576	AAGAUGUGGAAAAAUUGGAAUC	-1.70833	down	71	122
hsa-miR-576-5p	hsa-mir-576	AUUCUAAUUUCUCCACGUCUUU	1.15217	up	105	91
hsa-miR-578	hsa-mir-578	CUUCUUGUGCUCUAGGAUUGU	-10	down		9
hsa-miR-580-3p	hsa-mir-580	UUGAGAAUGAUGAAUCAUUAGG	-1.66667	down	5	9
hsa-miR-582-3p	hsa-mir-582	UAACUGGUUGAACAACUGAACC	-1.23288	down	145	179
hsa-miR-589-5p	hsa-mir-589	UGAGAACCACGUCUGCUCUGAG	-1.33333	down	5	7
hsa-miR-590-3p	hsa-mir-590	UAAUUUUAUGUAUAAGCUAGU	12	up	11
hsa-miR-590-5p	hsa-mir-590	GAGCUUAUUCAUAAAAGUGCAG	-10	down		9
hsa-miR-597-5p	hsa-mir-597	UGUGUCACUCGAUGACCACUGU	-5	down		4
hsa-miR-598-3p	hsa-mir-598	UACGUCAUCGUUGUCAUCGUCA	1.17857	up	32	27
hsa-miR-615-3p	hsa-mir-615	UCCGAGCCUGGGUCUCCCUCUU	-2.39024	down	81	195
hsa-miR-625-3p	hsa-mir-625	GACUAUAGAACUUUCCCCCUCA	6	up	5
hsa-miR-625-5p	hsa-mir-625	AGGGGGAAAGUUCUAUAGUCC	-4	down		3
hsa-miR-628-5p	hsa-mir-628	AUGCUGACAUAUUUACUAGAGG	1	up	3	3
hsa-miR-629-5p	hsa-mir-629	UGGGUUUACGUUGGGAGAACU	-2.06	down	49	102
hsa-miR-636	hsa-mir-636	UGUGCUUGCUCGUCCCGCCCGCA	-2	down	3	7
hsa-miR-641	hsa-mir-641	AAAGACAUAGGAUAGAGUCACCUC	2.2	up	10	4
hsa-miR-642a-5p	hsa-mir-642a	GUCCCUCUCCAAAUGUGUCUUG	-1.33333	down	5	7
hsa-miR-6500-3p	hsa-mir-6500	ACACUUGUUGGGAUGACCUGC	-2.87805	down	40	117
hsa-miR-651-5p	hsa-mir-651	UUUAGGAUAAGCUUGACUUUUG	1.8	up	8	4
hsa-miR-6511a-3p	hsa-mir-6511a-1	CCUCACCAUCCCUUCUGCCUGC	5	up	4
hsa-miR-6511a-3p	hsa-mir-6511a-2	CCUCACCAUCCCUUCUGCCUGC	5	up	4
hsa-miR-6511a-3p	hsa-mir-6511a-3	CCUCACCAUCCCUUCUGCCUGC	5	up	4
hsa-miR-6511a-3p	hsa-mir-6511a-4	CCUCACCAUCCCUUCUGCCUGC	5	up	4
hsa-miR-6514-5p	hsa-mir-6514	UAUGGAGUGGACUUUCAGCUGGC	-5	down		4
hsa-miR-6515-5p	hsa-mir-6515	UUGGAGGGUGUGGAAGACAUC	-1.25	down	7	9
hsa-miR-6516-3p	hsa-mir-6516	AUCAUGUAUGAUACUGCAAACA	6	up	5
hsa-miR-652-3p	hsa-mir-652	AAUGGCGCCACUAGGGUUGUG	-2.44444	down	188	461
hsa-miR-652-5p	hsa-mir-652	CAACCCUAGGAGAGGGUGCCAUUCA	-5	down		4
hsa-miR-654-5p	hsa-mir-654	UGGUGGGCCGCAGAACAUGUGC	-5	down		4
hsa-miR-659-5p	hsa-mir-659	AGGACCUUCCCUGAACCAAGGA	-1.375	down	7	10
hsa-miR-660-5p	hsa-mir-660	UACCCAUUGCAUAUCGGAGUUG	-1.85714	down	20	38
hsa-miR-664a-3p	hsa-mir-664a	UAUUCAUUUAUCCCCAGCCUACA	4	up	3
hsa-miR-664b-3p	hsa-mir-664b	UUCAUUUGCCUCCCAGCCUACA	6	up	5
hsa-miR-671-3p	hsa-mir-671	UCCGGUUCUCAGGGCUCCACC	-1.40385	down	51	72
hsa-miR-671-5p	hsa-mir-671	AGGAAGCCCUGGAGGGGCUGGAG	-1.66667	down	2	4
hsa-miR-6720-3p	hsa-mir-6720	CGCGCCUGCAGGAACUGGUAGA	-1.07692	down	12	13
hsa-miR-6741-3p	hsa-mir-6741	UCGGCUCUCUCCCUCACCCUAG	-17	down		16
hsa-miR-675-5p	hsa-mir-675	UGGUGCGGAGAGGGCCCACAGUG	1.375	up	10	7
hsa-miR-6765-5p	hsa-mir-6765	GUGAGGCGGGGCCAGGAGGGUGUGU	4	up	3
hsa-miR-6767-3p	hsa-mir-6767	CCACGUGCUUCUCUUUCCGCAG	-8	down		7
hsa-miR-6806-3p	hsa-mir-6806	UGAAGCUCUGACAUUCCUGCAG	-10	down		9
hsa-miR-6834-3p	hsa-mir-6834	UAUGUCCCAUCCCUCCAUCA	8	up	7
hsa-miR-6834-5p	hsa-mir-6834	GUGAGGGACUGGGAUUUGUGG	-8	down		7
hsa-miR-6842-3p	hsa-mir-6842	UUGGCUGGUCUCUGCUCCGCAG	-1.83333	down	5	10
hsa-miR-6857-3p	hsa-mir-6857	UGACUGAGCUUCUCCCCACAG	-5	down		4
hsa-miR-6866-5p	hsa-mir-6866	UUAGAGGCUGGAAUAGAGAUUCU	-2.33333	down	5	13
hsa-miR-6895-3p	hsa-mir-6895	UGUCUCUCGCCCUUGGCCUUAG	4	up	3
hsa-miR-7-1-3p	hsa-mir-7-1	CAACAAAUCACAGUCUGCCAUA	1.1	up	10	9
hsa-miR-7-5p	hsa-mir-7-1	UGGAAGACUAGUGAUUUUGUUGUU	-2.22348	down	3874	8615
hsa-miR-7-5p	hsa-mir-7-2	UGGAAGACUAGUGAUUUUGUUGUU	-2.22348	down	3874	8615
hsa-miR-7-5p	hsa-mir-7-3	UGGAAGACUAGUGAUUUUGUUGUU	-2.22348	down	3874	8615
hsa-miR-708-5p	hsa-mir-708	AAGGAGCUUACAAUCUAGCUGGG	8	up	7
hsa-miR-7108-5p	hsa-mir-7108	GUGUGGCCGGCAGGCGGGUGG	6	up	5
hsa-miR-7111-3p	hsa-mir-7111	AUCCUCUCUUCCCUCCUCCCAG	-5	down		4
hsa-miR-744-5p	hsa-mir-744	UGCGGGGCUAGGGCUAACAGCA	-1.68	down	274	461
hsa-miR-758-3p	hsa-mir-758	UUUGUGACCUGGUCCACUAACC	-8	down		7
hsa-miR-760	hsa-mir-760	CGGCUCUGGGUCUGUGGGGA	-1.33333	down	5	7
hsa-miR-766-3p	hsa-mir-766	ACUCCAGCCCCACAGCCUCAGC	-1.25	down	11	14
hsa-miR-769-3p	hsa-mir-769	CUGGGAUCUCCGGGGUCUUGGUU	-1.75	down	7	13
hsa-miR-769-5p	hsa-mir-769	UGAGACCUCUGGGUUCUGAGCU	-1.55517	down	570	887
hsa-miR-7705	hsa-mir-7705	AAUAGCUCAGAAUGUCAGUUCUG	-8	down		7
hsa-miR-7706	hsa-mir-7706	UGAAGCGCCUGUGCUCUGCCGAGA	-1.33333	down	8	11
hsa-miR-7851-3p	hsa-mir-7851	UACCUGGGAGACUGAGGUUGGA	4	up	3
hsa-miR-7974	hsa-mir-7974	AGGCUGUGAUGCUCUCCUGAGCCC	-3.04868	down	492	1502
hsa-miR-7976	hsa-mir-7976	UGCCCUGAGACUUUUGCUC	6	up	5
hsa-miR-874-3p	hsa-mir-874	CUGCCCUGGCCCGAGGGACCGA	-1.25	down	3	4
hsa-miR-877-3p	hsa-mir-877	UCCUCUUCUCCCUCCUCCCAG	-1.87755	down	48	91
hsa-miR-877-5p	hsa-mir-877	GUAGAGGAGAUGGCGCAGGG	-2	down	15	31
hsa-miR-889-3p	hsa-mir-889	UUAAUAUCGGACAACCAUUGU	4	up	3
hsa-miR-891a-5p	hsa-mir-891a	UGCAACGAACCUGAGCCACUGA	-1.66667	down	5	9
hsa-miR-892c-3p	hsa-mir-892c	CACUGUUUCCUUUCUGAGUGGA	-5	down		4
hsa-miR-9-3p	hsa-mir-9-1	AUAAAGCUAGAUAACCGAAAGU	1	up	4	4
hsa-miR-9-3p	hsa-mir-9-2	AUAAAGCUAGAUAACCGAAAGU	1	up	4	4
hsa-miR-9-3p	hsa-mir-9-3	AUAAAGCUAGAUAACCGAAAGU	1	up	4	4
hsa-miR-9-5p	hsa-mir-9-1	UCUUUGGUUAUCUAGCUGUAUGA	-1.43407	down	181	260
hsa-miR-9-5p	hsa-mir-9-2	UCUUUGGUUAUCUAGCUGUAUGA	-1.43407	down	181	260
hsa-miR-9-5p	hsa-mir-9-3	UCUUUGGUUAUCUAGCUGUAUGA	-1.43407	down	181	260
hsa-miR-92a-1-5p	hsa-mir-92a-1	AGGUUGGGAUCGGUUGCAAUGCU	-2.875	down	7	22
hsa-miR-92a-3p	hsa-mir-92a-1	UAUUGCACUUGUCCCGGCCUGU	1.00483	up	5201	5176
hsa-miR-92a-3p	hsa-mir-92a-2	UAUUGCACUUGUCCCGGCCUGU	1.00483	up	5201	5176
hsa-miR-92b-3p	hsa-mir-92b	UAUUGCACUCGUCCCGGCCUCC	1.06752	up	837	784
hsa-miR-92b-5p	hsa-mir-92b	AGGGACGGGACGCGGUGCAGUG	6	up	5
hsa-miR-93-3p	hsa-mir-93	ACUGCUGAGCUAGCACUUCCCG	-3.125	down	7	24
hsa-miR-93-5p	hsa-mir-93	CAAAGUGCUGUUCGUGCAGGUAG	-1.38211	down	1352	1869
hsa-miR-935	hsa-mir-935	CCAGUUACCGCUUCCGCUACCGC	-2.11111	down	8	18
hsa-miR-937-3p	hsa-mir-937	AUCCGCGCUCUGACUCUCUGCC	8	up	7
hsa-miR-940	hsa-mir-940	AAGGCAGGGCCCCCGCUCCCC	-3	down	3	11
hsa-miR-941	hsa-mir-941-1	CACCCGGCUGUGUGCACAUGUGC	-1.18428	down	775	918
hsa-miR-941	hsa-mir-941-2	CACCCGGCUGUGUGCACAUGUGC	-1.18428	down	775	918
hsa-miR-941	hsa-mir-941-3	CACCCGGCUGUGUGCACAUGUGC	-1.18428	down	775	918
hsa-miR-941	hsa-mir-941-4	CACCCGGCUGUGUGCACAUGUGC	-1.18428	down	775	918
hsa-miR-941	hsa-mir-941-5	CACCCGGCUGUGUGCACAUGUGC	-1.18428	down	775	918
hsa-miR-942-3p	hsa-mir-942	CACAUGGCCGAAACAGAGAAGU	-12	down		11
hsa-miR-942-5p	hsa-mir-942	UCUUCUCUGUUUUGGCCAUGUG	-10	down		9
hsa-miR-95-3p	hsa-mir-95	UUCAACGGGUAUUUAUUGAGCA	1.10526	up	20	18
hsa-miR-96-5p	hsa-mir-96	UUUGGCACUAGCACAUUUUUGCU	-1.25249	down	502	629
hsa-miR-98-5p	hsa-mir-98	UGAGGUAGUAAGUUGUAUUGUU	1.18605	up	50	42
hsa-miR-9901	hsa-mir-9901	CGGUCGCCGCGGUUCGCCGCC	-12	down		11
hsa-miR-9903	hsa-mir-9903	UUAUCCUCCAGUAGACUAGGGA	-1.25	down	3	4
hsa-miR-99a-5p	hsa-mir-99a	AACCCGUAGAUCCGAUCUUGUG	-1.63342	down	370	605
hsa-miR-99b-3p	hsa-mir-99b	CAAGCUCGUGUCUGUGGGUCCG	-1.55955	down	528	824
hsa-miR-99b-5p	hsa-mir-99b	CACCCGUAGAACCGACCUUGCG	-1.77267	down	4983	8834
hsa-miR-novel-chr10_106	hsa-mir-novel-chr10_106	GUGCUUCCUUGAGAGUGUGCUGAGC	-7	down		6
hsa-miR-novel-chr10_118	hsa-mir-novel-chr10_118	GUGCUUCCUUGAGAGUGUGCUGAGC	-7	down		6
hsa-miR-novel-chr10_13	hsa-mir-novel-chr10_13	UUUUUGUCAGUACAUGUUAAUG	-1.09091	down	10	11
hsa-miR-novel-chr10_162	hsa-mir-novel-chr10_162	CGGCGGCGGCGGCGGCG	-3.39683	down	125	427
hsa-miR-novel-chr10_254	hsa-mir-novel-chr10_254	CUUUUGUGAAGAACUUUGCAAUG	-1.33333	down	5	7
hsa-miR-novel-chr10_260	hsa-mir-novel-chr10_260	UCAGGUCUUCAGACUGUGGGG	-12	down		11
hsa-miR-novel-chr10_291	hsa-mir-novel-chr10_291	CCUCGGGCUGGGCUCGGG	-1.25	down	7	9
hsa-miR-novel-chr10_402	hsa-mir-novel-chr10_402	UUAGGGCCCUGGCUCCAUC	-2	down	4	9
hsa-miR-novel-chr10_43	hsa-mir-novel-chr10_43	UCUGCCUGGGGCUCGGCUCUC	8	up	7
hsa-miR-novel-chr10_539	hsa-mir-novel-chr10_539	CUGGCUGGCUUCCUGGACC	-1.66667	down	2	4
hsa-miR-novel-chr10_628	hsa-mir-novel-chr10_628	AGGAAGGUGGGGAUGACG	1.2	up	5	4
hsa-miR-novel-chr10_690	hsa-mir-novel-chr10_690	CAAGAUCGUCUGUGAACUCAGG	-12	down		11
hsa-miR-novel-chr10_693	hsa-mir-novel-chr10_693	ACUCAGUAGAUCUAGGACAGACCUG	-10	down		9
hsa-miR-novel-chr10_782	hsa-mir-novel-chr10_782	ACUCGGCGUGGCGUCGGUCGUGG	-1.94853	down	679	1324
hsa-miR-novel-chr10_811	hsa-mir-novel-chr10_811	UGGGAUGCACUCUGUGCUGGGA	-4.36364	down	10	47
hsa-miR-novel-chr10_86	hsa-mir-novel-chr10_86	CGCGGGUGCUUACUGACC	1.08333	up	12	11
hsa-miR-novel-chr10_91	hsa-mir-novel-chr10_91	CGGCGGCGGCGGCAGGCG	-28	down		27
hsa-miR-novel-chr10_918	hsa-mir-novel-chr10_918	UUCGGGCUGGCCUGCUGCUCCG	-11	down		10
hsa-miR-novel-chr10_98	hsa-mir-novel-chr10_98	CUGGCUGGCUUCCUGGACC	-1.66667	down	2	4
hsa-miR-novel-chr11_1032	hsa-mir-novel-chr11_1032	UCCGCCCCCCGGCCCCG	-3.72727	down	10	40
hsa-miR-novel-chr11_1114	hsa-mir-novel-chr11_1114	CGGGGCUGCCCUGAACGGGC	-2.33333	down	5	13
hsa-miR-novel-chr11_1403	hsa-mir-novel-chr11_1403	CACUGUGGUGCCUGGUGGAGACCUG	-17	down		16
hsa-miR-novel-chr11_1522	hsa-mir-novel-chr11_1522	CUGUGCGUGUGACAGCGGCUGAU	-2.16129	down	30	66
hsa-miR-novel-chr11_1527	hsa-mir-novel-chr11_1527	CUGUAUGCCCUCACCGCUCAGC	-3	down	2	8
hsa-miR-novel-chr11_1620	hsa-mir-novel-chr11_1620	UAGACAAUCUGUGUAGAGUGCU	1.75	up	13	7
hsa-miR-novel-chr12_2117	hsa-mir-novel-chr12_2117	UUGAGCUGUACCUUUUUAGUAUC	1.16	up	28	24
hsa-miR-novel-chr12_2128	hsa-mir-novel-chr12_2128	GAUGUGACUCAUUCCUGUCUGGAG	8	up	7
hsa-miR-novel-chr12_2159	hsa-mir-novel-chr12_2159	CUUCUGGCUCGCCUCGGACGC	-8	down		7
hsa-miR-novel-chr12_2240	hsa-mir-novel-chr12_2240	UUGGGACUGAUCUUGAUGUC	-5	down		4
hsa-miR-novel-chr12_2245	hsa-mir-novel-chr12_2245	GGUUCCAUAGUGUAGUGG	-3.14706	down	33	106
hsa-miR-novel-chr12_2383	hsa-mir-novel-chr12_2383	UGCUGGGACGUGUGGUUUCU	-1.07692	down	12	13
hsa-miR-novel-chr12_2562	hsa-mir-novel-chr12_2562	ACAGACCUGGAUUCAAAAACU	-8	down		7
hsa-miR-novel-chr13_2929	hsa-mir-novel-chr13_2929	AUGUGCCUAGUGGCUGCUGUCU	-8	down		7
hsa-miR-novel-chr13_2943	hsa-mir-novel-chr13_2943	GCAGGCUGACCAGACUUUCU	-10	down		9
hsa-miR-novel-chr13_2987	hsa-mir-novel-chr13_2987	CAGAUUCUGGAUUUCUACC	1.64286	up	22	13
hsa-miR-novel-chr13_2988	hsa-mir-novel-chr13_2988	CAGAUUCUGGAUUUCUACC	1.64286	up	22	13
hsa-miR-novel-chr13_3001	hsa-mir-novel-chr13_3001	CAGUAUGUUCUGGUCCCUCUGGA	8	up	7
hsa-miR-novel-chr13_3013	hsa-mir-novel-chr13_3013	AAAUAGACUGGGAAGAUG	-3.83333	down	5	22
hsa-miR-novel-chr13_3181	hsa-mir-novel-chr13_3181	UAGAAAUCCAGAAUCUGA	-8	down		7
hsa-miR-novel-chr14_3449	hsa-mir-novel-chr14_3449	CUGACUUGUGCCAUUCUG	-21	down		20
hsa-miR-novel-chr14_3573	hsa-mir-novel-chr14_3573	UGAAAUGUUUAGGACCACUAG	1.3	up	12	9
hsa-miR-novel-chr14_3601	hsa-mir-novel-chr14_3601	UCCGUCCCUUCGCCAGCGCAGA	-1.16667	down	23	27
hsa-miR-novel-chr14_3802	hsa-mir-novel-chr14_3802	GACUAUAGAACUUUCCCCCUCAU	-2	down	8	17
hsa-miR-novel-chr14_3806	hsa-mir-novel-chr14_3806	CACUUUUGUGGGACUGAGUUGU	18	up	17
hsa-miR-novel-chr14_3905	hsa-mir-novel-chr14_3905	AACGAUCAGGAACAAGCU	1.3	up	12	9
hsa-miR-novel-chr15_4080	hsa-mir-novel-chr15_4080	CGGCGGCGGCGGCGGCG	-3.39683	down	125	427
hsa-miR-novel-chr15_4194	hsa-mir-novel-chr15_4194	UGAGUUGCCGGCGCCGGCUGAGC	-1.90909	down	10	20
hsa-miR-novel-chr15_4251	hsa-mir-novel-chr15_4251	UUGCUGUGAUGAUGUUCUGAGC	1.8	up	8	4
hsa-miR-novel-chr15_4270	hsa-mir-novel-chr15_4270	CUCGGCCUUUGCUCGCAGCAC	1.6	up	7	4
hsa-miR-novel-chr15_4345	hsa-mir-novel-chr15_4345	UGGGUUUACGUUGGGAGAACUU	-2.99451	down	181	544
hsa-miR-novel-chr15_4373	hsa-mir-novel-chr15_4373	CCUGCACGACGUGGAGCUGCUC	-8	down		7
hsa-miR-novel-chr16_4539	hsa-mir-novel-chr16_4539	UGGGGCCCGGGCCGGGG	-3.20513	down	38	124
hsa-miR-novel-chr16_5145	hsa-mir-novel-chr16_5145	CACAAUCCUCGCUCGGCUGCGG	1.33333	up	15	11
hsa-miR-novel-chr16_5146	hsa-mir-novel-chr16_5146	CACAAUCCUCGCUCGGCUGCGG	1.33333	up	15	11
hsa-miR-novel-chr16_5191	hsa-mir-novel-chr16_5191	CACAAUCCUCGCUCGGCUGCGG	1.33333	up	15	11
hsa-miR-novel-chr16_5258	hsa-mir-novel-chr16_5258	AACAUUGUCUCCCCCCAC	-2.125	down	7	16
hsa-miR-novel-chr16_5341	hsa-mir-novel-chr16_5341	CCGCCCCCCGGCCCCGCG	-4.33333	down	14	64
hsa-miR-novel-chr16_5342	hsa-mir-novel-chr16_5342	CCGCCCCCCGGCCCCGCG	-4.33333	down	14	64
hsa-miR-novel-chr16_5387	hsa-mir-novel-chr16_5387	CAGUGUUUCCCAGACCCC	-12	down		11
hsa-miR-novel-chr17_5609	hsa-mir-novel-chr17_5609	UAAUGCCCCUAAAAAUCCUUA	-1.28571	down	6	8
hsa-miR-novel-chr17_5697	hsa-mir-novel-chr17_5697	CGGCGGCCGCCGCGGGG	-1.92857	down	13	26
hsa-miR-novel-chr17_5761	hsa-mir-novel-chr17_5761	CUGCUGUGAUGACAUUC	-1.26761	down	141	179
hsa-miR-novel-chr17_5862	hsa-mir-novel-chr17_5862	GCUGUGAAGGGCUGGUGCUCUAGGC	-1.61585	down	327	529
hsa-miR-novel-chr17_5941	hsa-mir-novel-chr17_5941	CAGCAGCACACUGUGGUUUGUA	7	up	6
hsa-miR-novel-chr17_5942	hsa-mir-novel-chr17_5942	CAGCAGCACACUGUGGUUUGUA	7	up	6
hsa-miR-novel-chr17_6032	hsa-mir-novel-chr17_6032	CAGUGCCUCGGCAGUGCAGCC	6	up	5
hsa-miR-novel-chr17_6195	hsa-mir-novel-chr17_6195	UACCCUGUAGAUCCGAAUUUGU	1.07433	up	4711	4385
hsa-miR-novel-chr17_6234	hsa-mir-novel-chr17_6234	UAGUGCAAUAUUGCUUAUAGGGUU	-1.3125	down	15	20
hsa-miR-novel-chr17_6389	hsa-mir-novel-chr17_6389	UCCUUGCCUGUGCUCUGCCAGCG	8	up	7
hsa-miR-novel-chr19_6854	hsa-mir-novel-chr19_6854	GUUCCUGCUGAACUGAGCCAGU	5	up	4
hsa-miR-novel-chr19_6855	hsa-mir-novel-chr19_6855	ACCAUCGACCGUUGAGUGGACC	-2.83333	down	11	33
hsa-miR-novel-chr19_7027	hsa-mir-novel-chr19_7027	CGCGCGCGCGUGUGGUG	-4.21053	down	379	1599
hsa-miR-novel-chr19_7174	hsa-mir-novel-chr19_7174	UUAGUGGCUCCCUCUGCCUGCA	1	up	33	33
hsa-miR-novel-chr19_7327	hsa-mir-novel-chr19_7327	CCUGGGCUGGGCUGGCUC	6	up	5
hsa-miR-novel-chr19_7439	hsa-mir-novel-chr19_7439	CCUCAGAAACGCACCUGUUCCUG	-1.11111	down	8	9
hsa-miR-novel-chr19_7458	hsa-mir-novel-chr19_7458	AACUAUGCCUGGGCAGGGC	-7	down	3	27
hsa-miR-novel-chr19_7459	hsa-mir-novel-chr19_7459	GAAGGUGGCUCGGGGGG	-3.07143	down	13	42
hsa-miR-novel-chr19_7526	hsa-mir-novel-chr19_7526	UUUAAAGUUCUAGAACCGUGA	-14	down		13
hsa-miR-novel-chr1_7652	hsa-mir-novel-chr1_7652	CGAACGUGGUGCUCACCG	1.2	up	5	4
hsa-miR-novel-chr1_7748	hsa-mir-novel-chr1_7748	CUUUCGGACCGGCUCUCCCG	-1.33333	down	5	7
hsa-miR-novel-chr1_7886	hsa-mir-novel-chr1_7886	GGUAGACUCUGGUCUCUAGAGC	-1.80769	down	51	93
hsa-miR-novel-chr1_7954	hsa-mir-novel-chr1_7954	AUGAGGGCUUGGCUUUUGG	8	up	7
hsa-miR-novel-chr1_7965	hsa-mir-novel-chr1_7965	CGGGCUCCGGCACCGGCUCGG	8	up	7
hsa-miR-novel-chr1_8086	hsa-mir-novel-chr1_8086	CUCUGUGACUGGGGCAACCUGCAAG	-14	down		13
hsa-miR-novel-chr1_8527	hsa-mir-novel-chr1_8527	CUUGGGCUCCUGCUGCGCGCAGC	-3.5	down	3	13
hsa-miR-novel-chr1_8667	hsa-mir-novel-chr1_8667	UCAUGUUGCUCUGCUGUUGC	1.89474	up	35	18
hsa-miR-novel-chr1_8815	hsa-mir-novel-chr1_8815	CUUCGGUCACCUGUUGGCUA	-2.54545	down	10	27
hsa-miR-novel-chr1_8837	hsa-mir-novel-chr1_8837	UGGCAGUGUCUUAGCUGGUUGUU	-1.55556	down	17	27
hsa-miR-novel-chr1_9042	hsa-mir-novel-chr1_9042	CUUUGGUAGGAAUGGCCUG	-1.75	down	7	13
hsa-miR-novel-chr1_9124	hsa-mir-novel-chr1_9124	AUGGGAGGAUGAGGUCUGACC	1.1	up	10	9
hsa-miR-novel-chr1_9126	hsa-mir-novel-chr1_9126	UGAUGGGUGAAUUUGUAGAAGG	-4	down		3
hsa-miR-novel-chr1_9150	hsa-mir-novel-chr1_9150	UUUAGAUGUGCGACAAGACUU	-5	down		4
hsa-miR-novel-chr1_9475	hsa-mir-novel-chr1_9475	UUGGCUGAUGAAUACUGACU	-2.10714	down	27	58
hsa-miR-novel-chr1_9502	hsa-mir-novel-chr1_9502	CUCUCCUAACCUCGCUCUCGCG	-5	down		4
hsa-miR-novel-chr1_9597	hsa-mir-novel-chr1_9597	AUGACCUAUGAAUUGACAGACA	1.83784	up	407	221
hsa-miR-novel-chr20_10035	hsa-mir-novel-chr20_10035	CUCUGCGGGCCCGAGGAGG	-10	down		9
hsa-miR-novel-chr20_9742	hsa-mir-novel-chr20_9742	ACAGCUCGGGCUCUGGAGCCGG	1.2	up	5	4
hsa-miR-novel-chr20_9830	hsa-mir-novel-chr20_9830	AGAUGCCGGGGUCUCUGUGUGC	6	up	5
hsa-miR-novel-chr20_9832	hsa-mir-novel-chr20_9832	AGAUGCCGGGGUCUCUGUGUGC	6	up	5
hsa-miR-novel-chr20_9893	hsa-mir-novel-chr20_9893	CCUCUUCCUCCAGCCUCUGAAU	-10	down		9
hsa-miR-novel-chr20_9943	hsa-mir-novel-chr20_9943	CAGACGUGGUUGAGCUU	-8	down		7
hsa-miR-novel-chr20_9954	hsa-mir-novel-chr20_9954	CACCCGGCUGUGUGGACAUGUGC	-1.08	down	99	107
hsa-miR-novel-chr20_9955	hsa-mir-novel-chr20_9955	CACCCGGCUGUGUGGACAUGUGC	-1.08	down	99	107
hsa-miR-novel-chr22_11417	hsa-mir-novel-chr22_11417	UCUAACAACAUGGCUGUA	1.5	up	17	11
hsa-miR-novel-chr22_11424	hsa-mir-novel-chr22_11424	AUUCCUGGGCUCUGACC	-1.625	down	7	12
hsa-miR-novel-chr22_11434	hsa-mir-novel-chr22_11434	UCUGAGGACCUCUGUGCAG	-12	down		11
hsa-miR-novel-chr22_11659	hsa-mir-novel-chr22_11659	CUCUGUGCUGGAACACUG	1.375	up	10	7
hsa-miR-novel-chr22_11704	hsa-mir-novel-chr22_11704	UGCCUGUGGGAUGCCUGCUGAGC	-2.28571	down	13	31
hsa-miR-novel-chr2_11747	hsa-mir-novel-chr2_11747	UGUGCCUGACUGUGAAGCUGG	-1.66667	down	5	9
hsa-miR-novel-chr2_11781	hsa-mir-novel-chr2_11781	CAAAAACUGCCGUGACUUCUGC	-1.10526	down	18	20
hsa-miR-novel-chr2_11786	hsa-mir-novel-chr2_11786	CAAGGCUGUGUUUCUUCUG	-2.5	down	3	9
hsa-miR-novel-chr2_11994	hsa-mir-novel-chr2_11994	AGGAUUGCUUGAGCCCAG	-1.26471	down	33	42
hsa-miR-novel-chr2_12097	hsa-mir-novel-chr2_12097	CCGCCCCCGGGGAGCCCG	-3.52381	down	20	73
hsa-miR-novel-chr2_12135	hsa-mir-novel-chr2_12135	CUCAGGCGUUGGGGACACUG	1	up	3	3
hsa-miR-novel-chr2_12256	hsa-mir-novel-chr2_12256	UACCCUGUAGAACCGAAUUUGU	1.03112	up	1722	1670
hsa-miR-novel-chr2_12654	hsa-mir-novel-chr2_12654	CUCUCCGCCACCUCCACCGCGG	-3.5	down	3	13
hsa-miR-novel-chr2_12762	hsa-mir-novel-chr2_12762	CUCAGGCGUUGGGGACACUG	1	up	3	3
hsa-miR-novel-chr2_12864	hsa-mir-novel-chr2_12864	CUUGAACUUGGGACUAAGCCUG	-2.26087	down	22	51
hsa-miR-novel-chr2_12952	hsa-mir-novel-chr2_12952	UCACCAUGAUCCUGAUCCCACU	-1.25	down	3	4
hsa-miR-novel-chr2_12989	hsa-mir-novel-chr2_12989	CCGGAAGGUGGCUCUGCCGCGUG	-1.33333	down	5	7
hsa-miR-novel-chr3_13116	hsa-mir-novel-chr3_13116	CGGCGGCGGCGGCGGCG	-3.39683	down	125	427
hsa-miR-novel-chr3_13198	hsa-mir-novel-chr3_13198	CGGUGGCGCUGGCUCUGAGCGUG	-1.55556	down	8	13
hsa-miR-novel-chr3_13226	hsa-mir-novel-chr3_13226	CUACUUCGUGGCAUCUAACC	-3.16667	down	5	18
hsa-miR-novel-chr3_13392	hsa-mir-novel-chr3_13392	UAGGAGGGCUGAGAGGGC	-5	down		4
hsa-miR-novel-chr3_13518	hsa-mir-novel-chr3_13518	CCGCCCCCGGGGCCGCG	-3.43478	down	45	157
hsa-miR-novel-chr3_13612	hsa-mir-novel-chr3_13612	AUGACUGUUUCUUGGAAGAG	-3	down	3	11
hsa-miR-novel-chr3_13731	hsa-mir-novel-chr3_13731	CGGCGGCCGCCGCGGGG	-1.92857	down	13	26
hsa-miR-novel-chr3_13842	hsa-mir-novel-chr3_13842	GCUGCUUUGGGAAUCUCUG	-8	down		7
hsa-miR-novel-chr4_14309	hsa-mir-novel-chr4_14309	AUGGCUGUGUGCGUGCAC	-1.09091	down	10	11
hsa-miR-novel-chr4_14462	hsa-mir-novel-chr4_14462	CCAGGAGGCAGCCACAGG	8	up	7
hsa-miR-novel-chr4_14828	hsa-mir-novel-chr4_14828	UGGGCUCUGCGCUAGGUCUCUGU	-1.11111	down	8	9
hsa-miR-novel-chr5_15031	hsa-mir-novel-chr5_15031	CUGGACCUGCUGGACCUG	-17	down		16
hsa-miR-novel-chr5_15084	hsa-mir-novel-chr5_15084	UGUGGUGAUGACAGACCUGAGC	1.6	up	15	9
hsa-miR-novel-chr5_15134	hsa-mir-novel-chr5_15134	CGCGGGCGCUCUCCAGUCCUUU	-1.39629	down	1402	1958
hsa-miR-novel-chr5_15231	hsa-mir-novel-chr5_15231	CUCCGGAGUCAGACCAGCUGAGU	31	up	30
hsa-miR-novel-chr5_15355	hsa-mir-novel-chr5_15355	UCUUGGGCCCCACCCCUGGAGA	-3.29167	down	23	78
hsa-miR-novel-chr5_15422	hsa-mir-novel-chr5_15422	CCUCGGGCCUGACAACACG	-1.75434	down	402	706
hsa-miR-novel-chr5_15546	hsa-mir-novel-chr5_15546	UUUGCUUUGUAAUGUGGACUG	1.2439	up	50	40
hsa-miR-novel-chr5_15558	hsa-mir-novel-chr5_15558	CGCCGCUUUCUGGGCUCGCUC	-2	down	5	11
hsa-miR-novel-chr6_15798	hsa-mir-novel-chr6_15798	GUGGAUGAUGAUGCCUCUGACA	-1.05128	down	38	40
hsa-miR-novel-chr6_16026	hsa-mir-novel-chr6_16026	UCAGGUGUGGAAACUGAGGCAGG	-5	down		4
hsa-miR-novel-chr6_16429	hsa-mir-novel-chr6_16429	UCUCCGACUUGAACUGUGGG	-12	down		11
hsa-miR-novel-chr6_16536	hsa-mir-novel-chr6_16536	UCCGUGACUAAACAACUGAGG	-1.7561	down	40	71
hsa-miR-novel-chr6_16877	hsa-mir-novel-chr6_16877	UGACUACUUUGUUUGAUUUUGU	-2.625	down	7	20
hsa-miR-novel-chr7_16997	hsa-mir-novel-chr7_16997	CGGCGGCCGCCGCGGGG	-1.92857	down	13	26
hsa-miR-novel-chr7_17038	hsa-mir-novel-chr7_17038	AGUGCCUGAGGGAGUAAGAGC	1.83333	up	10	5
hsa-miR-novel-chr7_17050	hsa-mir-novel-chr7_17050	AGUGCCUGAGGGAGUAAGAGC	1.83333	up	10	5
hsa-miR-novel-chr7_17237	hsa-mir-novel-chr7_17237	AUCUGCACUGUCAGCACUUUAGC	-2.15385	down	12	27
hsa-miR-novel-chr7_17341	hsa-mir-novel-chr7_17341	UGGAGACGGUGGAGUUG	-12	down		11
hsa-miR-novel-chr7_17420	hsa-mir-novel-chr7_17420	AGGAAGCCCUGGAGGGGCUGGAGG	-1.35484	down	61	83
hsa-miR-novel-chr7_17477	hsa-mir-novel-chr7_17477	CUUGGGCUGGAGCUGCUC	-1.55556	down	8	13
hsa-miR-novel-chr7_17499	hsa-mir-novel-chr7_17499	UGAGAACCACGUCUGCUCUGAGC	-1.29493	down	216	280
hsa-miR-novel-chr8_18064	hsa-mir-novel-chr8_18064	UGCUGAAUUCUGUUGAUAUUA	-1.25	down	3	4
hsa-miR-novel-chr8_18124	hsa-mir-novel-chr8_18124	UGGGCUGCGUCAGGCUGAGC	-4.25	down	3	16
hsa-miR-novel-chr8_18267	hsa-mir-novel-chr8_18267	AGAGGCUGUUUCUGAGCU	-2	down	3	7
hsa-miR-novel-chr8_18325	hsa-mir-novel-chr8_18325	CCAUCUGUGGGAUUAUGAC	1.16544	up	633	543
hsa-miR-novel-chr9_18580	hsa-mir-novel-chr9_18580	CUGCGCGGCGCAGACAUGG	-10	down		9
hsa-miR-novel-chr9_18666	hsa-mir-novel-chr9_18666	ACUGGGUACUGGUGAAGUUC	-5	down		4
hsa-miR-novel-chr9_19035	hsa-mir-novel-chr9_19035	ACUGGGUACUGGUGAAGUUC	-5	down		4
hsa-miR-novel-chr9_19043	hsa-mir-novel-chr9_19043	GAGGUAUGAUGAGGUGUGUCUGACC	-2.5	down	3	9
hsa-miR-novel-chr9_19107	hsa-mir-novel-chr9_19107	UCUCAGUCUCCUGUGCAGACCUG	1.125	up	8	7
hsa-miR-novel-chr9_19114	hsa-mir-novel-chr9_19114	GUUCCUGCUGAACUGAGCCAGU	5	up	4
hsa-miR-novel-chr9_19121	hsa-mir-novel-chr9_19121	GCUGGCCUGGAUUCUGGG	-10	down		9
hsa-miR-novel-chr9_19139	hsa-mir-novel-chr9_19139	CCUUGGAGGUCCCCUGGUCUCUG	6	up	5
hsa-miR-novel-chrX_19590	hsa-mir-novel-chrX_19590	CGGCGGGGGCGGCGCGCG	-10	down		9
hsa-miR-novel-chrX_19961	hsa-mir-novel-chrX_19961	CUGGUCUUGAACUCCUG	-2.39165	down	3183	7614
hsa-miR-novel-chrX_20419	hsa-mir-novel-chrX_20419	UUUUGCGAUGUGUUCCUAAU	-1.13333	down	29	33
hsa-miR-novel-chrX_20495	hsa-mir-novel-chrX_20495	AGAGGCCGCUCUGGACGUG	-23	down		22

## Sheet: HOIP+HOIL-1L_vs_Control
	miRNA-seq HOIP+HOIL-1L vs Control, Related to Fig. 6a
miRNA Information			Fold change & Regulation		Tag counts (normalized) the normalized tag counts of the mature miRNA (TPM)
mature-miRNA	pre-miRNA	mature-sequence	Fold Change	Regulation	HOIP+HOIL-1L	Control
hsa-let-7a-3p	hsa-let-7a-1	CUAUACAAUCUACUGUCUUUC	-2	down		1
hsa-let-7a-3p	hsa-let-7a-3	CUAUACAAUCUACUGUCUUUC	-2	down		1
hsa-let-7a-5p	hsa-let-7a-1	UGAGGUAGUAGGUUGUAUAGUU	1.07442	up	230	214
hsa-let-7a-5p	hsa-let-7a-2	UGAGGUAGUAGGUUGUAUAGUU	1.07442	up	230	214
hsa-let-7a-5p	hsa-let-7a-3	UGAGGUAGUAGGUUGUAUAGUU	1.07442	up	230	214
hsa-let-7b-5p	hsa-let-7b	UGAGGUAGUAGGUUGUGUGGUU	2.04459	up	320	156
hsa-let-7c-5p	hsa-let-7c	UGAGGUAGUAGGUUGUAUGGUU	1.92857	up	242	125
hsa-let-7d-3p	hsa-let-7d	CUAUACGACCUGCUGCCUUUCU	2.5	up	34	13
hsa-let-7d-5p	hsa-let-7d	AGAGGUAGUAGGUUGCAUAGUU	-2.42857	down	13	33
hsa-let-7e-3p	hsa-let-7e	CUAUACGGCCUCCUAGCUUUCC	2	up	7	3
hsa-let-7e-5p	hsa-let-7e	UGAGGUAGGAGGUUGUAUAGUU	-1.34466	down	205	276
hsa-let-7f-5p	hsa-let-7f-1	UGAGGUAGUAGAUUGUAUAGUU	-1.81383	down	375	681
hsa-let-7f-5p	hsa-let-7f-2	UGAGGUAGUAGAUUGUAUAGUU	-1.81383	down	375	681
hsa-let-7g-5p	hsa-let-7g	UGAGGUAGUAGUUUGUACAGUU	-1.23474	down	949	1172
hsa-let-7i-5p	hsa-let-7i	UGAGGUAGUAGUUUGUGCUGUU	1.49892	up	4151	2769
hsa-miR-1-3p	hsa-mir-1-2	UGGAAUGUAAAGAAGUAUGUAU	2.03955	up	360	176
hsa-miR-1-3p	hsa-mir-1-1	UGGAAUGUAAAGAAGUAUGUAU	2.03955	up	360	176
hsa-miR-100-5p	hsa-mir-100	AACCCGUAGAUCCGAACUUGUG	-1.22222	down	161	197
hsa-miR-101-3p	hsa-mir-101-1	UACAGUACUGUGAUAACUGAA	2.14881	up	1082	503
hsa-miR-101-3p	hsa-mir-101-2	UACAGUACUGUGAUAACUGAA	2.14881	up	1082	503
hsa-miR-101-5p	hsa-mir-101-1	CAGUUAUCACAGUGCUGAUGCU	3	up	2
hsa-miR-10395-3p	hsa-mir-10395	AUGUAUUCGUACUGUCUGAUG	5	up	4
hsa-miR-10399-5p	hsa-mir-10399	AAUUACAGAUUGUCUCAGAGA	1.5	up	2	1
hsa-miR-103a-3p	hsa-mir-103a-2	AGCAGCAUUGUACAGGGCUAUGA	1.18129	up	1022	865
hsa-miR-103a-3p	hsa-mir-103a-1	AGCAGCAUUGUACAGGGCUAUGA	1.18129	up	1022	865
hsa-miR-106b-3p	hsa-mir-106b	CCGCACUGUGGGUACUUGCUGC	1.7426	up	1766	1013
hsa-miR-106b-5p	hsa-mir-106b	UAAAGUGCUGACAGUGCAGAU	2.1875	up	34	15
hsa-miR-107	hsa-mir-107	AGCAGCAUUGUACAGGGCUAUCA	-1.57143	down	20	32
hsa-miR-10a-5p	hsa-mir-10a	UACCCUGUAGAUCCGAAUUUGUG	-1.25326	down	4212	5279
hsa-miR-10b-5p	hsa-mir-10b	UACCCUGUAGAACCGAAUUUGUG	-1.02341	down	1665	1704
hsa-miR-1180-3p	hsa-mir-1180	UUUCCGGCUCGCGUGGGUGUGU	2.80981	up	1890	672
hsa-miR-12136	hsa-mir-12136	GAAAAAGUCAUGGAGGCC	1	up	1	1
hsa-miR-1226-3p	hsa-mir-1226	UCACCAGCCCUGUGUUCCCUAG	-1.4	down	4	6
hsa-miR-1228-5p	hsa-mir-1228	GUGGGCGGGGGCAGGUGUGUG	3	up	2
hsa-miR-1229-3p	hsa-mir-1229	CUCUCACCACUGCCCUCCCACAG	2	up	3	1
hsa-miR-1246	hsa-mir-1246	AAUGGAUUUUUGGAGCAGG	4.66667	up	13	2
hsa-miR-1249-3p	hsa-mir-1249	ACGCCCUUCCCCCCCUUCUUCA	1.5	up	5	3
hsa-miR-1250-5p	hsa-mir-1250	ACGGUGCUGGAUGUGGCCUUU	3.5	up	13	3
hsa-miR-1255a	hsa-mir-1255a	AGGAUGAGCAAAGAAAGUAGAUU	1	up	3	3
hsa-miR-1257	hsa-mir-1257	AGUGAAUGAUGGGUUCUGACC	-1.33333	down	2	3
hsa-miR-125a-3p	hsa-mir-125a	ACAGGUGAGGUUCUUGGGAGCC	1	up	2	2
hsa-miR-125a-5p	hsa-mir-125a	UCCCUGAGACCCUUUAACCUGUGA	2.76923	up	35	12
hsa-miR-125b-1-3p	hsa-mir-125b-1	ACGGGUUAGGCUCUUGGGAGCU	-2	down		1
hsa-miR-125b-2-3p	hsa-mir-125b-2	UCACAAGUCAGGCUCUUGGGAC	1.33333	up	3	2
hsa-miR-125b-5p	hsa-mir-125b-1	UCCCUGAGACCCUAACUUGUGA	1.1	up	10	9
hsa-miR-125b-5p	hsa-mir-125b-2	UCCCUGAGACCCUAACUUGUGA	1.1	up	10	9
hsa-miR-126-3p	hsa-mir-126	UCGUACCGUGAGUAAUAAUGCG	1.66667	up	119	71
hsa-miR-126-5p	hsa-mir-126	CAUUAUUACUUUUGGUACGCG	1.125	up	8	7
hsa-miR-1260b	hsa-mir-1260b	AUCCCACCACUGCCACCAU	1.66667	up	4	2
hsa-miR-1262	hsa-mir-1262	AUGGGUGAAUUUGUAGAAGGAU	1.4	up	6	4
hsa-miR-1266-5p	hsa-mir-1266	CCUCAGGGCUGUAGAACAGGGCU	2.5	up	19	7
hsa-miR-1268a	hsa-mir-1268a	CGGGCGUGGUGGUGGGGG	5.5	up	10	1
hsa-miR-1269b	hsa-mir-1269b	CUGGACUGAGCCAUGCUACUGG	5.375	up	42	7
hsa-miR-127-3p	hsa-mir-127	UCGGAUCCGUCUGAGCUUGGCU	1.42857	up	9	6
hsa-miR-1271-5p	hsa-mir-1271	CUUGGCACCUAGCAAGCACUCA	-1.2963	down	26	34
hsa-miR-1272	hsa-mir-1272	GAUGAUGAUGGCAGCAAAUUCUGAAA	5	up	4
hsa-miR-1273c	hsa-mir-1273c	GGCGACAAAACGAGACCCUGUC	-2	down		1
hsa-miR-1273h-3p	hsa-mir-1273h	CUGCAGACUCGACCUCCCAGGC	1.6	up	15	9
hsa-miR-1275	hsa-mir-1275	GUGGGGGAGAGGCUGUC	3	up	2
hsa-miR-1278	hsa-mir-1278	UAGUACUGUGCAUAUCAUCUAU	-1.15	down	19	22
hsa-miR-128-1-5p	hsa-mir-128-1	CGGGGCCGUAGCACUGUCUGAGA	2.6	up	38	14
hsa-miR-128-3p	hsa-mir-128-1	UCACAGUGAACCGGUCUCUUU	1.77221	up	1874	1057
hsa-miR-128-3p	hsa-mir-128-2	UCACAGUGAACCGGUCUCUUU	1.77221	up	1874	1057
hsa-miR-1284	hsa-mir-1284	UCUAUACAGACCCUGGCUUUUC	-2	down		1
hsa-miR-1286	hsa-mir-1286	UGCAGGACCAAGAUGAGCCCU	13	up	12
hsa-miR-1287-5p	hsa-mir-1287	UGCUGGAUCAGUGGUUCGAGUC	2.75	up	10	3
hsa-miR-1288-3p	hsa-mir-1288	UGGACUGCCCUGAUCUGGAGA	5.05882	up	85	16
hsa-miR-129-2-3p	hsa-mir-129-2	AAGCCCUUACCCCAAAAAGCAU	4	up	3
hsa-miR-129-5p	hsa-mir-129-1	CUUUUUGCGGUCUGGGCUUGC	2.27778	up	81	35
hsa-miR-129-5p	hsa-mir-129-2	CUUUUUGCGGUCUGGGCUUGC	2.27778	up	81	35
hsa-miR-1292-5p	hsa-mir-1292	UGGGAACGGGUUCCGGCAGACGCUG	1.2	up	5	4
hsa-miR-1293	hsa-mir-1293	UGGGUGGUCUGGAGAUUUGUGC	4	up	3
hsa-miR-1294	hsa-mir-1294	UGUGAGGUUGGCAUUGUUGUCU	3.5	up	6	1
hsa-miR-1295a	hsa-mir-1295a	UUAGGCCGCAGAUCUGGGUGA	-6	down		5
hsa-miR-1296-5p	hsa-mir-1296	UUAGGGCCCUGGCUCCAUCUCC	2.13793	up	61	28
hsa-miR-1299	hsa-mir-1299	UUCUGGAAUUCUGUGUGAGGGA	3.66667	up	76	20
hsa-miR-1301-3p	hsa-mir-1301	UUGCAGCUGCCUGGGAGUGACUUC	4.1	up	40	9
hsa-miR-1303	hsa-mir-1303	UUUAGAGACGGGGUCUUGCUCU	3.14286	up	87	27
hsa-miR-1304-5p	hsa-mir-1304	UUUGAGGCUACAGUGAGAUGUG	2.33333	up	6	2
hsa-miR-1305	hsa-mir-1305	UUUUCAACUCUAAUGGGAGAGA	4	up	3
hsa-miR-1306-5p	hsa-mir-1306	CCACCUCCCCUGCAAACGUCCA	-1.08696	down	22	24
hsa-miR-1307-3p	hsa-mir-1307	ACUCGGCGUGGCGUCGGUCGUG	2.25	up	44	19
hsa-miR-1307-5p	hsa-mir-1307	UCGACCGGACCUCGACCGGCU	4.4	up	21	4
hsa-miR-130b-3p	hsa-mir-130b	CAGUGCAAUGAUGAAAGGGCAU	-4	down		3
hsa-miR-130b-5p	hsa-mir-130b	ACUCUUUCCCUGUUGCACUAC	-2.11111	down	8	18
hsa-miR-132-3p	hsa-mir-132	UAACAGUCUACAGCCAUGGUCG	1.63636	up	17	10
hsa-miR-132-5p	hsa-mir-132	ACCGUGGCUUUCGAUUGUUACU	1.6	up	7	4
hsa-miR-133a-3p	hsa-mir-133a-1	UUUGGUCCCCUUCAACCAGCUG	1.5	up	2	1
hsa-miR-133a-3p	hsa-mir-133a-2	UUUGGUCCCCUUCAACCAGCUG	1.5	up	2	1
hsa-miR-134-5p	hsa-mir-134	UGUGACUGGUUGACCAGAGGGG	2.5	up	4	1
hsa-miR-1343-3p	hsa-mir-1343	CUCCUGGGGCCCGCACUCUCGC	1.25	up	4	3
hsa-miR-135b-5p	hsa-mir-135b	UAUGGCUUUUCAUUCCUAUGUGA	-2	down		1
hsa-miR-136-3p	hsa-mir-136	CAUCAUCGUCUCAAAUGAGUCU	-2	down		1
hsa-miR-139-3p	hsa-mir-139	UGGAGACGCGGCCCUGUUGGAGU	2	up	3	1
hsa-miR-139-5p	hsa-mir-139	UCUACAGUGCACGUGUCUCCAGU	1.42553	up	66	46
hsa-miR-140-3p	hsa-mir-140	UACCACAGGGUAGAACCACGG	1.53846	up	19	12
hsa-miR-140-5p	hsa-mir-140	CAGUGGUUUUACCCUAUGGUAG	1.75	up	20	11
hsa-miR-142-3p	hsa-mir-142	UGUAGUGUUUCCUACUUUAUGGA	1	up	1	1
hsa-miR-142-5p	hsa-mir-142	CAUAAAGUAGAAAGCACUACU	2	up	1
hsa-miR-143-3p	hsa-mir-143	UGAGAUGAAGCACUGUAGCUC	2.34694	up	574	244
hsa-miR-144-3p	hsa-mir-144	UACAGUAUAGAUGAUGUACU	1.5	up	2	1
hsa-miR-145-5p	hsa-mir-145	GUCCAGUUUUCCCAGGAAUCCCU	3	up	5	1
hsa-miR-1468-5p	hsa-mir-1468	CUCCGUUUGCCUGUUUCGCUG	-2	down		1
hsa-miR-146a-5p	hsa-mir-146a	UGAGAACUGAAUUCCAUGGGUU	2.23529	up	37	16
hsa-miR-146b-3p	hsa-mir-146b	GCCCUGUGGACUCAGUUCUGGU	7	up	6
hsa-miR-146b-5p	hsa-mir-146b	UGAGAACUGAAUUCCAUAGGCUG	2.01266	up	158	78
hsa-miR-148a-3p	hsa-mir-148a	UCAGUGCACUACAGAACUUUGU	-1.57598	down	202396	318972
hsa-miR-148a-5p	hsa-mir-148a	AAAGUUCUGAGACACUCCGACU	3.85921	up	1068	276
hsa-miR-148b-3p	hsa-mir-148b	UCAGUGCAUCACAGAACUUUGU	-2.00742	down	2964	5951
hsa-miR-148b-5p	hsa-mir-148b	AAGUUCUGUUAUACACUCAGGC	4.66667	up	13	2
hsa-miR-149-5p	hsa-mir-149	UCUGGCUCCGUGUCUUCACUCCC	2.16129	up	133	61
hsa-miR-150-5p	hsa-mir-150	UCUCCCAACCCUUGUACCAGUG	1.66667	up	4	2
hsa-miR-151a-3p	hsa-mir-151a	CUAGACUGAAGCUCCUUGAGG	2.28701	up	65451	28618
hsa-miR-151a-5p	hsa-mir-151a	UCGAGGAGCUCACAGUCUAGU	1.38462	up	17	12
hsa-miR-152-3p	hsa-mir-152	UCAGUGCAUGACAGAACUUGG	2.38571	up	166	69
hsa-miR-152-5p	hsa-mir-152	AGGUUCUGUGAUACACUCCGACU	3.33333	up	9	2
hsa-miR-155-5p	hsa-mir-155	UUAAUGCUAAUCGUGAUAGGGGUU	1.33333	up	3	2
hsa-miR-15a-5p	hsa-mir-15a	UAGCAGCACAUAAUGGUUUGUG	-2	down		1
hsa-miR-15b-3p	hsa-mir-15b	CGAAUCAUUAUUUGCUGCUCUA	-11	down		10
hsa-miR-15b-5p	hsa-mir-15b	UAGCAGCACAUCAUGGUUUACA	-2.23881	down	66	149
hsa-miR-16-2-3p	hsa-mir-16-2	CCAAUAUUACUGUGCUGCUUUA	-3.25	down	3	12
hsa-miR-16-5p	hsa-mir-16-1	UAGCAGCACGUAAAUAUUGGCG	1.18462	up	76	64
hsa-miR-16-5p	hsa-mir-16-2	UAGCAGCACGUAAAUAUUGGCG	1.18462	up	76	64
hsa-miR-17-5p	hsa-mir-17	CAAAGUGCUUACAGUGCAGGUAG	1.29724	up	658	507
hsa-miR-181a-2-3p	hsa-mir-181a-2	ACCACUGACCGUUGACUGUACC	1.92593	up	51	26
hsa-miR-181a-3p	hsa-mir-181a-1	ACCAUCGACCGUUGAUUGUACC	2.33333	up	6	2
hsa-miR-181a-5p	hsa-mir-181a-2	AACAUUCAACGCUGUCGGUGAGU	2.33333	up	6	2
hsa-miR-181a-5p	hsa-mir-181a-1	AACAUUCAACGCUGUCGGUGAGU	2.33333	up	6	2
hsa-miR-181b-5p	hsa-mir-181b-1	AACAUUCAUUGCUGUCGGUGGGU	3.66667	up	10	2
hsa-miR-181b-5p	hsa-mir-181b-2	AACAUUCAUUGCUGUCGGUGGGU	3.66667	up	10	2
hsa-miR-181c-3p	hsa-mir-181c	AACCAUCGACCGUUGAGUGGAC	2	up	1
hsa-miR-181c-5p	hsa-mir-181c	AACAUUCAACCUGUCGGUGAGU	-2	down		1
hsa-miR-181d-5p	hsa-mir-181d	AACAUUCAUUGUUGUCGGUGGGU	4.47059	up	75	16
hsa-miR-182-5p	hsa-mir-182	UUUGGCAAUGGUAGAACUCACACU	1.61518	up	1808	1119
hsa-miR-183-5p	hsa-mir-183	UAUGGCACUGGUAGAAUUCACU	1.01459	up	903	890
hsa-miR-184	hsa-mir-184	UGGACGGAGAACUGAUAAGGGU	3	up	2
hsa-miR-1843	hsa-mir-1843	UAUGGAGGUCUCUGUCUGGC	3	up	5	1
hsa-miR-185-5p	hsa-mir-185	UGGAGAGAAAGGCAGUUCCUGA	2.23596	up	198	88
hsa-miR-186-5p	hsa-mir-186	CAAAGAAUUCUCCUUUUGGGCU	2.74274	up	660	240
hsa-miR-187-3p	hsa-mir-187	UCGUGUCUUGUGUUGCAGCCGG	-5	down		4
hsa-miR-188-5p	hsa-mir-188	CAUCCCUUGCAUGGUGGAGGG	1.25	up	4	3
hsa-miR-18a-3p	hsa-mir-18a	ACUGCCCUAAGUGCUCCUUCUGG	1.4	up	6	4
hsa-miR-18a-5p	hsa-mir-18a	UAAGGUGCAUCUAGUGCAGAUAG	1.49206	up	93	62
hsa-miR-1908-5p	hsa-mir-1908	CGGCGGGGACGGCGAUUGGUC	4	up	7	1
hsa-miR-191-5p	hsa-mir-191	CAACGGAAUCCCAAAAGCAGCUG	2.21698	up	469	211
hsa-miR-1910-5p	hsa-mir-1910	CCAGUCCUGUGCCUGCCGCCU	9	up	8
hsa-miR-1914-5p	hsa-mir-1914	CCCUGUGCCCGGCCCACUUCUG	-4	down		3
hsa-miR-192-5p	hsa-mir-192	CUGACCUAUGAAUUGACAGCC	1.27368	up	120	94
hsa-miR-193a-5p	hsa-mir-193a	UGGGUCUUUGCGGGCGAGAUGA	1.83333	up	10	5
hsa-miR-193b-3p	hsa-mir-193b	AACUGGCCCUCAAAGUCCCGCU	4	up	27	6
hsa-miR-193b-5p	hsa-mir-193b	CGGGGUUUUGAGGGCGAGAUGA	1.66667	up	4	2
hsa-miR-194-5p	hsa-mir-194-1	UGUAACAGCAACUCCAUGUGGA	3.33333	up	9	2
hsa-miR-194-5p	hsa-mir-194-2	UGUAACAGCAACUCCAUGUGGA	3.33333	up	9	2
hsa-miR-195-3p	hsa-mir-195	CCAAUAUUGGCUGUGCUGCUCC	-2.5	down	3	9
hsa-miR-195-5p	hsa-mir-195	UAGCAGCACAGAAAUAUUGGC	1	up	2	2
hsa-miR-196a-5p	hsa-mir-196a-1	UAGGUAGUUUCAUGUUGUUGGG	1.4	up	20	14
hsa-miR-196a-5p	hsa-mir-196a-2	UAGGUAGUUUCAUGUUGUUGGG	1.4	up	20	14
hsa-miR-196b-5p	hsa-mir-196b	UAGGUAGUUUCCUGUUGUUGGG	-1.4125	down	79	112
hsa-miR-197-3p	hsa-mir-197	UUCACCACCUUCUCCACCCAGC	1.028	up	513	499
hsa-miR-199a-3p	hsa-mir-199a-1	ACAGUAGUCUGCACAUUGGUUA	2.57143	up	17	6
hsa-miR-199a-3p	hsa-mir-199a-2	ACAGUAGUCUGCACAUUGGUUA	2.57143	up	17	6
hsa-miR-199a-5p	hsa-mir-199a-1	CCCAGUGUUCAGACUACCUGUUC	2	up	27	13
hsa-miR-199a-5p	hsa-mir-199a-2	CCCAGUGUUCAGACUACCUGUUC	2	up	27	13
hsa-miR-199b-3p	hsa-mir-199b	ACAGUAGUCUGCACAUUGGUUA	2.57143	up	17	6
hsa-miR-199b-5p	hsa-mir-199b	CCCAGUGUUUAGACUAUCUGUUC	1.87755	up	91	48
hsa-miR-19a-3p	hsa-mir-19a	UGUGCAAAUCUAUGCAAAACUGA	1.71429	up	11	6
hsa-miR-19b-1-5p	hsa-mir-19b-1	AGUUUUGCAGGUUUGCAUCCAGC	2.5	up	4	1
hsa-miR-19b-3p	hsa-mir-19b-1	UGUGCAAAUCCAUGCAAAACUGA	1.66667	up	59	35
hsa-miR-19b-3p	hsa-mir-19b-2	UGUGCAAAUCCAUGCAAAACUGA	1.66667	up	59	35
hsa-miR-200a-5p	hsa-mir-200a	CAUCUUACCGGACAGUGCUGGA	-3	down		2
hsa-miR-200b-3p	hsa-mir-200b	UAAUACUGCCUGGUAAUGAUGA	-2	down		1
hsa-miR-200c-3p	hsa-mir-200c	UAAUACUGCCGGGUAAUGAUGGA	2.5	up	14	5
hsa-miR-203a-3p	hsa-mir-203a	GUGAAAUGUUUAGGACCACUAG	1	up	1	1
hsa-miR-203b-3p	hsa-mir-203b	UUGAACUGUUAAGAACCACUGGA	4	up	3
hsa-miR-206	hsa-mir-206	UGGAAUGUAAGGAAGUGUGUGG	1.90909	up	83	43
hsa-miR-20a-5p	hsa-mir-20a	UAAAGUGCUUAUAGUGCAGGUAG	-1.96067	down	355	697
hsa-miR-20b-5p	hsa-mir-20b	CAAAGUGCUCAUAGUGCAGGUAG	3	up	2
hsa-miR-21-3p	hsa-mir-21	CAACACCAGUCGAUGGGCUGU	1.5	up	5	3
hsa-miR-21-5p	hsa-mir-21	UAGCUUAUCAGACUGAUGUUGA	1.57651	up	885	561
hsa-miR-210-3p	hsa-mir-210	CUGUGCGUGUGACAGCGGCUGA	2.21053	up	41	18
hsa-miR-210-5p	hsa-mir-210	AGCCCCUGCCCACCGCACACUG	1.375	up	10	7
hsa-miR-2110	hsa-mir-2110	UUGGGGAAACGGCCGCUGAGUG	-2	down		1
hsa-miR-2113	hsa-mir-2113	AUUUGUGCUUGGCUCUGUCAC	3	up	2
hsa-miR-214-3p	hsa-mir-214	ACAGCAGGCACAGACAGGCAGU	2	up	7	3
hsa-miR-214-5p	hsa-mir-214	UGCCUGUCUACACUUGCUGUGC	2.5	up	4	1
hsa-miR-215-5p	hsa-mir-215	AUGACCUAUGAAUUGACAGAC	2.28571	up	15	6
hsa-miR-218-5p	hsa-mir-218-1	UUGUGCUUGAUCUAACCAUGU	1.19974	up	912	760
hsa-miR-218-5p	hsa-mir-218-2	UUGUGCUUGAUCUAACCAUGU	1.19974	up	912	760
hsa-miR-219a-1-3p	hsa-mir-219a-1	AGAGUUGAGUCUGGACGUCCCG	1	up	2	2
hsa-miR-219b-5p	hsa-mir-219b	AGAUGUCCAGCCACAAUUCUCG	-3	down		2
hsa-miR-22-3p	hsa-mir-22	AAGCUGCCAGUUGAAGAACUGU	2.66667	up	135	50
hsa-miR-22-5p	hsa-mir-22	AGUUCUUCAGUGGCAAGCUUUA	-2	down		1
hsa-miR-221-3p	hsa-mir-221	AGCUACAUUGUCUGCUGGGUUUC	1.7453	up	835	478
hsa-miR-221-5p	hsa-mir-221	ACCUGGCAUACAAUGUAGAUUU	3	up	2
hsa-miR-222-3p	hsa-mir-222	AGCUACAUCUGGCUACUGGGU	1.5	up	47	31
hsa-miR-222-5p	hsa-mir-222	CUCAGUAGCCAGUGUAGAUCCU	-4	down		3
hsa-miR-223-3p	hsa-mir-223	UGUCAGUUUGUCAAAUACCCCA	2	up	1
hsa-miR-2276-3p	hsa-mir-2276	UCUGCAAGUGUCAGAGGCGAGG	1.4	up	6	4
hsa-miR-2277-3p	hsa-mir-2277	UGACAGCGCCCUGCCUGGCUC	2	up	1
hsa-miR-2277-5p	hsa-mir-2277	AGCGCGGGCUGAGCGCUGCCAGUC	1.5	up	5	3
hsa-miR-2355-3p	hsa-mir-2355	AUUGUCCUUGCUGUUUGGAGAU	-3	down		2
hsa-miR-23a-3p	hsa-mir-23a	AUCACAUUGCCAGGGAUUUCC	1.375	up	65	47
hsa-miR-23b-3p	hsa-mir-23b	AUCACAUUGCCAGGGAUUACCAC	1.45455	up	31	21
hsa-miR-24-3p	hsa-mir-24-1	UGGCUCAGUUCAGCAGGAACAG	2.5	up	184	73
hsa-miR-24-3p	hsa-mir-24-2	UGGCUCAGUUCAGCAGGAACAG	2.5	up	184	73
hsa-miR-25-3p	hsa-mir-25	CAUUGCACUUGUCUCGGUCUGA	1.62149	up	7860	4847
hsa-miR-26a-1-3p	hsa-mir-26a-1	CCUAUUCUUGGUUACUUGCACG	4	up	3
hsa-miR-26a-2-3p	hsa-mir-26a-2	CCUAUUCUUGAUUACUUGUUUC	2.5	up	4	1
hsa-miR-26a-5p	hsa-mir-26a-1	UUCAAGUAAUCCAGGAUAGGCU	-1.07186	down	834	894
hsa-miR-26a-5p	hsa-mir-26a-2	UUCAAGUAAUCCAGGAUAGGCU	-1.07186	down	834	894
hsa-miR-26b-3p	hsa-mir-26b	CCUGUUCUCCAUUACUUGGCU	-2	down		1
hsa-miR-26b-5p	hsa-mir-26b	UUCAAGUAAUUCAGGAUAGGU	-1.3	down	39	51
hsa-miR-27a-3p	hsa-mir-27a	UUCACAGUGGCUAAGUUCCGC	1.625	up	12	7
hsa-miR-27a-5p	hsa-mir-27a	AGGGCUUAGCUGCUUGUGAGCA	1.84615	up	23	12
hsa-miR-27b-3p	hsa-mir-27b	UUCACAGUGGCUAAGUUCUGC	-1.59637	down	1763	2815
hsa-miR-27b-5p	hsa-mir-27b	AGAGCUUAGCUGAUUGGUGAAC	6.5	up	12	1
hsa-miR-28-3p	hsa-mir-28	CACUAGAUUGUGAGCUCCUGGA	2.11639	up	1290	609
hsa-miR-28-5p	hsa-mir-28	AAGGAGCUCACAGUCUAUUGAG	5	up	4
hsa-miR-296-3p	hsa-mir-296	GAGGGUUGGGUGGAGGCUCUCC	1.5	up	8	5
hsa-miR-296-5p	hsa-mir-296	AGGGCCCCCCCUCAAUCCUGU	-1.66667	down	2	4
hsa-miR-29a-3p	hsa-mir-29a	UAGCACCAUCUGAAAUCGGUUA	2.23077	up	28	12
hsa-miR-29b-3p	hsa-mir-29b-1	UAGCACCAUUUGAAAUCAGUGUU	6.25	up	24	3
hsa-miR-29b-3p	hsa-mir-29b-2	UAGCACCAUUUGAAAUCAGUGUU	6.25	up	24	3
hsa-miR-29c-3p	hsa-mir-29c	UAGCACCAUUUGAAAUCGGUUA	1.33333	up	3	2
hsa-miR-301a-3p	hsa-mir-301a	CAGUGCAAUAGUAUUGUCAAAGC	2	up	3	1
hsa-miR-301a-5p	hsa-mir-301a	GCUCUGACUUUAUUGCACUACU	1.5	up	8	5
hsa-miR-301b-3p	hsa-mir-301b	CAGUGCAAUGAUAUUGUCAAAGC	2.625	up	20	7
hsa-miR-301b-5p	hsa-mir-301b	GCUCUGACGAGGUUGCACUACU	-2	down		1
hsa-miR-30a-3p	hsa-mir-30a	CUUUCAGUCGGAUGUUUGCAGC	1.44444	up	233	161
hsa-miR-30a-5p	hsa-mir-30a	UGUAAACAUCCUCGACUGGAAG	1.69318	up	148	87
hsa-miR-30b-3p	hsa-mir-30b	CUGGGAGGUGGAUGUUUACUUC	4.5	up	17	3
hsa-miR-30b-5p	hsa-mir-30b	UGUAAACAUCCUACACUCAGCU	-1.26515	down	131	166
hsa-miR-30c-1-3p	hsa-mir-30c-1	CUGGGAGAGGGUUGUUUACUCC	2.33333	up	6	2
hsa-miR-30c-2-3p	hsa-mir-30c-2	CUGGGAGAAGGCUGUUUACUCU	4.05	up	80	19
hsa-miR-30c-5p	hsa-mir-30c-2	UGUAAACAUCCUACACUCUCAGC	-1.59091	down	43	69
hsa-miR-30c-5p	hsa-mir-30c-1	UGUAAACAUCCUACACUCUCAGC	-1.59091	down	43	69
hsa-miR-30d-3p	hsa-mir-30d	CUUUCAGUCAGAUGUUUGCUGC	2.2	up	21	9
hsa-miR-30d-5p	hsa-mir-30d	UGUAAACAUCCCCGACUGGAAG	1.09045	up	216	198
hsa-miR-30e-3p	hsa-mir-30e	CUUUCAGUCGGAUGUUUACAGC	-1.16013	down	305	354
hsa-miR-30e-5p	hsa-mir-30e	UGUAAACAUCCUUGACUGGAAG	1.4	up	13	9
hsa-miR-3115	hsa-mir-3115	AUAUGGGUUUACUAGUUGGU	-4	down		3
hsa-miR-3120-3p	hsa-mir-3120	CACAGCAAGUGUAGACAGGCA	-2	down		1
hsa-miR-3121-3p	hsa-mir-3121	UAAAUAGAGUAGGCAAAGGACA	1.5	up	2	1
hsa-miR-3126-3p	hsa-mir-3126	CAUCUGGCAUCCGUCACACAGA	-3	down		2
hsa-miR-3127-3p	hsa-mir-3127	UCCCCUUCUGCAGGCCUGCUGG	9	up	8
hsa-miR-3127-5p	hsa-mir-3127	AUCAGGGCUUGUGGAAUGGGAAG	1	up	3	3
hsa-miR-3133	hsa-mir-3133	UAAAGAACUCUUAAAACCCAAU	2.5	up	4	1
hsa-miR-3144-3p	hsa-mir-3144	AUAUACCUGUUCGGUCUCUUUA	1.44444	up	12	8
hsa-miR-3149	hsa-mir-3149	UUUGUAUGGAUAUGUGUGUGUAU	4	up	3
hsa-miR-3150a-5p	hsa-mir-3150a	CAACCUCGACGAUCUCCUCAGC	3	up	17	5
hsa-miR-3157-3p	hsa-mir-3157	CUGCCCUAGUCUAGCUGAAGCU	1	up	1	1
hsa-miR-3157-5p	hsa-mir-3157	UUCAGCCAGGCUAGUGCAGUCU	5	up	4
hsa-miR-3158-3p	hsa-mir-3158-1	AAGGGCUUCCUCUCUGCAGGAC	1.96667	up	58	29
hsa-miR-3158-3p	hsa-mir-3158-2	AAGGGCUUCCUCUCUGCAGGAC	1.96667	up	58	29
hsa-miR-3164	hsa-mir-3164	UGUGACUUUAAGGGAAAUGGCG	4	up	3
hsa-miR-3170	hsa-mir-3170	CUGGGGUUCUGAGACAGACAGU	-2	down		1
hsa-miR-3173-5p	hsa-mir-3173	UGCCCUGCCUGUUUUCUCCUUU	-2	down		1
hsa-miR-3175	hsa-mir-3175	CGGGGAGAGAACGCAGUGACGU	2	up	1
hsa-miR-3176	hsa-mir-3176	ACUGGCCUGGGACUACCGG	3.5	up	6	1
hsa-miR-3177-3p	hsa-mir-3177	UGCACGGCACUGGGGACACGU	1.66667	up	24	14
hsa-miR-3187-3p	hsa-mir-3187	UUGGCCAUGGGGCUGCGCGG	-1.75	down	3	6
hsa-miR-3188	hsa-mir-3188	AGAGGCUUUGUGCGGAUACGGGG	-2	down		1
hsa-miR-3198	hsa-mir-3198-1	GUGGAGUCCUGGGGAAUGGAGA	2	up	1
hsa-miR-3198	hsa-mir-3198-2	GUGGAGUCCUGGGGAAUGGAGA	2	up	1
hsa-miR-32-5p	hsa-mir-32	UAUUGCACAUUACUAAGUUGCA	1.16393	up	70	60
hsa-miR-3200-3p	hsa-mir-3200	CACCUUGCGCUACUCAGGUCUG	4	up	11	2
hsa-miR-320a-3p	hsa-mir-320a	AAAAGCUGGGUUGAGAGGGCGA	4.26203	up	796	186
hsa-miR-323a-3p	hsa-mir-323a	CACAUUACACGGUCGACCUCU	2	up	1
hsa-miR-324-5p	hsa-mir-324	CGCAUCCCCUAGGGCAUUGGUG	1.85714	up	12	6
hsa-miR-326	hsa-mir-326	CCUCUGGGCCCUUCCUCCAG	8	up	15	1
hsa-miR-328-3p	hsa-mir-328	CUGGCCCUCUCUGCCCUUCCGU	1.17325	up	385	328
hsa-miR-330-3p	hsa-mir-330	GCAAAGCACACGGCCUGCAGAGA	2.16667	up	12	5
hsa-miR-330-5p	hsa-mir-330	UCUCUGGGCCUGUGUCUUAGGC	2.66667	up	23	8
hsa-miR-331-3p	hsa-mir-331	GCCCCUGGGCCUAUCCUAGAA	3.25	up	25	7
hsa-miR-331-5p	hsa-mir-331	CUAGGUAUGGUCCCAGGGAUCC	-3	down		2
hsa-miR-335-3p	hsa-mir-335	UUUUUCAUUAUUGCUCCUGACC	-1.5	down	1	2
hsa-miR-339-3p	hsa-mir-339	UGAGCGCCUCGACGACAGAGCCG	4.33333	up	12	2
hsa-miR-339-5p	hsa-mir-339	UCCCUGUCCUCCAGGAGCUCACG	-3	down	3	11
hsa-miR-33a-5p	hsa-mir-33a	GUGCAUUGUAGUUGCAUUGCA	4	up	3
hsa-miR-340-3p	hsa-mir-340	UCCGUCUCAGUUACUUUAUAGC	-8.33333	down	2	24
hsa-miR-340-5p	hsa-mir-340	UUAUAAAGCAAUGAGACUGAUU	1.27491	up	370	290
hsa-miR-342-3p	hsa-mir-342	UCUCACACAGAAAUCGCACCCGU	2	up	15	7
hsa-miR-345-5p	hsa-mir-345	GCUGACUCCUAGUCCAGGGCUC	3.41463	up	139	40
hsa-miR-346	hsa-mir-346	UGUCUGCCCGCAUGCCUGCCUCU	2	up	9	4
hsa-miR-34a-5p	hsa-mir-34a	UGGCAGUGUCUUAGCUGGUUGU	2.75	up	10	3
hsa-miR-34c-5p	hsa-mir-34c	AGGCAGUGUAGUUAGCUGAUUGC	1.4	up	6	4
hsa-miR-361-3p	hsa-mir-361	UCCCCCAGGUGUGAUUCUGAUUU	1.81818	up	39	21
hsa-miR-361-5p	hsa-mir-361	UUAUCAGAAUCUCCAGGGGUAC	-1.33333	down	11	15
hsa-miR-3611	hsa-mir-3611	UUGUGAAGAAAGAAAUUCUUA	-2	down		1
hsa-miR-3613-5p	hsa-mir-3613	UGUUGUACUUUUUUUUUUGUUC	-4	down		3
hsa-miR-3615	hsa-mir-3615	UCUCUCGGCUCCUCGCGGCUC	-1.25	down	3	4
hsa-miR-362-5p	hsa-mir-362	AAUCCUUGGAACCUAGGUGUGAGU	2	up	45	22
hsa-miR-363-3p	hsa-mir-363	AAUUGCACGGUAUCCAUCUGUA	1.5	up	2	1
hsa-miR-365a-3p	hsa-mir-365a	UAAUGCCCCUAAAAAUCCUUAU	2.5	up	4	1
hsa-miR-365a-5p	hsa-mir-365a	AGGGACUUUUGGGGGCAGAUGUG	3.11538	up	80	25
hsa-miR-365b-3p	hsa-mir-365b	UAAUGCCCCUAAAAAUCCUUAU	2.5	up	4	1
hsa-miR-3660	hsa-mir-3660	ACUGACAGGAGAGCAUUUUGA	2	up	1
hsa-miR-3661	hsa-mir-3661	UGACCUGGGACUCGGACAGCUG	3	up	2
hsa-miR-3662	hsa-mir-3662	GAAAAUGAUGAGUAGUGACUGAUG	-1.44444	down	8	12
hsa-miR-3677-3p	hsa-mir-3677	CUCGUGGGCUCUGGCCACGGCC	2	up	3	1
hsa-miR-3679-5p	hsa-mir-3679	UGAGGAUAUGGCAGGGAAGGGGA	8	up	7
hsa-miR-3682-5p	hsa-mir-3682	CUACUUCUACCUGUGUUAUCAU	-2	down		1
hsa-miR-3688-3p	hsa-mir-3688-1	UAUGGAAAGACUUUGCCACUCU	1	up	2	2
hsa-miR-3688-3p	hsa-mir-3688-2	UAUGGAAAGACUUUGCCACUCU	1	up	2	2
hsa-miR-3690	hsa-mir-3690-1	ACCUGGACCCAGCGUAGACAAAG	-3	down		2
hsa-miR-3690	hsa-mir-3690-2	ACCUGGACCCAGCGUAGACAAAG	-3	down		2
hsa-miR-3691-5p	hsa-mir-3691	AGUGGAUGAUGGAGACUCGGUAC	2	up	1
hsa-miR-370-3p	hsa-mir-370	GCCUGCUGGGGUGGAACCUGGU	1.5	up	2	1
hsa-miR-374a-3p	hsa-mir-374a	CUUAUCAGAUUGUAUUGUAAUU	-3.375	down	23	80
hsa-miR-374a-5p	hsa-mir-374a	UUAUAAUACAACCUGAUAAGUG	-2.52174	down	22	57
hsa-miR-374b-3p	hsa-mir-374b	CUUAGCAGGUUGUAUUAUCAUU	-2	down	3	7
hsa-miR-374b-5p	hsa-mir-374b	AUAUAAUACAACCUGCUAAGUG	-2.98214	down	55	166
hsa-miR-375-3p	hsa-mir-375	UUUGUUCGUUCGGCUCGCGUGA	3.2549	up	331	101
hsa-miR-376c-3p	hsa-mir-376c	AACAUAGAGGAAAUUCCACGU	1.5	up	2	1
hsa-miR-378a-3p	hsa-mir-378a	ACUGGACUUGGAGUCAGAAGGC	2.45956	up	22290	9062
hsa-miR-378a-5p	hsa-mir-378a	CUCCUGACUCCAGGUCCUGUGU	3	up	35	11
hsa-miR-378d	hsa-mir-378d-2	ACUGGACUUGGAGUCAGAAA	1.75	up	6	3
hsa-miR-378d	hsa-mir-378d-1	ACUGGACUUGGAGUCAGAAA	1.75	up	6	3
hsa-miR-379-5p	hsa-mir-379	UGGUAGACUAUGGAACGUAGG	2.9375	up	46	15
hsa-miR-381-3p	hsa-mir-381	UAUACAAGGGCAAGCUCUCUGU	2.64516	up	327	123
hsa-miR-382-5p	hsa-mir-382	GAAGUUGUUCGUGGUGGAUUCG	1.5	up	2	1
hsa-miR-3909	hsa-mir-3909	UGUCCUCUAGGGCCUGCAGUCU	-1.5	down	3	5
hsa-miR-3911	hsa-mir-3911	UGUGUGGAUCCUGGAGGAGGCA	2	up	1
hsa-miR-3912-3p	hsa-mir-3912	UAACGCAUAAUAUGGACAUGU	-2	down		1
hsa-miR-3928-3p	hsa-mir-3928	GGAGGAACCUUGGAGCUUCGGC	2.5	up	4	1
hsa-miR-3929	hsa-mir-3929	GAGGCUGAUGUGAGUAGACCACU	5	up	4
hsa-miR-3939	hsa-mir-3939	UACGCGCAGACCACAGGAUGUC	-2	down		1
hsa-miR-3940-3p	hsa-mir-3940	CAGCCCGGAUCCCAGCCCACUU	-2	down		1
hsa-miR-3944-3p	hsa-mir-3944	UUCGGGCUGGCCUGCUGCUCCGG	-2	down		1
hsa-miR-3944-5p	hsa-mir-3944	UGUGCAGCAGGCCAACCGAGA	2	up	1
hsa-miR-411-5p	hsa-mir-411	UAGUAGACCGUAUAGCGUACG	3	up	2
hsa-miR-421	hsa-mir-421	AUCAACAGACAUUAAUUGGGCGC	1.25806	up	77	61
hsa-miR-423-3p	hsa-mir-423	AGCUCGGUCUGAGGCCCCUCAGU	2.69118	up	365	135
hsa-miR-423-5p	hsa-mir-423	UGAGGGGCAGAGAGCGAGACUUU	2.35458	up	1181	501
hsa-miR-424-3p	hsa-mir-424	CAAAACGUGAGGCGCUGCUAU	-1.1	down	9	10
hsa-miR-424-5p	hsa-mir-424	CAGCAGCAAUUCAUGUUUUGAA	1	up	4	4
hsa-miR-425-3p	hsa-mir-425	AUCGGGAAUGUCGUGUCCGCCC	4.6	up	22	4
hsa-miR-425-5p	hsa-mir-425	AAUGACACGAUCACUCCCGUUGA	3.41667	up	40	11
hsa-miR-4286	hsa-mir-4286	ACCCCACUCCUGGUACC	3	up	26	8
hsa-miR-432-5p	hsa-mir-432	UCUUGGAGUAGGUCAUUGGGUGG	3	up	2
hsa-miR-4423-5p	hsa-mir-4423	AGUUGCCUUUUUGUUCCCAUGC	-2	down		1
hsa-miR-4428	hsa-mir-4428	CAAGGAGACGGGAACAUGGAGC	5	up	4
hsa-miR-4443	hsa-mir-4443	UUGGAGGCGUGGGUUUU	1	up	1	1
hsa-miR-4470	hsa-mir-4470	UGGCAAACGUGGAAGCCGAGA	1.33333	up	3	2
hsa-miR-4473	hsa-mir-4473	CUAGUGCUCUCCGUUACAAGUA	-1.2381	down	20	25
hsa-miR-4504	hsa-mir-4504	UGUGACAAUAGAGAUGAACAUG	1.28571	up	17	13
hsa-miR-450a-5p	hsa-mir-450a-1	UUUUGCGAUGUGUUCCUAAUAU	-1.4	down	4	6
hsa-miR-450a-5p	hsa-mir-450a-2	UUUUGCGAUGUGUUCCUAAUAU	-1.4	down	4	6
hsa-miR-450b-5p	hsa-mir-450b	UUUUGCAAUAUGUUCCUGAAUA	-4.875	down	15	77
hsa-miR-451a	hsa-mir-451a	AAACCGUUACCAUUACUGAGUU	1.74324	up	128	73
hsa-miR-452-5p	hsa-mir-452	AACUGUUUGCAGAGGAAACUGA	6	up	5
hsa-miR-454-3p	hsa-mir-454	UAGUGCAAUAUUGCUUAUAGGGU	-3	down	1	5
hsa-miR-454-5p	hsa-mir-454	ACCCUAUCAAUAUUGUCUCUGC	-3	down		2
hsa-miR-455-3p	hsa-mir-455	GCAGUCCAUGGGCAUAUACAC	1.375	up	10	7
hsa-miR-455-5p	hsa-mir-455	UAUGUGCCUUUGGACUACAUCG	1.94118	up	32	16
hsa-miR-4652-5p	hsa-mir-4652	AGGGGACUGGUUAAUAGAACUA	9	up	8
hsa-miR-4659a-3p	hsa-mir-4659a	UUUCUUCUUAGACAUGGCAACG	1.5	up	2	1
hsa-miR-4661-5p	hsa-mir-4661	AACUAGCUCUGUGGAUCCUGAC	4	up	31	7
hsa-miR-4664-3p	hsa-mir-4664	CUUCCGGUCUGUGAGCCCCGUC	2.51724	up	291	115
hsa-miR-4665-5p	hsa-mir-4665	CUGGGGGACGCGUGAGCGCGAGC	8.5	up	16	1
hsa-miR-4676-3p	hsa-mir-4676	CACUGUUUCACCACUGGCUCUU	1.66667	up	4	2
hsa-miR-4677-3p	hsa-mir-4677	UCUGUGAGACCAAAGAACUACU	1.48276	up	42	28
hsa-miR-4684-3p	hsa-mir-4684	UGUUGCAAGUCGGUGGAGACGU	1.26667	up	18	14
hsa-miR-4687-3p	hsa-mir-4687	UGGCUGUUGGAGGGGGCAGGC	3	up	5	1
hsa-miR-4691-3p	hsa-mir-4691	CCAGCCACGGACUGAGAGUGCAU	1.8	up	8	4
hsa-miR-4746-5p	hsa-mir-4746	CCGGUCCCAGGAGAACCUGCAGA	1.63636	up	17	10
hsa-miR-4762-3p	hsa-mir-4762	CUUCUGAUCAAGAUUUGUGGUG	-4	down		3
hsa-miR-4765	hsa-mir-4765	UGAGUGAUUGAUAGCUAUGUUC	-1.33333	down	2	3
hsa-miR-4778-5p	hsa-mir-4778	AAUUCUGUAAAGGAAGAAGAGG	2	up	1
hsa-miR-4783-3p	hsa-mir-4783	CCCCGGUGUUGGGGCGCGUCUGC	-2	down		1
hsa-miR-4786-3p	hsa-mir-4786	UGAAGCCAGCUCUGGUCUGGGC	5	up	4
hsa-miR-4786-5p	hsa-mir-4786	UGAGACCAGGACUGGAUGCACC	6	up	5
hsa-miR-4787-3p	hsa-mir-4787	GAUGCGCCGCCCACUGCCCCGCGC	2.86667	up	42	14
hsa-miR-4791	hsa-mir-4791	UGGAUAUGAUGACUGAAA	5	up	9	1
hsa-miR-484	hsa-mir-484	UCAGGCUCAGUCCCCUCCCGAU	1.08929	up	60	55
hsa-miR-486-5p	hsa-mir-486-1	UCCUGUACUGAGCUGCCCCGAG	3.08333	up	36	11
hsa-miR-486-5p	hsa-mir-486-2	UCCUGUACUGAGCUGCCCCGAG	3.08333	up	36	11
hsa-miR-491-3p	hsa-mir-491	CUUAUGCAAGAUUCCCUUCUAC	-2	down		1
hsa-miR-491-5p	hsa-mir-491	AGUGGGGAACCCUUCCAUGAGG	7	up	6
hsa-miR-493-3p	hsa-mir-493	UGAAGGUCUACUGUGUGCCAGG	1.5	up	2	1
hsa-miR-493-5p	hsa-mir-493	UUGUACAUGGUAGGCUUUCAUU	1.5	up	5	3
hsa-miR-499a-5p	hsa-mir-499a	UUAAGACUUGCAGUGAUGUUU	-2	down		1
hsa-miR-5000-3p	hsa-mir-5000	UCAGGACACUUCUGAACUUGGA	2	up	3	1
hsa-miR-500a-3p	hsa-mir-500a	AUGCACCUGGGCAAGGAUUCUG	2.21875	up	70	31
hsa-miR-500a-5p	hsa-mir-500a	UAAUCCUUGCUACCUGGGUGAGA	2	up	1
hsa-miR-501-3p	hsa-mir-501	AAUGCACCCGGGCAAGGAUUCU	2.39583	up	114	47
hsa-miR-5010-3p	hsa-mir-5010	UUUUGUGUCUCCCAUUCCCCAG	-2	down		1
hsa-miR-502-3p	hsa-mir-502	AAUGCACCUGGGCAAGGAUUCA	1.45455	up	15	10
hsa-miR-503-3p	hsa-mir-503	GGGGUAUUGUUUCCGCUGCCAGG	8	up	7
hsa-miR-503-5p	hsa-mir-503	UAGCAGCGGGAACAGUUCUGCAG	2	up	5	2
hsa-miR-505-3p	hsa-mir-505	CGUCAACACUUGCUGGUUUCCU	1.4	up	6	4
hsa-miR-514a-3p	hsa-mir-514a-1	AUUGACACUUCUGUGAGUAGA	1	up	1	1
hsa-miR-514a-3p	hsa-mir-514a-2	AUUGACACUUCUGUGAGUAGA	1	up	1	1
hsa-miR-514a-3p	hsa-mir-514a-3	AUUGACACUUCUGUGAGUAGA	1	up	1	1
hsa-miR-5187-5p	hsa-mir-5187	UGGGAUGAGGGAUUGAAGUGGA	4	up	3
hsa-miR-5189-5p	hsa-mir-5189	UCUGGGCACAGGCGGAUGGACAGG	3	up	2
hsa-miR-532-3p	hsa-mir-532	CCUCCCACACCCAAGGCUUGCA	3.33333	up	29	8
hsa-miR-532-5p	hsa-mir-532	CAUGCCUUGAGUGUAGGACCGU	1.37941	up	4380	3175
hsa-miR-541-3p	hsa-mir-541	UGGUGGGCACAGAAUCUGGACU	4	up	3
hsa-miR-542-3p	hsa-mir-542	UGUGACAGAUUGAUAACUGAAA	2.70732	up	110	40
hsa-miR-542-5p	hsa-mir-542	UCGGGGAUCAUCAUGUCACGAGA	4	up	3
hsa-miR-548ab	hsa-mir-548ab	AAAAGUAAUUGUGGAUUUUGCU	-2	down		1
hsa-miR-548ah-3p	hsa-mir-548ah	CAAAAACUGCAGUUACUUUUGC	-1.86667	down	14	27
hsa-miR-548aq-3p	hsa-mir-548aq	CAAAAACUGCAAUUACUUUUGC	-2	down	1	3
hsa-miR-548ar-3p	hsa-mir-548ar	UAAAACUGCAGUUAUUUUUGC	4	up	3
hsa-miR-548ay-3p	hsa-mir-548ay	CAAAACCGCGAUUACUCUUGCA	3	up	2
hsa-miR-548ay-5p	hsa-mir-548ay	AAAAGUAAUUGUGGUUUUUGC	2	up	1
hsa-miR-548b-3p	hsa-mir-548b	CAAGAACCUCAGUUGCUUUUGU	-2	down		1
hsa-miR-548bc	hsa-mir-548bc	AAAAACUGUGAUUACUUUUGC	2	up	11	5
hsa-miR-548d-3p	hsa-mir-548d-1	CAAAAACCACAGUUUCUUUUGC	-2	down		1
hsa-miR-548d-3p	hsa-mir-548d-2	CAAAAACCACAGUUUCUUUUGC	-2	down		1
hsa-miR-548d-5p	hsa-mir-548d-1	AAAAGUAAUUGUGGUUUUUGCC	2	up	3	1
hsa-miR-548d-5p	hsa-mir-548d-2	AAAAGUAAUUGUGGUUUUUGCC	2	up	3	1
hsa-miR-548e-3p	hsa-mir-548e	AAAAACUGAGACUACUUUUGCA	-1.13333	down	14	16
hsa-miR-548h-5p	hsa-mir-548h-1	AAAAGUAAUCGCGGUUUUUGUC	-1.5	down	1	2
hsa-miR-548h-5p	hsa-mir-548h-2	AAAAGUAAUCGCGGUUUUUGUC	-1.5	down	1	2
hsa-miR-548h-5p	hsa-mir-548h-3	AAAAGUAAUCGCGGUUUUUGUC	-1.5	down	1	2
hsa-miR-548h-5p	hsa-mir-548h-4	AAAAGUAAUCGCGGUUUUUGUC	-1.5	down	1	2
hsa-miR-548h-5p	hsa-mir-548h-5	AAAAGUAAUCGCGGUUUUUGUC	-1.5	down	1	2
hsa-miR-548j-3p	hsa-mir-548j	CAAAAACUGCAUUACUUUUGC	1.25	up	4	3
hsa-miR-548k	hsa-mir-548k	AAAAGUACUUGCGGAUUUUGCU	1	up	5	5
hsa-miR-548o-3p	hsa-mir-548o	CCAAAACUGCAGUUACUUUUGC	-1.22976	down	456	561
hsa-miR-548o-3p	hsa-mir-548o-2	CCAAAACUGCAGUUACUUUUGC	-1.22976	down	456	561
hsa-miR-548p	hsa-mir-548p	UAGCAAAAACUGCAGUUACUUU	-2	down		1
hsa-miR-548u	hsa-mir-548u	CAAAGACUGCAAUUACUUUUGCG	3.33333	up	19	5
hsa-miR-550a-5p	hsa-mir-550a-1	AGUGCCUGAGGGAGUAAGAGCCC	1	up	1	1
hsa-miR-550a-5p	hsa-mir-550a-2	AGUGCCUGAGGGAGUAAGAGCCC	1	up	1	1
hsa-miR-5581-3p	hsa-mir-5581	UUCCAUGCCUCCUAGAAGUUCC	1.5	up	2	1
hsa-miR-5584-3p	hsa-mir-5584	UAGUUCUUCCCUUUGCCCAAUU	-2	down		1
hsa-miR-5584-5p	hsa-mir-5584	CAGGGAAAUGGGAAGAACUAGA	4	up	3
hsa-miR-5588-5p	hsa-mir-5588	ACUGGCAUUAGUGGGACUUUU	-3	down		2
hsa-miR-5699-3p	hsa-mir-5699	UCCUGUCUUUCCUUGUUGGAGC	5.5	up	10	1
hsa-miR-5699-5p	hsa-mir-5699	UGCCCCAACAAGGAAGGACAAG	1.33333	up	3	2
hsa-miR-574-3p	hsa-mir-574	CACGCUCAUGCACACACCCACA	1.33333	up	23	17
hsa-miR-574-5p	hsa-mir-574	UGAGUGUGUGUGUGUGAGUGUGU	1.74359	up	67	38
hsa-miR-576-3p	hsa-mir-576	AAGAUGUGGAAAAAUUGGAAUC	7.16667	up	42	5
hsa-miR-576-5p	hsa-mir-576	AUUCUAAUUUCUCCACGUCUUU	1.25926	up	67	53
hsa-miR-578	hsa-mir-578	CUUCUUGUGCUCUAGGAUUGU	-1.5	down	3	5
hsa-miR-580-3p	hsa-mir-580	UUGAGAAUGAUGAAUCAUUAGG	-2	down		1
hsa-miR-582-3p	hsa-mir-582	UAACUGGUUGAACAACUGAACC	-1.01562	down	63	64
hsa-miR-588	hsa-mir-588	UUGGCCACAAUGGGUUAGAAC	-2	down		1
hsa-miR-589-5p	hsa-mir-589	UGAGAACCACGUCUGCUCUGAG	-1.5	down	1	2
hsa-miR-590-3p	hsa-mir-590	UAAUUUUAUGUAUAAGCUAGU	-1.5	down	1	2
hsa-miR-592	hsa-mir-592	UUGUGUCAAUAUGCGAUGAUGU	-2	down		1
hsa-miR-598-3p	hsa-mir-598	UACGUCAUCGUUGUCAUCGUCA	-3	down	7	23
hsa-miR-598-5p	hsa-mir-598	GCGGUGAUCCCGAUGGUGUGAGC	-2	down		1
hsa-miR-615-3p	hsa-mir-615	UCCGAGCCUGGGUCUCCCUCUU	1.83838	up	181	98
hsa-miR-618	hsa-mir-618	AAACUCUACUUGUCCUUCUGAGU	-2	down		1
hsa-miR-625-3p	hsa-mir-625	GACUAUAGAACUUUCCCCCUCA	2	up	1
hsa-miR-628-5p	hsa-mir-628	AUGCUGACAUAUUUACUAGAGG	-1.5	down	1	2
hsa-miR-629-3p	hsa-mir-629	GUUCUCCCAACGUAAGCCCAGC	2	up	3	1
hsa-miR-629-5p	hsa-mir-629	UGGGUUUACGUUGGGAGAACU	4.38889	up	78	17
hsa-miR-636	hsa-mir-636	UGUGCUUGCUCGUCCCGCCCGCA	2.33333	up	6	2
hsa-miR-641	hsa-mir-641	AAAGACAUAGGAUAGAGUCACCUC	-2	down		1
hsa-miR-642a-5p	hsa-mir-642a	GUCCCUCUCCAAAUGUGUCUUG	-4	down		3
hsa-miR-6500-3p	hsa-mir-6500	ACACUUGUUGGGAUGACCUGC	1.63636	up	17	10
hsa-miR-6505-5p	hsa-mir-6505	UUGGAAUAGGGGAUAUCUCAGC	-5	down	2	14
hsa-miR-6509-5p	hsa-mir-6509	AUUAGGUAGUGGCAGUGGAAC	3	up	2
hsa-miR-651-5p	hsa-mir-651	UUUAGGAUAAGCUUGACUUUUG	2	up	11	5
hsa-miR-6511b-3p	hsa-mir-6511b-1	CCUCACCACCCCUUCUGCCUGCA	4	up	3
hsa-miR-6511b-3p	hsa-mir-6511b-2	CCUCACCACCCCUUCUGCCUGCA	4	up	3
hsa-miR-6511b-5p	hsa-mir-6511b-1	CUGCAGGCAGAAGUGGGGCUGACA	2	up	1
hsa-miR-6511b-5p	hsa-mir-6511b-2	CUGCAGGCAGAAGUGGGGCUGACA	2	up	1
hsa-miR-6515-3p	hsa-mir-6515	UCUCUUCAUCUACCCCCCAG	-2	down		1
hsa-miR-6515-5p	hsa-mir-6515	UUGGAGGGUGUGGAAGACAUC	4.5	up	8	1
hsa-miR-6516-3p	hsa-mir-6516	AUCAUGUAUGAUACUGCAAACA	-3	down		2
hsa-miR-652-3p	hsa-mir-652	AAUGGCGCCACUAGGGUUGUG	2.43564	up	245	100
hsa-miR-652-5p	hsa-mir-652	CAACCCUAGGAGAGGGUGCCAUUCA	-1.33333	down	2	3
hsa-miR-654-5p	hsa-mir-654	UGGUGGGCCGCAGAACAUGUGC	1.5	up	2	1
hsa-miR-659-5p	hsa-mir-659	AGGACCUUCCCUGAACCAAGGA	5.5	up	10	1
hsa-miR-660-5p	hsa-mir-660	UACCCAUUGCAUAUCGGAGUUG	-1.28571	down	6	8
hsa-miR-664a-3p	hsa-mir-664a	UAUUCAUUUAUCCCCAGCCUACA	-3	down		2
hsa-miR-664b-3p	hsa-mir-664b	UUCAUUUGCCUCCCAGCCUACA	-6	down		5
hsa-miR-664b-5p	hsa-mir-664b	UGGGCUAAGGGAGAUGAUUGGGUA	6	up	5
hsa-miR-671-3p	hsa-mir-671	UCCGGUUCUCAGGGCUCCACC	1.34483	up	38	28
hsa-miR-671-5p	hsa-mir-671	AGGAAGCCCUGGAGGGGCUGGAG	9	up	8
hsa-miR-6720-3p	hsa-mir-6720	CGCGCCUGCAGGAACUGGUAGA	1.9	up	18	9
hsa-miR-6721-5p	hsa-mir-6721	UGGGCAGGGGCUUAUUGUAGGAG	-2	down		1
hsa-miR-6728-5p	hsa-mir-6728	UUGGGAUGGUAGGACCAGAGGGG	3	up	2
hsa-miR-6732-3p	hsa-mir-6732	UAACCCUGUCCUCUCCCUCCCAG	4	up	3
hsa-miR-6741-5p	hsa-mir-6741	GUGGGUGCUGGUGGGAGCCGUG	3	up	2
hsa-miR-6755-5p	hsa-mir-6755	UAGGGUAGACACUGACAACGUU	-2	down		1
hsa-miR-676-3p	hsa-mir-676	CUGUCCUAAGGUUGUUGAGUU	-2	down		1
hsa-miR-676-5p	hsa-mir-676	UCUUCAACCUCAGGACUUGCA	3.5	up	6	1
hsa-miR-6766-5p	hsa-mir-6766	CGGGUGGGAGCAGAUCUUAUUGAG	-2	down		1
hsa-miR-6767-5p	hsa-mir-6767	UCGCAGACAGGGACACAUGGAGA	3	up	2
hsa-miR-6794-5p	hsa-mir-6794	CAGGGGGACUGGGGGUGAGC	4	up	3
hsa-miR-6806-3p	hsa-mir-6806	UGAAGCUCUGACAUUCCUGCAG	3	up	2
hsa-miR-6807-5p	hsa-mir-6807	GUGAGCCAGUGGAAUGGAGAGG	5	up	4
hsa-miR-6834-5p	hsa-mir-6834	GUGAGGGACUGGGAUUUGUGG	7	up	6
hsa-miR-6842-3p	hsa-mir-6842	UUGGCUGGUCUCUGCUCCGCAG	2.33333	up	6	2
hsa-miR-6843-3p	hsa-mir-6843	AUGGUCUCCUGUUCUCUGCAG	-3	down		2
hsa-miR-6862-5p	hsa-mir-6862-1	CGGGCAUGCUGGGAGAGACUUU	-2	down		1
hsa-miR-6862-5p	hsa-mir-6862-2	CGGGCAUGCUGGGAGAGACUUU	-2	down		1
hsa-miR-6866-5p	hsa-mir-6866	UUAGAGGCUGGAAUAGAGAUUCU	2.75	up	10	3
hsa-miR-6874-3p	hsa-mir-6874	CAGUUCUGCUGUUCUGACUCUAG	-2	down		1
hsa-miR-6883-3p	hsa-mir-6883	UUCCCUAUCUCACUCUCCUCAG	-2	down		1
hsa-miR-6895-3p	hsa-mir-6895	UGUCUCUCGCCCUUGGCCUUAG	-2	down		1
hsa-miR-7-1-3p	hsa-mir-7-1	CAACAAAUCACAGUCUGCCAUA	-1.5	down	3	5
hsa-miR-7-5p	hsa-mir-7-1	UGGAAGACUAGUGAUUUUGUUGUU	2.02918	up	2363	1164
hsa-miR-7-5p	hsa-mir-7-2	UGGAAGACUAGUGAUUUUGUUGUU	2.02918	up	2363	1164
hsa-miR-7-5p	hsa-mir-7-3	UGGAAGACUAGUGAUUUUGUUGUU	2.02918	up	2363	1164
hsa-miR-708-5p	hsa-mir-708	AAGGAGCUUACAAUCUAGCUGGG	-2	down		1
hsa-miR-7157-3p	hsa-mir-7157	UCUGUGCUACUGGAUGAAGAGU	-2	down		1
hsa-miR-744-5p	hsa-mir-744	UGCGGGGCUAGGGCUAACAGCA	2.52542	up	148	58
hsa-miR-766-3p	hsa-mir-766	ACUCCAGCCCCACAGCCUCAGC	1.8	up	8	4
hsa-miR-769-3p	hsa-mir-769	CUGGGAUCUCCGGGGUCUUGGUU	4	up	11	2
hsa-miR-769-5p	hsa-mir-769	UGAGACCUCUGGGUUCUGAGCU	2.30512	up	1034	448
hsa-miR-7705	hsa-mir-7705	AAUAGCUCAGAAUGUCAGUUCUG	-2	down		1
hsa-miR-7706	hsa-mir-7706	UGAAGCGCCUGUGCUCUGCCGAGA	1.625	up	12	7
hsa-miR-7974	hsa-mir-7974	AGGCUGUGAUGCUCUCCUGAGCCC	2.80412	up	271	96
hsa-miR-7976	hsa-mir-7976	UGCCCUGAGACUUUUGCUC	4	up	3
hsa-miR-877-3p	hsa-mir-877	UCCUCUUCUCCCUCCUCCCAG	2	up	17	8
hsa-miR-877-5p	hsa-mir-877	GUAGAGGAGAUGGCGCAGGG	5.5	up	10	1
hsa-miR-889-3p	hsa-mir-889	UUAAUAUCGGACAACCAUUGU	-2	down		1
hsa-miR-892c-3p	hsa-mir-892c	CACUGUUUCCUUUCUGAGUGGA	-3	down		2
hsa-miR-9-3p	hsa-mir-9-1	AUAAAGCUAGAUAACCGAAAGU	-1.5	down	1	2
hsa-miR-9-3p	hsa-mir-9-2	AUAAAGCUAGAUAACCGAAAGU	-1.5	down	1	2
hsa-miR-9-3p	hsa-mir-9-3	AUAAAGCUAGAUAACCGAAAGU	-1.5	down	1	2
hsa-miR-9-5p	hsa-mir-9-1	UCUUUGGUUAUCUAGCUGUAUGA	1.95349	up	167	85
hsa-miR-9-5p	hsa-mir-9-2	UCUUUGGUUAUCUAGCUGUAUGA	1.95349	up	167	85
hsa-miR-9-5p	hsa-mir-9-3	UCUUUGGUUAUCUAGCUGUAUGA	1.95349	up	167	85
hsa-miR-92a-1-5p	hsa-mir-92a-1	AGGUUGGGAUCGGUUGCAAUGCU	8	up	7
hsa-miR-92a-3p	hsa-mir-92a-1	UAUUGCACUUGUCCCGGCCUGU	1.08466	up	2523	2326
hsa-miR-92a-3p	hsa-mir-92a-2	UAUUGCACUUGUCCCGGCCUGU	1.08466	up	2523	2326
hsa-miR-92b-3p	hsa-mir-92b	UAUUGCACUCGUCCCGGCCUCC	1.21447	up	469	386
hsa-miR-92b-5p	hsa-mir-92b	AGGGACGGGACGCGGUGCAGUG	-2	down		1
hsa-miR-93-3p	hsa-mir-93	ACUGCUGAGCUAGCACUUCCCG	1	up	3	3
hsa-miR-93-5p	hsa-mir-93	CAAAGUGCUGUUCGUGCAGGUAG	1.37464	up	476	346
hsa-miR-935	hsa-mir-935	CCAGUUACCGCUUCCGCUACCGC	-1.14286	down	6	7
hsa-miR-941	hsa-mir-941-1	CACCCGGCUGUGUGCACAUGUGC	1.90173	up	2089	1098
hsa-miR-941	hsa-mir-941-2	CACCCGGCUGUGUGCACAUGUGC	1.90173	up	2089	1098
hsa-miR-941	hsa-mir-941-3	CACCCGGCUGUGUGCACAUGUGC	1.90173	up	2089	1098
hsa-miR-941	hsa-mir-941-4	CACCCGGCUGUGUGCACAUGUGC	1.90173	up	2089	1098
hsa-miR-941	hsa-mir-941-5	CACCCGGCUGUGUGCACAUGUGC	1.90173	up	2089	1098
hsa-miR-942-3p	hsa-mir-942	CACAUGGCCGAAACAGAGAAGU	1.75	up	6	3
hsa-miR-942-5p	hsa-mir-942	UCUUCUCUGUUUUGGCCAUGUG	-3	down		2
hsa-miR-95-3p	hsa-mir-95	UUCAACGGGUAUUUAUUGAGCA	-5	down		4
hsa-miR-96-5p	hsa-mir-96	UUUGGCACUAGCACAUUUUUGCU	1.23179	up	185	150
hsa-miR-98-5p	hsa-mir-98	UGAGGUAGUAAGUUGUAUUGUU	2.05882	up	34	16
hsa-miR-9903	hsa-mir-9903	UUAUCCUCCAGUAGACUAGGGA	-1.33333	down	2	3
hsa-miR-99a-5p	hsa-mir-99a	AACCCGUAGAUCCGAUCUUGUG	1.85976	up	304	163
hsa-miR-99b-3p	hsa-mir-99b	CAAGCUCGUGUCUGUGGGUCCG	1.9604	up	395	201
hsa-miR-99b-5p	hsa-mir-99b	CACCCGUAGAACCGACCUUGCG	1.39327	up	8484	6089
hsa-miR-novel-chr10_125	hsa-mir-novel-chr10_125	UCUGCCUGGGGCUCGGCUCUCA	7	up	13	1
hsa-miR-novel-chr10_1311	hsa-mir-novel-chr10_1311	CUUCUGUGUGCUCAGAGACAC	3	up	2
hsa-miR-novel-chr10_1582	hsa-mir-novel-chr10_1582	GAGACGUUGUAGAACCUAC	8	up	7
hsa-miR-novel-chr10_1620	hsa-mir-novel-chr10_1620	CAAGAUCGUCUGUGAACUCAGG	1	up	2	2
hsa-miR-novel-chr10_1704	hsa-mir-novel-chr10_1704	CGGCGGCGGCGGCGGCGGCG	1.5	up	2	1
hsa-miR-novel-chr10_1844	hsa-mir-novel-chr10_1844	CGGGCUGCGUCUCCUCCUCCUC	5	up	4
hsa-miR-novel-chr10_1852	hsa-mir-novel-chr10_1852	CUCGGCGUGGCGUCGGUCGUGG	1.7451	up	266	152
hsa-miR-novel-chr10_1855	hsa-mir-novel-chr10_1855	ACUCCUCGCCUGGGCCUGG	4	up	3
hsa-miR-novel-chr10_1862	hsa-mir-novel-chr10_1862	AGCUGCUGAGGACAUUGUGC	6	up	5
hsa-miR-novel-chr10_192	hsa-mir-novel-chr10_192	AGCCUGGAAGCUGGAGCCUGCAGU	-6	down		5
hsa-miR-novel-chr10_1925	hsa-mir-novel-chr10_1925	UGGGAUGCACUCUGUGCUGGGA	2.58333	up	30	11
hsa-miR-novel-chr10_2004	hsa-mir-novel-chr10_2004	CCAUCCUCGCGGUCUCUUCC	-2	down		1
hsa-miR-novel-chr10_432	hsa-mir-novel-chr10_432	UGCUGGCGUGCUUGUGUGACUGUG	4	up	3
hsa-miR-novel-chr10_445	hsa-mir-novel-chr10_445	UCUGAUCGGAGCAUCACUACUGAC	-4	down		3
hsa-miR-novel-chr10_556	hsa-mir-novel-chr10_556	UUCCCCCCUCCUCCUUCU	6	up	5
hsa-miR-novel-chr10_668	hsa-mir-novel-chr10_668	UCAGGUCUUCAGACUGUGGG	5	up	4
hsa-miR-novel-chr10_752	hsa-mir-novel-chr10_752	AGUUCUGUUGACCUGUGC	-3	down		2
hsa-miR-novel-chr10_796	hsa-mir-novel-chr10_796	UAGGGAGUUUGGGGAGCAUCAGG	3	up	2
hsa-miR-novel-chr10_954	hsa-mir-novel-chr10_954	UGGCCAGGCCUGGACGAUGGAUC	5	up	4
hsa-miR-novel-chr11_2166	hsa-mir-novel-chr11_2166	CGUGUCUCUGGCUGUCUCUAGGCUA	7	up	6
hsa-miR-novel-chr11_2220	hsa-mir-novel-chr11_2220	AAUACAGAACUGAAGAAAGGCUU	7	up	6
hsa-miR-novel-chr11_2451	hsa-mir-novel-chr11_2451	AUCACAGACUGCGGAGUGGG	-2	down		1
hsa-miR-novel-chr11_2739	hsa-mir-novel-chr11_2739	CGGCGGCGGCGGCGGCGGCG	1.5	up	2	1
hsa-miR-novel-chr11_2746	hsa-mir-novel-chr11_2746	CUCGGGCCCGGGCUGCUGACCGC	6	up	5
hsa-miR-novel-chr11_2957	hsa-mir-novel-chr11_2957	CACUGUGGUGCCUGGUGGAGACCUG	6	up	5
hsa-miR-novel-chr11_3142	hsa-mir-novel-chr11_3142	GAGGACCCUGCAGGAAUGGACGU	-4	down		3
hsa-miR-novel-chr11_3220	hsa-mir-novel-chr11_3220	CUGUGCGUGUGACAGCGGCUGAU	4.4	up	21	4
hsa-miR-novel-chr11_3309	hsa-mir-novel-chr11_3309	UCAGGGCUGGCUCUUGAAAGGCUGG	3	up	2
hsa-miR-novel-chr11_3426	hsa-mir-novel-chr11_3426	UAGACAAUCUGUGUAGAGUGCU	-4	down		3
hsa-miR-novel-chr11_3437	hsa-mir-novel-chr11_3437	AGUUGGCUGUAGCUGGGCGCCUCGG	3	up	2
hsa-miR-novel-chr11_3694	hsa-mir-novel-chr11_3694	GGGGGUGGGGUUACGUGU	3	up	2
hsa-miR-novel-chr11_3765	hsa-mir-novel-chr11_3765	CCGUGGCUAGAGAAGAGCGAGA	7	up	6
hsa-miR-novel-chr11_3790	hsa-mir-novel-chr11_3790	CUCGCAGUUGGACUGGUG	-2	down		1
hsa-miR-novel-chr11_3971	hsa-mir-novel-chr11_3971	CCUGUGCGCUUCUGCUGGCCUCC	4	up	3
hsa-miR-novel-chr11_3972	hsa-mir-novel-chr11_3972	CCUGUGCGCUUCUGCUGGCCUCC	4	up	3
hsa-miR-novel-chr12_4307	hsa-mir-novel-chr12_4307	UCAGCUCUGACCUCUGUGAUC	5	up	4
hsa-miR-novel-chr12_4386	hsa-mir-novel-chr12_4386	CAUGCUCAGAUGGGACUACCUG	4	up	3
hsa-miR-novel-chr12_4449	hsa-mir-novel-chr12_4449	AGUGCCUCCUUGAAAUCUGUGC	-2	down		1
hsa-miR-novel-chr12_4559	hsa-mir-novel-chr12_4559	UUGAGCUGUACCUUUUUAGUAUC	2	up	23	11
hsa-miR-novel-chr12_4639	hsa-mir-novel-chr12_4639	CGGCGGCGGCGGCGGCGGCG	1.5	up	2	1
hsa-miR-novel-chr12_4716	hsa-mir-novel-chr12_4716	UGGGCUGUGGUGCCGUGACCUUUG	5	up	4
hsa-miR-novel-chr12_4816	hsa-mir-novel-chr12_4816	UCUCUUAGGACUGACUGUUCAAAGG	2	up	5	2
hsa-miR-novel-chr12_4943	hsa-mir-novel-chr12_4943	GGUUCCAUAGUGUAGUGG	-4	down		3
hsa-miR-novel-chr12_4950	hsa-mir-novel-chr12_4950	AAAGGUAAUUGAGGUCUUUGAC	2.5	up	4	1
hsa-miR-novel-chr12_5099	hsa-mir-novel-chr12_5099	UUGGGCAGCUCUUUGCAGUAG	7	up	6
hsa-miR-novel-chr12_5211	hsa-mir-novel-chr12_5211	AGGGCUUGAGGCUCCGAAGCUG	6	up	5
hsa-miR-novel-chr12_5291	hsa-mir-novel-chr12_5291	UGCUGGGACGUGUGGUUUCU	1.2	up	17	14
hsa-miR-novel-chr12_5662	hsa-mir-novel-chr12_5662	CUGUUUAUAUGAUCUUGAAC	4	up	3
hsa-miR-novel-chr12_5811	hsa-mir-novel-chr12_5811	AAUGGGUUGAGUGGGACUGAAGA	5	up	4
hsa-miR-novel-chr12_5938	hsa-mir-novel-chr12_5938	UUGGUGAUAGGAGUCUGUGAUUGU	5	up	4
hsa-miR-novel-chr12_6074	hsa-mir-novel-chr12_6074	CGCCUCGCGCCGAGACUAGA	4	up	3
hsa-miR-novel-chr12_6184	hsa-mir-novel-chr12_6184	UAGGUCACUGGGGUCAGAGC	-4	down		3
hsa-miR-novel-chr13_6553	hsa-mir-novel-chr13_6553	AUGUGCCUAGUGGCUGCUGUCU	-4	down		3
hsa-miR-novel-chr13_6707	hsa-mir-novel-chr13_6707	CAGAUUCUGGAUUUCUACC	3	up	5	1
hsa-miR-novel-chr13_6708	hsa-mir-novel-chr13_6708	CAGAUUCUGGAUUUCUACC	3	up	5	1
hsa-miR-novel-chr13_6883	hsa-mir-novel-chr13_6883	UGGUGCCCAGGCUGCAGUGC	5	up	4
hsa-miR-novel-chr13_7281	hsa-mir-novel-chr13_7281	AGAGAUGAUGAGUGGUAUUCUGAUU	6	up	11	1
hsa-miR-novel-chr14_7629	hsa-mir-novel-chr14_7629	UAGGAACACGCUAAGGGUCAGC	-3	down		2
hsa-miR-novel-chr14_8010	hsa-mir-novel-chr14_8010	UUCCGGUGCGUGUGUGAC	5	up	4
hsa-miR-novel-chr14_8059	hsa-mir-novel-chr14_8059	CCUUGGCGUUGGGCCGCAG	5	up	4
hsa-miR-novel-chr14_8198	hsa-mir-novel-chr14_8198	AAUGGCUGUGGGUUUCCGAUGACAC	7	up	6
hsa-miR-novel-chr14_8233	hsa-mir-novel-chr14_8233	UGAAAUGUUUAGGACCACUAG	-3	down		2
hsa-miR-novel-chr14_8273	hsa-mir-novel-chr14_8273	UCAUGGGCGUGUGACUGCAGGUGC	-2	down		1
hsa-miR-novel-chr14_8281	hsa-mir-novel-chr14_8281	UCCGUCCCUUCGCCAGCGCAGA	5	up	19	3
hsa-miR-novel-chr14_8294	hsa-mir-novel-chr14_8294	UUCUGGAAUACUGUGUGAGGGA	3	up	2
hsa-miR-novel-chr14_8748	hsa-mir-novel-chr14_8748	GACUAUAGAACUUUCCCCCUCAU	2	up	3	1
hsa-miR-novel-chr14_8764	hsa-mir-novel-chr14_8764	CACUUUUGUGGGACUGAGUUGU	2.5	up	4	1
hsa-miR-novel-chr14_8916	hsa-mir-novel-chr14_8916	CGAGUGCUGUGAACGCCAUGGA	-3	down		2
hsa-miR-novel-chr14_8954	hsa-mir-novel-chr14_8954	UUGCUCUGCUCUCCCUUGUACU	-3	down		2
hsa-miR-novel-chr14_8956	hsa-mir-novel-chr14_8956	UUCGACAAACGUUUCCUGAGC	8	up	7
hsa-miR-novel-chr15_10121	hsa-mir-novel-chr15_10121	UGGGUUUACGUUGGGAGAACUU	4.52991	up	529	116
hsa-miR-novel-chr15_10163	hsa-mir-novel-chr15_10163	UGCCUUUCCCCAGCUGAACUGG	5	up	4
hsa-miR-novel-chr15_10291	hsa-mir-novel-chr15_10291	UGUAGGCUGAUGUUGAUACUGG	7	up	6
hsa-miR-novel-chr15_10305	hsa-mir-novel-chr15_10305	UGGACUUUUUCAGAUUUGGGGAUA	2	up	1
hsa-miR-novel-chr15_10306	hsa-mir-novel-chr15_10306	UGGACUUUUUCAGAUUUGGGGAUA	2	up	1
hsa-miR-novel-chr15_10345	hsa-mir-novel-chr15_10345	UGCUGGGCUGUGGUUGCAGGC	-2	down		1
hsa-miR-novel-chr15_10358	hsa-mir-novel-chr15_10358	CUGGACUGUCCCCCUGGGAGGAC	2	up	7	3
hsa-miR-novel-chr15_9133	hsa-mir-novel-chr15_9133	CUUCCUUCCCCGCUGCCUCC	3	up	2
hsa-miR-novel-chr15_9305	hsa-mir-novel-chr15_9305	CUUGCUUGGGACUCUGGACGCA	1	up	3	3
hsa-miR-novel-chr15_9370	hsa-mir-novel-chr15_9370	GCCAGCAGGUGCAGAAUUCCAC	-2	down		1
hsa-miR-novel-chr15_9546	hsa-mir-novel-chr15_9546	ACCCGGGAGUAGGAGACUCAGA	2.33333	up	6	2
hsa-miR-novel-chr15_9598	hsa-mir-novel-chr15_9598	CUAGUGGCUGUGUGCGUG	5	up	4
hsa-miR-novel-chr15_9714	hsa-mir-novel-chr15_9714	UUGGGCCCUGGACUCAG	5.66667	up	16	2
hsa-miR-novel-chr15_9776	hsa-mir-novel-chr15_9776	UGAGUUGCCGGCGCCGGCUGAGC	1.125	up	8	7
hsa-miR-novel-chr15_9849	hsa-mir-novel-chr15_9849	UGAUGUGUGUCUGUGGUGCCAGC	-2	down		1
hsa-miR-novel-chr15_9894	hsa-mir-novel-chr15_9894	CAGAAUCACCUGAGACGU	5	up	4
hsa-miR-novel-chr15_9919	hsa-mir-novel-chr15_9919	UUGCUGUGAUGAUGUUCUGAGC	12.5	up	24	1
hsa-miR-novel-chr16_10882	hsa-mir-novel-chr16_10882	AGGACCUGAGAAGUAGGG	5	up	4
hsa-miR-novel-chr16_10899	hsa-mir-novel-chr16_10899	UGGGCUGGGCUGAGCUGUGGGU	3	up	2
hsa-miR-novel-chr16_10989	hsa-mir-novel-chr16_10989	UUUGAGACUCAUGGCUGUAGGC	3	up	2
hsa-miR-novel-chr16_11268	hsa-mir-novel-chr16_11268	UGCCAACCGUCAGAGCCCAGAC	3	up	2
hsa-miR-novel-chr16_11376	hsa-mir-novel-chr16_11376	CUUGGUCACUGGGCUGACUCCCC	4	up	3
hsa-miR-novel-chr16_11429	hsa-mir-novel-chr16_11429	CUGGCGUUGUGUCUCUGUCC	-3	down		2
hsa-miR-novel-chr16_11432	hsa-mir-novel-chr16_11432	AGGUAUCUCCGGCCCAAAGCUCUG	5.33333	up	15	2
hsa-miR-novel-chr16_11526	hsa-mir-novel-chr16_11526	UGGAGAGAUCGUGGACGUCCGUC	5	up	4
hsa-miR-novel-chr16_11703	hsa-mir-novel-chr16_11703	CACAAUCCUCGCUCGGCUGCGG	4	up	11	2
hsa-miR-novel-chr16_11704	hsa-mir-novel-chr16_11704	CACAAUCCUCGCUCGGCUGCGG	4	up	11	2
hsa-miR-novel-chr16_11807	hsa-mir-novel-chr16_11807	CACAAUCCUCGCUCGGCUGCGG	4	up	11	2
hsa-miR-novel-chr16_11855	hsa-mir-novel-chr16_11855	CGGGACUGUGAGCUUCGCGGACGUG	4	up	3
hsa-miR-novel-chr16_11878	hsa-mir-novel-chr16_11878	UCAAGGCCCAGCUCCUCUGCU	-2	down		1
hsa-miR-novel-chr16_12078	hsa-mir-novel-chr16_12078	CUGGGCUUGGGUUCUCCUGCA	-4	down		3
hsa-miR-novel-chr16_12177	hsa-mir-novel-chr16_12177	CCGCCCCCCGGCCCCGCG	1.75	up	6	3
hsa-miR-novel-chr16_12178	hsa-mir-novel-chr16_12178	CCGCCCCCCGGCCCCGCG	1.75	up	6	3
hsa-miR-novel-chr17_12280	hsa-mir-novel-chr17_12280	UGGCUUUCUCCUGAUCUCAGGC	3	up	2
hsa-miR-novel-chr17_12337	hsa-mir-novel-chr17_12337	AUGAGGCUGCCUGUGAGCGUG	5	up	4
hsa-miR-novel-chr17_12511	hsa-mir-novel-chr17_12511	CUGGGAUGGUUCCAGAGGCUG	3	up	2
hsa-miR-novel-chr17_12568	hsa-mir-novel-chr17_12568	CUGGGGCCUGGGUCUACUCUGU	1.5	up	5	3
hsa-miR-novel-chr17_12959	hsa-mir-novel-chr17_12959	ACAUGCGCCCUCGGCUUCUGGC	3	up	5	1
hsa-miR-novel-chr17_13120	hsa-mir-novel-chr17_13120	AGAGACUGUCUUUCAGAC	3	up	2
hsa-miR-novel-chr17_13235	hsa-mir-novel-chr17_13235	CUGCUGUGAUGACAUUC	1.65217	up	37	22
hsa-miR-novel-chr17_13365	hsa-mir-novel-chr17_13365	AGCAGGCUGUCCCAUCUGACUGG	9	up	8
hsa-miR-novel-chr17_13504	hsa-mir-novel-chr17_13504	GCUGUGAAGGGCUGGUGCUCUAGGC	3.52381	up	147	41
hsa-miR-novel-chr17_13619	hsa-mir-novel-chr17_13619	ACCUUGGCUCUAGACUGCUUACUG	-3	down		2
hsa-miR-novel-chr17_13665	hsa-mir-novel-chr17_13665	AGCUGCUGGAGCCGCUGCUGAGC	-2	down		1
hsa-miR-novel-chr17_13715	hsa-mir-novel-chr17_13715	CAGCAGCACACUGUGGUUUGUA	2	up	3	1
hsa-miR-novel-chr17_13716	hsa-mir-novel-chr17_13716	CAGCAGCACACUGUGGUUUGUA	2	up	3	1
hsa-miR-novel-chr17_13730	hsa-mir-novel-chr17_13730	GAGGCCAUUCGGCUCUGAGG	4	up	3
hsa-miR-novel-chr17_13880	hsa-mir-novel-chr17_13880	CUGGGAUGGUUCCAGAGGCUG	3	up	2
hsa-miR-novel-chr17_14294	hsa-mir-novel-chr17_14294	UAUUCUUUGGCUUGUUUAGCUGA	-3	down		2
hsa-miR-novel-chr17_14309	hsa-mir-novel-chr17_14309	UACCCUGUAGAUCCGAAUUUGU	-1.34766	down	6396	8620
hsa-miR-novel-chr17_14436	hsa-mir-novel-chr17_14436	UAGUGCAAUAUUGCUUAUAGGGUUU	-2.66667	down	2	7
hsa-miR-novel-chr17_14597	hsa-mir-novel-chr17_14597	CUGCAGCGGUGGUCGGCUG	7	up	6
hsa-miR-novel-chr17_14801	hsa-mir-novel-chr17_14801	CGUGCUCCUGUGGUCUCAG	4	up	3
hsa-miR-novel-chr18_15047	hsa-mir-novel-chr18_15047	CUUUCCAGCUCUUUUUUU	4	up	3
hsa-miR-novel-chr18_15082	hsa-mir-novel-chr18_15082	ACAGCUCUGAUGAUCUCUAUGU	4	up	3
hsa-miR-novel-chr18_15086	hsa-mir-novel-chr18_15086	AAUGUGCCAGUAGAGACAACUGA	3	up	2
hsa-miR-novel-chr18_15389	hsa-mir-novel-chr18_15389	CGGCGGCGGCGGCGGCGGCG	1.5	up	2	1
hsa-miR-novel-chr19_15645	hsa-mir-novel-chr19_15645	CCUUGGGCUGUGUGCAGUGG	4	up	3
hsa-miR-novel-chr19_15738	hsa-mir-novel-chr19_15738	UCUGCCAGAACUCGAAUCCAGGU	6	up	5
hsa-miR-novel-chr19_15745	hsa-mir-novel-chr19_15745	CCCUGCCAGGCUGUCCACCCUG	-2	down		1
hsa-miR-novel-chr19_15875	hsa-mir-novel-chr19_15875	CGAGCCAGGCUGGAGGCGA	4	up	3
hsa-miR-novel-chr19_15879	hsa-mir-novel-chr19_15879	CGAGCCAGGCUGGAGGCGA	4	up	3
hsa-miR-novel-chr19_15924	hsa-mir-novel-chr19_15924	UUCCUGCUGAACUGAGCCAGU	2	up	3	1
hsa-miR-novel-chr19_15925	hsa-mir-novel-chr19_15925	ACCAUCGACCGUUGAGUGGACC	1.14286	up	7	6
hsa-miR-novel-chr19_15952	hsa-mir-novel-chr19_15952	CAGGGCUGGUGUCUGAUAACUGCU	6	up	5
hsa-miR-novel-chr19_15960	hsa-mir-novel-chr19_15960	UUGGACUCAGGUGAUCUUC	-2	down		1
hsa-miR-novel-chr19_16174	hsa-mir-novel-chr19_16174	UGUUGGCCGGCGGGCUCUCCAGA	4	up	3
hsa-miR-novel-chr19_16439	hsa-mir-novel-chr19_16439	UGGGCAGAACUGUGUGACUCCC	5	up	4
hsa-miR-novel-chr19_16686	hsa-mir-novel-chr19_16686	UUAGUGGCUCCCUCUGCCUGCA	-1.66667	down	23	39
hsa-miR-novel-chr19_16858	hsa-mir-novel-chr19_16858	ACGCGGGUAGAUGAUUUCUAGC	3	up	2
hsa-miR-novel-chr19_16985	hsa-mir-novel-chr19_16985	AGGGGCUGUCAGUCCUCCUGGUG	1.33333	up	3	2
hsa-miR-novel-chr19_16986	hsa-mir-novel-chr19_16986	AGGGGCUGUCAGUCCUCCUGGUG	1.33333	up	3	2
hsa-miR-novel-chr19_17138	hsa-mir-novel-chr19_17138	CAGCAGUUUGGGCUCCUGGCGG	3	up	2
hsa-miR-novel-chr19_17160	hsa-mir-novel-chr19_17160	CAGGAGAGCUCUCGUUC	3	up	2
hsa-miR-novel-chr19_17253	hsa-mir-novel-chr19_17253	CCUCAGAAACGCACCUGUUCCUG	-2	down		1
hsa-miR-novel-chr19_17488	hsa-mir-novel-chr19_17488	UUUAAAGUUCUAGAACCGUGA	4.5	up	8	1
hsa-miR-novel-chr19_17710	hsa-mir-novel-chr19_17710	GUGUGCUUCCCAGUCCUG	3	up	2
hsa-miR-novel-chr19_17787	hsa-mir-novel-chr19_17787	UUCCUGUCCCCAGGUGCCAGCCC	5	up	4
hsa-miR-novel-chr1_17842	hsa-mir-novel-chr1_17842	AGAGAUGGUGCCGACGUUGG	3	up	2
hsa-miR-novel-chr1_17850	hsa-mir-novel-chr1_17850	CCAGGCUGAGGCACCUGCA	8	up	7
hsa-miR-novel-chr1_17851	hsa-mir-novel-chr1_17851	CUCGGAGCCUGGAGGGCUGUGUG	11	up	10
hsa-miR-novel-chr1_17906	hsa-mir-novel-chr1_17906	AGGGUGCUCUGCCUCCAUGGC	4	up	3
hsa-miR-novel-chr1_18310	hsa-mir-novel-chr1_18310	GGUAGACUCUGGUCUCUAGAGC	1.5	up	20	13
hsa-miR-novel-chr1_18344	hsa-mir-novel-chr1_18344	UACAGUGUCACUAGAAUCUGGA	2.5	up	4	1
hsa-miR-novel-chr1_18368	hsa-mir-novel-chr1_18368	CAUGUUGGCCAAGAAUGGGGG	3	up	2
hsa-miR-novel-chr1_18572	hsa-mir-novel-chr1_18572	UCUCCGGUCGGUCUCGGAACCG	4	up	3
hsa-miR-novel-chr1_18609	hsa-mir-novel-chr1_18609	CUUGGUACUGAGCUCUUC	4	up	3
hsa-miR-novel-chr1_18718	hsa-mir-novel-chr1_18718	AUCGUGACUCGAGGACGU	9	up	8
hsa-miR-novel-chr1_19012	hsa-mir-novel-chr1_19012	UUGUUUCAUCUCCUCUUUGUUC	5	up	4
hsa-miR-novel-chr1_19343	hsa-mir-novel-chr1_19343	UGAGGCCGAGAAGGCAACCGCGA	6	up	5
hsa-miR-novel-chr1_19353	hsa-mir-novel-chr1_19353	UCCUCCUCGUCGGCCUCUUCG	-3	down		2
hsa-miR-novel-chr1_19677	hsa-mir-novel-chr1_19677	UUAGUUCUGUGGCAACAUCGA	-3	down		2
hsa-miR-novel-chr1_19703	hsa-mir-novel-chr1_19703	CUGGACGUCCUUCCCUGCCGGAGG	1.33333	up	3	2
hsa-miR-novel-chr1_19733	hsa-mir-novel-chr1_19733	UCUCCCUUCUCUUCCUCGAGU	4	up	3
hsa-miR-novel-chr1_19787	hsa-mir-novel-chr1_19787	CUUGGGCUCCUGCUGCGCGCAGC	-1.25	down	3	4
hsa-miR-novel-chr1_19917	hsa-mir-novel-chr1_19917	UUUGGCCUUUUAUGUUCUUGAA	5	up	4
hsa-miR-novel-chr1_20020	hsa-mir-novel-chr1_20020	CGUGUGGGACCUGGGGUGGGGCU	5	up	4
hsa-miR-novel-chr1_20061	hsa-mir-novel-chr1_20061	UCAUGUUGCUCUGCUGUUGC	-1.28571	down	13	17
hsa-miR-novel-chr1_20255	hsa-mir-novel-chr1_20255	AGGGGCGCAGGCGGGAGGGCGGC	4	up	3
hsa-miR-novel-chr1_20342	hsa-mir-novel-chr1_20342	UUAUUCACUGUCAGUCAGAGUU	4	up	3
hsa-miR-novel-chr1_20425	hsa-mir-novel-chr1_20425	CUAGACUCCGUAUCUCAAGAAA	4.33333	up	12	2
hsa-miR-novel-chr1_20467	hsa-mir-novel-chr1_20467	CAGGGAAAGGUGAUCUAUGGAUA	-2	down		1
hsa-miR-novel-chr1_21006	hsa-mir-novel-chr1_21006	UGGGACUGAGUCAACCUG	7	up	6
hsa-miR-novel-chr1_21061	hsa-mir-novel-chr1_21061	CCGGCUGGGCUCAGGCGUCUU	4	up	3
hsa-miR-novel-chr1_21064	hsa-mir-novel-chr1_21064	UGGCUGACCCCAGGGCUGAAG	-2	down		1
hsa-miR-novel-chr1_21128	hsa-mir-novel-chr1_21128	AUGGGAGGAUGAGGUCUGACC	2	up	3	1
hsa-miR-novel-chr1_21192	hsa-mir-novel-chr1_21192	UUUAGAUGUGCGACAAGACUU	-1.66667	down	2	4
hsa-miR-novel-chr1_21222	hsa-mir-novel-chr1_21222	CAGCUGCCUGGGCACUGACGG	5	up	4
hsa-miR-novel-chr1_21273	hsa-mir-novel-chr1_21273	UACUGUGUAGCUUUGAGUAAGUG	-4	down		3
hsa-miR-novel-chr1_21758	hsa-mir-novel-chr1_21758	ACUGAAUAUUUGAAUUUC	7	up	6
hsa-miR-novel-chr1_22055	hsa-mir-novel-chr1_22055	UUGGCUGAUGAAUACUGACU	2.23529	up	37	16
hsa-miR-novel-chr1_22237	hsa-mir-novel-chr1_22237	AAUGAGACAGACAGGGUUGGAG	5	up	4
hsa-miR-novel-chr1_22299	hsa-mir-novel-chr1_22299	CAGAGGACGCUGGAACCUGG	5	up	4
hsa-miR-novel-chr1_22345	hsa-mir-novel-chr1_22345	AUGACCUAUGAAUUGACAGACA	1.54128	up	167	108
hsa-miR-novel-chr1_22413	hsa-mir-novel-chr1_22413	UCUGUGCAGUACUCACCCCCUCC	4	up	3
hsa-miR-novel-chr1_22434	hsa-mir-novel-chr1_22434	UUGUGUCUGAGGACUUCCUCC	8	up	7
hsa-miR-novel-chr20_22746	hsa-mir-novel-chr20_22746	ACAGCUCGGGCUCUGGAGCCGG	3	up	2
hsa-miR-novel-chr20_22898	hsa-mir-novel-chr20_22898	UUAAGACUUGCAGUGAUGUUUA	-2	down		1
hsa-miR-novel-chr20_22944	hsa-mir-novel-chr20_22944	AGAUGCCGGGGUCUCUGUGUGC	1	up	2	2
hsa-miR-novel-chr20_22946	hsa-mir-novel-chr20_22946	AGAUGCCGGGGUCUCUGUGUGC	1	up	2	2
hsa-miR-novel-chr20_22993	hsa-mir-novel-chr20_22993	CGCGUGUUCGGGCUCUUGCCGU	6	up	5
hsa-miR-novel-chr20_23153	hsa-mir-novel-chr20_23153	CCUCUUCCUCCAGCCUCUGAAU	6	up	5
hsa-miR-novel-chr20_23199	hsa-mir-novel-chr20_23199	UUGGUCCCCUUCAACCAGCUGU	2.66667	up	7	2
hsa-miR-novel-chr20_23248	hsa-mir-novel-chr20_23248	CACCCGGCUGUGUGGACAUGUGC	1.63107	up	671	411
hsa-miR-novel-chr20_23249	hsa-mir-novel-chr20_23249	CACCCGGCUGUGUGGACAUGUGC	1.63107	up	671	411
hsa-miR-novel-chr20_23312	hsa-mir-novel-chr20_23312	AGGCUCCUGCAGGACUUG	7	up	6
hsa-miR-novel-chr20_23354	hsa-mir-novel-chr20_23354	UGCUGAAGAGACUGGGAUGCU	2.5	up	4	1
hsa-miR-novel-chr20_23517	hsa-mir-novel-chr20_23517	CCGCUGCUCGCCUGGGCCCUC	7	up	6
hsa-miR-novel-chr20_23604	hsa-mir-novel-chr20_23604	UCUGCGGGCCUGGGGCCUGAGC	-3	down		2
hsa-miR-novel-chr20_23633	hsa-mir-novel-chr20_23633	CGAGGCUGCGGAUUUCUC	-2	down		1
hsa-miR-novel-chr20_23734	hsa-mir-novel-chr20_23734	UCCUGAUCCAGGGCUUCGCUUU	7	up	6
hsa-miR-novel-chr20_23749	hsa-mir-novel-chr20_23749	GUGAAUGAUGGGUUCUGACC	1.66667	up	4	2
hsa-miR-novel-chr20_23793	hsa-mir-novel-chr20_23793	AGUGGGAUUUUUAGACGGGGAUG	3	up	2
hsa-miR-novel-chr20_23822	hsa-mir-novel-chr20_23822	UGCAUGACUGUACUCUGUGCAUG	-2	down		1
hsa-miR-novel-chr21_24712	hsa-mir-novel-chr21_24712	UUUCUUAGAUGUGUACACUGAUC	3	up	5	1
hsa-miR-novel-chr21_24935	hsa-mir-novel-chr21_24935	UGACUGGUUAGGCUUUCCUAAUA	3	up	2
hsa-miR-novel-chr21_25017	hsa-mir-novel-chr21_25017	ACCCAUGUGGCCAGUGAGUGCUG	6	up	5
hsa-miR-novel-chr22_25313	hsa-mir-novel-chr22_25313	UGGGGCUGGGGCCAGGAAUCUGCA	3	up	2
hsa-miR-novel-chr22_25395	hsa-mir-novel-chr22_25395	UCCUCCUCUUGCUCCUCCAGC	4	up	3
hsa-miR-novel-chr22_25648	hsa-mir-novel-chr22_25648	CCUCGGGCUCGGACGGCCGGU	-4	down		3
hsa-miR-novel-chr22_25652	hsa-mir-novel-chr22_25652	AUUCCUGGGCUCUGACC	2.66667	up	15	5
hsa-miR-novel-chr22_25666	hsa-mir-novel-chr22_25666	CCCGGACAUGGAGGACGUG	1.75	up	6	3
hsa-miR-novel-chr22_25776	hsa-mir-novel-chr22_25776	UGUGUGUCUGCCUUCCCUGC	2.5	up	4	1
hsa-miR-novel-chr22_26096	hsa-mir-novel-chr22_26096	AUGACUGACCUCGACGGU	5	up	4
hsa-miR-novel-chr22_26146	hsa-mir-novel-chr22_26146	CCAGGAGGCUGCAGGUGUGGCU	1	up	3	3
hsa-miR-novel-chr22_26153	hsa-mir-novel-chr22_26153	CAGACUGUCUGUGCUGUGGAC	3	up	2
hsa-miR-novel-chr22_26154	hsa-mir-novel-chr22_26154	CAGACUGUCUGUGCUGUGGAC	3	up	2
hsa-miR-novel-chr22_26156	hsa-mir-novel-chr22_26156	UGACGAUGGUGGAGCAGCUGGC	-4	down		3
hsa-miR-novel-chr22_26176	hsa-mir-novel-chr22_26176	UGAAGCUGACCCGCCUCUGC	5	up	4
hsa-miR-novel-chr22_26206	hsa-mir-novel-chr22_26206	UGCCUGUGGGAUGCCUGCUGAGC	8.5	up	16	1
hsa-miR-novel-chr2_26337	hsa-mir-novel-chr2_26337	UGUGCCUGACUGUGAAGCU	4	up	3
hsa-miR-novel-chr2_26393	hsa-mir-novel-chr2_26393	AUGGACUCGGCCUCUGCCUG	4	up	3
hsa-miR-novel-chr2_26417	hsa-mir-novel-chr2_26417	CAAAAACUGCCGUGACUUCUGC	2.9	up	28	9
hsa-miR-novel-chr2_26770	hsa-mir-novel-chr2_26770	AUCCUAGCUUGCCUGAGACUG	-4	down		3
hsa-miR-novel-chr2_26816	hsa-mir-novel-chr2_26816	UGUGUCUCUGUGUGACGUUG	-2	down		1
hsa-miR-novel-chr2_26961	hsa-mir-novel-chr2_26961	GCUCAGCCGUGACGCUUGAACUGCG	5	up	4
hsa-miR-novel-chr2_27001	hsa-mir-novel-chr2_27001	AUUUUUUCUGGAGAUUCUGUUC	6	up	5
hsa-miR-novel-chr2_27037	hsa-mir-novel-chr2_27037	CUCAGGACUUGAGAGUGUGUCUG	7	up	6
hsa-miR-novel-chr2_27083	hsa-mir-novel-chr2_27083	CCGCCCCCGGGGAGCCCGG	5	up	4
hsa-miR-novel-chr2_27254	hsa-mir-novel-chr2_27254	CUGCUCCAGGUGCUAGCCAGG	-2	down		1
hsa-miR-novel-chr2_27257	hsa-mir-novel-chr2_27257	AAGGACAUGGUGGUGGACAUC	2.125	up	16	7
hsa-miR-novel-chr2_27375	hsa-mir-novel-chr2_27375	UCUGAUUUAGAGCUCUUUGCGA	-4	down		3
hsa-miR-novel-chr2_27396	hsa-mir-novel-chr2_27396	UACCCUGUAGAACCGAAUUUGU	-1.07077	down	2260	2420
hsa-miR-novel-chr2_27546	hsa-mir-novel-chr2_27546	CGGCGGCGGCGGCGGCGGCG	1.5	up	2	1
hsa-miR-novel-chr2_27606	hsa-mir-novel-chr2_27606	CUACUGGUCUGCAGCUGUUC	7	up	6
hsa-miR-novel-chr2_27671	hsa-mir-novel-chr2_27671	UGGGAGGGAGGUGUGUGCUGGA	6	up	5
hsa-miR-novel-chr2_27699	hsa-mir-novel-chr2_27699	CCUCAGGUUAUGUAGAUG	5	up	4
hsa-miR-novel-chr2_28077	hsa-mir-novel-chr2_28077	UGUGUCGCCCAGGCUGGAG	3	up	2
hsa-miR-novel-chr2_28172	hsa-mir-novel-chr2_28172	UCUGCUGCAGUGCUCUGAGCC	4	up	3
hsa-miR-novel-chr2_28470	hsa-mir-novel-chr2_28470	CUCCGCCACCUCCACCGCGG	5	up	4
hsa-miR-novel-chr2_28500	hsa-mir-novel-chr2_28500	CUGGGCCUGAGCUGUCUGUCUCGU	-2	down		1
hsa-miR-novel-chr2_28582	hsa-mir-novel-chr2_28582	UCCUUGGUCAGGAGACUG	7	up	6
hsa-miR-novel-chr2_28719	hsa-mir-novel-chr2_28719	UCACCCGGGGUGUGCUCGACU	1.5	up	5	3
hsa-miR-novel-chr2_28720	hsa-mir-novel-chr2_28720	UCACCCGGGGUGUGCUCGACU	1.5	up	5	3
hsa-miR-novel-chr2_28896	hsa-mir-novel-chr2_28896	CUUGAACUUGGGACUAAGCCUG	1.76923	up	22	12
hsa-miR-novel-chr2_28904	hsa-mir-novel-chr2_28904	UUUGUGCUAGAACCUCCG	-2	down		1
hsa-miR-novel-chr2_28944	hsa-mir-novel-chr2_28944	ACCAUGACGUUGUGACUCCCG	5	up	4
hsa-miR-novel-chr2_28950	hsa-mir-novel-chr2_28950	CACGGCUGUGCUCAGGGCUCGC	4	up	3
hsa-miR-novel-chr2_29336	hsa-mir-novel-chr2_29336	CCAGGCUGCUGGCUGCUGUCC	-2	down		1
hsa-miR-novel-chr3_29388	hsa-mir-novel-chr3_29388	GAAGGCAGUGUGGCACUCAGU	-2	down		1
hsa-miR-novel-chr3_29449	hsa-mir-novel-chr3_29449	CGGGUGCUGUAGGCUUU	1.2339	up	1091	884
hsa-miR-novel-chr3_29465	hsa-mir-novel-chr3_29465	AAAAGACUAGUAGGAUCCUUUCCU	4	up	3
hsa-miR-novel-chr3_29640	hsa-mir-novel-chr3_29640	AGCUGGUGUUGUGAAUCAGGC	2	up	1
hsa-miR-novel-chr3_29727	hsa-mir-novel-chr3_29727	UGUCAGGGCUGGACACAGCUGCA	5	up	4
hsa-miR-novel-chr3_29732	hsa-mir-novel-chr3_29732	UGGUUGCGGCUCUGUGCUC	6	up	5
hsa-miR-novel-chr3_29779	hsa-mir-novel-chr3_29779	CCUUCUCGAGCCUUGAGUGUGC	3	up	5	1
hsa-miR-novel-chr3_29781	hsa-mir-novel-chr3_29781	CACAAGGGCUGUUGGUUU	5	up	4
hsa-miR-novel-chr3_29875	hsa-mir-novel-chr3_29875	CCGAAAUCUGAACUGUGUUCA	3.5	up	6	1
hsa-miR-novel-chr3_30072	hsa-mir-novel-chr3_30072	AAUGUUCUGUCAGGGCCUGCCUGC	6	up	5
hsa-miR-novel-chr3_30078	hsa-mir-novel-chr3_30078	ACGCUUAGGAAUGCUUGGCCUCUG	7	up	6
hsa-miR-novel-chr3_30241	hsa-mir-novel-chr3_30241	UUAGUGGUAUUUUUGGAUUCU	-2	down		1
hsa-miR-novel-chr3_30295	hsa-mir-novel-chr3_30295	UAAGUGCUGUCUUUCAAUGAGC	-5	down		4
hsa-miR-novel-chr3_30411	hsa-mir-novel-chr3_30411	GAAUUAUAACUCGGUGCUCUGUCU	-4	down		3
hsa-miR-novel-chr3_30471	hsa-mir-novel-chr3_30471	AGUAAGUGGCACUCUGUCUUCUGA	3	up	2
hsa-miR-novel-chr3_30735	hsa-mir-novel-chr3_30735	UGGGGCUGCUGAAGGACUCAGC	-3	down		2
hsa-miR-novel-chr3_31524	hsa-mir-novel-chr3_31524	UUAGUGGUAUUUUUGGAUUCU	-2	down		1
hsa-miR-novel-chr4_31911	hsa-mir-novel-chr4_31911	CAGCUGUGGAGAUGUGGAUCGGA	9	up	8
hsa-miR-novel-chr4_32051	hsa-mir-novel-chr4_32051	CCGCGGCGGAGCUGACUCCUGC	6	up	5
hsa-miR-novel-chr4_32179	hsa-mir-novel-chr4_32179	UGUGACUCCAAAUUCAGCCAUCUGA	2.5	up	4	1
hsa-miR-novel-chr4_32366	hsa-mir-novel-chr4_32366	AUCCAGCAUCUGGCAGGACGUGC	2	up	3	1
hsa-miR-novel-chr4_32378	hsa-mir-novel-chr4_32378	UUUCCUGUUUUUCCCUCUGGA	5	up	4
hsa-miR-novel-chr4_32379	hsa-mir-novel-chr4_32379	UUGAGUAGACUUCAGGGAAGC	-2	down		1
hsa-miR-novel-chr4_32632	hsa-mir-novel-chr4_32632	ACCGUAGGGUCGGGCGGGGUG	6	up	5
hsa-miR-novel-chr4_32775	hsa-mir-novel-chr4_32775	UGAGGAGCCUCUGUGACCUGAGCU	1	up	1	1
hsa-miR-novel-chr4_32776	hsa-mir-novel-chr4_32776	UGAGGAGCCUCUGUGACCUGAGCU	1	up	1	1
hsa-miR-novel-chr4_32805	hsa-mir-novel-chr4_32805	CGCACUGUCUGUCCCUCUGUG	-3	down		2
hsa-miR-novel-chr4_32915	hsa-mir-novel-chr4_32915	GCGCGAUCUCGGCUCACUGCA	1.79091	up	196	109
hsa-miR-novel-chr4_32966	hsa-mir-novel-chr4_32966	UUUGGGAAGUCUGUGGCACC	5	up	4
hsa-miR-novel-chr4_33038	hsa-mir-novel-chr4_33038	UCUGGUGUGACUGAGAUGUGCUCU	5	up	4
hsa-miR-novel-chr4_33358	hsa-mir-novel-chr4_33358	UUGAGUAGACUUCAGGGAAGC	-2	down		1
hsa-miR-novel-chr4_33386	hsa-mir-novel-chr4_33386	AGGUGGUUGUAGGACGUG	4	up	7	1
hsa-miR-novel-chr4_33419	hsa-mir-novel-chr4_33419	CCGACGGGCGCUGACCC	6.64286	up	92	13
hsa-miR-novel-chr4_33649	hsa-mir-novel-chr4_33649	GCUGCCCUCGGACACCUGG	-2	down		1
hsa-miR-novel-chr5_33824	hsa-mir-novel-chr5_33824	CAGGGACUGUGCUCAUCCUUCUC	6	up	5
hsa-miR-novel-chr5_34175	hsa-mir-novel-chr5_34175	UUUGUCAGGCUCCUCCCCAUUC	7	up	6
hsa-miR-novel-chr5_34535	hsa-mir-novel-chr5_34535	UGAGAUGAAGCACUGUAGCUCA	2	up	25	12
hsa-miR-novel-chr5_34830	hsa-mir-novel-chr5_34830	GGGGAUGUAGCUCAGUGGUA	-1.84615	down	12	23
hsa-miR-novel-chr5_34967	hsa-mir-novel-chr5_34967	UCGCGGUUUGUGCCAGAUGACGA	-2	down		1
hsa-miR-novel-chr5_35096	hsa-mir-novel-chr5_35096	CCUCGGGCCUGACAACACG	7	up	6
hsa-miR-novel-chr5_35245	hsa-mir-novel-chr5_35245	UAGGUCGGGAGAAGUUUG	3	up	2
hsa-miR-novel-chr5_35394	hsa-mir-novel-chr5_35394	UUUGCUUUGUAAUGUGGACUG	1.8	up	26	14
hsa-miR-novel-chr5_35718	hsa-mir-novel-chr5_35718	CAAAAAUUGUAAUUACUUUGGC	-1.125	down	7	8
hsa-miR-novel-chr5_35754	hsa-mir-novel-chr5_35754	CCGGCCUGGAACUGCCCCGGU	4	up	3
hsa-miR-novel-chr5_35825	hsa-mir-novel-chr5_35825	CUGGUCACAUGCUCUCCG	-3	down		2
hsa-miR-novel-chr5_35941	hsa-mir-novel-chr5_35941	GAAGAGGCUGUGGCUCCC	4	up	3
hsa-miR-novel-chr5_35948	hsa-mir-novel-chr5_35948	UGGACGCCGUUCAACAAGCUGC	-1.5	down	1	2
hsa-miR-novel-chr6_36024	hsa-mir-novel-chr6_36024	ACCAGGCAAGAACUACUGUCU	3	up	5	1
hsa-miR-novel-chr6_36053	hsa-mir-novel-chr6_36053	AUGACUUCUUCAGGCCUCUGUU	4	up	3
hsa-miR-novel-chr6_36140	hsa-mir-novel-chr6_36140	UCUCUAGUUCUUGCACGCUCUUU	4	up	3
hsa-miR-novel-chr6_36151	hsa-mir-novel-chr6_36151	CCAUCUGUGUUUCAUCCUGAGU	8	up	7
hsa-miR-novel-chr6_36238	hsa-mir-novel-chr6_36238	UCCGGCUCGAAGGACGA	4	up	3
hsa-miR-novel-chr6_36401	hsa-mir-novel-chr6_36401	AUGCGUGUCCCGGCCUGC	3	up	2
hsa-miR-novel-chr6_36519	hsa-mir-novel-chr6_36519	AGAGUUGAGUCUGGACGUCC	6	up	5
hsa-miR-novel-chr6_36536	hsa-mir-novel-chr6_36536	UCAGGUGUGGAAACUGAGGCAGG	4	up	3
hsa-miR-novel-chr6_36869	hsa-mir-novel-chr6_36869	CUUUUCGAGGUAGGAGUCGAC	8	up	7
hsa-miR-novel-chr6_37099	hsa-mir-novel-chr6_37099	AGGACGCACUCGGGCCCCAGG	1	up	1	1
hsa-miR-novel-chr6_37100	hsa-mir-novel-chr6_37100	AGGACGCACUCGGGCCCCAGG	1	up	1	1
hsa-miR-novel-chr6_37157	hsa-mir-novel-chr6_37157	UUAAGGCGUUGGACUUAAGA	4.72727	up	51	10
hsa-miR-novel-chr6_37265	hsa-mir-novel-chr6_37265	AGAUGCUGUUGGAACCUGGCUGACA	6	up	5
hsa-miR-novel-chr6_37287	hsa-mir-novel-chr6_37287	CAGCUGUGGGUUUGUGAAUGUGC	3	up	2
hsa-miR-novel-chr6_37320	hsa-mir-novel-chr6_37320	AUUCUGUGUGGCCGCCUGUCUCUUU	4	up	3
hsa-miR-novel-chr6_37420	hsa-mir-novel-chr6_37420	CGCGGGUCUCGGGAACUUUGUCUCG	5	up	4
hsa-miR-novel-chr6_37690	hsa-mir-novel-chr6_37690	UCCGUGACUAAACAACUGAGG	7	up	20	2
hsa-miR-novel-chr6_38241	hsa-mir-novel-chr6_38241	UGGGCAACUGUCACAAUCUCUU	5	up	4
hsa-miR-novel-chr6_38445	hsa-mir-novel-chr6_38445	UGACUACUUUGUUUGAUUUUGU	3.2	up	15	4
hsa-miR-novel-chr6_38472	hsa-mir-novel-chr6_38472	GGGUGGGAAAAAGAGCCUUUUC	5	up	4
hsa-miR-novel-chr6_38548	hsa-mir-novel-chr6_38548	CGGCGUCUGAGGCUCCCUGC	5	up	4
hsa-miR-novel-chr6_38595	hsa-mir-novel-chr6_38595	UUCCUGUAUGUGGGCGUGCAC	-2	down		1
hsa-miR-novel-chr7_38634	hsa-mir-novel-chr7_38634	AGGCGGUGGUAGGUGGCCCAGG	-3	down		2
hsa-miR-novel-chr7_38800	hsa-mir-novel-chr7_38800	AGGGCCAGCCGGCAGCUCUGAGUGU	4	up	3
hsa-miR-novel-chr7_38860	hsa-mir-novel-chr7_38860	AGUGCCUGAGGGAGUAAGAGC	2.5	up	4	1
hsa-miR-novel-chr7_38888	hsa-mir-novel-chr7_38888	AGUGCCUGAGGGAGUAAGAGC	2.5	up	4	1
hsa-miR-novel-chr7_39091	hsa-mir-novel-chr7_39091	UAAUUUUAUGUAUAAGCUAGUC	-4	down		3
hsa-miR-novel-chr7_39258	hsa-mir-novel-chr7_39258	ACAUCAGAGCGCAGGACUGUGU	7	up	6
hsa-miR-novel-chr7_39277	hsa-mir-novel-chr7_39277	CUGCACGAACAGCACUUUGGA	-9	down		8
hsa-miR-novel-chr7_39411	hsa-mir-novel-chr7_39411	AACGUGACUAUUCUGAAUUGAGA	1	up	2	2
hsa-miR-novel-chr7_39499	hsa-mir-novel-chr7_39499	AUGUGGCUGUUCUGAUCUGGUUGC	5	up	4
hsa-miR-novel-chr7_39595	hsa-mir-novel-chr7_39595	UCAGGAUGUGUGGUCUUC	-2	down		1
hsa-miR-novel-chr7_39663	hsa-mir-novel-chr7_39663	CGCAGUCCGUGCCCUUCUCUCC	4	up	3
hsa-miR-novel-chr7_39737	hsa-mir-novel-chr7_39737	CUCAGUAGGAGAGCUGAACUUCU	8	up	7
hsa-miR-novel-chr7_39758	hsa-mir-novel-chr7_39758	UGUGCCGAGAUGUGAGCAGUCAC	8	up	7
hsa-miR-novel-chr7_39805	hsa-mir-novel-chr7_39805	UGAGAACCACGUCUGCUCUGAGC	2.06667	up	278	134
hsa-miR-novel-chr7_40003	hsa-mir-novel-chr7_40003	UCUUACUCCCUCAGGCACAUCUC	-2	down		1
hsa-miR-novel-chr7_40011	hsa-mir-novel-chr7_40011	UCAGUUCCUAAAAUGUCU	3	up	2
hsa-miR-novel-chr7_40226	hsa-mir-novel-chr7_40226	UGAGCCAAGAGGGCCACUGCA	-1.4	down	9	13
hsa-miR-novel-chr7_40377	hsa-mir-novel-chr7_40377	GUGCUGCAUUGAUGAGUUCGAC	-2	down		1
hsa-miR-novel-chr7_40398	hsa-mir-novel-chr7_40398	CCUGGUGCCUCCUGACCUUCAC	-4	down		3
hsa-miR-novel-chr7_40538	hsa-mir-novel-chr7_40538	UCCAGUCUGGGCUGCAGAACGUG	4	up	3
hsa-miR-novel-chr7_40607	hsa-mir-novel-chr7_40607	UCUGGACUCAGCAGCACUGGGCA	6	up	5
hsa-miR-novel-chr7_40721	hsa-mir-novel-chr7_40721	CGAGGGCCCCGCCGUCUCCCUGC	5	up	4
hsa-miR-novel-chr7_40728	hsa-mir-novel-chr7_40728	UCAGGAUGUGUGGUCUUC	-2	down		1
hsa-miR-novel-chr8_40893	hsa-mir-novel-chr8_40893	AGUGGUUCUCUUGUGGCUCAAG	1	up	1	1
hsa-miR-novel-chr8_40987	hsa-mir-novel-chr8_40987	UCUGUAGUCCUCGGGUUGACUGC	5	up	4
hsa-miR-novel-chr8_41223	hsa-mir-novel-chr8_41223	AUAUCUGCUGAAUUCUGCUGA	3.5	up	6	1
hsa-miR-novel-chr8_41235	hsa-mir-novel-chr8_41235	UGGGCAUUGUUUCUGGCUGAAC	-2	down		1
hsa-miR-novel-chr8_41378	hsa-mir-novel-chr8_41378	UGGGCUGCGUCAGGCUGAG	3.5	up	6	1
hsa-miR-novel-chr8_41689	hsa-mir-novel-chr8_41689	AUGAGGCAGGCUCUGCUACGUCC	5	up	4
hsa-miR-novel-chr8_41712	hsa-mir-novel-chr8_41712	UGGGAAUGAGGCUUUGGGCGACA	4	up	3
hsa-miR-novel-chr8_41747	hsa-mir-novel-chr8_41747	UGAUGUGCAUCUGUAAUCUCAGC	1.66667	up	4	2
hsa-miR-novel-chr8_41767	hsa-mir-novel-chr8_41767	AGAGGCUGUUUCUGAGCU	3.25	up	12	3
hsa-miR-novel-chr8_41824	hsa-mir-novel-chr8_41824	UUGGCUCUCGGGCUGGACGUGU	4	up	3
hsa-miR-novel-chr8_41987	hsa-mir-novel-chr8_41987	CAGGGGCGGGCGCGGAGG	8	up	7
hsa-miR-novel-chr8_42054	hsa-mir-novel-chr8_42054	UACAGUACUUUGAAUCUAGU	4	up	3
hsa-miR-novel-chr8_42435	hsa-mir-novel-chr8_42435	CGUAACUUGUCUUCUGGACA	6	up	5
hsa-miR-novel-chr9_42624	hsa-mir-novel-chr9_42624	AGGUAUGAUGAGGUGUGUCUGACC	6	up	5
hsa-miR-novel-chr9_42731	hsa-mir-novel-chr9_42731	AUGGAGGUGGAAGUCAGAGAU	-2	down		1
hsa-miR-novel-chr9_42759	hsa-mir-novel-chr9_42759	AAGUUUCUCUGAACGUGUAGAGC	2.97006	up	7736	2604
hsa-miR-novel-chr9_42783	hsa-mir-novel-chr9_42783	AAAAGGCAUAAAACCAAGACA	3	up	2
hsa-miR-novel-chr9_43085	hsa-mir-novel-chr9_43085	GCUGCGCCGCCGGCUCUGUG	9	up	8
hsa-miR-novel-chr9_43096	hsa-mir-novel-chr9_43096	CAGAGGCUGUGAGCUUCAGCGUG	5	up	4
hsa-miR-novel-chr9_43198	hsa-mir-novel-chr9_43198	CUUGACGGGCGUCUGGAUCCUUC	6	up	5
hsa-miR-novel-chr9_43565	hsa-mir-novel-chr9_43565	AGGUAUGAUGAGGUGUGUCUGACC	6	up	5
hsa-miR-novel-chr9_43581	hsa-mir-novel-chr9_43581	AGGUAUGAUGAGGUGUGUCUGACC	6	up	5
hsa-miR-novel-chr9_43735	hsa-mir-novel-chr9_43735	UCUCAGUCUCCUGUGCAGACCUG	14	up	13
hsa-miR-novel-chr9_43830	hsa-mir-novel-chr9_43830	UGUGGCACCGAGGCAGCUCUCUGC	2.33333	up	13	5
hsa-miR-novel-chr9_44042	hsa-mir-novel-chr9_44042	CCAGGUGUCUUCCAUUCUGU	7	up	6
hsa-miR-novel-chrM_44346	hsa-mir-novel-chrM_44346	AGAGCUGUGCCUAGGACUCC	6	up	5
hsa-miR-novel-chrX_44423	hsa-mir-novel-chrX_44423	CUAGGAGGAGGCUGGGAGCUU	3	up	2
hsa-miR-novel-chrX_44616	hsa-mir-novel-chrX_44616	UGCCCUGGUUGUGAGAAGACGU	-4	down		3
hsa-miR-novel-chrX_44743	hsa-mir-novel-chrX_44743	UCUGCCGGCUACGUGGGGCG	5	up	4
hsa-miR-novel-chrX_45036	hsa-mir-novel-chrX_45036	CCAGACCCAGGACUCUGCGAC	8	up	7
hsa-miR-novel-chrX_45638	hsa-mir-novel-chrX_45638	UGGGGCUGAGCUCCGCGGGCGUGG	5	up	4
hsa-miR-novel-chrX_46042	hsa-mir-novel-chrX_46042	AUGACAGAUUGACAUGGACAAUU	10.25	up	40	3
hsa-miR-novel-chrX_46115	hsa-mir-novel-chrX_46115	UUUUGCGAUGUGUUCCUAAUA	-2.4	down	4	11
hsa-miR-novel-chrX_46122	hsa-mir-novel-chrX_46122	CAAAACGUGAGGCGCUGCUAUA	-1.61538	down	12	20
hsa-miR-novel-chrY_46311	hsa-mir-novel-chrY_46311	CUAGGAGGAGGCUGGGAGCUU	3	up	2

## Sheet: shHOIP_vs_pLKO.1
	miRNA-seq shHOIP vs pLKO.1, Related to Fig. 6b
miRNA Information			Fold change & Regulation		Tag counts (normalized) the normalized tag counts of the mature miRNA (TPM)
mature-miRNA	pre-miRNA	mature-sequence	Fold Change	Regulation	shHOIP	pLKO.1
hsa-let-7a-2-3p	hsa-let-7a-2	CUGUACAGCCUCCUAGCUUUCC	1	up	2	2
hsa-let-7a-3p	hsa-let-7a-1	CUAUACAAUCUACUGUCUUUC	-1.4	down	4	6
hsa-let-7a-3p	hsa-let-7a-3	CUAUACAAUCUACUGUCUUUC	-1.4	down	4	6
hsa-let-7a-5p	hsa-let-7a-1	UGAGGUAGUAGGUUGUAUAGUU	-1.09695	down	1443	1583
hsa-let-7a-5p	hsa-let-7a-2	UGAGGUAGUAGGUUGUAUAGUU	-1.09695	down	1443	1583
hsa-let-7a-5p	hsa-let-7a-3	UGAGGUAGUAGGUUGUAUAGUU	-1.09695	down	1443	1583
hsa-let-7b-5p	hsa-let-7b	UGAGGUAGUAGGUUGUGUGGUU	-1.24037	down	1505	1867
hsa-let-7c-3p	hsa-let-7c	CUGUACAACCUUCUAGCUUUCC	1	up	3	3
hsa-let-7c-5p	hsa-let-7c	UGAGGUAGUAGGUUGUAUGGUU	1.31009	up	1051	802
hsa-let-7d-3p	hsa-let-7d	CUAUACGACCUGCUGCCUUUCU	1.41096	up	102	72
hsa-let-7d-5p	hsa-let-7d	AGAGGUAGUAGGUUGCAUAGUU	1.14247	up	424	371
hsa-let-7e-3p	hsa-let-7e	CUAUACGGCCUCCUAGCUUUCC	1.33333	up	7	5
hsa-let-7e-5p	hsa-let-7e	UGAGGUAGGAGGUUGUAUAGUU	-1.14437	down	567	649
hsa-let-7f-5p	hsa-let-7f-1	UGAGGUAGUAGAUUGUAUAGUU	-1.05717	down	5596	5916
hsa-let-7f-5p	hsa-let-7f-2	UGAGGUAGUAGAUUGUAUAGUU	-1.05717	down	5596	5916
hsa-let-7g-3p	hsa-let-7g	CUGUACAGGCCACUGCCUUGC	-1.33333	down	2	3
hsa-let-7g-5p	hsa-let-7g	UGAGGUAGUAGUUUGUACAGUU	-1.02325	down	9635	9859
hsa-let-7i-3p	hsa-let-7i	CUGCGCAAGCUACUGCCUUGCU	2.25	up	8	3
hsa-let-7i-5p	hsa-let-7i	UGAGGUAGUAGUUUGUGCUGUU	1.07606	up	109486	101747
hsa-miR-1-3p	hsa-mir-1-2	UGGAAUGUAAAGAAGUAUGUAU	2	up	1
hsa-miR-1-3p	hsa-mir-1-1	UGGAAUGUAAAGAAGUAUGUAU	2	up	1
hsa-miR-100-3p	hsa-mir-100	CAAGCUUGUAUCUAUAGGUAUG	-1.33333	down	2	3
hsa-miR-100-5p	hsa-mir-100	AACCCGUAGAUCCGAACUUGUG	1.02633	up	27047	26353
hsa-miR-101-3p	hsa-mir-101-1	UACAGUACUGUGAUAACUGAA	1.26623	up	389	307
hsa-miR-101-3p	hsa-mir-101-2	UACAGUACUGUGAUAACUGAA	1.26623	up	389	307
hsa-miR-10395-3p	hsa-mir-10395	AUGUAUUCGUACUGUCUGAUG	1.5	up	2	1
hsa-miR-10399-5p	hsa-mir-10399	AAUUACAGAUUGUCUCAGAGA	-1.08333	down	11	12
hsa-miR-103a-2-5p	hsa-mir-103a-2	AGCUUCUUUACAGUGCUGCCUUG	-2	down		1
hsa-miR-103a-3p	hsa-mir-103a-2	AGCAGCAUUGUACAGGGCUAUGA	-1.344	down	1374	1847
hsa-miR-103a-3p	hsa-mir-103a-1	AGCAGCAUUGUACAGGGCUAUGA	-1.344	down	1374	1847
hsa-miR-105-5p	hsa-mir-105-1	UCAAAUGCUCAGACUCCUGUGGU	-1.14286	down	6	7
hsa-miR-105-5p	hsa-mir-105-2	UCAAAUGCUCAGACUCCUGUGGU	-1.14286	down	6	7
hsa-miR-10522-5p	hsa-mir-10522	AGAAGAAUUGGCCUACUCAGG	-2	down		1
hsa-miR-10523-5p	hsa-mir-10523	GACAAUGAUGAGAAGACCUGAGGA	-1	down		0
hsa-miR-10527-5p	hsa-mir-10527	AAAGCAAAUGUUGGGUGAACGGC	3	up	2
hsa-miR-106b-3p	hsa-mir-106b	CCGCACUGUGGGUACUUGCUGC	1.97585	up	408	206
hsa-miR-106b-5p	hsa-mir-106b	UAAAGUGCUGACAGUGCAGAU	1.05357	up	58	55
hsa-miR-107	hsa-mir-107	AGCAGCAUUGUACAGGGCUAUCA	-1.18966	down	57	68
hsa-miR-10a-5p	hsa-mir-10a	UACCCUGUAGAUCCGAAUUUGUG	-1.14908	down	596	685
hsa-miR-10b-5p	hsa-mir-10b	UACCCUGUAGAACCGAAUUUGUG	-1.32584	down	88	117
hsa-miR-1180-3p	hsa-mir-1180	UUUCCGGCUCGCGUGGGUGUGU	-1.03534	down	282	292
hsa-miR-1180-5p	hsa-mir-1180	GGACCCACCCGGCCGGGAAUA	2	up	1
hsa-miR-12136	hsa-mir-12136	GAAAAAGUCAUGGAGGCC	1	up	1	1
hsa-miR-122-5p	hsa-mir-122	UGGAGUGUGACAAUGGUGUUUG	-1.25	down	3	4
hsa-miR-1226-3p	hsa-mir-1226	UCACCAGCCCUGUGUUCCCUAG	1	up	2	2
hsa-miR-1246	hsa-mir-1246	AAUGGAUUUUUGGAGCAGG	2.33333	up	6	2
hsa-miR-1247-5p	hsa-mir-1247	ACCCGUCCCGUUCGUCCCCGGA	1	up	1	1
hsa-miR-1249-3p	hsa-mir-1249	ACGCCCUUCCCCCCCUUCUUCA	-1.33333	down	2	3
hsa-miR-1250-5p	hsa-mir-1250	ACGGUGCUGGAUGUGGCCUUU	1	up	2	2
hsa-miR-1255a	hsa-mir-1255a	AGGAUGAGCAAAGAAAGUAGAUU	-1.33333	down	2	3
hsa-miR-1257	hsa-mir-1257	AGUGAAUGAUGGGUUCUGACC	1	up	7	7
hsa-miR-125a-3p	hsa-mir-125a	ACAGGUGAGGUUCUUGGGAGCC	1.4	up	6	4
hsa-miR-125a-5p	hsa-mir-125a	UCCCUGAGACCCUUUAACCUGUGA	-1.06667	down	59	63
hsa-miR-125b-1-3p	hsa-mir-125b-1	ACGGGUUAGGCUCUUGGGAGCU	-1.25	down	159	199
hsa-miR-125b-2-3p	hsa-mir-125b-2	UCACAAGUCAGGCUCUUGGGAC	2.2	up	21	9
hsa-miR-125b-5p	hsa-mir-125b-1	UCCCUGAGACCCUAACUUGUGA	1.19167	up	142	119
hsa-miR-125b-5p	hsa-mir-125b-2	UCCCUGAGACCCUAACUUGUGA	1.19167	up	142	119
hsa-miR-126-3p	hsa-mir-126	UCGUACCGUGAGUAAUAAUGCG	1.61538	up	125	77
hsa-miR-126-5p	hsa-mir-126	CAUUAUUACUUUUGGUACGCG	3	up	8	2
hsa-miR-1260a	hsa-mir-1260a	AUCCCACCUCUGCCACCA	-2	down		1
hsa-miR-1260b	hsa-mir-1260b	AUCCCACCACUGCCACCAU	1	up	1	1
hsa-miR-1262	hsa-mir-1262	AUGGGUGAAUUUGUAGAAGGAU	-2	down		1
hsa-miR-1266-5p	hsa-mir-1266	CCUCAGGGCUGUAGAACAGGGCU	3	up	5	1
hsa-miR-1268a	hsa-mir-1268a	CGGGCGUGGUGGUGGGGG	1.07407	up	28	26
hsa-miR-1268b	hsa-mir-1268b	CGGGCGUGGUGGUGGGGGUG	3	up	2
hsa-miR-1269b	hsa-mir-1269b	CUGGACUGAGCCAUGCUACUGG	2.18182	up	23	10
hsa-miR-127-3p	hsa-mir-127	UCGGAUCCGUCUGAGCUUGGCU	-2	down		1
hsa-miR-1272	hsa-mir-1272	GAUGAUGAUGGCAGCAAAUUCUGAAA	-2	down		1
hsa-miR-1273c	hsa-mir-1273c	GGCGACAAAACGAGACCCUGUC	-1.5	down	1	2
hsa-miR-1275	hsa-mir-1275	GUGGGGGAGAGGCUGUC	1	up	6	6
hsa-miR-1276	hsa-mir-1276	UAAAGAGCCCUGUGGAGACA	1	up	1	1
hsa-miR-1278	hsa-mir-1278	UAGUACUGUGCAUAUCAUCUAU	1.08696	up	24	22
hsa-miR-128-1-5p	hsa-mir-128-1	CGGGGCCGUAGCACUGUCUGAGA	1	up	8	8
hsa-miR-128-3p	hsa-mir-128-1	UCACAGUGAACCGGUCUCUUU	-1.10145	down	827	911
hsa-miR-128-3p	hsa-mir-128-2	UCACAGUGAACCGGUCUCUUU	-1.10145	down	827	911
hsa-miR-1285-3p	hsa-mir-1285-1	UCUGGGCAACAAAGUGAGACCU	-1.66667	down	2	4
hsa-miR-1285-3p	hsa-mir-1285-2	UCUGGGCAACAAAGUGAGACCU	-1.66667	down	2	4
hsa-miR-1285-5p	hsa-mir-1285-1	GAUCUCACUUUGUUGCCCAGG	-2	down		1
hsa-miR-1286	hsa-mir-1286	UGCAGGACCAAGAUGAGCCCU	1.33333	up	3	2
hsa-miR-1287-3p	hsa-mir-1287	CUCUAGCCACAGAUGCAGUGAU	-2	down		1
hsa-miR-1287-5p	hsa-mir-1287	UGCUGGAUCAGUGGUUCGAGUC	-1.05556	down	17	18
hsa-miR-1288-3p	hsa-mir-1288	UGGACUGCCCUGAUCUGGAGA	1.5	up	5	3
hsa-miR-129-5p	hsa-mir-129-1	CUUUUUGCGGUCUGGGCUUGC	1	up	2	2
hsa-miR-129-5p	hsa-mir-129-2	CUUUUUGCGGUCUGGGCUUGC	1	up	2	2
hsa-miR-1292-5p	hsa-mir-1292	UGGGAACGGGUUCCGGCAGACGCUG	-1.33333	down	2	3
hsa-miR-1294	hsa-mir-1294	UGUGAGGUUGGCAUUGUUGUCU	2	up	1
hsa-miR-1296-5p	hsa-mir-1296	UUAGGGCCCUGGCUCCAUCUCC	2	up	9	4
hsa-miR-1299	hsa-mir-1299	UUCUGGAAUUCUGUGUGAGGGA	-1.625	down	7	12
hsa-miR-1301-3p	hsa-mir-1301	UUGCAGCUGCCUGGGAGUGACUUC	1	up	2	2
hsa-miR-1303	hsa-mir-1303	UUUAGAGACGGGGUCUUGCUCU	-1.03571	down	27	28
hsa-miR-1304-3p	hsa-mir-1304	UCUCACUGUAGCCUCGAACCCC	1.15385	up	14	12
hsa-miR-1304-5p	hsa-mir-1304	UUUGAGGCUACAGUGAGAUGUG	1.66667	up	9	5
hsa-miR-1305	hsa-mir-1305	UUUUCAACUCUAAUGGGAGAGA	1	up	2	2
hsa-miR-1306-5p	hsa-mir-1306	CCACCUCCCCUGCAAACGUCCA	1	up	4	4
hsa-miR-1307-3p	hsa-mir-1307	ACUCGGCGUGGCGUCGGUCGUG	-1.19159	down	213	254
hsa-miR-1307-5p	hsa-mir-1307	UCGACCGGACCUCGACCGGCU	1.14286	up	31	27
hsa-miR-130a-3p	hsa-mir-130a	CAGUGCAAUGUUAAAAGGGCAU	1	up	3	3
hsa-miR-130a-5p	hsa-mir-130a	GCUCUUUUCACAUUGUGCUACU	1	up	7	7
hsa-miR-130b-3p	hsa-mir-130b	CAGUGCAAUGAUGAAAGGGCAU	1	up	2	2
hsa-miR-130b-5p	hsa-mir-130b	ACUCUUUCCCUGUUGCACUAC	1.0625	up	16	15
hsa-miR-132-3p	hsa-mir-132	UAACAGUCUACAGCCAUGGUCG	2.125	up	33	15
hsa-miR-132-5p	hsa-mir-132	ACCGUGGCUUUCGAUUGUUACU	1.90909	up	20	10
hsa-miR-134-5p	hsa-mir-134	UGUGACUGGUUGACCAGAGGGG	2	up	1
hsa-miR-1343-3p	hsa-mir-1343	CUCCUGGGGCCCGCACUCUCGC	-2	down		1
hsa-miR-135b-3p	hsa-mir-135b	AUGUAGGGCUAAAAGCCAUGGG	1.33333	up	3	2
hsa-miR-135b-5p	hsa-mir-135b	UAUGGCUUUUCAUUCCUAUGUGA	1.43434	up	141	98
hsa-miR-139-3p	hsa-mir-139	UGGAGACGCGGCCCUGUUGGAGU	1.5	up	2	1
hsa-miR-139-5p	hsa-mir-139	UCUACAGUGCACGUGUCUCCAGU	-1.25714	down	104	131
hsa-miR-140-3p	hsa-mir-140	UACCACAGGGUAGAACCACGG	1.30233	up	55	42
hsa-miR-140-5p	hsa-mir-140	CAGUGGUUUUACCCUAUGGUAG	-1.0625	down	63	67
hsa-miR-141-3p	hsa-mir-141	UAACACUGUCUGGUAAAGAUGG	-1	down		0
hsa-miR-141-5p	hsa-mir-141	CAUCUUCCAGUACAGUGUUGGA	-1.5	down	1	2
hsa-miR-143-3p	hsa-mir-143	UGAGAUGAAGCACUGUAGCUC	4.14019	up	442	106
hsa-miR-145-5p	hsa-mir-145	GUCCAGUUUUCCCAGGAAUCCCU	3	up	5	1
hsa-miR-146b-3p	hsa-mir-146b	GCCCUGUGGACUCAGUUCUGGU	-2	down		1
hsa-miR-146b-5p	hsa-mir-146b	UGAGAACUGAAUUCCAUAGGCUG	1.03509	up	58	56
hsa-miR-147b-5p	hsa-mir-147b	UGGAAACAUUUCUGCACAAACU	-1	down		0
hsa-miR-148a-3p	hsa-mir-148a	UCAGUGCACUACAGAACUUUGU	1.18491	up	50942	42992
hsa-miR-148a-5p	hsa-mir-148a	AAAGUUCUGAGACACUCCGACU	1.25	up	174	139
hsa-miR-148b-3p	hsa-mir-148b	UCAGUGCAUCACAGAACUUUGU	1.03724	up	4121	3973
hsa-miR-148b-5p	hsa-mir-148b	AAGUUCUGUUAUACACUCAGGC	-2	down	2	5
hsa-miR-149-5p	hsa-mir-149	UCUGGCUCCGUGUCUUCACUCCC	-1.33333	down	8	11
hsa-miR-151a-3p	hsa-mir-151a	CUAGACUGAAGCUCCUUGAGG	-1.03157	down	11180	11533
hsa-miR-151a-5p	hsa-mir-151a	UCGAGGAGCUCACAGUCUAGU	1.125	up	17	15
hsa-miR-152-3p	hsa-mir-152	UCAGUGCAUGACAGAACUUGG	-2.23333	down	29	66
hsa-miR-152-5p	hsa-mir-152	AGGUUCUGUGAUACACUCCGACU	-1.5	down	1	2
hsa-miR-153-3p	hsa-mir-153-1	UUGCAUAGUCACAAAAGUGAUC	1	up	0
hsa-miR-153-3p	hsa-mir-153-2	UUGCAUAGUCACAAAAGUGAUC	1	up	0
hsa-miR-15a-5p	hsa-mir-15a	UAGCAGCACAUAAUGGUUUGUG	1	up	3	3
hsa-miR-15b-3p	hsa-mir-15b	CGAAUCAUUAUUUGCUGCUCUA	1.08696	up	24	22
hsa-miR-15b-5p	hsa-mir-15b	UAGCAGCACAUCAUGGUUUACA	1.07143	up	239	223
hsa-miR-16-1-3p	hsa-mir-16-1	CCAGUAUUAACUGUGCUGCUGA	1	up	1	1
hsa-miR-16-2-3p	hsa-mir-16-2	CCAAUAUUACUGUGCUGCUUUA	1.14286	up	47	41
hsa-miR-16-5p	hsa-mir-16-1	UAGCAGCACGUAAAUAUUGGCG	-1.23529	down	101	125
hsa-miR-16-5p	hsa-mir-16-2	UAGCAGCACGUAAAUAUUGGCG	-1.23529	down	101	125
hsa-miR-17-3p	hsa-mir-17	ACUGCAGUGAAGGCACUUGUAG	1	up	5	5
hsa-miR-17-5p	hsa-mir-17	CAAAGUGCUUACAGUGCAGGUAG	1.21486	up	1356	1116
hsa-miR-181a-2-3p	hsa-mir-181a-2	ACCACUGACCGUUGACUGUACC	-1.18966	down	57	68
hsa-miR-181a-3p	hsa-mir-181a-1	ACCAUCGACCGUUGAUUGUACC	1.18333	up	70	59
hsa-miR-181a-5p	hsa-mir-181a-2	AACAUUCAACGCUGUCGGUGAGU	-1.07143	down	139	149
hsa-miR-181a-5p	hsa-mir-181a-1	AACAUUCAACGCUGUCGGUGAGU	-1.07143	down	139	149
hsa-miR-181b-2-3p	hsa-mir-181b-2	CUCACUGAUCAAUGAAUGCA	1	up	1	1
hsa-miR-181b-3p	hsa-mir-181b-1	CUCACUGAACAAUGAAUGCAA	1.25	up	4	3
hsa-miR-181b-5p	hsa-mir-181b-1	AACAUUCAUUGCUGUCGGUGGGU	-1.18987	down	78	93
hsa-miR-181b-5p	hsa-mir-181b-2	AACAUUCAUUGCUGUCGGUGGGU	-1.18987	down	78	93
hsa-miR-181c-3p	hsa-mir-181c	AACCAUCGACCGUUGAGUGGAC	2	up	1
hsa-miR-181c-5p	hsa-mir-181c	AACAUUCAACCUGUCGGUGAGU	1.33333	up	3	2
hsa-miR-181d-5p	hsa-mir-181d	AACAUUCAUUGUUGUCGGUGGGU	-1.13636	down	43	49
hsa-miR-182-3p	hsa-mir-182	UGGUUCUAGACUUGCCAACUA	-1	down		0
hsa-miR-182-5p	hsa-mir-182	UUUGGCAAUGGUAGAACUCACACU	-1.02	down	749	764
hsa-miR-183-5p	hsa-mir-183	UAUGGCACUGGUAGAAUUCACU	1.10265	up	332	301
hsa-miR-184	hsa-mir-184	UGGACGGAGAACUGAUAAGGGU	2	up	1
hsa-miR-1843	hsa-mir-1843	UAUGGAGGUCUCUGUCUGGC	-2	down		1
hsa-miR-185-3p	hsa-mir-185	AGGGGCUGGCUUUCCUCUGGUC	2	up	1
hsa-miR-185-5p	hsa-mir-185	UGGAGAGAAAGGCAGUUCCUGA	-1.15657	down	395	457
hsa-miR-186-5p	hsa-mir-186	CAAAGAAUUCUCCUUUUGGGCU	1.02096	up	827	810
hsa-miR-188-5p	hsa-mir-188	CAUCCCUUGCAUGGUGGAGGG	1.5	up	5	3
hsa-miR-18a-3p	hsa-mir-18a	ACUGCCCUAAGUGCUCCUUCUGG	-1.25	down	7	9
hsa-miR-18a-5p	hsa-mir-18a	UAAGGUGCAUCUAGUGCAGAUAG	1	up	128	128
hsa-miR-1908-3p	hsa-mir-1908	CCGGCCGCCGGCUCCGCCCCG	2	up	1	0
hsa-miR-1908-5p	hsa-mir-1908	CGGCGGGGACGGCGAUUGGUC	1.25	up	4	3
hsa-miR-190b-5p	hsa-mir-190b	UGAUAUGUUUGAUAUUGGGUUG	1	up	2	2
hsa-miR-191-3p	hsa-mir-191	GCUGCGCUUGGAUUUCGUCCCC	2	up	1
hsa-miR-191-5p	hsa-mir-191	CAACGGAAUCCCAAAAGCAGCUG	-1.06935	down	1340	1433
hsa-miR-1914-5p	hsa-mir-1914	CCCUGUGCCCGGCCCACUUCUG	-3	down		2
hsa-miR-192-3p	hsa-mir-192	CUGCCAAUUCCAUAGGUCACAG	-1	down		0
hsa-miR-192-5p	hsa-mir-192	CUGACCUAUGAAUUGACAGCC	1.68837	up	362	214
hsa-miR-193a-5p	hsa-mir-193a	UGGGUCUUUGCGGGCGAGAUGA	1.25	up	4	3
hsa-miR-193b-3p	hsa-mir-193b	AACUGGCCCUCAAAGUCCCGCU	1.01923	up	158	155
hsa-miR-193b-5p	hsa-mir-193b	CGGGGUUUUGAGGGCGAGAUGA	1.4	up	13	9
hsa-miR-194-3p	hsa-mir-194-2	CCAGUGGGGCUGCUGUUAUCUG	-2	down		1
hsa-miR-194-5p	hsa-mir-194-1	UGUAACAGCAACUCCAUGUGGA	1.65217	up	37	22
hsa-miR-194-5p	hsa-mir-194-2	UGUAACAGCAACUCCAUGUGGA	1.65217	up	37	22
hsa-miR-195-3p	hsa-mir-195	CCAAUAUUGGCUGUGCUGCUCC	-3.66667	down	2	10
hsa-miR-195-5p	hsa-mir-195	UAGCAGCACAGAAAUAUUGGC	-1.8	down	4	8
hsa-miR-196a-3p	hsa-mir-196a-2	CGGCAACAAGAAACUGCCUGAG	1.5	up	5	3
hsa-miR-196a-5p	hsa-mir-196a-1	UAGGUAGUUUCAUGUUGUUGGG	-1.54412	down	67	104
hsa-miR-196a-5p	hsa-mir-196a-2	UAGGUAGUUUCAUGUUGUUGGG	-1.54412	down	67	104
hsa-miR-196b-5p	hsa-mir-196b	UAGGUAGUUUCCUGUUGUUGGG	-2.12	down	49	105
hsa-miR-197-3p	hsa-mir-197	UUCACCACCUUCUCCACCCAGC	1.12637	up	204	181
hsa-miR-197-5p	hsa-mir-197	CGGGUAGAGAGGGCAGUGGGAGG	-1	down		0
hsa-miR-199a-3p	hsa-mir-199a-1	ACAGUAGUCUGCACAUUGGUUA	1.07143	up	119	111
hsa-miR-199a-3p	hsa-mir-199a-2	ACAGUAGUCUGCACAUUGGUUA	1.07143	up	119	111
hsa-miR-199a-5p	hsa-mir-199a-1	CCCAGUGUUCAGACUACCUGUUC	1.21711	up	369	303
hsa-miR-199a-5p	hsa-mir-199a-2	CCCAGUGUUCAGACUACCUGUUC	1.21711	up	369	303
hsa-miR-199b-3p	hsa-mir-199b	ACAGUAGUCUGCACAUUGGUUA	1.07143	up	119	111
hsa-miR-199b-5p	hsa-mir-199b	CCCAGUGUUUAGACUAUCUGUUC	4	up	7	1
hsa-miR-19a-3p	hsa-mir-19a	UGUGCAAAUCUAUGCAAAACUGA	1.41176	up	23	16
hsa-miR-19b-1-5p	hsa-mir-19b-1	AGUUUUGCAGGUUUGCAUCCAGC	-1.66667	down	2	4
hsa-miR-19b-3p	hsa-mir-19b-1	UGUGCAAAUCCAUGCAAAACUGA	1.34	up	66	49
hsa-miR-19b-3p	hsa-mir-19b-2	UGUGCAAAUCCAUGCAAAACUGA	1.34	up	66	49
hsa-miR-200a-3p	hsa-mir-200a	UAACACUGUCUGGUAACGAUGU	1	up	1	1
hsa-miR-200a-5p	hsa-mir-200a	CAUCUUACCGGACAGUGCUGGA	-1.4	down	4	6
hsa-miR-200b-3p	hsa-mir-200b	UAAUACUGCCUGGUAAUGAUGA	1	up	4	4
hsa-miR-200c-3p	hsa-mir-200c	UAAUACUGCCGGGUAAUGAUGGA	-1.32258	down	61	81
hsa-miR-203a-3p	hsa-mir-203a	GUGAAAUGUUUAGGACCACUAG	1.23333	up	36	29
hsa-miR-204-5p	hsa-mir-204	UUCCCUUUGUCAUCCUAUGCCU	1	up	1	1
hsa-miR-20a-5p	hsa-mir-20a	UAAAGUGCUUAUAGUGCAGGUAG	1.14785	up	1839	1602
hsa-miR-21-3p	hsa-mir-21	CAACACCAGUCGAUGGGCUGU	-1.02239	down	133	136
hsa-miR-21-5p	hsa-mir-21	UAGCUUAUCAGACUGAUGUUGA	-1.2225	down	18255	22317
hsa-miR-210-3p	hsa-mir-210	CUGUGCGUGUGACAGCGGCUGA	1.87879	up	61	32
hsa-miR-210-5p	hsa-mir-210	AGCCCCUGCCCACCGCACACUG	1.2	up	5	4
hsa-miR-2110	hsa-mir-2110	UUGGGGAAACGGCCGCUGAGUG	-1.5	down	3	5
hsa-miR-2116-3p	hsa-mir-2116	CCUCCCAUGCCAAGAACUCCC	-1	down		0
hsa-miR-212-3p	hsa-mir-212	UAACAGUCUCCAGUCACGGCC	1.5	up	2	1
hsa-miR-212-5p	hsa-mir-212	ACCUUGGCUCUAGACUGCUUACU	1.33333	up	3	2
hsa-miR-215-5p	hsa-mir-215	AUGACCUAUGAAUUGACAGAC	2	up	1
hsa-miR-217-5p	hsa-mir-217	UACUGCAUCAGGAACUGAUUGGA	1	up	1	1
hsa-miR-218-5p	hsa-mir-218-1	UUGUGCUUGAUCUAACCAUGU	1.5	up	2	1
hsa-miR-218-5p	hsa-mir-218-2	UUGUGCUUGAUCUAACCAUGU	1.5	up	2	1
hsa-miR-219a-1-3p	hsa-mir-219a-1	AGAGUUGAGUCUGGACGUCCCG	2	up	7	3
hsa-miR-219b-5p	hsa-mir-219b	AGAUGUCCAGCCACAAUUCUCG	-1.5	down	1	2
hsa-miR-22-3p	hsa-mir-22	AAGCUGCCAGUUGAAGAACUGU	-1.15849	down	876	1015
hsa-miR-22-5p	hsa-mir-22	AGUUCUUCAGUGGCAAGCUUUA	1.5	up	8	5
hsa-miR-221-3p	hsa-mir-221	AGCUACAUUGUCUGCUGGGUUUC	1.04803	up	239	228
hsa-miR-221-5p	hsa-mir-221	ACCUGGCAUACAAUGUAGAUUU	-1.2	down	4	5
hsa-miR-222-3p	hsa-mir-222	AGCUACAUCUGGCUACUGGGU	-1.17568	down	73	86
hsa-miR-224-5p	hsa-mir-224	UCAAGUCACUAGUGGUUCCGUUUAG	-1	down		0
hsa-miR-2276-3p	hsa-mir-2276	UCUGCAAGUGUCAGAGGCGAGG	1	up	2	2
hsa-miR-2277-5p	hsa-mir-2277	AGCGCGGGCUGAGCGCUGCCAGUC	1.36364	up	14	10
hsa-miR-2355-3p	hsa-mir-2355	AUUGUCCUUGCUGUUUGGAGAU	-2	down		1
hsa-miR-23a-3p	hsa-mir-23a	AUCACAUUGCCAGGGAUUUCC	1.09213	up	485	444
hsa-miR-23a-5p	hsa-mir-23a	GGGGUUCCUGGGGAUGGGAUUU	1	up	1	1
hsa-miR-23b-3p	hsa-mir-23b	AUCACAUUGCCAGGGAUUACCAC	1.0098	up	102	101
hsa-miR-23b-5p	hsa-mir-23b	UGGGUUCCUGGCAUGCUGAUUU	1	up	1	1
hsa-miR-24-1-5p	hsa-mir-24-1	UGCCUACUGAGCUGAUAUCAGU	1	up	2	2
hsa-miR-24-2-5p	hsa-mir-24-2	UGCCUACUGAGCUGAAACACAG	2	up	1
hsa-miR-24-3p	hsa-mir-24-1	UGGCUCAGUUCAGCAGGAACAG	-1.02046	down	1612	1645
hsa-miR-24-3p	hsa-mir-24-2	UGGCUCAGUUCAGCAGGAACAG	-1.02046	down	1612	1645
hsa-miR-25-3p	hsa-mir-25	CAUUGCACUUGUCUCGGUCUGA	1.30907	up	5916	4519
hsa-miR-25-5p	hsa-mir-25	AGGCGGAGACUUGGGCAAUUG	1	up	3	3
hsa-miR-26a-1-3p	hsa-mir-26a-1	CCUAUUCUUGGUUACUUGCACG	-2	down		1
hsa-miR-26a-2-3p	hsa-mir-26a-2	CCUAUUCUUGAUUACUUGUUUC	-1.5	down	3	5
hsa-miR-26a-5p	hsa-mir-26a-1	UUCAAGUAAUCCAGGAUAGGCU	-1.00194	down	2063	2067
hsa-miR-26a-5p	hsa-mir-26a-2	UUCAAGUAAUCCAGGAUAGGCU	-1.00194	down	2063	2067
hsa-miR-26b-3p	hsa-mir-26b	CCUGUUCUCCAUUACUUGGCU	2.5	up	4	1
hsa-miR-26b-5p	hsa-mir-26b	UUCAAGUAAUUCAGGAUAGGU	-1.13684	down	94	107
hsa-miR-27a-3p	hsa-mir-27a	UUCACAGUGGCUAAGUUCCGC	-1.01042	down	95	96
hsa-miR-27a-5p	hsa-mir-27a	AGGGCUUAGCUGCUUGUGAGCA	1.40769	up	731	519
hsa-miR-27b-3p	hsa-mir-27b	UUCACAGUGGCUAAGUUCUGC	-1.10387	down	5737	6333
hsa-miR-27b-5p	hsa-mir-27b	AGAGCUUAGCUGAUUGGUGAAC	-1.81818	down	10	19
hsa-miR-28-3p	hsa-mir-28	CACUAGAUUGUGAGCUCCUGGA	1.08841	up	553	508
hsa-miR-28-5p	hsa-mir-28	AAGGAGCUCACAGUCUAUUGAG	1.57692	up	40	25
hsa-miR-296-3p	hsa-mir-296	GAGGGUUGGGUGGAGGCUCUCC	-1.5	down	1	2
hsa-miR-296-5p	hsa-mir-296	AGGGCCCCCCCUCAAUCCUGU	-1.25	down	3	4
hsa-miR-29a-3p	hsa-mir-29a	UAGCACCAUCUGAAAUCGGUUA	1.27919	up	251	196
hsa-miR-29b-3p	hsa-mir-29b-1	UAGCACCAUUUGAAAUCAGUGUU	1.35294	up	45	33
hsa-miR-29b-3p	hsa-mir-29b-2	UAGCACCAUUUGAAAUCAGUGUU	1.35294	up	45	33
hsa-miR-29c-3p	hsa-mir-29c	UAGCACCAUUUGAAAUCGGUUA	-1.66667	down	5	9
hsa-miR-29c-5p	hsa-mir-29c	UGACCGAUUUCUCCUGGUGUUC	1	up	1	1
hsa-miR-301a-3p	hsa-mir-301a	CAGUGCAAUAGUAUUGUCAAAGC	1.5	up	2	1
hsa-miR-301a-5p	hsa-mir-301a	GCUCUGACUUUAUUGCACUACU	-1.5	down	5	8
hsa-miR-301b-3p	hsa-mir-301b	CAGUGCAAUGAUAUUGUCAAAGC	-1.25	down	3	4
hsa-miR-3065-5p	hsa-mir-3065	UCAACAAAAUCACUGAUGCUGGA	2.33333	up	6	2
hsa-miR-3074-3p	hsa-mir-3074	GAUAUCAGCUCAGUAGGCACCG	-2	down		1
hsa-miR-3074-5p	hsa-mir-3074	GUUCCUGCUGAACUGAGCCAG	-1	down		0
hsa-miR-30a-3p	hsa-mir-30a	CUUUCAGUCGGAUGUUUGCAGC	1.12264	up	713	635
hsa-miR-30a-5p	hsa-mir-30a	UGUAAACAUCCUCGACUGGAAG	1.23509	up	3976	3219
hsa-miR-30b-3p	hsa-mir-30b	CUGGGAGGUGGAUGUUUACUUC	1.2	up	11	9
hsa-miR-30b-5p	hsa-mir-30b	UGUAAACAUCCUACACUCAGCU	1.27632	up	484	379
hsa-miR-30c-1-3p	hsa-mir-30c-1	CUGGGAGAGGGUUGUUUACUCC	-1.08333	down	11	12
hsa-miR-30c-2-3p	hsa-mir-30c-2	CUGGGAGAAGGCUGUUUACUCU	1.05825	up	108	102
hsa-miR-30c-5p	hsa-mir-30c-2	UGUAAACAUCCUACACUCUCAGC	1.09735	up	743	677
hsa-miR-30c-5p	hsa-mir-30c-1	UGUAAACAUCCUACACUCUCAGC	1.09735	up	743	677
hsa-miR-30d-3p	hsa-mir-30d	CUUUCAGUCAGAUGUUUGCUGC	1.27586	up	36	28
hsa-miR-30d-5p	hsa-mir-30d	UGUAAACAUCCCCGACUGGAAG	1.18137	up	1927	1631
hsa-miR-30e-3p	hsa-mir-30e	CUUUCAGUCGGAUGUUUACAGC	1.04905	up	384	366
hsa-miR-30e-5p	hsa-mir-30e	UGUAAACAUCCUUGACUGGAAG	1.19553	up	213	178
hsa-miR-31-3p	hsa-mir-31	UGCUAUGCCAACAUAUUGCCAU	1.71429	up	11	6
hsa-miR-31-5p	hsa-mir-31	AGGCAAGAUGCUGGCAUAGCU	1.25	up	19	15
hsa-miR-3115	hsa-mir-3115	AUAUGGGUUUACUAGUUGGU	2	up	1
hsa-miR-3124-5p	hsa-mir-3124	UUCGCGGGCGAAGGCAAAGUC	-1	down		0
hsa-miR-3126-5p	hsa-mir-3126	UGAGGGACAGAUGCCAGAAGCA	2	up	1	0
hsa-miR-3127-5p	hsa-mir-3127	AUCAGGGCUUGUGGAAUGGGAAG	-1	down		0
hsa-miR-3129-5p	hsa-mir-3129	GCAGUAGUGUAGAGAUUGGUUU	-1	down		0
hsa-miR-3130-5p	hsa-mir-3130-1	UACCCAGUCUCCGGUGCAGCC	-1	down		0
hsa-miR-3130-5p	hsa-mir-3130-2	UACCCAGUCUCCGGUGCAGCC	-1	down		0
hsa-miR-3134	hsa-mir-3134	UGAUGGAUAAAAGACUACAUAUU	-1	down		0
hsa-miR-3146	hsa-mir-3146	CAUGCUAGGAUAGAAAGAAUGG	-1	down		0
hsa-miR-3150a-5p	hsa-mir-3150a	CAACCUCGACGAUCUCCUCAGC	2	up	1	0
hsa-miR-3157-3p	hsa-mir-3157	CUGCCCUAGUCUAGCUGAAGCU	1	up	1	1
hsa-miR-3157-5p	hsa-mir-3157	UUCAGCCAGGCUAGUGCAGUCU	2	up	1	0
hsa-miR-3158-3p	hsa-mir-3158-1	AAGGGCUUCCUCUCUGCAGGAC	1	up	5	5
hsa-miR-3158-3p	hsa-mir-3158-2	AAGGGCUUCCUCUCUGCAGGAC	1	up	5	5
hsa-miR-3170	hsa-mir-3170	CUGGGGUUCUGAGACAGACAGU	1	up	1	1
hsa-miR-3173-5p	hsa-mir-3173	UGCCCUGCCUGUUUUCUCCUUU	1.5	up	2	1
hsa-miR-3174	hsa-mir-3174	UAGUGAGUUAGAGAUGCAGAGCC	1	up	1	1
hsa-miR-3175	hsa-mir-3175	CGGGGAGAGAACGCAGUGACGU	-2	down		1
hsa-miR-3176	hsa-mir-3176	ACUGGCCUGGGACUACCGG	1.5	up	5	3
hsa-miR-3177-3p	hsa-mir-3177	UGCACGGCACUGGGGACACGU	1.33333	up	3	2
hsa-miR-3183	hsa-mir-3183	GCCUCUCUCGGAGUCGCUCGGA	-1	down		0
hsa-miR-3187-3p	hsa-mir-3187	UUGGCCAUGGGGCUGCGCGG	2	up	3	1
hsa-miR-32-3p	hsa-mir-32	CAAUUUAGUGUGUGUGAUAUUU	-2	down		1
hsa-miR-32-5p	hsa-mir-32	UAUUGCACAUUACUAAGUUGCA	-1.11524	down	268	299
hsa-miR-3200-3p	hsa-mir-3200	CACCUUGCGCUACUCAGGUCUG	-1.33333	down	2	3
hsa-miR-320a-3p	hsa-mir-320a	AAAAGCUGGGUUGAGAGGGCGA	1.07198	up	550	513
hsa-miR-320a-5p	hsa-mir-320a	GCCUUCUCUUCCCGGUUCUUCC	1	up	1	1
hsa-miR-320b	hsa-mir-320b-1	AAAAGCUGGGUUGAGAGGGCAA	2	up	1	0
hsa-miR-320b	hsa-mir-320b-2	AAAAGCUGGGUUGAGAGGGCAA	2	up	1	0
hsa-miR-320c	hsa-mir-320c-1	AAAAGCUGGGUUGAGAGGGU	1.66667	up	4	2
hsa-miR-320c	hsa-mir-320c-2	AAAAGCUGGGUUGAGAGGGU	1.66667	up	4	2
hsa-miR-320d	hsa-mir-320d-1	AAAAGCUGGGUUGAGAGGA	1.5	up	2	1
hsa-miR-320d	hsa-mir-320d-2	AAAAGCUGGGUUGAGAGGA	1.5	up	2	1
hsa-miR-324-5p	hsa-mir-324	CGCAUCCCCUAGGGCAUUGGUG	-1.66667	down	5	9
hsa-miR-326	hsa-mir-326	CCUCUGGGCCCUUCCUCCAG	-1.23077	down	12	15
hsa-miR-328-3p	hsa-mir-328	CUGGCCCUCUCUGCCCUUCCGU	-1.14286	down	41	47
hsa-miR-330-3p	hsa-mir-330	GCAAAGCACACGGCCUGCAGAGA	1.16	up	86	74
hsa-miR-330-5p	hsa-mir-330	UCUCUGGGCCUGUGUCUUAGGC	1.16901	up	82	70
hsa-miR-331-3p	hsa-mir-331	GCCCCUGGGCCUAUCCUAGAA	-1.14286	down	6	7
hsa-miR-331-5p	hsa-mir-331	CUAGGUAUGGUCCCAGGGAUCC	1	up	1	1
hsa-miR-335-3p	hsa-mir-335	UUUUUCAUUAUUGCUCCUGACC	1.07527	up	99	92
hsa-miR-335-5p	hsa-mir-335	UCAAGAGCAAUAACGAAAAAUGU	1.33333	up	3	2
hsa-miR-339-3p	hsa-mir-339	UGAGCGCCUCGACGACAGAGCCG	1.75	up	6	3
hsa-miR-339-5p	hsa-mir-339	UCCCUGUCCUCCAGGAGCUCACG	-1.16667	down	11	13
hsa-miR-33a-5p	hsa-mir-33a	GUGCAUUGUAGUUGCAUUGCA	1.5	up	2	1
hsa-miR-340-3p	hsa-mir-340	UCCGUCUCAGUUACUUUAUAGC	-1.25	down	11	14
hsa-miR-340-5p	hsa-mir-340	UUAUAAAGCAAUGAGACUGAUU	1.18376	up	276	233
hsa-miR-342-3p	hsa-mir-342	UCUCACACAGAAAUCGCACCCGU	1.1	up	32	29
hsa-miR-342-5p	hsa-mir-342	AGGGGUGCUAUCUGUGAUUGA	-2	down		1
hsa-miR-345-5p	hsa-mir-345	GCUGACUCCUAGUCCAGGGCUC	1.125	up	44	39
hsa-miR-34a-5p	hsa-mir-34a	UGGCAGUGUCUUAGCUGGUUGU	-2.41667	down	11	28
hsa-miR-3605-3p	hsa-mir-3605	CCUCCGUGUUACCUGUCCUCUAG	-1	down		0
hsa-miR-3609	hsa-mir-3609	CAAAGUGAUGAGUAAUACUGGCUG	2	up	1
hsa-miR-361-3p	hsa-mir-361	UCCCCCAGGUGUGAUUCUGAUUU	-1.12941	down	339	383
hsa-miR-361-5p	hsa-mir-361	UUAUCAGAAUCUCCAGGGGUAC	-1.2	down	29	35
hsa-miR-3611	hsa-mir-3611	UUGUGAAGAAAGAAAUUCUUA	1	up	1	1
hsa-miR-3613-5p	hsa-mir-3613	UGUUGUACUUUUUUUUUUGUUC	-1.08333	down	11	12
hsa-miR-3615	hsa-mir-3615	UCUCUCGGCUCCUCGCGGCUC	-1.75	down	3	6
hsa-miR-3617-5p	hsa-mir-3617	AAAGACAUAGUUGCAAGAUGGG	-3	down		2
hsa-miR-362-5p	hsa-mir-362	AAUCCUUGGAACCUAGGUGUGAGU	1.28571	up	17	13
hsa-miR-365a-3p	hsa-mir-365a	UAAUGCCCCUAAAAAUCCUUAU	1.2	up	17	14
hsa-miR-365a-5p	hsa-mir-365a	AGGGACUUUUGGGGGCAGAUGUG	1.2654	up	266	210
hsa-miR-365b-3p	hsa-mir-365b	UAAUGCCCCUAAAAAUCCUUAU	1.2	up	17	14
hsa-miR-3660	hsa-mir-3660	ACUGACAGGAGAGCAUUUUGA	2	up	1
hsa-miR-3661	hsa-mir-3661	UGACCUGGGACUCGGACAGCUG	1	up	1	1
hsa-miR-3662	hsa-mir-3662	GAAAAUGAUGAGUAGUGACUGAUG	1	up	6	6
hsa-miR-3677-3p	hsa-mir-3677	CUCGUGGGCUCUGGCCACGGCC	2	up	1	0
hsa-miR-3679-5p	hsa-mir-3679	UGAGGAUAUGGCAGGGAAGGGGA	2	up	1
hsa-miR-3690	hsa-mir-3690-1	ACCUGGACCCAGCGUAGACAAAG	1	up	4	4
hsa-miR-3690	hsa-mir-3690-2	ACCUGGACCCAGCGUAGACAAAG	1	up	4	4
hsa-miR-370-3p	hsa-mir-370	GCCUGCUGGGGUGGAACCUGGU	1	up	1	1
hsa-miR-374a-3p	hsa-mir-374a	CUUAUCAGAUUGUAUUGUAAUU	-1.28873	down	141	182
hsa-miR-374a-5p	hsa-mir-374a	UUAUAAUACAACCUGAUAAGUG	-1.18361	down	304	360
hsa-miR-374b-3p	hsa-mir-374b	CUUAGCAGGUUGUAUUAUCAUU	1.02857	up	35	34
hsa-miR-374b-5p	hsa-mir-374b	AUAUAAUACAACCUGCUAAGUG	-1.11055	down	397	441
hsa-miR-375-3p	hsa-mir-375	UUUGUUCGUUCGGCUCGCGUGA	-1.33333	down	2	3
hsa-miR-378a-3p	hsa-mir-378a	ACUGGACUUGGAGUCAGAAGGC	1.46384	up	3319	2267
hsa-miR-378a-5p	hsa-mir-378a	CUCCUGACUCCAGGUCCUGUGU	1.375	up	10	7
hsa-miR-378d	hsa-mir-378d-2	ACUGGACUUGGAGUCAGAAA	3	up	5	1
hsa-miR-378d	hsa-mir-378d-1	ACUGGACUUGGAGUCAGAAA	3	up	5	1
hsa-miR-378g	hsa-mir-378g	ACUGGGCUUGGAGUCAGAAG	3	up	2	0
hsa-miR-378i	hsa-mir-378i	ACUGGACUAGGAGUCAGAAGG	2	up	1	0
hsa-miR-379-5p	hsa-mir-379	UGGUAGACUAUGGAACGUAGG	1	up	1	1
hsa-miR-381-3p	hsa-mir-381	UAUACAAGGGCAAGCUCUCUGU	2	up	7	3
hsa-miR-3909	hsa-mir-3909	UGUCCUCUAGGGCCUGCAGUCU	-1.33333	down	2	3
hsa-miR-3910	hsa-mir-3910-1	AAAGGCAUAAAACCAAGACA	1	up	1	1
hsa-miR-3910	hsa-mir-3910-2	AAAGGCAUAAAACCAAGACA	1	up	1	1
hsa-miR-3911	hsa-mir-3911	UGUGUGGAUCCUGGAGGAGGCA	-1	down		0
hsa-miR-3912-3p	hsa-mir-3912	UAACGCAUAAUAUGGACAUGU	-2	down		1
hsa-miR-3917	hsa-mir-3917	GCUCGGACUGAGCAGGUGGG	-1	down		0
hsa-miR-3928-3p	hsa-mir-3928	GGAGGAACCUUGGAGCUUCGGC	1	up	2	2
hsa-miR-3934-5p	hsa-mir-3934	UCAGGUGUGGAAACUGAGGCAG	-1.33333	down	2	3
hsa-miR-3935	hsa-mir-3935	UGUAGAUACGAGCACCAGCCAC	2	up	1
hsa-miR-3940-5p	hsa-mir-3940	GUGGGUUGGGGCGGGCUCUG	-1	down		0
hsa-miR-3944-3p	hsa-mir-3944	UUCGGGCUGGCCUGCUGCUCCGG	2	up	1
hsa-miR-3944-5p	hsa-mir-3944	UGUGCAGCAGGCCAACCGAGA	1	up	0
hsa-miR-409-3p	hsa-mir-409	GAAUGUUGCUCGGUGAACCCCU	2.7	up	26	9
hsa-miR-411-5p	hsa-mir-411	UAGUAGACCGUAUAGCGUACG	-1	down		0
hsa-miR-421	hsa-mir-421	AUCAACAGACAUUAAUUGGGCGC	1.2069	up	34	28
hsa-miR-423-3p	hsa-mir-423	AGCUCGGUCUGAGGCCCCUCAGU	1.10959	up	404	364
hsa-miR-423-5p	hsa-mir-423	UGAGGGGCAGAGAGCGAGACUUU	1.20902	up	294	243
hsa-miR-424-3p	hsa-mir-424	CAAAACGUGAGGCGCUGCUAU	1.1	up	10	9
hsa-miR-424-5p	hsa-mir-424	CAGCAGCAAUUCAUGUUUUGAA	1.5	up	8	5
hsa-miR-425-3p	hsa-mir-425	AUCGGGAAUGUCGUGUCCGCCC	-1.5	down	1	2
hsa-miR-425-5p	hsa-mir-425	AAUGACACGAUCACUCCCGUUGA	1.11475	up	67	60
hsa-miR-4286	hsa-mir-4286	ACCCCACUCCUGGUACC	1.5	up	8	5
hsa-miR-429	hsa-mir-429	UAAUACUGUCUGGUAAAACCGU	2	up	1	0
hsa-miR-432-5p	hsa-mir-432	UCUUGGAGUAGGUCAUUGGGUGG	1.5	up	2	1
hsa-miR-4326	hsa-mir-4326	UGUUCCUCUGUCUCCCAGAC	1.16667	up	6	5
hsa-miR-4423-5p	hsa-mir-4423	AGUUGCCUUUUUGUUCCCAUGC	-2	down		1
hsa-miR-4425	hsa-mir-4425	UGUUGGGAUUCAGCAGGACCAU	1.11765	up	18	16
hsa-miR-4427	hsa-mir-4427	UCUGAAUAGAGUCUGAAGAGU	1	up	1	1
hsa-miR-4433b-3p	hsa-mir-4433b	CAGGAGUGGGGGGUGGGACGU	2	up	1
hsa-miR-4443	hsa-mir-4443	UUGGAGGCGUGGGUUUU	2	up	1
hsa-miR-4470	hsa-mir-4470	UGGCAAACGUGGAAGCCGAGA	4	up	3
hsa-miR-4473	hsa-mir-4473	CUAGUGCUCUCCGUUACAAGUA	1.19048	up	24	20
hsa-miR-4474-3p	hsa-mir-4474	UUGUGGCUGGUCAUGAGGCUAA	2	up	1
hsa-miR-4482-5p	hsa-mir-4482	AACCCAGUGGGCUAUGGAAAUG	1.33333	up	3	2
hsa-miR-4502	hsa-mir-4502	GCUGAUGAUGAUGGUGCUGAAG	-1	down		0
hsa-miR-4504	hsa-mir-4504	UGUGACAAUAGAGAUGAACAUG	-1.4	down	4	6
hsa-miR-4508	hsa-mir-4508	GCGGGGCUGGGCGCGCG	-1	down		0
hsa-miR-450a-1-3p	hsa-mir-450a-1	AUUGGGAACAUUUUGCAUGUAU	-2	down		1
hsa-miR-450a-5p	hsa-mir-450a-1	UUUUGCGAUGUGUUCCUAAUAU	-1.16667	down	5	6
hsa-miR-450a-5p	hsa-mir-450a-2	UUUUGCGAUGUGUUCCUAAUAU	-1.16667	down	5	6
hsa-miR-450b-5p	hsa-mir-450b	UUUUGCAAUAUGUUCCUGAAUA	-1.10227	down	87	96
hsa-miR-451a	hsa-mir-451a	AAACCGUUACCAUUACUGAGUU	-2	down		1
hsa-miR-452-5p	hsa-mir-452	AACUGUUUGCAGAGGAAACUGA	1.15104	up	220	191
hsa-miR-4522	hsa-mir-4522	UGACUCUGCCUGUAGGCCGGU	-2	down		1
hsa-miR-4523	hsa-mir-4523	GACCGAGAGGGCCUCGGCUGU	-2	down		1
hsa-miR-454-3p	hsa-mir-454	UAGUGCAAUAUUGCUUAUAGGGU	1	up	12	12
hsa-miR-454-5p	hsa-mir-454	ACCCUAUCAAUAUUGUCUCUGC	1	up	1	1
hsa-miR-455-3p	hsa-mir-455	GCAGUCCAUGGGCAUAUACAC	1.11111	up	9	8
hsa-miR-455-5p	hsa-mir-455	UAUGUGCCUUUGGACUACAUCG	1.44366	up	204	141
hsa-miR-4637	hsa-mir-4637	UACUAACUGCAGAUUCAAGUGA	1	up	1	1
hsa-miR-4642	hsa-mir-4642	AUGGCAUCGUCCCCUGGUGGCU	-2	down		1
hsa-miR-4645-3p	hsa-mir-4645	AGACAGUAGUUCUUGCCUGGUU	3	up	2
hsa-miR-4652-5p	hsa-mir-4652	AGGGGACUGGUUAAUAGAACUA	1	up	1	1
hsa-miR-4659a-3p	hsa-mir-4659a	UUUCUUCUUAGACAUGGCAACG	3	up	2	0
hsa-miR-4661-5p	hsa-mir-4661	AACUAGCUCUGUGGAUCCUGAC	2.5	up	4	1
hsa-miR-4664-3p	hsa-mir-4664	CUUCCGGUCUGUGAGCCCCGUC	-1.20588	down	33	40
hsa-miR-4665-5p	hsa-mir-4665	CUGGGGGACGCGUGAGCGCGAGC	-2	down		1
hsa-miR-4671-3p	hsa-mir-4671	UUAGUGCAUAGUCUUUGGUCU	2	up	1
hsa-miR-4671-5p	hsa-mir-4671	ACCGAAGACUGUGCGCUAAUCU	2	up	1
hsa-miR-4677-3p	hsa-mir-4677	UCUGUGAGACCAAAGAACUACU	-2	down	4	9
hsa-miR-4677-5p	hsa-mir-4677	UUGUUCUUUGGUCUUUCAGCCA	-2	down		1
hsa-miR-4680-5p	hsa-mir-4680	AGAACUCUUGCAGUCUUAGAUGU	-1	down		0
hsa-miR-4683	hsa-mir-4683	UGGAGAUCCAGUGCUCGCCCGAU	-2	down		1
hsa-miR-4687-5p	hsa-mir-4687	CAGCCCUCCUCCCGCACCCAAA	2	up	1
hsa-miR-4690-3p	hsa-mir-4690	GCAGCCCAGCUGAGGCCUCUG	2	up	1	0
hsa-miR-4708-3p	hsa-mir-4708	AGCAAGGCGGCAUCUCUCUGAU	2	up	1
hsa-miR-4746-5p	hsa-mir-4746	CCGGUCCCAGGAGAACCUGCAGA	-2.42857	down	6	16
hsa-miR-4755-5p	hsa-mir-4755	UUUCCCUUCAGAGCCUGGCUUU	-1	down		0
hsa-miR-4757-3p	hsa-mir-4757	CAUGACGUCACAGAGGCUUCGC	2	up	1
hsa-miR-4761-3p	hsa-mir-4761	GAGGGCAUGCGCACUUUGUCC	2	up	1
hsa-miR-4762-3p	hsa-mir-4762	CUUCUGAUCAAGAUUUGUGGUG	-2	down		1
hsa-miR-4785	hsa-mir-4785	AGAGUCGGCGACGCCGCCAGC	-2	down		1
hsa-miR-4786-5p	hsa-mir-4786	UGAGACCAGGACUGGAUGCACC	-2	down		1
hsa-miR-4791	hsa-mir-4791	UGGAUAUGAUGACUGAAA	1	up	1	1
hsa-miR-4798-5p	hsa-mir-4798	UUCGGUAUACUUUGUGAAUUGG	-1.5	down	1	2
hsa-miR-4799-5p	hsa-mir-4799	AUCUAAAUGCAGCAUGCCAGUC	2	up	1
hsa-miR-484	hsa-mir-484	UCAGGCUCAGUCCCCUCCCGAU	-1.10833	down	119	132
hsa-miR-486-3p	hsa-mir-486-1	CGGGGCAGCUCAGUACAGGAU	2	up	1
hsa-miR-486-3p	hsa-mir-486-2	CGGGGCAGCUCAGUACAGGAU	2	up	1
hsa-miR-486-5p	hsa-mir-486-1	UCCUGUACUGAGCUGCCCCGAG	1	up	2	2
hsa-miR-486-5p	hsa-mir-486-2	UCCUGUACUGAGCUGCCCCGAG	1	up	2	2
hsa-miR-491-3p	hsa-mir-491	CUUAUGCAAGAUUCCCUUCUAC	-1	down		0
hsa-miR-491-5p	hsa-mir-491	AGUGGGGAACCCUUCCAUGAGG	1.5	up	2	1
hsa-miR-493-3p	hsa-mir-493	UGAAGGUCUACUGUGUGCCAGG	2	up	1
hsa-miR-497-5p	hsa-mir-497	CAGCAGCACACUGUGGUUUGU	2	up	1
hsa-miR-499a-5p	hsa-mir-499a	UUAAGACUUGCAGUGAUGUUU	1.5	up	2	1
hsa-miR-5000-3p	hsa-mir-5000	UCAGGACACUUCUGAACUUGGA	1.66667	up	4	2
hsa-miR-5000-5p	hsa-mir-5000	CAGUUCAGAAGUGUUCCUGAGU	-1	down		0
hsa-miR-500a-3p	hsa-mir-500a	AUGCACCUGGGCAAGGAUUCUG	1.3	up	25	19
hsa-miR-500a-5p	hsa-mir-500a	UAAUCCUUGCUACCUGGGUGAGA	1	up	1	1
hsa-miR-501-3p	hsa-mir-501	AAUGCACCCGGGCAAGGAUUCU	-1.10526	down	18	20
hsa-miR-501-5p	hsa-mir-501	AAUCCUUUGUCCCUGGGUGAGA	-2	down		1
hsa-miR-5010-3p	hsa-mir-5010	UUUUGUGUCUCCCAUUCCCCAG	-2.5	down	1	4
hsa-miR-502-3p	hsa-mir-502	AAUGCACCUGGGCAAGGAUUCA	-1.52632	down	18	28
hsa-miR-503-3p	hsa-mir-503	GGGGUAUUGUUUCCGCUGCCAGG	-2	down		1
hsa-miR-503-5p	hsa-mir-503	UAGCAGCGGGAACAGUUCUGCAG	1	up	2	2
hsa-miR-504-5p	hsa-mir-504	AGACCCUGGUCUGCACUCUAUC	1.03061	up	100	97
hsa-miR-505-3p	hsa-mir-505	CGUCAACACUUGCUGGUUUCCU	-2.4	down	4	11
hsa-miR-505-5p	hsa-mir-505	GGGAGCCAGGAAGUAUUGAUGU	-1	down		0
hsa-miR-511-5p	hsa-mir-511	GUGUCUUUUGCUCUGCAGUCA	2	up	1
hsa-miR-516b-5p	hsa-mir-516b-2	AUCUGGAGGUAAGAAGCACUUU	-1	down		0
hsa-miR-516b-5p	hsa-mir-516b-1	AUCUGGAGGUAAGAAGCACUUU	-1	down		0
hsa-miR-5191	hsa-mir-5191	AGGAUAGGAAGAAUGAAGUGCU	-1	down		0
hsa-miR-5193	hsa-mir-5193	UCCUCCUCUACCUCAUCCCAGU	-1	down		0
hsa-miR-532-3p	hsa-mir-532	CCUCCCACACCCAAGGCUUGCA	1.2	up	5	4
hsa-miR-532-5p	hsa-mir-532	CAUGCCUUGAGUGUAGGACCGU	1.33489	up	856	641
hsa-miR-542-3p	hsa-mir-542	UGUGACAGAUUGAUAACUGAAA	1.33333	up	43	32
hsa-miR-542-5p	hsa-mir-542	UCGGGGAUCAUCAUGUCACGAGA	-1	down		0
hsa-miR-548ah-3p	hsa-mir-548ah	CAAAAACUGCAGUUACUUUUGC	1.47059	up	24	16
hsa-miR-548am-3p	hsa-mir-548am	CAAAAACUGCAGUUACUUUUGU	2	up	1	0
hsa-miR-548aq-3p	hsa-mir-548aq	CAAAAACUGCAAUUACUUUUGC	-2	down		1
hsa-miR-548ar-3p	hsa-mir-548ar	UAAAACUGCAGUUAUUUUUGC	-2	down		1
hsa-miR-548ay-3p	hsa-mir-548ay	CAAAACCGCGAUUACUCUUGCA	-2	down		1
hsa-miR-548bc	hsa-mir-548bc	AAAAACUGUGAUUACUUUUGC	1	up	7	7
hsa-miR-548d-5p	hsa-mir-548d-1	AAAAGUAAUUGUGGUUUUUGCC	1	up	2	2
hsa-miR-548d-5p	hsa-mir-548d-2	AAAAGUAAUUGUGGUUUUUGCC	1	up	2	2
hsa-miR-548e-3p	hsa-mir-548e	AAAAACUGAGACUACUUUUGCA	-1.46154	down	12	18
hsa-miR-548h-5p	hsa-mir-548h-1	AAAAGUAAUCGCGGUUUUUGUC	-1	down		0
hsa-miR-548h-5p	hsa-mir-548h-2	AAAAGUAAUCGCGGUUUUUGUC	-1	down		0
hsa-miR-548h-5p	hsa-mir-548h-3	AAAAGUAAUCGCGGUUUUUGUC	-1	down		0
hsa-miR-548h-5p	hsa-mir-548h-4	AAAAGUAAUCGCGGUUUUUGUC	-1	down		0
hsa-miR-548h-5p	hsa-mir-548h-5	AAAAGUAAUCGCGGUUUUUGUC	-1	down		0
hsa-miR-548j-3p	hsa-mir-548j	CAAAAACUGCAUUACUUUUGC	1.5	up	2	1
hsa-miR-548j-5p	hsa-mir-548j	AAAAGUAAUUGCGGUCUUUGGU	-2	down	0	1
hsa-miR-548k	hsa-mir-548k	AAAAGUACUUGCGGAUUUUGCU	1.44444	up	12	8
hsa-miR-548l	hsa-mir-548l	AAAAGUAUUUGCGGGUUUUGUC	-2	down		1
hsa-miR-548n	hsa-mir-548n	CAAAAGUAAUUGUGGAUUUUGU	1	up	1	1
hsa-miR-548o-3p	hsa-mir-548o	CCAAAACUGCAGUUACUUUUGC	-1.0463	down	107	112
hsa-miR-548o-3p	hsa-mir-548o-2	CCAAAACUGCAGUUACUUUUGC	-1.0463	down	107	112
hsa-miR-548u	hsa-mir-548u	CAAAGACUGCAAUUACUUUUGCG	-1.09091	down	10	11
hsa-miR-556-3p	hsa-mir-556	AUAUUACCAUUAGCUCAUCUUU	-1	down		0
hsa-miR-5581-3p	hsa-mir-5581	UUCCAUGCCUCCUAGAAGUUCC	-1	down		0
hsa-miR-5582-3p	hsa-mir-5582	UAAAACUUUAAGUGUGCCUAGG	-2	down		1
hsa-miR-5584-5p	hsa-mir-5584	CAGGGAAAUGGGAAGAACUAGA	2	up	1
hsa-miR-5585-3p	hsa-mir-5585	CUGAAUAGCUGGGACUACAGGU	1	up	1	1
hsa-miR-561-5p	hsa-mir-561	AUCAAGGAUCUUAAACUUUGCC	2	up	1	0
hsa-miR-5690	hsa-mir-5690	UCAGCUACUACCUCUAUUAGG	-2	down		1
hsa-miR-570-3p	hsa-mir-570	CGAAAACAGCAAUUACCUUUGC	-1	down		0
hsa-miR-574-3p	hsa-mir-574	CACGCUCAUGCACACACCCACA	-1.06186	down	96	102
hsa-miR-574-5p	hsa-mir-574	UGAGUGUGUGUGUGUGAGUGUGU	-1.18939	down	131	156
hsa-miR-576-3p	hsa-mir-576	AAGAUGUGGAAAAAUUGGAAUC	1.18182	up	25	21
hsa-miR-576-5p	hsa-mir-576	AUUCUAAUUUCUCCACGUCUUU	1.38462	up	17	12
hsa-miR-579-3p	hsa-mir-579	UUCAUUUGGUAUAAACCGCGAUU	1	up	0
hsa-miR-579-5p	hsa-mir-579	UCGCGGUUUGUGCCAGAUGACG	1.5	up	2	1
hsa-miR-580-3p	hsa-mir-580	UUGAGAAUGAUGAAUCAUUAGG	-1.33333	down	2	3
hsa-miR-582-3p	hsa-mir-582	UAACUGGUUGAACAACUGAACC	1.08884	up	4350	3995
hsa-miR-582-5p	hsa-mir-582	UUACAGUUGUUCAACCAGUUACU	-1.17857	down	27	32
hsa-miR-584-5p	hsa-mir-584	UUAUGGUUUGCCUGGGACUGAG	1	up	1	1
hsa-miR-589-3p	hsa-mir-589	UCAGAACAAAUGCCGGUUCCCAGA	-1	down		0
hsa-miR-589-5p	hsa-mir-589	UGAGAACCACGUCUGCUCUGAG	1.6	up	7	4
hsa-miR-590-3p	hsa-mir-590	UAAUUUUAUGUAUAAGCUAGU	1	up	3	3
hsa-miR-590-5p	hsa-mir-590	GAGCUUAUUCAUAAAAGUGCAG	1	up	1	1
hsa-miR-592	hsa-mir-592	UUGUGUCAAUAUGCGAUGAUGU	-1	down		0
hsa-miR-615-3p	hsa-mir-615	UCCGAGCCUGGGUCUCCCUCUU	-1.13043	down	91	103
hsa-miR-615-5p	hsa-mir-615	GGGGGUCCCCGGUGCUCGGAUC	1	up	3	3
hsa-miR-625-3p	hsa-mir-625	GACUAUAGAACUUUCCCCCUCA	-2	down		1
hsa-miR-627-3p	hsa-mir-627	UCUUUUCUUUGAGACUCACU	-1	down		0
hsa-miR-628-3p	hsa-mir-628	UCUAGUAAGAGUGGCAGUCGA	1	up	1	1
hsa-miR-628-5p	hsa-mir-628	AUGCUGACAUAUUUACUAGAGG	-1.33333	down	2	3
hsa-miR-629-3p	hsa-mir-629	GUUCUCCCAACGUAAGCCCAGC	1	up	2	2
hsa-miR-629-5p	hsa-mir-629	UGGGUUUACGUUGGGAGAACU	1.13636	up	124	109
hsa-miR-636	hsa-mir-636	UGUGCUUGCUCGUCCCGCCCGCA	-1.5	down	1	2
hsa-miR-641	hsa-mir-641	AAAGACAUAGGAUAGAGUCACCUC	1.33333	up	3	2
hsa-miR-642a-3p	hsa-mir-642a	AGACACAUUUGGAGAGGGAACC	3	up	2
hsa-miR-642a-5p	hsa-mir-642a	GUCCCUCUCCAAAUGUGUCUUG	-3	down	1	5
hsa-miR-6500-3p	hsa-mir-6500	ACACUUGUUGGGAUGACCUGC	-1.08333	down	11	12
hsa-miR-6505-5p	hsa-mir-6505	UUGGAAUAGGGGAUAUCUCAGC	1.33333	up	3	2
hsa-miR-651-5p	hsa-mir-651	UUUAGGAUAAGCUUGACUUUUG	1.15152	up	151	131
hsa-miR-6510-3p	hsa-mir-6510	CACCGACUCUGUCUCCUGCAG	1	up	1	1
hsa-miR-6511b-3p	hsa-mir-6511b-1	CCUCACCACCCCUUCUGCCUGCA	2	up	1
hsa-miR-6511b-3p	hsa-mir-6511b-2	CCUCACCACCCCUUCUGCCUGCA	2	up	1
hsa-miR-6515-5p	hsa-mir-6515	UUGGAGGGUGUGGAAGACAUC	-1.33333	down	2	3
hsa-miR-6516-3p	hsa-mir-6516	AUCAUGUAUGAUACUGCAAACA	-2	down		1
hsa-miR-652-3p	hsa-mir-652	AAUGGCGCCACUAGGGUUGUG	1.11429	up	77	69
hsa-miR-652-5p	hsa-mir-652	CAACCCUAGGAGAGGGUGCCAUUCA	-2	down		1
hsa-miR-654-5p	hsa-mir-654	UGGUGGGCCGCAGAACAUGUGC	1	up	1	1
hsa-miR-659-5p	hsa-mir-659	AGGACCUUCCCUGAACCAAGGA	-1.42857	down	6	9
hsa-miR-660-5p	hsa-mir-660	UACCCAUUGCAUAUCGGAGUUG	1.11111	up	9	8
hsa-miR-664a-3p	hsa-mir-664a	UAUUCAUUUAUCCCCAGCCUACA	1.22222	up	10	8
hsa-miR-664b-3p	hsa-mir-664b	UUCAUUUGCCUCCCAGCCUACA	-2	down	1	3
hsa-miR-664b-5p	hsa-mir-664b	UGGGCUAAGGGAGAUGAUUGGGUA	-2	down		1
hsa-miR-671-3p	hsa-mir-671	UCCGGUUCUCAGGGCUCCACC	1.05	up	20	19
hsa-miR-671-5p	hsa-mir-671	AGGAAGCCCUGGAGGGGCUGGAG	-1.33333	down	2	3
hsa-miR-6715a-3p	hsa-mir-6715a	CCAAACCAGUCGUGCCUGUGG	-2	down		1
hsa-miR-6716-3p	hsa-mir-6716	UCCGAACUCUCCAUUCCUCUGC	-1	down		0
hsa-miR-6720-3p	hsa-mir-6720	CGCGCCUGCAGGAACUGGUAGA	4	up	3	0
hsa-miR-6732-3p	hsa-mir-6732	UAACCCUGUCCUCUCCCUCCCAG	2	up	1
hsa-miR-6733-5p	hsa-mir-6733	UGGGAAAGACAAACUCAGAGUU	2	up	1
hsa-miR-6739-3p	hsa-mir-6739	AUUGUUCUGUCUUUCUCCCAG	-1	down		0
hsa-miR-6741-3p	hsa-mir-6741	UCGGCUCUCUCCCUCACCCUAG	-1	down		0
hsa-miR-675-3p	hsa-mir-675	CUGUAUGCCCUCACCGCUCA	1.25	up	4	3
hsa-miR-675-5p	hsa-mir-675	UGGUGCGGAGAGGGCCCACAGUG	-1.00699	down	142	143
hsa-miR-6753-3p	hsa-mir-6753	UGGUCUGUCUCUGCCCUGGCAC	3	up	2
hsa-miR-6755-5p	hsa-mir-6755	UAGGGUAGACACUGACAACGUU	-2	down		1
hsa-miR-6772-3p	hsa-mir-6772	UUGCUCCUGACUCUGUGCCCACA	-2	down		1
hsa-miR-6779-3p	hsa-mir-6779	AAGCCCUGUCUCCUCCCAUCU	-1	down		0
hsa-miR-6782-3p	hsa-mir-6782	CACCUUUGUGUCCCCAUCCUGCA	2	up	1
hsa-miR-6784-3p	hsa-mir-6784	UCUCACCCCAACUCUGCCCCAG	-2	down		1
hsa-miR-6788-3p	hsa-mir-6788	UUCGCCACUUCCCUCCCUGCAG	-2	down		1
hsa-miR-6806-3p	hsa-mir-6806	UGAAGCUCUGACAUUCCUGCAG	-1	down		0
hsa-miR-6808-3p	hsa-mir-6808	GUGUGACCACCGUUCCUGCAG	2	up	1
hsa-miR-6827-3p	hsa-mir-6827	ACCGUCUCUUCUGUUCCCCAG	-1	down		0
hsa-miR-6837-3p	hsa-mir-6837	CCUUCACUGUGACUCUGCUGCAG	-2	down		1
hsa-miR-6842-3p	hsa-mir-6842	UUGGCUGGUCUCUGCUCCGCAG	-2	down	1	3
hsa-miR-6852-5p	hsa-mir-6852	CCCUGGGGUUCUGAGGACAUG	2	up	1
hsa-miR-6857-3p	hsa-mir-6857	UGACUGAGCUUCUCCCCACAG	-2	down		1
hsa-miR-6860	hsa-mir-6860	ACUGGGCAGGGCUGUGGUGAGU	-2	down		1
hsa-miR-6866-5p	hsa-mir-6866	UUAGAGGCUGGAAUAGAGAUUCU	1	up	1	1
hsa-miR-6868-3p	hsa-mir-6868	UUCCUUCUGUUGUCUGUGCAG	2	up	1
hsa-miR-6873-3p	hsa-mir-6873	UUCUCUCUGUCUUUCUCUCUCAG	-1	down		0
hsa-miR-6875-5p	hsa-mir-6875	UGAGGGACCCAGGACAGGAGA	-1	down		0
hsa-miR-6877-5p	hsa-mir-6877	AGGGCCGAAGGGUGGAAGCUGC	2	up	1	0
hsa-miR-6885-3p	hsa-mir-6885	CUUUGCUUCCUGCUCCCCUAG	2	up	1	0
hsa-miR-6894-3p	hsa-mir-6894	UUGCCUGCCCUCUUCCUCCAG	-1	down		0
hsa-miR-7-1-3p	hsa-mir-7-1	CAACAAAUCACAGUCUGCCAUA	-1.375	down	7	10
hsa-miR-7-5p	hsa-mir-7-1	UGGAAGACUAGUGAUUUUGUUGUU	-1.14618	down	1634	1873
hsa-miR-7-5p	hsa-mir-7-2	UGGAAGACUAGUGAUUUUGUUGUU	-1.14618	down	1634	1873
hsa-miR-7-5p	hsa-mir-7-3	UGGAAGACUAGUGAUUUUGUUGUU	-1.14618	down	1634	1873
hsa-miR-7108-5p	hsa-mir-7108	GUGUGGCCGGCAGGCGGGUGG	2	up	1
hsa-miR-7111-3p	hsa-mir-7111	AUCCUCUCUUCCCUCCUCCCAG	-1	down		0
hsa-miR-7113-5p	hsa-mir-7113	UCCAGGGAGACAGUGUGUGAG	2	up	1
hsa-miR-744-5p	hsa-mir-744	UGCGGGGCUAGGGCUAACAGCA	1.1145	up	145	130
hsa-miR-760	hsa-mir-760	CGGCUCUGGGUCUGUGGGGA	2	up	1
hsa-miR-766-3p	hsa-mir-766	ACUCCAGCCCCACAGCCUCAGC	1.66667	up	4	2
hsa-miR-767-3p	hsa-mir-767	UCUGCUCAUACCCCAUGGUUUCU	2	up	1
hsa-miR-767-5p	hsa-mir-767	UGCACCAUGGUUGUCUGAGCAUG	-1.1	down	9	10
hsa-miR-769-3p	hsa-mir-769	CUGGGAUCUCCGGGGUCUUGGUU	-2	down		1
hsa-miR-769-5p	hsa-mir-769	UGAGACCUCUGGGUUCUGAGCU	1.83721	up	78	42
hsa-miR-7705	hsa-mir-7705	AAUAGCUCAGAAUGUCAGUUCUG	-1.5	down	1	2
hsa-miR-7706	hsa-mir-7706	UGAAGCGCCUGUGCUCUGCCGAGA	-1.4	down	4	6
hsa-miR-7974	hsa-mir-7974	AGGCUGUGAUGCUCUCCUGAGCCC	-1.0875	down	159	173
hsa-miR-7976	hsa-mir-7976	UGCCCUGAGACUUUUGCUC	2	up	1	0
hsa-miR-873-5p	hsa-mir-873	GCAGGAACUUGUGAGUCUCCU	-1	down		0
hsa-miR-874-3p	hsa-mir-874	CUGCCCUGGCCCGAGGGACCGA	3	up	2	0
hsa-miR-877-3p	hsa-mir-877	UCCUCUUCUCCCUCCUCCCAG	1.25	up	4	3
hsa-miR-877-5p	hsa-mir-877	GUAGAGGAGAUGGCGCAGGG	1.11111	up	9	8
hsa-miR-9-5p	hsa-mir-9-1	UCUUUGGUUAUCUAGCUGUAUGA	1.5	up	8	5
hsa-miR-9-5p	hsa-mir-9-2	UCUUUGGUUAUCUAGCUGUAUGA	1.5	up	8	5
hsa-miR-9-5p	hsa-mir-9-3	UCUUUGGUUAUCUAGCUGUAUGA	1.5	up	8	5
hsa-miR-92a-1-5p	hsa-mir-92a-1	AGGUUGGGAUCGGUUGCAAUGCU	1	up	6	6
hsa-miR-92a-3p	hsa-mir-92a-1	UAUUGCACUUGUCCCGGCCUGU	1.20142	up	3393	2824
hsa-miR-92a-3p	hsa-mir-92a-2	UAUUGCACUUGUCCCGGCCUGU	1.20142	up	3393	2824
hsa-miR-92b-3p	hsa-mir-92b	UAUUGCACUCGUCCCGGCCUCC	1.15238	up	362	314
hsa-miR-92b-5p	hsa-mir-92b	AGGGACGGGACGCGGUGCAGUG	1.4	up	6	4
hsa-miR-93-3p	hsa-mir-93	ACUGCUGAGCUAGCACUUCCCG	1.125	up	8	7
hsa-miR-93-5p	hsa-mir-93	CAAAGUGCUGUUCGUGCAGGUAG	1.20278	up	1037	862
hsa-miR-937-3p	hsa-mir-937	AUCCGCGCUCUGACUCUCUGCC	1	up	1	1
hsa-miR-937-5p	hsa-mir-937	GUGAGUCAGGGUGGGGCUGG	2	up	1
hsa-miR-939-5p	hsa-mir-939	UGGGGAGCUGAGGCUCUGGGGGUG	-2	down		1
hsa-miR-940	hsa-mir-940	AAGGCAGGGCCCCCGCUCCCC	2	up	1	0
hsa-miR-941	hsa-mir-941-1	CACCCGGCUGUGUGCACAUGUGC	1.18323	up	380	321
hsa-miR-941	hsa-mir-941-2	CACCCGGCUGUGUGCACAUGUGC	1.18323	up	380	321
hsa-miR-941	hsa-mir-941-3	CACCCGGCUGUGUGCACAUGUGC	1.18323	up	380	321
hsa-miR-941	hsa-mir-941-4	CACCCGGCUGUGUGCACAUGUGC	1.18323	up	380	321
hsa-miR-941	hsa-mir-941-5	CACCCGGCUGUGUGCACAUGUGC	1.18323	up	380	321
hsa-miR-942-3p	hsa-mir-942	CACAUGGCCGAAACAGAGAAGU	1	up	1	1
hsa-miR-942-5p	hsa-mir-942	UCUUCUCUGUUUUGGCCAUGUG	3	up	2	0
hsa-miR-944	hsa-mir-944	AAAUUAUUGUACAUCGGAUGAG	-1	down		0
hsa-miR-95-3p	hsa-mir-95	UUCAACGGGUAUUUAUUGAGCA	1.04054	up	76	73
hsa-miR-96-5p	hsa-mir-96	UUUGGCACUAGCACAUUUUUGCU	-1.12919	down	417	471
hsa-miR-98-5p	hsa-mir-98	UGAGGUAGUAAGUUGUAUUGUU	1.04667	up	470	449
hsa-miR-9898	hsa-mir-9898	UACUUACCUGUCCCCUACCCCA	2	up	1
hsa-miR-9903	hsa-mir-9903	UUAUCCUCCAGUAGACUAGGGA	1	up	0
hsa-miR-99a-3p	hsa-mir-99a	CAAGCUCGCUUCUAUGGGUCUG	1	up	1	1
hsa-miR-99a-5p	hsa-mir-99a	AACCCGUAGAUCCGAUCUUGUG	1.18016	up	2462	2086
hsa-miR-99b-3p	hsa-mir-99b	CAAGCUCGUGUCUGUGGGUCCG	1.00943	up	320	317
hsa-miR-99b-5p	hsa-mir-99b	CACCCGUAGAACCGACCUUGCG	-1.03339	down	7427	7675
hsa-miR-novel-chr10_1380	hsa-mir-novel-chr10_1380	ACUCGGCGUGGCGUCGGUCGUGG	-1.05526	down	379	400
hsa-miR-novel-chr10_148	hsa-mir-novel-chr10_148	AGCCUGGAAGCUGGAGCCUGCAGU	-1.5	down	1	2
hsa-miR-novel-chr10_149	hsa-mir-novel-chr10_149	CCAAAACUGCAGUUACCUUUGC	2	up	1
hsa-miR-novel-chr10_1558	hsa-mir-novel-chr10_1558	UUCGGGCUGGCCUGCUGCUCCG	1	up	1	1
hsa-miR-novel-chr10_29	hsa-mir-novel-chr10_29	UUUUUGUCAGUACAUGUUAAUG	3	up	2	0
hsa-miR-novel-chr10_475	hsa-mir-novel-chr10_475	ACCACGAGGAAGAGAGG	1	up	2	2
hsa-miR-novel-chr10_580	hsa-mir-novel-chr10_580	UCAGGUCUUCAGACUGUGGGG	1	up	1	1
hsa-miR-novel-chr10_647	hsa-mir-novel-chr10_647	AUUGUCUUUCUGUCUCUCCACA	2	up	1
hsa-miR-novel-chr10_820	hsa-mir-novel-chr10_820	UUAGGGCCCUGGCUCCAUC	1	up	6	6
hsa-miR-novel-chr10_83	hsa-mir-novel-chr10_83	UCUGCCUGGGGCUCGGCUCUCA	-2	down		1
hsa-miR-novel-chr10_838	hsa-mir-novel-chr10_838	AGCCCUGGAUCCUGUAGCCCACA	-2	down		1
hsa-miR-novel-chr10_842	hsa-mir-novel-chr10_842	ACCCCUUCGGCUGCUGGGC	-3	down		2
hsa-miR-novel-chr11_1831	hsa-mir-novel-chr11_1831	AUCACAGACUGCGGAGUG	2	up	1
hsa-miR-novel-chr11_1972	hsa-mir-novel-chr11_1972	CGGGGCUGCCCUGAACGGGC	1.33333	up	7	5
hsa-miR-novel-chr11_2634	hsa-mir-novel-chr11_2634	CUGUGCGUGUGACAGCGGCUGAU	1.45455	up	31	21
hsa-miR-novel-chr11_2661	hsa-mir-novel-chr11_2661	CUGUAUGCCCUCACCGCUCAGC	-1.04274	down	116	121
hsa-miR-novel-chr11_2872	hsa-mir-novel-chr11_2872	UCCAACAAGGUGUGGAGC	4	up	3
hsa-miR-novel-chr11_3248	hsa-mir-novel-chr11_3248	AGAUGUGAUGAAGGAUUCUGACC	3	up	2	0
hsa-miR-novel-chr11_3356	hsa-mir-novel-chr11_3356	UCGGGCGGGCGGGAGGUG	-2.5	down	1	4
hsa-miR-novel-chr11_3387	hsa-mir-novel-chr11_3387	AUGAGUGGCUUAACAGAG	-2	down		1
hsa-miR-novel-chr11_3575	hsa-mir-novel-chr11_3575	UCCGGUAGGGUUCGGGCCUU	1.5	up	2	1
hsa-miR-novel-chr11_3601	hsa-mir-novel-chr11_3601	CCAGGAAUCCUGCUGUGGUGGA	-2	down		1
hsa-miR-novel-chr12_3783	hsa-mir-novel-chr12_3783	AGUGCCUCCUUGAAAUCUGUGC	-1	down		0
hsa-miR-novel-chr12_3815	hsa-mir-novel-chr12_3815	AAACGGCAAUGACUUGUGCA	2	up	1
hsa-miR-novel-chr12_3931	hsa-mir-novel-chr12_3931	UUGAGCUGUACCUUUUUAGUAU	3	up	2
hsa-miR-novel-chr12_4200	hsa-mir-novel-chr12_4200	UUGGCUGGAGUAGCAAGGAUCUUC	2	up	1
hsa-miR-novel-chr12_4243	hsa-mir-novel-chr12_4243	UUCAGGCGUGUAAACCAG	1	up	1	1
hsa-miR-novel-chr12_4268	hsa-mir-novel-chr12_4268	UUUGGGACUGAUCUUGAUGUC	-2	down		1
hsa-miR-novel-chr12_4279	hsa-mir-novel-chr12_4279	GGUUCCAUAGUGUAGUGGU	5	up	4	0
hsa-miR-novel-chr12_4340	hsa-mir-novel-chr12_4340	CUCCCUGGACUAAACUCAAGG	2	up	1
hsa-miR-novel-chr12_4364	hsa-mir-novel-chr12_4364	CUAGGUAUGGUCCCAGGGAUC	-1.13158	down	37	42
hsa-miR-novel-chr12_4637	hsa-mir-novel-chr12_4637	UGCUGGGACGUGUGGUUUCU	-2	down		1
hsa-miR-novel-chr12_4802	hsa-mir-novel-chr12_4802	AUUGGCCAGGUGCUGCGGCUCGAG	2	up	1
hsa-miR-novel-chr12_5049	hsa-mir-novel-chr12_5049	ACAGACCUGGAUUCAAAAACUA	2	up	1
hsa-miR-novel-chr12_5365	hsa-mir-novel-chr12_5365	UUUGGGACUGAUCUUGAUGUC	-2	down		1
hsa-miR-novel-chr12_5740	hsa-mir-novel-chr12_5740	CCCCCUUUCCCUGAGCCUGCA	2	up	1
hsa-miR-novel-chr13_6345	hsa-mir-novel-chr13_6345	UGGUAGAAAUCCAGAAUCUGAG	-3	down		2
hsa-miR-novel-chr13_6420	hsa-mir-novel-chr13_6420	CAAGUUGGAAAUCUAGUCUUC	-2	down		1
hsa-miR-novel-chr13_6534	hsa-mir-novel-chr13_6534	UCUGGGGCCCUGGGCAGACC	-2	down		1
hsa-miR-novel-chr14_7068	hsa-mir-novel-chr14_7068	AGAGACUUUGGAACCCCGGUUCU	1	up	0
hsa-miR-novel-chr14_7105	hsa-mir-novel-chr14_7105	UUUUGUGUGUCAGGGUGCAGGU	-8	down		7
hsa-miR-novel-chr14_7235	hsa-mir-novel-chr14_7235	UGAAAUGUUUAGGACCACUAG	1	up	29	29
hsa-miR-novel-chr14_7243	hsa-mir-novel-chr14_7243	CUGGGCUUGUGGGGACCCCUG	2	up	1
hsa-miR-novel-chr14_7256	hsa-mir-novel-chr14_7256	GCUGGGCCUGUUUCCUGCAAGG	2	up	1
hsa-miR-novel-chr14_7422	hsa-mir-novel-chr14_7422	CUCGCGUCCCCGCUCCCUCCU	-2	down		1
hsa-miR-novel-chr14_7621	hsa-mir-novel-chr14_7621	UCUGGUCUGGAAGAUUCCU	2	up	1	0
hsa-miR-novel-chr14_7827	hsa-mir-novel-chr14_7827	UGAUGUGCUGCUUCCUGAGU	-2	down		1
hsa-miR-novel-chr14_7891	hsa-mir-novel-chr14_7891	AUGGCACUGCUGACUCUGGGCC	2	up	1
hsa-miR-novel-chr14_7896	hsa-mir-novel-chr14_7896	CGGGAACGUCGAGACUGGAGC	1	up	3	3
hsa-miR-novel-chr15_8197	hsa-mir-novel-chr15_8197	CUUGCUUGGGACUCUGGACGCA	-2	down		1
hsa-miR-novel-chr15_8204	hsa-mir-novel-chr15_8204	UCAGAUAUUCUGGAUUACUCAG	3	up	2
hsa-miR-novel-chr15_8206	hsa-mir-novel-chr15_8206	GGGACUGGCCAGGCUCUUCCAU	3	up	2
hsa-miR-novel-chr15_8314	hsa-mir-novel-chr15_8314	UGGAUUCCUCUGCCUGGGAGG	-4	down		3
hsa-miR-novel-chr15_8408	hsa-mir-novel-chr15_8408	ACCCGGGAGUAGGAGACUCAGA	1	up	1	1
hsa-miR-novel-chr15_8506	hsa-mir-novel-chr15_8506	ACAGGGCUCUCUGCAGAAGGAAG	-2	down		1
hsa-miR-novel-chr15_8610	hsa-mir-novel-chr15_8610	ACUGUCUUCAGUCCCUCUGCU	-2	down		1
hsa-miR-novel-chr15_8634	hsa-mir-novel-chr15_8634	CUUGGGCCCUGGACUCA	2.38095	up	49	20
hsa-miR-novel-chr15_8698	hsa-mir-novel-chr15_8698	UGAGUUGCCGGCGCCGGCUGAGC	-2	down		1
hsa-miR-novel-chr15_8839	hsa-mir-novel-chr15_8839	UUGCUGUGAUGAUGUUCUGAGC	1.14286	up	7	6
hsa-miR-novel-chr15_9043	hsa-mir-novel-chr15_9043	UGGGUUUACGUUGGGAGAACUU	1.38158	up	209	151
hsa-miR-novel-chr15_9105	hsa-mir-novel-chr15_9105	CCUGAAGACGUGGUACUC	-2	down		1
hsa-miR-novel-chr16_10054	hsa-mir-novel-chr16_10054	UGCUUCCGCGGGGAUUUCUGA	-1	down		0
hsa-miR-novel-chr16_10097	hsa-mir-novel-chr16_10097	UGUAAGUGCUGUGAGCUU	-2	down		1
hsa-miR-novel-chr16_10233	hsa-mir-novel-chr16_10233	CACAAUCCUCGCUCGGCUGCGG	1	up	0
hsa-miR-novel-chr16_10234	hsa-mir-novel-chr16_10234	CACAAUCCUCGCUCGGCUGCGG	1	up	0
hsa-miR-novel-chr16_10259	hsa-mir-novel-chr16_10259	UCUGGAAAAGAAUUUGGA	8	up	7
hsa-miR-novel-chr16_10360	hsa-mir-novel-chr16_10360	AAGACACAAAUGUAGACCAA	3	up	2
hsa-miR-novel-chr16_10389	hsa-mir-novel-chr16_10389	AUAGUGACCUUUCUGGACUUG	-2	down		1
hsa-miR-novel-chr16_10396	hsa-mir-novel-chr16_10396	UCUCUGGGACGCUGGCACCA	-2	down		1
hsa-miR-novel-chr16_10418	hsa-mir-novel-chr16_10418	AACAUUGUCUCCCCCCAC	1	up	4	4
hsa-miR-novel-chr16_10564	hsa-mir-novel-chr16_10564	CCGCCCCCCGGCCCCGCG	3	up	2
hsa-miR-novel-chr16_9307	hsa-mir-novel-chr16_9307	AGUGUGUGGACGUCUGAGC	-2	down		1
hsa-miR-novel-chr16_9737	hsa-mir-novel-chr16_9737	AAGACACAAAUGUAGACCAA	3	up	2
hsa-miR-novel-chr16_9754	hsa-mir-novel-chr16_9754	AGCCUGGCUCUCUUGGAUCUCCU	2	up	1
hsa-miR-novel-chr16_9975	hsa-mir-novel-chr16_9975	UGCCAACCGUCAGAGCCCAGACC	-1	down		0
hsa-miR-novel-chr17_10701	hsa-mir-novel-chr17_10701	CUCAGGCAGCUGUUCCCUCCUUG	-1	down		0
hsa-miR-novel-chr17_10735	hsa-mir-novel-chr17_10735	GCCCAGCUGGAGGCUCCUG	-2	down		1
hsa-miR-novel-chr17_10847	hsa-mir-novel-chr17_10847	UGUCACUCUUGUGUGUUGCAGA	2	up	1
hsa-miR-novel-chr17_10855	hsa-mir-novel-chr17_10855	AGGCGGCGCGCAUCUCUGGGCC	-1	down		0
hsa-miR-novel-chr17_10856	hsa-mir-novel-chr17_10856	AGGCGGCGCGCAUCUCUGGGCC	-1	down		0
hsa-miR-novel-chr17_10867	hsa-mir-novel-chr17_10867	GCCCAGCUCCUGAAUCUG	2	up	1
hsa-miR-novel-chr17_11079	hsa-mir-novel-chr17_11079	UAAUGCCCCUAAAAAUCCUUA	1.23077	up	15	12
hsa-miR-novel-chr17_11256	hsa-mir-novel-chr17_11256	UACUGCCUGAACUACUGGAACAUC	-2	down		1
hsa-miR-novel-chr17_11288	hsa-mir-novel-chr17_11288	AGGACUUCCCCAAAAGAGCU	2	up	1
hsa-miR-novel-chr17_11338	hsa-mir-novel-chr17_11338	CUGGCCCAGGCCUGGGAGCUCC	1	up	1	1
hsa-miR-novel-chr17_11426	hsa-mir-novel-chr17_11426	UAGCUUAUCAGACUGAUGUUGAC	-1.08574	down	152525	165602
hsa-miR-novel-chr17_11475	hsa-mir-novel-chr17_11475	CUGCUGUGAUGACAUUC	1.75342	up	127	72
hsa-miR-novel-chr17_11523	hsa-mir-novel-chr17_11523	AAAACUGCAAUGACUUUCGCA	-2	down		1
hsa-miR-novel-chr17_11600	hsa-mir-novel-chr17_11600	AGAGUUGCUGCCGCUGCUGUCC	2	up	1	0
hsa-miR-novel-chr17_11664	hsa-mir-novel-chr17_11664	GCUGUGAAGGGCUGGUGCUCUAGGC	3	up	2	0
hsa-miR-novel-chr17_11787	hsa-mir-novel-chr17_11787	CAGCAGCACACUGUGGUUUGUA	-1.2	down	4	5
hsa-miR-novel-chr17_11788	hsa-mir-novel-chr17_11788	CAGCAGCACACUGUGGUUUGUA	-1.2	down	4	5
hsa-miR-novel-chr17_12054	hsa-mir-novel-chr17_12054	AGUGUGUGGACGUCUGAGC	-2	down		1
hsa-miR-novel-chr17_12088	hsa-mir-novel-chr17_12088	CUGGGUCUUCUCUGAGUCACC	-2	down		1
hsa-miR-novel-chr17_12299	hsa-mir-novel-chr17_12299	UACCCUGUAGAUCCGAAUUUGU	-1.16381	down	817	951
hsa-miR-novel-chr17_12410	hsa-mir-novel-chr17_12410	UAGUGCAAUAUUGCUUAUAGGGUU	-1.18182	down	10	12
hsa-miR-novel-chr17_12526	hsa-mir-novel-chr17_12526	CAGGACUGCCUGGCCGGC	-2	down		1
hsa-miR-novel-chr17_12630	hsa-mir-novel-chr17_12630	UGGCUGAGUGCUGGGCAC	-2	down		1
hsa-miR-novel-chr17_12729	hsa-mir-novel-chr17_12729	UCCUUGCCUGUGCUCUGCCAGCG	1.5	up	2	1
hsa-miR-novel-chr18_13083	hsa-mir-novel-chr18_13083	CGCGGUCGCGCUGAGUCACAGC	3	up	2	0
hsa-miR-novel-chr19_13516	hsa-mir-novel-chr19_13516	GUUCCUGCUGAACUGAGCCAGU	1	up	1	1
hsa-miR-novel-chr19_13517	hsa-mir-novel-chr19_13517	ACCAUCGACCGUUGAGUGGAC	1.42857	up	9	6
hsa-miR-novel-chr19_13596	hsa-mir-novel-chr19_13596	GUGUGUGCACCUGUGUCUGUCUGU	1.375	up	10	7
hsa-miR-novel-chr19_13688	hsa-mir-novel-chr19_13688	UGGGCUGGGCCACUGCUG	-2	down		1
hsa-miR-novel-chr19_13946	hsa-mir-novel-chr19_13946	UUAGUGGCUCCCUCUGCCUGCA	1.5	up	17	11
hsa-miR-novel-chr19_14086	hsa-mir-novel-chr19_14086	CAGCCCGGAUCCCAGCCCACU	1	up	3	3
hsa-miR-novel-chr19_14111	hsa-mir-novel-chr19_14111	AGGGGCUGUCAGUCCUCCUGGU	2	up	1	0
hsa-miR-novel-chr19_14112	hsa-mir-novel-chr19_14112	AGGGGCUGUCAGUCCUCCUGGU	2	up	1	0
hsa-miR-novel-chr19_14310	hsa-mir-novel-chr19_14310	AACUAUGCCUGGGCAGGGC	-2	down		1
hsa-miR-novel-chr19_14311	hsa-mir-novel-chr19_14311	GAAGGUGGCUCGGGGGG	1.33333	up	3	2
hsa-miR-novel-chr19_14325	hsa-mir-novel-chr19_14325	CUCCCAGCUGUCCAUCCAC	-2	down		1
hsa-miR-novel-chr19_14350	hsa-mir-novel-chr19_14350	UUGCUGCAGAAGUCCUGUCCC	-2	down		1
hsa-miR-novel-chr19_14468	hsa-mir-novel-chr19_14468	UUUAAAGUUCUAGAACCGUGA	1	up	1	1
hsa-miR-novel-chr19_14517	hsa-mir-novel-chr19_14517	CCUGGGCUCUGGCUGUUCUGG	2	up	1
hsa-miR-novel-chr1_14856	hsa-mir-novel-chr1_14856	AGGAUUCUGCACGGGUGAGAG	-2	down		1
hsa-miR-novel-chr1_15046	hsa-mir-novel-chr1_15046	CCUGAUUUUGUAGCUGUACACU	1	up	1	1
hsa-miR-novel-chr1_15319	hsa-mir-novel-chr1_15319	UACGUGAGCCAGGGUCUGCAA	1.5	up	2	1
hsa-miR-novel-chr1_15549	hsa-mir-novel-chr1_15549	UAGACUUGGCUGUGUCCU	1	up	1	1
hsa-miR-novel-chr1_15593	hsa-mir-novel-chr1_15593	GGAGUUAGGUCUGAAGACUGU	-2	down	0	1
hsa-miR-novel-chr1_15597	hsa-mir-novel-chr1_15597	UGCAGGCCUGUCUACCUGGAAU	1	up	0
hsa-miR-novel-chr1_15672	hsa-mir-novel-chr1_15672	UGCCCCCAGACUGGGCUCAGUGU	3	up	2
hsa-miR-novel-chr1_15941	hsa-mir-novel-chr1_15941	UGAGGCCGAGAAGGCAACCGCG	2	up	1
hsa-miR-novel-chr1_16091	hsa-mir-novel-chr1_16091	UCCCCAGUACCCCCACCA	2	up	1	0
hsa-miR-novel-chr1_16254	hsa-mir-novel-chr1_16254	AAUGUGGUAGGAGCUAUCAGAACU	2	up	1
hsa-miR-novel-chr1_16305	hsa-mir-novel-chr1_16305	UAGUUCUGUGGCAACAUCGAU	2	up	1
hsa-miR-novel-chr1_16416	hsa-mir-novel-chr1_16416	CAACGUGUUGGGAUUGCAGGCG	1	up	1	1
hsa-miR-novel-chr1_16437	hsa-mir-novel-chr1_16437	CUUGGGCUCCUGCUGCGCGCAGC	3	up	2	0
hsa-miR-novel-chr1_16452	hsa-mir-novel-chr1_16452	AUGCCUAGACUGCACCCCAGAC	1.5	up	2	1
hsa-miR-novel-chr1_16469	hsa-mir-novel-chr1_16469	CCGGCUUGGUCCUGCGGUCCCU	-2	down		1
hsa-miR-novel-chr1_16697	hsa-mir-novel-chr1_16697	UGUCUCUGCCUCACCUUCCAGU	2	up	1
hsa-miR-novel-chr1_16750	hsa-mir-novel-chr1_16750	GGUGAUGAUGAGACUGGCUGAUG	1.1	up	10	9
hsa-miR-novel-chr1_16781	hsa-mir-novel-chr1_16781	UCAUGUUGCUCUGCUGUUGC	-2	down		1
hsa-miR-novel-chr1_16799	hsa-mir-novel-chr1_16799	UCUGACUUCAAAGCUUGUGUUC	2	up	1
hsa-miR-novel-chr1_16811	hsa-mir-novel-chr1_16811	UCUGAGACUAGAGCAAAGCCCU	1	up	1	1
hsa-miR-novel-chr1_16920	hsa-mir-novel-chr1_16920	CCACCUGGGCCACAGGGCAGACUG	2	up	1
hsa-miR-novel-chr1_17043	hsa-mir-novel-chr1_17043	UGGCAGUGUCUUAGCUGGUUGUU	-1.75	down	23	41
hsa-miR-novel-chr1_17267	hsa-mir-novel-chr1_17267	CCUGAUUUUGUAGCUGUACACU	1	up	1	1
hsa-miR-novel-chr1_17456	hsa-mir-novel-chr1_17456	UGAGCUGACUCAGGGAACUGUGA	-1.5	down	1	2
hsa-miR-novel-chr1_17457	hsa-mir-novel-chr1_17457	UCAUGAGAGUUGUGUGAGAACCG	1.66667	up	4	2
hsa-miR-novel-chr1_17518	hsa-mir-novel-chr1_17518	CAUCUGCUGCUGACUCCUGC	2	up	1
hsa-miR-novel-chr1_17620	hsa-mir-novel-chr1_17620	AUGGGAGGAUGAGGUCUGACC	2.5	up	4	1
hsa-miR-novel-chr1_17786	hsa-mir-novel-chr1_17786	GGAGUUAGGUCUGAAGACUGU	-2	down	0	1
hsa-miR-novel-chr1_18199	hsa-mir-novel-chr1_18199	GGAGCAGUCAGGGCCGUCACCUCU	2	up	1
hsa-miR-novel-chr1_18267	hsa-mir-novel-chr1_18267	ACGGGGAGCUCCCAUCUG	-1	down		0
hsa-miR-novel-chr1_18268	hsa-mir-novel-chr1_18268	ACGGGGAGCUCCCAUCUG	-1	down		0
hsa-miR-novel-chr1_18464	hsa-mir-novel-chr1_18464	CGCGCUCGCGGGGGCUCUGAGA	-4	down		3
hsa-miR-novel-chr1_18617	hsa-mir-novel-chr1_18617	GUGGUAUUAGGAGGAAGGACU	-2	down		1
hsa-miR-novel-chr1_18747	hsa-mir-novel-chr1_18747	AUGACCUAUGAAUUGACAGACA	2.25	up	8	3
hsa-miR-novel-chr20_19166	hsa-mir-novel-chr20_19166	UUAAGACUUGCAGUGAUGUUUA	1.5	up	2	1
hsa-miR-novel-chr20_19252	hsa-mir-novel-chr20_19252	ACCGCCCCGGGAUCUCCU	-2	down		1
hsa-miR-novel-chr20_19369	hsa-mir-novel-chr20_19369	CCUCUUCCUCCAGCCUCUGAAU	-2	down		1
hsa-miR-novel-chr20_19753	hsa-mir-novel-chr20_19753	CCCGGGCAGACGUGAAGG	-2	down		1
hsa-miR-novel-chr20_19893	hsa-mir-novel-chr20_19893	GUGAAUGAUGGGUUCUGACC	1.16667	up	6	5
hsa-miR-novel-chr20_19896	hsa-mir-novel-chr20_19896	UGCAGGCCAGGCUGUUCUGGA	-2	down		1
hsa-miR-novel-chr20_19925	hsa-mir-novel-chr20_19925	UGCGGGUGAGGAUGAGGGU	2	up	1	0
hsa-miR-novel-chr21_20733	hsa-mir-novel-chr21_20733	UCUCUGGGCCUGUGUCUU	1	up	1	1
hsa-miR-novel-chr21_20734	hsa-mir-novel-chr21_20734	UCUCUGGGCCUGUGUCUU	1	up	1	1
hsa-miR-novel-chr22_21255	hsa-mir-novel-chr22_21255	UGUGCAGGUGCUGUGUGGGCA	2	up	1	0
hsa-miR-novel-chr22_21262	hsa-mir-novel-chr22_21262	UGGUCCAACGACAGGAGUAGG	-2	down		1
hsa-miR-novel-chr22_21521	hsa-mir-novel-chr22_21521	UUUGGACGUCUGCGGCUGCACC	1	up	1	1
hsa-miR-novel-chr22_21875	hsa-mir-novel-chr22_21875	ACUGGCCUGACCAUCUCCCCUGU	-2	down		1
hsa-miR-novel-chr22_21877	hsa-mir-novel-chr22_21877	ACUGGCCUGACCAUCUCCCCUGU	-2	down		1
hsa-miR-novel-chr2_22232	hsa-mir-novel-chr2_22232	AUCUGAAAUUUGAAAUGGUC	1	up	1	1
hsa-miR-novel-chr2_22612	hsa-mir-novel-chr2_22612	GGGCCUGGCCCCUGAGAUGUGU	2	up	1
hsa-miR-novel-chr2_22982	hsa-mir-novel-chr2_22982	UACCCUGUAGAACCGAAUUUGU	-1.4375	down	127	183
hsa-miR-novel-chr2_23060	hsa-mir-novel-chr2_23060	AGAUAUUGGGCUGUACCA	-2	down		1
hsa-miR-novel-chr2_23236	hsa-mir-novel-chr2_23236	AUGACUGGUGGCCACAUCC	-2	down		1
hsa-miR-novel-chr2_24139	hsa-mir-novel-chr2_24139	UCACCCGGGGUGUGCUCGACU	-2	down		1
hsa-miR-novel-chr2_24140	hsa-mir-novel-chr2_24140	UCACCCGGGGUGUGCUCGACU	-2	down		1
hsa-miR-novel-chr2_24324	hsa-mir-novel-chr2_24324	CUUGAACUUGGGACUAAGCCUG	1.66667	up	4	2
hsa-miR-novel-chr2_24338	hsa-mir-novel-chr2_24338	CAUGGACAGCUGUGAUG	-2	down		1
hsa-miR-novel-chr2_24643	hsa-mir-novel-chr2_24643	AGGGCCUGUGGCUGUGUG	2	up	1
hsa-miR-novel-chr3_24791	hsa-mir-novel-chr3_24791	AGGGCUGGGCCAGGAGGA	1	up	1	1
hsa-miR-novel-chr3_24799	hsa-mir-novel-chr3_24799	CGGGUGCUGUAGGCUUU	1.21836	up	875	718
hsa-miR-novel-chr3_24987	hsa-mir-novel-chr3_24987	CAGGUCUAUUCUGAGCUCUUCAGA	2	up	1
hsa-miR-novel-chr3_25038	hsa-mir-novel-chr3_25038	AUGGUACUCUUAACUGCUCUAGGAU	-2	down		1
hsa-miR-novel-chr3_25431	hsa-mir-novel-chr3_25431	GGGUGUGACUGUACGAAGAAGCC	-2	down		1
hsa-miR-novel-chr3_25704	hsa-mir-novel-chr3_25704	AAAGCAGGAUUCAGACUACAAUAU	-1.66667	down	2	4
hsa-miR-novel-chr3_25729	hsa-mir-novel-chr3_25729	GAAUUAUAACUCGGUGCUCUGU	-1.66667	down	2	4
hsa-miR-novel-chr3_25966	hsa-mir-novel-chr3_25966	AAAAGUAAUUGUGGUUUUUGCA	-2	down		1
hsa-miR-novel-chr3_26387	hsa-mir-novel-chr3_26387	AUUCCGGGCUUGGACCGCGCG	-2	down		1
hsa-miR-novel-chr3_26453	hsa-mir-novel-chr3_26453	AUCUGUAGGUCCUCUUUGAUG	2	up	1
hsa-miR-novel-chr3_26666	hsa-mir-novel-chr3_26666	CUGGGAGGAGCAGCAGCC	2	up	1
hsa-miR-novel-chr4_27447	hsa-mir-novel-chr4_27447	CACUCUGGACUCUGAAUCC	1.01829	up	166	163
hsa-miR-novel-chr4_27651	hsa-mir-novel-chr4_27651	UGAGGAGCCUCUGUGACCUGAGCU	2	up	1
hsa-miR-novel-chr4_27652	hsa-mir-novel-chr4_27652	UGAGGAGCCUCUGUGACCUGAGCU	2	up	1
hsa-miR-novel-chr4_27663	hsa-mir-novel-chr4_27663	AGGGCUGGUUCCUCUUGGAAC	2	up	1
hsa-miR-novel-chr4_27840	hsa-mir-novel-chr4_27840	ACCUGUCUGUGGAAAGGAGC	-2	down	0	1
hsa-miR-novel-chr5_28385	hsa-mir-novel-chr5_28385	UGAAUGUAGGAACCGAUGGAUA	-2	down		1
hsa-miR-novel-chr5_28425	hsa-mir-novel-chr5_28425	GCCUGUAGUCCCAGCUA	2	up	1
hsa-miR-novel-chr5_28715	hsa-mir-novel-chr5_28715	UGCAGGCCUGUCUACCUGGAAU	1	up	0
hsa-miR-novel-chr5_28876	hsa-mir-novel-chr5_28876	UGUGGUGAUGACAGACCUGAGC	1	up	11	11
hsa-miR-novel-chr5_29032	hsa-mir-novel-chr5_29032	AAGUGUGGGCUCUAGAGUUGGG	-2	down		1
hsa-miR-novel-chr5_29243	hsa-mir-novel-chr5_29243	CUGACAGGCCUCUGAGUC	-2	down		1
hsa-miR-novel-chr5_29503	hsa-mir-novel-chr5_29503	UCUUCUGGAGAUGACUUUUGGA	1	up	1	1
hsa-miR-novel-chr5_29517	hsa-mir-novel-chr5_29517	UCUUGGGCCCCACCCCUGGAGA	1.75	up	13	7
hsa-miR-novel-chr5_29618	hsa-mir-novel-chr5_29618	AUCUCUGCUGAGAAAGC	-1	down		0
hsa-miR-novel-chr5_29655	hsa-mir-novel-chr5_29655	AUGGCUAUGGAUUUGGGUCAGAU	3	up	2
hsa-miR-novel-chr5_29988	hsa-mir-novel-chr5_29988	CGCCGCUUUCUGGGCUCGCUCA	-2	down		1
hsa-miR-novel-chr5_30063	hsa-mir-novel-chr5_30063	UCUCACUGUAGCCUCGA	1	up	0	0
hsa-miR-novel-chr5_30101	hsa-mir-novel-chr5_30101	AGGUAUGAUGUAAAUCCUGAUC	-1.5	down	3	5
hsa-miR-novel-chr5_30116	hsa-mir-novel-chr5_30116	GCAGCCAGCAGGAGAGAGAGGGAG	-2	down		1
hsa-miR-novel-chr5_30284	hsa-mir-novel-chr5_30284	CAAAAAUUGUAAUUACUUUGGC	2	up	1	0
hsa-miR-novel-chr5_30389	hsa-mir-novel-chr5_30389	CAGACACAGGUAUGGCUGGC	-2	down		1
hsa-miR-novel-chr6_30521	hsa-mir-novel-chr6_30521	CAUGGCAUACUACUGAGCAGU	-2	down		1
hsa-miR-novel-chr6_30530	hsa-mir-novel-chr6_30530	ACCAGGCAAGAACUACUGUCU	-1.2	down	4	5
hsa-miR-novel-chr6_30534	hsa-mir-novel-chr6_30534	UCCCAUGCGGCGAGACUG	2	up	1
hsa-miR-novel-chr6_30632	hsa-mir-novel-chr6_30632	CUGGACUGAGCCAUGCUA	1.66667	up	4	2
hsa-miR-novel-chr6_31039	hsa-mir-novel-chr6_31039	UACUUGACCUUGACUCUCCCUCA	1	up	1	1
hsa-miR-novel-chr6_31047	hsa-mir-novel-chr6_31047	AGAGUUGAGUCUGGACGUC	-1.66667	down	2	4
hsa-miR-novel-chr6_31222	hsa-mir-novel-chr6_31222	CUCAGGAGGUCAUGAGAACGUG	-3	down		2
hsa-miR-novel-chr6_31371	hsa-mir-novel-chr6_31371	CUUUUCGAGGUAGGAGUCGACU	1.33333	up	3	2
hsa-miR-novel-chr6_31760	hsa-mir-novel-chr6_31760	CAUGGCAUACUACUGAGCAGU	-2	down		1
hsa-miR-novel-chr6_31827	hsa-mir-novel-chr6_31827	UCAGACUGUGCUUCAUGUCCA	-2	down		1
hsa-miR-novel-chr6_31856	hsa-mir-novel-chr6_31856	CCGGAGUUGGACCUGGGACUUG	-1.5	down	1	2
hsa-miR-novel-chr6_32082	hsa-mir-novel-chr6_32082	CUUCCUGGGUCUCUUCGGGCGCAGA	-2	down		1
hsa-miR-novel-chr6_32196	hsa-mir-novel-chr6_32196	UGCGUCCUAGGCCCCCGGCUCUA	-2	down		1
hsa-miR-novel-chr6_32575	hsa-mir-novel-chr6_32575	AUCUGGGUCUGCGUGAGUAACUU	-2	down		1
hsa-miR-novel-chr6_32721	hsa-mir-novel-chr6_32721	AGAGACUUUGGAACCCCGGUUCU	1	up	0
hsa-miR-novel-chr6_32825	hsa-mir-novel-chr6_32825	UGACUUCCACUGAGCUUUGUAUU	1.25	up	4	3
hsa-miR-novel-chr7_33064	hsa-mir-novel-chr7_33064	AGUGCCUGAGGGAGUAAGAGC	1.5	up	2	1
hsa-miR-novel-chr7_33076	hsa-mir-novel-chr7_33076	AGUGCCUGAGGGAGUAAGAGC	1.5	up	2	1
hsa-miR-novel-chr7_33192	hsa-mir-novel-chr7_33192	UGGAAGCAGUAAGGGCUUUGA	2	up	1
hsa-miR-novel-chr7_33569	hsa-mir-novel-chr7_33569	AACGUGACUAUUCUGAAUUGAG	1.25	up	4	3
hsa-miR-novel-chr7_33575	hsa-mir-novel-chr7_33575	CGGCUCUGGCCUCCUGACCCAG	3	up	2	0
hsa-miR-novel-chr7_33880	hsa-mir-novel-chr7_33880	GCCACUGAUGAGCCUCUGAGG	-1.5	down	3	5
hsa-miR-novel-chr7_33889	hsa-mir-novel-chr7_33889	UGAGAACCACGUCUGCUCUGAGC	1.24324	up	45	36
hsa-miR-novel-chr7_34404	hsa-mir-novel-chr7_34404	UUCAGCUCUGCGGUAACCCUGA	1	up	1	1
hsa-miR-novel-chr7_34738	hsa-mir-novel-chr7_34738	CCACAUUGCUGGAGAUGA	2	up	1
hsa-miR-novel-chr8_35021	hsa-mir-novel-chr8_35021	AAAAGCUGGGUUGAGAGG	1.16667	up	6	5
hsa-miR-novel-chr8_35123	hsa-mir-novel-chr8_35123	AUAUCUGCUGAAUUCUGCUGA	2	up	1
hsa-miR-novel-chr8_35159	hsa-mir-novel-chr8_35159	UCUCACUGUAGCCUCGAAC	1.33333	up	7	5
hsa-miR-novel-chr8_35202	hsa-mir-novel-chr8_35202	UGGGCUGCGUCAGGCUGAGC	1.5	up	2	1
hsa-miR-novel-chr8_35233	hsa-mir-novel-chr8_35233	UAAAAACUGCCAUUACUUUUGC	-2	down		1
hsa-miR-novel-chr8_35589	hsa-mir-novel-chr8_35589	AGAGGCUGUUUCUGAGCU	3	up	5	1
hsa-miR-novel-chr8_35608	hsa-mir-novel-chr8_35608	UGCCCAGGGGCUGUGAGA	-2	down		1
hsa-miR-novel-chr8_35620	hsa-mir-novel-chr8_35620	UCCUGUACUGAGCUGCCCCGAGG	-1	down		0
hsa-miR-novel-chr8_35829	hsa-mir-novel-chr8_35829	ACUGGACUUGGAGUCAGA	1.47059	up	24	16
hsa-miR-novel-chr9_36324	hsa-mir-novel-chr9_36324	UUGGCCUCAGGCUGUGGUG	-2	down		1
hsa-miR-novel-chr9_36384	hsa-mir-novel-chr9_36384	AGGUAUGAUGAGGUGUGUCUGACC	1	up	1	1
hsa-miR-novel-chr9_36390	hsa-mir-novel-chr9_36390	AGGUAUGAUGAGGUGUGUCUGACC	1	up	1	1
hsa-miR-novel-chr9_36621	hsa-mir-novel-chr9_36621	UCUCACUGUAGCCUCGA	1	up	0	0
hsa-miR-novel-chr9_36720	hsa-mir-novel-chr9_36720	UGGUGGGGCGUGGCACGGC	-2	down		1
hsa-miR-novel-chr9_36741	hsa-mir-novel-chr9_36741	AGGGCGGGAAGCUGAGUCCUG	-2	down		1
hsa-miR-novel-chr9_36819	hsa-mir-novel-chr9_36819	CUGGCUGGCAGGGACUGCU	-2	down		1
hsa-miR-novel-chr9_36838	hsa-mir-novel-chr9_36838	ACUUCCAGUCUGCCUGUGU	-2	down		1
hsa-miR-novel-chr9_37056	hsa-mir-novel-chr9_37056	UGGAAAAUUCCUGGGAAGUCU	-1	down		0
hsa-miR-novel-chr9_37063	hsa-mir-novel-chr9_37063	AAAAGCUGUCCACUGUAGAGU	3	up	2
hsa-miR-novel-chr9_37132	hsa-mir-novel-chr9_37132	AUGGGAAUGGAGCUCCCUGGAGU	2	up	1
hsa-miR-novel-chr9_37138	hsa-mir-novel-chr9_37138	CUGCCUGUACAUGUGAACGUU	-3	down		2
hsa-miR-novel-chr9_37226	hsa-mir-novel-chr9_37226	UAUGCUGUCCAGGCUUGGAAC	-2	down		1
hsa-miR-novel-chr9_37384	hsa-mir-novel-chr9_37384	GUUCCUGCUGAACUGAGCCAGU	1	up	1	1
hsa-miR-novel-chr9_37622	hsa-mir-novel-chr9_37622	ACAGUAGUCUGCACAUUGGUU	-1.17518	down	136	160
hsa-miR-novel-chrX_38894	hsa-mir-novel-chrX_38894	UACCAGUGAGGCUGACAGAUGA	2	up	1
hsa-miR-novel-chrX_38996	hsa-mir-novel-chrX_38996	AGCUACAUUGUCUGCUGGGUUU	-1.07692	down	155	167
hsa-miR-novel-chrX_39012	hsa-mir-novel-chrX_39012	GCUGGGCUGUUUGGUUUGAG	-2	down		1
hsa-miR-novel-chrX_39182	hsa-mir-novel-chrX_39182	UCAGUAAAUGUUUAUUAGAUG	2	up	1	0
hsa-miR-novel-chrX_39481	hsa-mir-novel-chrX_39481	UUUUGCGAUGUGUUCCUAAU	1	up	34	34
hsa-miR-novel-chrX_39488	hsa-mir-novel-chrX_39488	CAAAACGUGAGGCGCUGCUAUA	-1.11111	down	17	19
hsa-miR-novel-chrX_39585	hsa-mir-novel-chrX_39585	UGGCUGGCUGGCCGGCCGGGCGUG	-2	down		1
hsa-miR-novel-chrY_39650	hsa-mir-novel-chrY_39650	GAGGCUGGGGCCAGACUG	2	up	1
