# Supplementary material for: Hypoxia regulates overall mRNA homeostasis by inducing Met1-linked linear ubiquitination of AGO2 in cancer cells
Source: Nat Commun. 2021 Sep 13;12:5416. doi: 10.1038/s41467-021-25739-5 (PMC8438024; doi:10.1038/s41467-021-25739-5)
Supplement: Supplementary file 4 — Supplementary Data 3 [file 41467_2021_25739_MOESM4_ESM.xlsx]

## Sheet: Hypoxia vs Normoxia
	RNA-seq Hypoxia vs Normoxia, Related to Fig. 1g, h and Supplementary Fig. 2h, l
						FPKM Values		Counts		Annotations
gene_short_name	gene_id	biotype	strand	locus	Length	Hypoxia_FPKM	Normoxia_FPKM	Hypoxia_count	Normoxia_count	GeneID	Synonyms	dbXrefs	chromosome	map_location	description	pathway	GO-CC	GO-MF	GO-BP
A1BG	ENSG00000121410	protein_coding	-	chr19:58856543-58877958	21415	2.56147	0.284779	12.0109	1.08974	1	A1B|ABG|GAB|HYST2477	MIM:138670|HGNC:HGNC:5|Ensembl:ENSG00000121410|HPRD:00726|Vega:OTTHUMG00000183507	19	19q13.4	alpha-1-B glycoprotein		GO:0072562(blood microparticle)//GO:0070062(extracellular exosome)//GO:0005576(extracellular region)//GO:0005615(extracellular space)	GO:0003674(molecular_function)	GO:0008150(biological_process)
A1CF	ENSG00000148584	protein_coding	-	chr10:52499077-52645435	146358	0	0	0	0	29974	ACF|ACF64|ACF65|APOBEC1CF|ASP	HGNC:HGNC:24086|Ensembl:ENSG00000148584|HPRD:10627|Vega:OTTHUMG00000018240	10	10q11.23	APOBEC1 complementation factor		GO:0005783(endoplasmic reticulum)//GO:0005654(nucleoplasm)//GO:0030895(apolipoprotein B mRNA editing enzyme complex)//GO:0005737(cytoplasm)	GO:0003676(nucleic acid binding)//GO:0003727(single-stranded RNA binding)//GO:0003723(RNA binding)//GO:0003725(double-stranded RNA binding)//GO:0000166(nucleotide binding)//GO:0005515(protein binding)	GO:0016554(cytidine to uridine editing)//GO:0010467(gene expression)//GO:0050821(protein stabilization)//GO:0016556(mRNA modification)//GO:0010609(mRNA localization resulting in posttranscriptional regulation of gene expression)//GO:0006397(mRNA processing)
A2M	ENSG00000175899	protein_coding	-	chr12:9217772-9268825	51053	0.195837	0.491487	3.69567	29.4229	2	A2MD|CPAMD5|FWP007|S863-7	MIM:103950|HGNC:HGNC:7|Ensembl:ENSG00000175899|HPRD:00072|Vega:OTTHUMG00000150267	12	12p13.31	alpha-2-macroglobulin	hsa04610(Complement and coagulation cascades)	GO:0072562(blood microparticle)//GO:0031093(platelet alpha granule lumen)//GO:0005576(extracellular region)//GO:0070062(extracellular exosome)//GO:0005829(cytosol)	GO:0002020(protease binding)//GO:0048306(calcium-dependent protein binding)//GO:0005102(receptor binding)//GO:0019966(interleukin-1 binding)//GO:0019899(enzyme binding)//GO:0019838(growth factor binding)//GO:0004866(endopeptidase inhibitor activity)//GO:0004867(serine-type endopeptidase inhibitor activity)//GO:0019959(interleukin-8 binding)//GO:0005515(protein binding)//GO:0043120(tumor necrosis …	GO:0030168(platelet activation)//GO:0001869(negative regulation of complement activation, lectin pathway)//GO:0051056(regulation of small GTPase mediated signal transduction)//GO:0022617(extracellular matrix disassembly)//GO:0007596(blood coagulation)//GO:0048863(stem cell differentiation)//GO:0002576(platelet degranulation)//GO:0007264(small GTPase mediated signal transduction)//GO:0030198(extra…
A2ML1	ENSG00000166535	protein_coding	+	chr12:8834195-9039597	205402	0	0	0	0	144568	CPAMD9	MIM:610627|HGNC:HGNC:23336|Ensembl:ENSG00000166535|HPRD:08684|Vega:OTTHUMG00000128499	12	12p13.31	alpha-2-macroglobulin-like 1		GO:0070062(extracellular exosome)//GO:0005576(extracellular region)//GO:0005615(extracellular space)	GO:0030414(peptidase inhibitor activity)//GO:0004867(serine-type endopeptidase inhibitor activity)//GO:0004866(endopeptidase inhibitor activity)	GO:0052548(regulation of endopeptidase activity)//GO:0010951(negative regulation of endopeptidase activity)
A3GALT2	ENSG00000184389	protein_coding	-	chr1:33772366-33896653	124287	0	0	0	0	127550	A3GALT2P|IGB3S|IGBS3S	HGNC:HGNC:30005|Ensembl:ENSG00000184389|Vega:OTTHUMG00000004125	1	1p35.1	alpha 1,3-galactosyltransferase 2		GO:0016021(integral component of membrane)//GO:0005794(Golgi apparatus)//GO:0031982(vesicle)	GO:0016758(transferase activity, transferring hexosyl groups)	GO:0006688(glycosphingolipid biosynthetic process)//GO:0030259(lipid glycosylation)
A4GALT	ENSG00000128274	protein_coding	-	chr22:43088126-43117304	29178	0	1.04587	0	23.9742	53947	A14GALT|A4GALT1|Gb3S|P(k)|P1|P1PK|PK	MIM:607922|HGNC:HGNC:18149|Ensembl:ENSG00000128274|HPRD:06390|Vega:OTTHUMG00000150744	22	22q13.2	alpha 1,4-galactosyltransferase	hsa00603(Glycosphingolipid biosynthesis - globo series)//	GO:0016020(membrane)//GO:0030173(integral component of Golgi membrane)//GO:0070062(extracellular exosome)	GO:0050512(lactosylceramide 4-alpha-galactosyltransferase activity)//GO:0008378(galactosyltransferase activity)//GO:0015643(toxic substance binding)	GO:0001576(globoside biosynthetic process)//GO:0006688(glycosphingolipid biosynthetic process)//GO:0006486(protein glycosylation)//GO:0007009(plasma membrane organization)
A4GNT	ENSG00000118017	protein_coding	-	chr3:137842559-137851229	8670	0	0	0	0	51146	alpha4GnT	MIM:616709|HGNC:HGNC:17968|Ensembl:ENSG00000118017|HPRD:12390|Vega:OTTHUMG00000159820	3	3p14.3	alpha-1,4-N-acetylglucosaminyltransferase		GO:0016020(membrane)//GO:0016021(integral component of membrane)//GO:0000139(Golgi membrane)	GO:0008375(acetylglucosaminyltransferase activity)	GO:0044267(cellular protein metabolic process)//GO:0016266(O-glycan processing)//GO:0006493(protein O-linked glycosylation)//GO:0043687(post-translational protein modification)//GO:0005975(carbohydrate metabolic process)//GO:0009101(glycoprotein biosynthetic process)//GO:0050680(negative regulation of epithelial cell proliferation)
AAAS	ENSG00000094914	protein_coding	-	chr12:53701239-53718648	17409	19.2336	18.9452	303.969	308.396	8086	AAA|AAASb|ADRACALA|ADRACALIN|ALADIN|GL003	MIM:605378|HGNC:HGNC:13666|Ensembl:ENSG00000094914|HPRD:05646|Vega:OTTHUMG00000169729	12	12q13	aladin WD repeat nucleoporin	hsa03013(RNA transport)	GO:0005635(nuclear envelope)//GO:0031965(nuclear membrane)//GO:0016020(membrane)//GO:0005813(centrosome)//GO:0005643(nuclear pore)//GO:0005654(nucleoplasm)//GO:0005634(nucleus)//GO:0005737(cytoplasm)	GO:0003674(molecular_function)	GO:0044267(cellular protein metabolic process)//GO:0005975(carbohydrate metabolic process)//GO:0015758(glucose transport)//GO:0043687(post-translational protein modification)//GO:0019054(modulation by virus of host process)//GO:0008645(hexose transport)//GO:0008033(tRNA processing)//GO:0031047(gene silencing by RNA)//GO:0015031(protein transport)//GO:0019083(viral transcription)//GO:0019048(modul…
AACS	ENSG00000081760	protein_coding	+	chr12:125549924-125627873	77949	3.14044	4.58041	145.054	159.102	65985	ACSF1|SUR-5	MIM:614364|HGNC:HGNC:21298|Ensembl:ENSG00000081760|HPRD:12391|Vega:OTTHUMG00000168550	12	12q24.31	acetoacetyl-CoA synthetase	hsa00280(Valine, leucine and isoleucine degradation)//hsa00650(Butanoate metabolism)	GO:0005829(cytosol)	GO:0005524(ATP binding)//GO:0005515(protein binding)//GO:0047760(butyrate-CoA ligase activity)//GO:0030729(acetoacetate-CoA ligase activity)	GO:0042594(response to starvation)//GO:0044255(cellular lipid metabolic process)//GO:0060612(adipose tissue development)//GO:0034201(response to oleic acid)//GO:0042493(response to drug)//GO:0032024(positive regulation of insulin secretion)//GO:0046951(ketone body biosynthetic process)//GO:0001889(liver development)//GO:0044281(small molecule metabolic process)//GO:0046950(cellular ketone body me…
AADAC	ENSG00000114771	protein_coding	+	chr3:151451703-151645963	194260	0	0	0	0	13	CES5A1|DAC	MIM:600338|HGNC:HGNC:17|Ensembl:ENSG00000114771|HPRD:02640|Vega:OTTHUMG00000159876	3	3q25.1	arylacetamide deacetylase		GO:0016021(integral component of membrane)//GO:0005789(endoplasmic reticulum membrane)	GO:0017171(serine hydrolase activity)//GO:0004806(triglyceride lipase activity)//GO:0019213(deacetylase activity)//GO:0003824(catalytic activity)//GO:0016298(lipase activity)//GO:0016787(hydrolase activity)	GO:0044281(small molecule metabolic process)//GO:0008152(metabolic process)//GO:0006805(xenobiotic metabolic process)//GO:0010898(positive regulation of triglyceride catabolic process)
AADACL2	ENSG00000197953	protein_coding	+	chr3:151451703-151645963	194260	0	0	0	0	344752	-	HGNC:HGNC:24427|Ensembl:ENSG00000197953|HPRD:14705|Vega:OTTHUMG00000155914	3	3q25.1	arylacetamide deacetylase-like 2		GO:0016021(integral component of membrane)//GO:0005576(extracellular region)	GO:0052689(carboxylic ester hydrolase activity)	GO:0008152(metabolic process)
AADACL3	ENSG00000188984	protein_coding	+	chr1:12776117-12788726	12609	0	0	0	0	126767	-	HGNC:HGNC:32037|Ensembl:ENSG00000188984|Vega:OTTHUMG00000001887	1	1p36.21	arylacetamide deacetylase-like 3			GO:0016787(hydrolase activity)	GO:0008152(metabolic process)
AADACL4	ENSG00000204518	protein_coding	+	chr1:12704565-12727097	22532	0	0	0	0	343066	-	HGNC:HGNC:32038|Ensembl:ENSG00000204518|HPRD:15402|Vega:OTTHUMG00000001889	1	1p36.21	arylacetamide deacetylase-like 4		GO:0016021(integral component of membrane)	GO:0052689(carboxylic ester hydrolase activity)	GO:0008152(metabolic process)
AADAT	ENSG00000109576	protein_coding	-	chr4:170981372-171012850	31478	20.4273	17.6302	516.469	442.434	51166	KAT2|KATII	MIM:611754|HGNC:HGNC:17929|Ensembl:ENSG00000109576|HPRD:12392|Vega:OTTHUMG00000160912	4	4q33	aminoadipate aminotransferase	hsa00300(Lysine biosynthesis)//hsa00310(Lysine degradation)//hsa00380(Tryptophan metabolism)//	GO:0005759(mitochondrial matrix)	GO:0030170(pyridoxal phosphate binding)//GO:0003824(catalytic activity)//GO:0047536(2-aminoadipate transaminase activity)//GO:0016212(kynurenine-oxoglutarate transaminase activity)//GO:0042803(protein homodimerization activity)	GO:0006103(2-oxoglutarate metabolic process)//GO:0033512(L-lysine catabolic process to acetyl-CoA via saccharopine)//GO:0044281(small molecule metabolic process)//GO:0070189(kynurenine metabolic process)//GO:0006554(lysine catabolic process)//GO:0034641(cellular nitrogen compound metabolic process)//GO:0006536(glutamate metabolic process)//GO:0009058(biosynthetic process)//GO:0097052(L-kynurenine…
AAED1	ENSG00000158122	protein_coding	-	chr9:99401858-99417585	15727	12.9912	15.9379	410.219	506.728	195827	C9orf21	HGNC:HGNC:16881|HPRD:18571	9	9q22.32	AhpC/TSA antioxidant enzyme domain containing 1
AAGAB	ENSG00000103591	protein_coding	-	chr15:67493370-67819628	326258	50.7616	50.6381	1302.72	1249.93	79719	KPPP1|PPKP1|PPKP1A|p34	MIM:614888|HGNC:HGNC:25662|Ensembl:ENSG00000103591|HPRD:07754|Vega:OTTHUMG00000172246	15	15q23	alpha- and gamma-adaptin binding protein		GO:0005654(nucleoplasm)//GO:0005737(cytoplasm)//GO:0005829(cytosol)	GO:0005515(protein binding)	GO:0015031(protein transport)
AAK1	ENSG00000115977	protein_coding	-	chr2:69685128-70053596	368468	0.815475	0.16412	119.185	23.9742	22848	-	MIM:616405|HGNC:HGNC:19679|HPRD:10620	2	2p14	AP2 associated kinase 1		GO:0030136(clathrin-coated vesicle)//GO:0019897(extrinsic component of plasma membrane)//GO:0043195(terminal bouton)//GO:0031252(cell leading edge)//GO:0005905(coated pit)	GO:0004674(protein serine/threonine kinase activity)//GO:0005112(Notch binding)//GO:0004672(protein kinase activity)//GO:0005524(ATP binding)//GO:0035612(AP-2 adaptor complex binding)//GO:0005515(protein binding)	GO:0006897(endocytosis)//GO:0032880(regulation of protein localization)//GO:0006468(protein phosphorylation)//GO:0050821(protein stabilization)//GO:2000369(regulation of clathrin-mediated endocytosis)//GO:0046777(protein autophosphorylation)//GO:0045747(positive regulation of Notch signaling pathway)
AAMDC	ENSG00000087884	protein_coding	+	chr11:77532154-77705724	173570	29.6083	103.027	139.511	472.947	28971	C11orf67|CK067|PTD015	HGNC:HGNC:30205|Ensembl:ENSG00000087884|HPRD:17924|Vega:OTTHUMG00000166651	11	11q14.1	adipogenesis associated, Mth938 domain containing		GO:0005737(cytoplasm)	GO:0005515(protein binding)	GO:0045944(positive regulation of transcription from RNA polymerase II promoter)//GO:0043066(negative regulation of apoptotic process)//GO:0045600(positive regulation of fat cell differentiation)
AAMP	ENSG00000127837	protein_coding	-	chr2:219128849-219134980	6131	60.5135	21.2449	432.393	446.793	14	-	MIM:603488|HGNC:HGNC:18|Ensembl:ENSG00000127837|HPRD:04600|Vega:OTTHUMG00000155202	2	2q35	angio associated migratory cell protein		GO:0005886(plasma membrane)//GO:0009986(cell surface)//GO:0045171(intercellular bridge)//GO:0015630(microtubule cytoskeleton)//GO:0005737(cytoplasm)	GO:0008201(heparin binding)//GO:0005515(protein binding)	GO:0030154(cell differentiation)//GO:0010595(positive regulation of endothelial cell migration)//GO:0001525(angiogenesis)//GO:0014909(smooth muscle cell migration)
AANAT	ENSG00000129673	protein_coding	+	chr17:74449432-74466199	16767	0	0	0	0	15	DSPS|SNAT	MIM:600950|HGNC:HGNC:19|Ensembl:ENSG00000129673|HPRD:02974|Vega:OTTHUMG00000180179	17	17q25.1	aralkylamine N-acetyltransferase	hsa00380(Tryptophan metabolism)//	GO:0048471(perinuclear region of cytoplasm)//GO:0005829(cytosol)	GO:0004059(aralkylamine N-acetyltransferase activity)//GO:0005515(protein binding)//GO:0004060(arylamine N-acetyltransferase activity)//GO:0071889(14-3-3 protein binding)	GO:0007623(circadian rhythm)//GO:0009648(photoperiodism)//GO:0044281(small molecule metabolic process)//GO:0046688(response to copper ion)//GO:0034641(cellular nitrogen compound metabolic process)//GO:0071320(cellular response to cAMP)//GO:0034695(response to prostaglandin E)//GO:0032868(response to insulin)//GO:0034097(response to cytokine)//GO:0010043(response to zinc ion)//GO:0051592(response …
AAR2	ENSG00000131043	protein_coding	+	chr20:34824380-34858840	34460	2.78322	6.11567	82.2286	179.807	25980	C20orf4|CGI-23	HGNC:HGNC:15886|Ensembl:ENSG00000131043|HPRD:12767|Vega:OTTHUMG00000032380	20	20pter-q12	AAR2 splicing factor homolog				GO:0000244(spliceosomal tri-snRNP complex assembly)
AARD	ENSG00000205002	protein_coding	+	chr8:117947898-117956726	8828	0	0	0	0	441376	C8orf85	HGNC:HGNC:33842	8	8q24.11	alanine and arginine rich domain containing protein				GO:0030324(lung development)
AARS	ENSG00000090861	protein_coding	-	chr16:70286197-70323446	37249	123.162	45.6334	1745.28	780.253	16	CMT2N|EIEE29	MIM:601065|HGNC:HGNC:20|Ensembl:ENSG00000090861|HPRD:03042|Vega:OTTHUMG00000177042	16	16q22	alanyl-tRNA synthetase	hsa00970(Aminoacyl-tRNA biosynthesis)	GO:0016020(membrane)//GO:0070062(extracellular exosome)//GO:0005739(mitochondrion)//GO:0005737(cytoplasm)//GO:0005829(cytosol)	GO:0002161(aminoacyl-tRNA editing activity)//GO:0003676(nucleic acid binding)//GO:0004813(alanine-tRNA ligase activity)//GO:0005524(ATP binding)//GO:0000049(tRNA binding)//GO:0046872(metal ion binding)//GO:0016597(amino acid binding)	GO:0006450(regulation of translational fidelity)//GO:0021680(cerebellar Purkinje cell layer development)//GO:0043524(negative regulation of neuron apoptotic process)//GO:0010467(gene expression)//GO:0006418(tRNA aminoacylation for protein translation)//GO:0006457(protein folding)//GO:0043200(response to amino acid)//GO:0001942(hair follicle development)//GO:0006400(tRNA modification)//GO:0050885(…
AARS2	ENSG00000124608	protein_coding	-	chr6:44238202-44346694	108492	2.94963	1.20231	106.25	57.7561	57505	AARSL|COXPD8|LKENP|MT-ALARS|MTALARS	MIM:612035|HGNC:HGNC:21022|Ensembl:ENSG00000124608|HPRD:12397|Vega:OTTHUMG00000014766	6	6p21.1	alanyl-tRNA synthetase 2, mitochondrial	hsa00970(Aminoacyl-tRNA biosynthesis)	GO:0005739(mitochondrion)//GO:0005829(cytosol)	GO:0005524(ATP binding)//GO:0046872(metal ion binding)//GO:0004813(alanine-tRNA ligase activity)//GO:0000049(tRNA binding)//GO:0016597(amino acid binding)	GO:0033108(mitochondrial respiratory chain complex assembly)//GO:0010467(gene expression)//GO:0006400(tRNA modification)//GO:0070143(mitochondrial alanyl-tRNA aminoacylation)//GO:0006418(tRNA aminoacylation for protein translation)
AARSD1	ENSG00000266967	protein_coding	-	chr17:41102542-41132545	30003	2.80417	15.8046	39.7284	134.038	80755	-	MIM:613212|HGNC:HGNC:28417|Ensembl:ENSG00000266967|HPRD:14524|Vega:OTTHUMG00000153515	17	17q21.31	alanyl-tRNA synthetase domain containing 1		GO:0005634(nucleus)//GO:0005737(cytoplasm)	GO:0003674(molecular_function)//GO:0046872(metal ion binding)//GO:0004813(alanine-tRNA ligase activity)//GO:0005524(ATP binding)//GO:0000049(tRNA binding)//GO:0000166(nucleotide binding)//GO:0002196(Ser-tRNA(Ala) hydrolase activity)//GO:0016876(ligase activity, forming aminoacyl-tRNA and related compounds)//GO:0005515(protein binding)	GO:0006419(alanyl-tRNA aminoacylation)//GO:0006450(regulation of translational fidelity)//GO:0043039(tRNA aminoacylation)//GO:0008150(biological_process)
AASDH	ENSG00000157426	protein_coding	-	chr4:57204455-57253666	49211	18.6966	5.49902	668.916	213.589	132949	ACSF4|LYS2|NRPS1098|NRPS998	MIM:614365|HGNC:HGNC:23993|Ensembl:ENSG00000157426|HPRD:12398|Vega:OTTHUMG00000128841	4	4q12	aminoadipate-semialdehyde dehydrogenase			GO:0005524(ATP binding)//GO:0003824(catalytic activity)//GO:0016878(acid-thiol ligase activity)	GO:0008152(metabolic process)//GO:0006631(fatty acid metabolic process)
AASDHPPT	ENSG00000149313	protein_coding	+	chr11:105921824-105972702	50878	75.2712	49.3915	2374.47	1791.53	60496	AASD-PPT|ACPS|CGI-80|LYS2|LYS5	MIM:607756|HGNC:HGNC:14235|Ensembl:ENSG00000149313|HPRD:09675|Vega:OTTHUMG00000166253	11	11q22	aminoadipate-semialdehyde dehydrogenase-phosphopantetheinyl transferase	hsa00770(Pantothenate and CoA biosynthesis)	GO:0070062(extracellular exosome)//GO:0005829(cytosol)	GO:0005515(protein binding)//GO:0000287(magnesium ion binding)//GO:0008897(holo-[acyl-carrier-protein] synthase activity)	GO:0006633(fatty acid biosynthetic process)//GO:0015939(pantothenate metabolic process)//GO:0019878(lysine biosynthetic process via aminoadipic acid)//GO:0018070(peptidyl-serine phosphopantetheinylation)//GO:0044281(small molecule metabolic process)//GO:0006767(water-soluble vitamin metabolic process)//GO:0006766(vitamin metabolic process)
AASS	ENSG00000008311	protein_coding	-	chr7:121715700-121784334	68634	9.16777	3.37352	281.795	94.8073	10157	LKR/SDH|LKRSDH|LORSDH	MIM:605113|HGNC:HGNC:17366|Ensembl:ENSG00000008311|HPRD:05489|Vega:OTTHUMG00000157058	7	7q31.3	aminoadipate-semialdehyde synthase	hsa00310(Lysine degradation)//	GO:0043231(intracellular membrane-bounded organelle)//GO:0005739(mitochondrion)//GO:0005759(mitochondrial matrix)	GO:0016491(oxidoreductase activity)//GO:0047130(saccharopine dehydrogenase (NADP+, L-lysine-forming) activity)//GO:0047131(saccharopine dehydrogenase (NAD+, L-glutamate-forming) activity)	GO:0055114(oxidation-reduction process)//GO:0044281(small molecule metabolic process)//GO:0033512(L-lysine catabolic process to acetyl-CoA via saccharopine)//GO:0051262(protein tetramerization)//GO:0006554(lysine catabolic process)//GO:0034641(cellular nitrogen compound metabolic process)
AATF	ENSG00000108270	protein_coding	+	chr17:35306174-35414171	107997	31.7034	34.4549	816.742	882.688	26574	BFR2|CHE-1|CHE1|DED	MIM:608463|HGNC:HGNC:19235|Ensembl:ENSG00000275700|HPRD:12236|Vega:OTTHUMG00000188458	17	17q12	apoptosis antagonizing transcription factor		GO:0005794(Golgi apparatus)//GO:0005813(centrosome)//GO:0005737(cytoplasm)//GO:0005730(nucleolus)//GO:0005634(nucleus)//GO:0005925(focal adhesion)	GO:0043522(leucine zipper domain binding)//GO:0044822(poly(A) RNA binding)//GO:0005515(protein binding)//GO:0048156(tau protein binding)//GO:0003700(transcription factor activity, sequence-specific DNA binding)	GO:0043066(negative regulation of apoptotic process)//GO:0006974(cellular response to DNA damage stimulus)//GO:0043065(positive regulation of apoptotic process)//GO:0007346(regulation of mitotic cell cycle)//GO:0007155(cell adhesion)//GO:0097190(apoptotic signaling pathway)//GO:0032929(negative regulation of superoxide anion generation)//GO:0042985(negative regulation of amyloid precursor protein…
AATK	ENSG00000181409	protein_coding	-	chr17:79008947-79156964	148017	4.00827	3.99887	121.033	59.9356	9625	AATYK|AATYK1|LMR1|LMTK1|PPP1R77|p35BP	MIM:605276|HGNC:HGNC:21|Ensembl:ENSG00000181409|HPRD:05591|Vega:OTTHUMG00000132717	17	17q25.3	apoptosis-associated tyrosine kinase		GO:0005783(endoplasmic reticulum)//GO:0016021(integral component of membrane)//GO:0048471(perinuclear region of cytoplasm)//GO:0044295(axonal growth cone)//GO:0055037(recycling endosome)	GO:0004672(protein kinase activity)//GO:0005524(ATP binding)//GO:0004674(protein serine/threonine kinase activity)//GO:0005515(protein binding)//GO:0004713(protein tyrosine kinase activity)	GO:0030517(negative regulation of axon extension)//GO:0051402(neuron apoptotic process)//GO:0007420(brain development)//GO:0038083(peptidyl-tyrosine autophosphorylation)//GO:0006468(protein phosphorylation)//GO:0032482(Rab protein signal transduction)
ABAT	ENSG00000183044	protein_coding	+	chr16:8768421-8962866	194445	0.171784	0	8.27588	0	18	GABA-AT|GABAT|NPD009	MIM:137150|HGNC:HGNC:23|Ensembl:ENSG00000183044|HPRD:00661|Vega:OTTHUMG00000048201	16	16p13.2	4-aminobutyrate aminotransferase	hsa00250(Alanine, aspartate and glutamate metabolism)//hsa00280(Valine, leucine and isoleucine degradation)//hsa00410(beta-Alanine metabolism)//hsa00640(Propanoate metabolism)//hsa00650(Butanoate metabolism)//	GO:0043005(neuron projection)//GO:0005739(mitochondrion)//GO:0005759(mitochondrial matrix)//GO:0032144(4-aminobutyrate transaminase complex)//GO:0070062(extracellular exosome)	GO:0047298((S)-3-amino-2-methylpropionate transaminase activity)//GO:0042803(protein homodimerization activity)//GO:0030170(pyridoxal phosphate binding)//GO:0032145(succinate-semialdehyde dehydrogenase binding)//GO:0003867(4-aminobutyrate transaminase activity)//GO:0008483(transaminase activity)//GO:0046872(metal ion binding)//GO:0051536(iron-sulfur cluster binding)	GO:0048148(behavioral response to cocaine)//GO:0008152(metabolic process)//GO:0031652(positive regulation of heat generation)//GO:0032024(positive regulation of insulin secretion)//GO:0070474(positive regulation of uterine smooth muscle contraction)//GO:0007269(neurotransmitter secretion)//GO:0014053(negative regulation of gamma-aminobutyric acid secretion)//GO:0007268(synaptic transmission)//GO:…
ABCA1	ENSG00000165029	protein_coding	-	chr9:107526021-107692150	166129	0.820753	0.355332	110.87	47.9485	19	ABC-1|ABC1|CERP|HDLDT1|TGD	MIM:600046|HGNC:HGNC:29|Ensembl:ENSG00000165029|HPRD:02501|Vega:OTTHUMG00000020417	9	9q31.1	ATP binding cassette subfamily A member 1	hsa02010(ABC transporters)//hsa04975(Fat digestion and absorption)	GO:0030139(endocytic vesicle)//GO:0005886(plasma membrane)//GO:0005887(integral component of plasma membrane)//GO:0045335(phagocytic vesicle)//GO:0048471(perinuclear region of cytoplasm)//GO:0005794(Golgi apparatus)//GO:0009897(external side of plasma membrane)//GO:0045121(membrane raft)//GO:0034364(high-density lipoprotein particle)	GO:0034186(apolipoprotein A-I binding)//GO:0008509(anion transmembrane transporter activity)//GO:0034185(apolipoprotein binding)//GO:0005524(ATP binding)//GO:0005543(phospholipid binding)//GO:0017127(cholesterol transporter activity)//GO:0005215(transporter activity)//GO:0005548(phospholipid transporter activity)//GO:0034188(apolipoprotein A-I receptor activity)//GO:0005102(receptor binding)//GO:…	GO:0038027(apolipoprotein A-I-mediated signaling pathway)//GO:0007040(lysosome organization)//GO:0032367(intracellular cholesterol transport)//GO:0098656(anion transmembrane transport)//GO:0010875(positive regulation of cholesterol efflux)//GO:0055091(phospholipid homeostasis)//GO:0034380(high-density lipoprotein particle assembly)//GO:0030819(positive regulation of cAMP biosynthetic process)//GO…
ABCA10	ENSG00000154263	protein_coding	-	chr17:67143354-67323385	180031	0.225186	0	13.8587	0	10349	EST698739	MIM:612508|HGNC:HGNC:30|Ensembl:ENSG00000154263|HPRD:12400|Vega:OTTHUMG00000164716	17	17q24	ATP binding cassette subfamily A member 10	hsa02010(ABC transporters)	GO:0016021(integral component of membrane)//GO:0043231(intracellular membrane-bounded organelle)	GO:0005524(ATP binding)//GO:0042626(ATPase activity, coupled to transmembrane movement of substances)//GO:0005215(transporter activity)//GO:0016887(ATPase activity)	GO:0006869(lipid transport)//GO:0055085(transmembrane transport)//GO:0006810(transport)//GO:0008152(metabolic process)
ABCA12	ENSG00000144452	protein_coding	-	chr2:215674952-216003151	328199	0.0826577	0	7.39129	0	26154	ARCI4A|ARCI4B|ICR2B|LI2	MIM:607800|HGNC:HGNC:14637|Ensembl:ENSG00000144452|HPRD:07416|Vega:OTTHUMG00000154801	2	2q34	ATP binding cassette subfamily A member 12	hsa02010(ABC transporters)	GO:0005886(plasma membrane)//GO:0016021(integral component of membrane)//GO:0005743(mitochondrial inner membrane)//GO:0005737(cytoplasm)//GO:0005829(cytosol)//GO:0097209(epidermal lamellar body)	GO:0034191(apolipoprotein A-I receptor binding)//GO:0005319(lipid transporter activity)//GO:0005102(receptor binding)//GO:0005215(transporter activity)//GO:0005524(ATP binding)//GO:0042626(ATPase activity, coupled to transmembrane movement of substances)//GO:0005515(protein binding)//GO:0034040(lipid-transporting ATPase activity)	GO:0008152(metabolic process)//GO:0031424(keratinization)//GO:0033700(phospholipid efflux)//GO:0035627(ceramide transport)//GO:2000010(positive regulation of protein localization to cell surface)//GO:0048286(lung alveolus development)//GO:0010875(positive regulation of cholesterol efflux)//GO:0055088(lipid homeostasis)//GO:0006869(lipid transport)//GO:0032940(secretion by cell)//GO:0019725(cellul…
ABCA13	ENSG00000179869	protein_coding	+	chr7:48211054-48687092	476038	0	0	0	0	154664	-	MIM:607807|HGNC:HGNC:14638|Ensembl:ENSG00000179869|HPRD:07422|Vega:OTTHUMG00000155840	7	7p12.3	ATP binding cassette subfamily A member 13	hsa02010(ABC transporters)	GO:0016021(integral component of membrane)//GO:0043231(intracellular membrane-bounded organelle)	GO:0005524(ATP binding)//GO:0042626(ATPase activity, coupled to transmembrane movement of substances)//GO:0005215(transporter activity)//GO:0016887(ATPase activity)	GO:0055085(transmembrane transport)//GO:0006810(transport)//GO:0008152(metabolic process)//GO:0033700(phospholipid efflux)//GO:0033344(cholesterol efflux)
ABCA2	ENSG00000107331	protein_coding	-	chr9:139901685-139931234	29549	4.50035	2.271	151.522	29.4229	20	ABC2	MIM:600047|HGNC:HGNC:32|Ensembl:ENSG00000107331|HPRD:08967|Vega:OTTHUMG00000020958	9	9q34	ATP binding cassette subfamily A member 2	hsa02010(ABC transporters)//hsa04142(Lysosome)	GO:0005768(endosome)//GO:0016021(integral component of membrane)//GO:0043190(ATP-binding cassette (ABC) transporter complex)//GO:0010008(endosome membrane)//GO:0005815(microtubule organizing center)//GO:0005764(lysosome)//GO:0005765(lysosomal membrane)//GO:0016020(membrane)//GO:0016023(cytoplasmic, membrane-bounded vesicle)	GO:0005524(ATP binding)//GO:0000166(nucleotide binding)//GO:0042626(ATPase activity, coupled to transmembrane movement of substances)//GO:0005215(transporter activity)//GO:0016887(ATPase activity)	GO:0008152(metabolic process)//GO:0042493(response to drug)//GO:0048545(response to steroid hormone)//GO:0006629(lipid metabolic process)//GO:0033700(phospholipid efflux)//GO:0042632(cholesterol homeostasis)//GO:0032383(regulation of intracellular cholesterol transport)//GO:0006357(regulation of transcription from RNA polymerase II promoter)//GO:0055085(transmembrane transport)//GO:0006810(transp…
ABCA3	ENSG00000167972	protein_coding	-	chr16:2325881-2476700	150819	1.25317	3.42709	88.696	47.9485	21	ABC-C|ABC3|EST111653|LBM180|SMDP3	MIM:601615|HGNC:HGNC:33|Ensembl:ENSG00000167972|HPRD:03369|Vega:OTTHUMG00000128845	16	16p13.3	ATP binding cassette subfamily A member 3	hsa02010(ABC transporters)	GO:0005886(plasma membrane)//GO:0016020(membrane)//GO:0016021(integral component of membrane)//GO:0097232(lamellar body membrane)//GO:0097233(alveolar lamellar body membrane)//GO:0097208(alveolar lamellar body)//GO:0005615(extracellular space)	GO:0005524(ATP binding)//GO:0042626(ATPase activity, coupled to transmembrane movement of substances)//GO:0005215(transporter activity)//GO:0016887(ATPase activity)	GO:0044267(cellular protein metabolic process)//GO:0008152(metabolic process)//GO:0042493(response to drug)//GO:0006869(lipid transport)//GO:0055085(transmembrane transport)//GO:0006810(transport)//GO:0051384(response to glucocorticoid)
ABCA4	ENSG00000198691	protein_coding	-	chr1:94458392-94586688	128296	0	0.192636	0	2.17948	24	ABC10|ABCR|ARMD2|CORD3|FFM|RMP|RP19|STGD|STGD1	MIM:601691|HGNC:HGNC:34|Ensembl:ENSG00000198691|HPRD:03408|Vega:OTTHUMG00000010622	1	1p22	ATP binding cassette subfamily A member 4	hsa02010(ABC transporters)	GO:0016020(membrane)//GO:0043231(intracellular membrane-bounded organelle)//GO:0005887(integral component of plasma membrane)//GO:0097381(photoreceptor disc membrane)	GO:0005524(ATP binding)//GO:0005215(transporter activity)//GO:0004012(phospholipid-translocating ATPase activity)//GO:0042626(ATPase activity, coupled to transmembrane movement of substances)	GO:0008152(metabolic process)//GO:0045332(phospholipid translocation)//GO:0045494(photoreceptor cell maintenance)//GO:0006649(phospholipid transfer to membrane)//GO:0006869(lipid transport)//GO:0007601(visual perception)//GO:0007603(phototransduction, visible light)//GO:0055085(transmembrane transport)//GO:0006810(transport)//GO:0001523(retinoid metabolic process)
ABCA5	ENSG00000154265	protein_coding	-	chr17:67143354-67323385	180031	25.375	28.5747	995.982	651.664	23461	ABC13|EST90625	MIM:612503|HGNC:HGNC:35|Ensembl:ENSG00000154265|HPRD:09789|Vega:OTTHUMG00000180303	17	17q24.3	ATP binding cassette subfamily A member 5	hsa02010(ABC transporters)	GO:0016021(integral component of membrane)//GO:0005764(lysosome)//GO:0005770(late endosome)//GO:0005765(lysosomal membrane)//GO:0043231(intracellular membrane-bounded organelle)//GO:0000139(Golgi membrane)//GO:0031902(late endosome membrane)	GO:0005524(ATP binding)//GO:0042626(ATPase activity, coupled to transmembrane movement of substances)//GO:0005215(transporter activity)//GO:0016887(ATPase activity)	GO:0043691(reverse cholesterol transport)//GO:0008152(metabolic process)//GO:0006869(lipid transport)//GO:0010745(negative regulation of macrophage derived foam cell differentiation)//GO:0055085(transmembrane transport)//GO:0034375(high-density lipoprotein particle remodeling)//GO:0006810(transport)//GO:0033344(cholesterol efflux)
ABCA6	ENSG00000154262	protein_coding	-	chr17:67074842-67138029	63187	0	0	0	0	23460	EST155051	MIM:612504|HGNC:HGNC:36|Ensembl:ENSG00000154262|HPRD:10622|Vega:OTTHUMG00000180258	17	17q24.3	ATP binding cassette subfamily A member 6	hsa02010(ABC transporters)	GO:0016021(integral component of membrane)//GO:0043231(intracellular membrane-bounded organelle)	GO:0005524(ATP binding)//GO:0042626(ATPase activity, coupled to transmembrane movement of substances)	GO:0006869(lipid transport)//GO:0055085(transmembrane transport)//GO:0008152(metabolic process)
ABCA7	ENSG00000064687	protein_coding	+	chr19:1040101-1065571	25470	2.85741	1.3572	41.0725	10.8974	10347	ABCA-SSN|ABCX	MIM:605414|HGNC:HGNC:37|Ensembl:ENSG00000064687|HPRD:09255|Vega:OTTHUMG00000167547	19	19p13.3	ATP binding cassette subfamily A member 7	hsa02010(ABC transporters)	GO:0001891(phagocytic cup)//GO:0005886(plasma membrane)//GO:0043190(ATP-binding cassette (ABC) transporter complex)//GO:0009986(cell surface)//GO:0043231(intracellular membrane-bounded organelle)//GO:0005794(Golgi apparatus)//GO:0016021(integral component of membrane)//GO:0031901(early endosome membrane)//GO:0030054(cell junction)//GO:0000139(Golgi membrane)//GO:0032587(ruffle membrane)//GO:00163…	GO:0005524(ATP binding)//GO:0005215(transporter activity)//GO:0005548(phospholipid transporter activity)//GO:0034188(apolipoprotein A-I receptor activity)//GO:0016887(ATPase activity)//GO:0042626(ATPase activity, coupled to transmembrane movement of substances)	GO:0038027(apolipoprotein A-I-mediated signaling pathway)//GO:0018149(peptide cross-linking)//GO:1901076(positive regulation of engulfment of apoptotic cell)//GO:0033700(phospholipid efflux)//GO:0034504(protein localization to nucleus)//GO:0042985(negative regulation of amyloid precursor protein biosynthetic process)//GO:0010875(positive regulation of cholesterol efflux)//GO:0050766(positive regu…
ABCA8	ENSG00000141338	protein_coding	-	chr17:66863432-66951533	88101	0	0	0	0	10351	-	MIM:612505|HGNC:HGNC:38|Ensembl:ENSG00000141338|HPRD:09790|Vega:OTTHUMG00000180192	17	17q24	ATP binding cassette subfamily A member 8	hsa02010(ABC transporters)	GO:0005886(plasma membrane)//GO:0016021(integral component of membrane)//GO:0005743(mitochondrial inner membrane)	GO:0005524(ATP binding)//GO:0042626(ATPase activity, coupled to transmembrane movement of substances)//GO:0005215(transporter activity)//GO:0016887(ATPase activity)	GO:0006869(lipid transport)//GO:0055085(transmembrane transport)//GO:0006810(transport)//GO:0008152(metabolic process)
ABCA9	ENSG00000154258	protein_coding	-	chr17:66970628-67057205	86577	0	0	0	0	10350	EST640918	MIM:612507|HGNC:HGNC:39|Ensembl:ENSG00000154258|HPRD:12401|Vega:OTTHUMG00000140371	17	17q24.2	ATP binding cassette subfamily A member 9	hsa02010(ABC transporters)	GO:0016021(integral component of membrane)//GO:0005743(mitochondrial inner membrane)	GO:0005524(ATP binding)//GO:0042626(ATPase activity, coupled to transmembrane movement of substances)//GO:0005215(transporter activity)//GO:0016887(ATPase activity)	GO:0006869(lipid transport)//GO:0055085(transmembrane transport)//GO:0006810(transport)//GO:0008152(metabolic process)
ABCB1	ENSG00000085563	protein_coding	-	chr7:87133174-87461611	328437	0.126275	0	7.39133	0	5243	ABC20|CD243|CLCS|GP170|MDR1|P-GP|PGY1	MIM:171050|HGNC:HGNC:40|Ensembl:ENSG00000085563|HPRD:01370|Vega:OTTHUMG00000023393	7	7q21.12	ATP binding cassette subfamily B member 1	hsa02010(ABC transporters)//hsa04976(Bile secretion)//hsa05206(MicroRNAs in cancer)	GO:0016020(membrane)//GO:0005886(plasma membrane)//GO:0070062(extracellular exosome)//GO:0016021(integral component of membrane)//GO:0009986(cell surface)	GO:0005524(ATP binding)//GO:0008559(xenobiotic-transporting ATPase activity)//GO:0005515(protein binding)//GO:0005215(transporter activity)//GO:0042626(ATPase activity, coupled to transmembrane movement of substances)	GO:0006855(drug transmembrane transport)//GO:0044281(small molecule metabolic process)//GO:0042493(response to drug)//GO:0002481(antigen processing and presentation of exogenous protein antigen via MHC class Ib, TAP-dependent)//GO:0002489(antigen processing and presentation of endogenous peptide antigen via MHC class Ib via ER pathway, TAP-dependent)//GO:0002591(positive regulation of antigen pro…
ABCB10	ENSG00000135776	protein_coding	-	chr1:229652328-229694442	42114	45.1196	30.5771	1678.76	1470.06	23456	EST20237|M-ABC2|MTABC2	MIM:605454|HGNC:HGNC:41|Ensembl:ENSG00000135776|HPRD:09263|Vega:OTTHUMG00000039471	1	1q42.13	ATP binding cassette subfamily B member 10	hsa02010(ABC transporters)	GO:0005743(mitochondrial inner membrane)//GO:0032592(integral component of mitochondrial membrane)	GO:0005524(ATP binding)//GO:0042803(protein homodimerization activity)//GO:0005215(transporter activity)//GO:0042626(ATPase activity, coupled to transmembrane movement of substances)	GO:0055085(transmembrane transport)//GO:0006810(transport)//GO:0008152(metabolic process)
ABCB11	ENSG00000073734	protein_coding	-	chr2:169779447-169887832	108385	0.0306771	0	1.84783	0	8647	ABC16|BRIC2|BSEP|PFIC-2|PFIC2|PGY4|SPGP	MIM:603201|HGNC:HGNC:42|Ensembl:ENSG00000073734|HPRD:04436|Vega:OTTHUMG00000154039	2	2q24	ATP binding cassette subfamily B member 11	hsa02010(ABC transporters)//hsa04976(Bile secretion)	GO:0005886(plasma membrane)//GO:0005887(integral component of plasma membrane)//GO:0045177(apical part of cell)//GO:0016020(membrane)//GO:0016021(integral component of membrane)//GO:0070062(extracellular exosome)//GO:0046581(intercellular canaliculus)	GO:0005524(ATP binding)//GO:0008554(sodium-exporting ATPase activity, phosphorylative mechanism)//GO:0005215(transporter activity)//GO:0015126(canalicular bile acid transmembrane transporter activity)//GO:0042626(ATPase activity, coupled to transmembrane movement of substances)//GO:0015432(bile acid-exporting ATPase activity)	GO:0035725(sodium ion transmembrane transport)//GO:0015722(canalicular bile acid transport)//GO:0008152(metabolic process)//GO:0044281(small molecule metabolic process)//GO:0006699(bile acid biosynthetic process)//GO:0008206(bile acid metabolic process)//GO:0015721(bile acid and bile salt transport)//GO:0055085(transmembrane transport)//GO:0006810(transport)
ABCB4	ENSG00000005471	protein_coding	-	chr7:87031012-87109751	78739	0	0.296068	0	2.17948	5244	ABC21|GBD1|ICP3|MDR2|MDR2/3|MDR3|PFIC-3|PGY3	MIM:171060|HGNC:HGNC:45|Ensembl:ENSG00000005471|HPRD:01371|Vega:OTTHUMG00000023396	7	7q21.1	ATP binding cassette subfamily B member 4	hsa02010(ABC transporters)//hsa04976(Bile secretion)	GO:0030136(clathrin-coated vesicle)//GO:0005886(plasma membrane)//GO:0005887(integral component of plasma membrane)//GO:0046581(intercellular canaliculus)//GO:0016020(membrane)//GO:0045121(membrane raft)//GO:0005737(cytoplasm)//GO:0070062(extracellular exosome)//GO:0016324(apical plasma membrane)	GO:0008525(phosphatidylcholine transporter activity)//GO:0090554(phosphatidylcholine-translocating ATPase activity)//GO:0005524(ATP binding)//GO:0008559(xenobiotic-transporting ATPase activity)//GO:0042626(ATPase activity, coupled to transmembrane movement of substances)//GO:0005515(protein binding)	GO:0044255(cellular lipid metabolic process)//GO:0006855(drug transmembrane transport)//GO:0032376(positive regulation of cholesterol transport)//GO:0044281(small molecule metabolic process)//GO:0042493(response to drug)//GO:2001140(positive regulation of phospholipid transport)//GO:0002481(antigen processing and presentation of exogenous protein antigen via MHC class Ib, TAP-dependent)//GO:00024…
ABCB5	ENSG00000004846	protein_coding	+	chr7:20654829-20816658	161829	0	0.0147961	0	1.08974	340273	ABCB5alpha|ABCB5beta|EST422562	MIM:611785|HGNC:HGNC:46|Ensembl:ENSG00000004846|Vega:OTTHUMG00000094789	7	7p21.1	ATP binding cassette subfamily B member 5	hsa02010(ABC transporters)	GO:0016021(integral component of membrane)//GO:0005887(integral component of plasma membrane)//GO:0005886(plasma membrane)	GO:0005524(ATP binding)//GO:0015562(efflux transmembrane transporter activity)//GO:0042626(ATPase activity, coupled to transmembrane movement of substances)	GO:0008152(metabolic process)//GO:0002481(antigen processing and presentation of exogenous protein antigen via MHC class Ib, TAP-dependent)//GO:0002489(antigen processing and presentation of endogenous peptide antigen via MHC class Ib via ER pathway, TAP-dependent)//GO:0030154(cell differentiation)//GO:0002591(positive regulation of antigen processing and presentation of peptide antigen via MHC c…
ABCB6	ENSG00000115657	protein_coding	-	chr2:220074489-220094439	19950	7.87223	4.19486	186.631	153.653	10058	ABC|ABC14|DUH3|LAN|MCOPCB7|MTABC3|PRP|PSHK2|umat	MIM:605452|HGNC:HGNC:47|Ensembl:ENSG00000115657|HPRD:09261|Vega:OTTHUMG00000133131	2	2q36	ATP binding cassette subfamily B member 6 (Langereis blood group)	hsa02010(ABC transporters)	GO:0005768(endosome)//GO:0016021(integral component of membrane)//GO:0070062(extracellular exosome)//GO:0043190(ATP-binding cassette (ABC) transporter complex)//GO:0005886(plasma membrane)//GO:0010008(endosome membrane)//GO:0005794(Golgi apparatus)//GO:0005789(endoplasmic reticulum membrane)//GO:0005743(mitochondrial inner membrane)//GO:0031307(integral component of mitochondrial outer membrane)/…	GO:0005524(ATP binding)//GO:0020037(heme binding)//GO:0042626(ATPase activity, coupled to transmembrane movement of substances)//GO:0015232(heme transporter activity)//GO:0015562(efflux transmembrane transporter activity)//GO:0015439(heme-transporting ATPase activity)	GO:0043588(skin development)//GO:0008152(metabolic process)//GO:0007420(brain development)//GO:0006879(cellular iron ion homeostasis)//GO:0015886(heme transport)//GO:0006779(porphyrin-containing compound biosynthetic process)//GO:0055085(transmembrane transport)//GO:0006810(transport)
ABCB7	ENSG00000131269	protein_coding	-	chrX:74273114-74376567	103453	24.2302	33.7545	611.633	796.599	22	ABC7|ASAT|Atm1p|EST140535	MIM:300135|HGNC:HGNC:48|Ensembl:ENSG00000131269|HPRD:02137|Vega:OTTHUMG00000021862	X	Xq13.3	ATP binding cassette subfamily B member 7	hsa02010(ABC transporters)	GO:0016021(integral component of membrane)//GO:0005739(mitochondrion)//GO:0005743(mitochondrial inner membrane)	GO:0005524(ATP binding)//GO:0015232(heme transporter activity)//GO:0042626(ATPase activity, coupled to transmembrane movement of substances)	GO:0008152(metabolic process)//GO:0044281(small molecule metabolic process)//GO:0006879(cellular iron ion homeostasis)//GO:0015886(heme transport)//GO:0055085(transmembrane transport)//GO:0006810(transport)
ABCB8	ENSG00000197150	protein_coding	+	chr7:150725509-150744869	19360	6.23354	2.0093	72.0655	27.2435	11194	EST328128|M-ABC1|MABC1	MIM:605464|HGNC:HGNC:49|Ensembl:ENSG00000197150|HPRD:10400|Vega:OTTHUMG00000158686	7	7q36	ATP binding cassette subfamily B member 8	hsa02010(ABC transporters)	GO:0016021(integral component of membrane)//GO:0043190(ATP-binding cassette (ABC) transporter complex)//GO:0016020(membrane)//GO:0005743(mitochondrial inner membrane)//GO:0005740(mitochondrial envelope)//GO:0005739(mitochondrion)//GO:0005730(nucleolus)//GO:0005634(nucleus)	GO:0005524(ATP binding)//GO:0005215(transporter activity)//GO:0042626(ATPase activity, coupled to transmembrane movement of substances)	GO:0055085(transmembrane transport)//GO:0006810(transport)//GO:0008152(metabolic process)
ABCB9	ENSG00000150967	protein_coding	-	chr12:123405497-123467456	61959	0.817049	0.111699	35.1088	2.17948	23457	EST122234|TAPL	MIM:605453|HGNC:HGNC:50|Ensembl:ENSG00000150967|HPRD:09262|Vega:OTTHUMG00000168769	12	12q24	ATP binding cassette subfamily B member 9	hsa02010(ABC transporters)//hsa04142(Lysosome)	GO:0016021(integral component of membrane)//GO:0030176(integral component of endoplasmic reticulum membrane)//GO:0005765(lysosomal membrane)//GO:0005783(endoplasmic reticulum)//GO:0005769(early endosome)//GO:0005764(lysosome)	GO:0042803(protein homodimerization activity)//GO:0005524(ATP binding)//GO:0022891(substrate-specific transmembrane transporter activity)//GO:0015440(peptide-transporting ATPase activity)//GO:0015421(oligopeptide-transporting ATPase activity)//GO:0005515(protein binding)	GO:0008152(metabolic process)//GO:0002481(antigen processing and presentation of exogenous protein antigen via MHC class Ib, TAP-dependent)//GO:0002489(antigen processing and presentation of endogenous peptide antigen via MHC class Ib via ER pathway, TAP-dependent)//GO:0002591(positive regulation of antigen processing and presentation of peptide antigen via MHC class I)//GO:0002474(antigen proces…
ABCC1	ENSG00000103222	protein_coding	+	chr16:16043433-16236931	193498	12.4743	12.9819	936.851	1025.44	4363	ABC29|ABCC|GS-X|MRP|MRP1	MIM:158343|HGNC:HGNC:51|Ensembl:ENSG00000103222|HPRD:01153|Vega:OTTHUMG00000048267	16	16p13.1	ATP binding cassette subfamily C member 1	hsa02010(ABC transporters)//hsa04071(Sphingolipid signaling pathway)//hsa04977(Vitamin digestion and absorption)//hsa05206(MicroRNAs in cancer)	GO:0016021(integral component of membrane)//GO:0005887(integral component of plasma membrane)//GO:0016020(membrane)//GO:0005886(plasma membrane)//GO:0016323(basolateral plasma membrane)//GO:0070062(extracellular exosome)	GO:0005524(ATP binding)//GO:0016887(ATPase activity)//GO:0005215(transporter activity)//GO:0042626(ATPase activity, coupled to transmembrane movement of substances)	GO:0006691(leukotriene metabolic process)//GO:0008152(metabolic process)//GO:0019369(arachidonic acid metabolic process)//GO:0042493(response to drug)//GO:0044281(small molecule metabolic process)//GO:0055085(transmembrane transport)//GO:0006810(transport)//GO:0006767(water-soluble vitamin metabolic process)//GO:0009235(cobalamin metabolic process)//GO:0006766(vitamin metabolic process)
ABCC10	ENSG00000124574	protein_coding	+	chr6:43395103-43424370	29267	2.45815	7.03038	103.479	79.5509	89845	EST182763|MRP7|SIMRP7	MIM:612509|HGNC:HGNC:52|Ensembl:ENSG00000124574|HPRD:07623|Vega:OTTHUMG00000014733	6	6p21.1	ATP binding cassette subfamily C member 10	hsa02010(ABC transporters)	GO:0005765(lysosomal membrane)//GO:0016021(integral component of membrane)//GO:0005886(plasma membrane)	GO:0005524(ATP binding)//GO:0042626(ATPase activity, coupled to transmembrane movement of substances)	GO:0055085(transmembrane transport)//GO:0008152(metabolic process)
ABCC11	ENSG00000121270	protein_coding	-	chr16:48198862-48482313	283451	0	0	0	0	85320	EWWD|MRP8|WW	MIM:607040|HGNC:HGNC:14639|Ensembl:ENSG00000121270|HPRD:06127|Vega:OTTHUMG00000133146	16	16q12.1	ATP binding cassette subfamily C member 11	hsa02010(ABC transporters)	GO:0016021(integral component of membrane)//GO:0005887(integral component of plasma membrane)//GO:0005886(plasma membrane)//GO:0070062(extracellular exosome)	GO:0005524(ATP binding)//GO:0015216(purine nucleotide transmembrane transporter activity)//GO:0008514(organic anion transmembrane transporter activity)//GO:0042626(ATPase activity, coupled to transmembrane movement of substances)	GO:0055085(transmembrane transport)//GO:0008152(metabolic process)//GO:0015711(organic anion transport)//GO:0015865(purine nucleotide transport)
ABCC12	ENSG00000140798	protein_coding	-	chr16:48116883-48189929	73046	0	0	0	0	94160	MRP9	MIM:607041|HGNC:HGNC:14640|Ensembl:ENSG00000140798|HPRD:06128|Vega:OTTHUMG00000133143	16	16q12.1	ATP binding cassette subfamily C member 12	hsa02010(ABC transporters)	GO:0016021(integral component of membrane)	GO:0005524(ATP binding)//GO:0042626(ATPase activity, coupled to transmembrane movement of substances)	GO:0055085(transmembrane transport)//GO:0008152(metabolic process)
ABCC2	ENSG00000023839	protein_coding	+	chr10:101542488-101611949	69461	1.14008	0	76.6851	0	1244	ABC30|CMOAT|DJS|MRP2|cMRP	MIM:601107|HGNC:HGNC:53|Ensembl:ENSG00000023839|HPRD:03065|Vega:OTTHUMG00000018895	10	10q24	ATP binding cassette subfamily C member 2	hsa02010(ABC transporters)//hsa04976(Bile secretion)	GO:0005886(plasma membrane)//GO:0005887(integral component of plasma membrane)//GO:0016324(apical plasma membrane)//GO:0009986(cell surface)	GO:0005524(ATP binding)//GO:0008514(organic anion transmembrane transporter activity)//GO:0005515(protein binding)//GO:0019904(protein domain specific binding)//GO:0042626(ATPase activity, coupled to transmembrane movement of substances)	GO:0006855(drug transmembrane transport)//GO:0008152(metabolic process)//GO:0009408(response to heat)//GO:0006979(response to oxidative stress)//GO:0015711(organic anion transport)//GO:0031427(response to methotrexate)//GO:0046685(response to arsenic-containing substance)//GO:0070327(thyroid hormone transport)//GO:0030644(cellular chloride ion homeostasis)//GO:0043627(response to estrogen)//GO:00…
ABCC3	ENSG00000108846	protein_coding	+	chr17:48712137-48769613	57476	0.0335457	0	0.923917	0	8714	ABC31|EST90757|MLP2|MOAT-D|MRP3|cMOAT2	MIM:604323|HGNC:HGNC:54|Ensembl:ENSG00000108846|HPRD:06826|Vega:OTTHUMG00000162245	17	17q22	ATP binding cassette subfamily C member 3	hsa02010(ABC transporters)//hsa04976(Bile secretion)	GO:0016020(membrane)//GO:0005886(plasma membrane)//GO:0005887(integral component of plasma membrane)	GO:0005524(ATP binding)//GO:0008514(organic anion transmembrane transporter activity)//GO:0042626(ATPase activity, coupled to transmembrane movement of substances)	GO:0055085(transmembrane transport)//GO:0006810(transport)//GO:0044281(small molecule metabolic process)//GO:0008206(bile acid metabolic process)//GO:0015721(bile acid and bile salt transport)
ABCC4	ENSG00000125257	protein_coding	-	chr13:95672082-95953687	281605	7.24184	9.71101	512.774	698.522	10257	MOAT-B|MOATB|MRP4	MIM:605250|HGNC:HGNC:55|Ensembl:ENSG00000125257|HPRD:05583|Vega:OTTHUMG00000017216	13	13q32	ATP binding cassette subfamily C member 4	hsa02010(ABC transporters)//hsa04024(cAMP signaling pathway)//hsa04976(Bile secretion)	GO:0016323(basolateral plasma membrane)//GO:0016020(membrane)//GO:0005886(plasma membrane)//GO:0016021(integral component of membrane)//GO:0031088(platelet dense granule membrane)	GO:0005524(ATP binding)//GO:0016404(15-hydroxyprostaglandin dehydrogenase (NAD+) activity)//GO:0042626(ATPase activity, coupled to transmembrane movement of substances)	GO:0055114(oxidation-reduction process)//GO:0030168(platelet activation)//GO:0042384(cilium assembly)//GO:0007596(blood coagulation)//GO:0002576(platelet degranulation)//GO:0032310(prostaglandin secretion)//GO:0008150(biological_process)//GO:0055085(transmembrane transport)
ABCC5	ENSG00000114770	protein_coding	-	chr3:183637721-183735803	98082	9.07989	6.414	577.448	262.627	10057	ABC33|EST277145|MOAT-C|MOATC|MRP5|SMRP|pABC11	MIM:605251|HGNC:HGNC:56|Ensembl:ENSG00000114770|HPRD:06898|Vega:OTTHUMG00000156871	3	3q27	ATP binding cassette subfamily C member 5	hsa02010(ABC transporters)	GO:0016020(membrane)//GO:0016021(integral component of membrane)//GO:0005887(integral component of plasma membrane)//GO:0005886(plasma membrane)	GO:0005524(ATP binding)//GO:0008514(organic anion transmembrane transporter activity)//GO:0042626(ATPase activity, coupled to transmembrane movement of substances)	GO:0044281(small molecule metabolic process)//GO:0030212(hyaluronan metabolic process)//GO:0015711(organic anion transport)//GO:0005975(carbohydrate metabolic process)//GO:0055085(transmembrane transport)//GO:0006810(transport)//GO:0030213(hyaluronan biosynthetic process)//GO:0030203(glycosaminoglycan metabolic process)
ABCC6	ENSG00000091262	protein_coding	-	chr16:16242784-16318118	75334	11.967	8.39336	244.838	101.346	368	ABC34|ARA|EST349056|GACI2|MLP1|MOAT-E|MOATE|MRP6|PXE|PXE1|URG7	MIM:603234|HGNC:HGNC:57|Ensembl:ENSG00000091262|HPRD:04453|Vega:OTTHUMG00000129967	16	16p13.1	ATP binding cassette subfamily C member 6	hsa02010(ABC transporters)	GO:0016021(integral component of membrane)//GO:0016328(lateral plasma membrane)//GO:0005789(endoplasmic reticulum membrane)//GO:0005886(plasma membrane)//GO:0016323(basolateral plasma membrane)//GO:0005634(nucleus)//GO:0016324(apical plasma membrane)	GO:0005524(ATP binding)//GO:0005215(transporter activity)//GO:0042626(ATPase activity, coupled to transmembrane movement of substances)	GO:0055085(transmembrane transport)//GO:0006810(transport)//GO:0008152(metabolic process)//GO:0007601(visual perception)//GO:0042493(response to drug)
ABCC8	ENSG00000006071	protein_coding	-	chr11:17414431-17498449	84018	5.63415	2.40249	60.9785	15.2563	6833	ABC36|HHF1|HI|HRINS|MRP8|PHHI|SUR|SUR1|SUR1delta2|TNDM2	MIM:600509|HGNC:HGNC:59|Ensembl:ENSG00000006071|HPRD:02741|Vega:OTTHUMG00000166316	11	11p15.1	ATP binding cassette subfamily C member 8	hsa02010(ABC transporters)//hsa04911(Insulin secretion)//hsa04930(Type II diabetes mellitus)	GO:0030672(synaptic vesicle membrane)//GO:0016021(integral component of membrane)//GO:0008076(voltage-gated potassium channel complex)//GO:0005886(plasma membrane)//GO:0042383(sarcolemma)	GO:0005267(potassium channel activity)//GO:0008281(sulfonylurea receptor activity)//GO:0005524(ATP binding)//GO:0044325(ion channel binding)//GO:0019905(syntaxin binding)//GO:0042626(ATPase activity, coupled to transmembrane movement of substances)	GO:0032868(response to insulin)//GO:0050796(regulation of insulin secretion)//GO:0008152(metabolic process)//GO:0044281(small molecule metabolic process)//GO:0042493(response to drug)//GO:0071805(potassium ion transmembrane transport)//GO:0032496(response to lipopolysaccharide)//GO:0007268(synaptic transmission)//GO:0043268(positive regulation of potassium ion transport)//GO:0006813(potassium ion…
ABCC9	ENSG00000069431	protein_coding	-	chr12:21950334-22094336	144002	0	0	0	0	10060	ABC37|ATFB12|CANTU|CMD1O|SUR2	MIM:601439|HGNC:HGNC:60|Ensembl:ENSG00000069431|HPRD:03258|Vega:OTTHUMG00000169094	12	12p12.1	ATP binding cassette subfamily C member 9	hsa02010(ABC transporters)	GO:0016021(integral component of membrane)//GO:0008076(voltage-gated potassium channel complex)//GO:0005886(plasma membrane)//GO:0030017(sarcomere)//GO:0042383(sarcolemma)//GO:0008282(ATP-sensitive potassium channel complex)	GO:0005267(potassium channel activity)//GO:0008281(sulfonylurea receptor activity)//GO:0015459(potassium channel regulator activity)//GO:0005524(ATP binding)//GO:0005215(transporter activity)//GO:0044325(ion channel binding)//GO:0042626(ATPase activity, coupled to transmembrane movement of substances)	GO:0008152(metabolic process)//GO:0061337(cardiac conduction)//GO:0010107(potassium ion import)//GO:1903779(regulation of cardiac conduction)//GO:0007268(synaptic transmission)//GO:0006813(potassium ion transport)//GO:0051607(defense response to virus)//GO:0055085(transmembrane transport)//GO:0007165(signal transduction)
ABCD1	ENSG00000101986	protein_coding	+	chrX:152990322-153051187	60865	0.807765	0.0478468	18.4783	2.17948	215	ABC42|ALD|ALDP|AMN	MIM:300371|HGNC:HGNC:61|Ensembl:ENSG00000101986|HPRD:02300|Vega:OTTHUMG00000024215	X	Xq28	ATP binding cassette subfamily D member 1	hsa02010(ABC transporters)//hsa04146(Peroxisome)	GO:0005777(peroxisome)//GO:0016020(membrane)//GO:0048471(perinuclear region of cytoplasm)//GO:0016021(integral component of membrane)//GO:0005779(integral component of peroxisomal membrane)//GO:0005739(mitochondrion)//GO:0005778(peroxisomal membrane)//GO:0005829(cytosol)//GO:0005737(cytoplasm)	GO:0042802(identical protein binding)//GO:0042803(protein homodimerization activity)//GO:0005524(ATP binding)//GO:0019899(enzyme binding)//GO:0005215(transporter activity)//GO:0005325(peroxisomal fatty-acyl-CoA transporter activity)//GO:0016887(ATPase activity)//GO:0042626(ATPase activity, coupled to transmembrane movement of substances)//GO:0005515(protein binding)	GO:0033559(unsaturated fatty acid metabolic process)//GO:0044255(cellular lipid metabolic process)//GO:0007031(peroxisome organization)//GO:0044281(small molecule metabolic process)//GO:0042758(long-chain fatty acid catabolic process)//GO:0042760(very long-chain fatty acid catabolic process)//GO:0015919(peroxisomal membrane transport)//GO:0006635(fatty acid beta-oxidation)//GO:0043651(linoleic ac…
ABCD2	ENSG00000173208	protein_coding	-	chr12:39943834-40013553	69719	0.0931108	0.921423	7.39133	73.0125	225	ABC39|ALDL1|ALDR|ALDRP|hALDR	MIM:601081|HGNC:HGNC:66|Ensembl:ENSG00000173208|HPRD:03051|Vega:OTTHUMG00000169337	12	12q12	ATP binding cassette subfamily D member 2	hsa02010(ABC transporters)//hsa04146(Peroxisome)	GO:0005777(peroxisome)//GO:0016021(integral component of membrane)//GO:0043231(intracellular membrane-bounded organelle)//GO:0005778(peroxisomal membrane)//GO:0005829(cytosol)	GO:0005524(ATP binding)//GO:0042803(protein homodimerization activity)//GO:0005515(protein binding)//GO:0042626(ATPase activity, coupled to transmembrane movement of substances)	GO:0042760(very long-chain fatty acid catabolic process)//GO:0032000(positive regulation of fatty acid beta-oxidation)//GO:0006635(fatty acid beta-oxidation)//GO:0000038(very long-chain fatty acid metabolic process)//GO:0055085(transmembrane transport)
ABCD3	ENSG00000117528	protein_coding	+	chr1:94883932-94984222	100290	50.009	58.1169	2210.93	2357.1	5825	ABC43|CBAS5|PMP70|PXMP1|ZWS2	MIM:170995|HGNC:HGNC:67|Ensembl:ENSG00000117528|HPRD:01368|Vega:OTTHUMG00000010717	1	1p21.3	ATP binding cassette subfamily D member 3	hsa02010(ABC transporters)//hsa04146(Peroxisome)	GO:0005743(mitochondrial inner membrane)//GO:0016020(membrane)//GO:0005777(peroxisome)//GO:0005829(cytosol)//GO:0043231(intracellular membrane-bounded organelle)//GO:0005782(peroxisomal matrix)//GO:0016021(integral component of membrane)//GO:0005778(peroxisomal membrane)	GO:0042803(protein homodimerization activity)//GO:0005524(ATP binding)//GO:0005324(long-chain fatty acid transporter activity)//GO:0016887(ATPase activity)//GO:0042626(ATPase activity, coupled to transmembrane movement of substances)//GO:0043621(protein self-association)//GO:0005515(protein binding)	GO:0007031(peroxisome organization)//GO:0042493(response to drug)//GO:0042760(very long-chain fatty acid catabolic process)//GO:0006635(fatty acid beta-oxidation)//GO:0015910(peroxisomal long-chain fatty acid import)//GO:0014070(response to organic cyclic compound)//GO:0055085(transmembrane transport)//GO:0006633(fatty acid biosynthetic process)
ABCD4	ENSG00000119688	protein_coding	-	chr14:74752125-74769759	17634	40.6973	39.6125	577.705	455.511	5826	ABC41|EST352188|MAHCJ|P70R|P79R|PMP69|PXMP1L	MIM:603214|HGNC:HGNC:68|Ensembl:ENSG00000119688|HPRD:04446|Vega:OTTHUMG00000171207	14	14q24.3	ATP binding cassette subfamily D member 4	hsa02010(ABC transporters)//hsa04146(Peroxisome)	GO:0016021(integral component of membrane)//GO:0043190(ATP-binding cassette (ABC) transporter complex)//GO:0005789(endoplasmic reticulum membrane)//GO:0005777(peroxisome)//GO:0005765(lysosomal membrane)//GO:0005778(peroxisomal membrane)	GO:0005524(ATP binding)//GO:0016887(ATPase activity)//GO:0042626(ATPase activity, coupled to transmembrane movement of substances)	GO:0008152(metabolic process)//GO:0044281(small molecule metabolic process)//GO:0055085(transmembrane transport)//GO:0009235(cobalamin metabolic process)//GO:0006767(water-soluble vitamin metabolic process)//GO:0006766(vitamin metabolic process)
ABCE1	ENSG00000164163	protein_coding	+	chr4:145888263-146101313	213050	145.594	129.929	5819.75	6116.7	6059	ABC38|OABP|RLI|RNASEL1|RNASELI|RNS4I	MIM:601213|HGNC:HGNC:69|Ensembl:ENSG00000164163|HPRD:03132|Vega:OTTHUMG00000161478	4	4q31	ATP binding cassette subfamily E member 1		GO:0016020(membrane)//GO:0005739(mitochondrion)//GO:0005759(mitochondrial matrix)//GO:0005737(cytoplasm)	GO:0005524(ATP binding)//GO:0005515(protein binding)//GO:0016887(ATPase activity)//GO:0008428(ribonuclease inhibitor activity)	GO:0043086(negative regulation of catalytic activity)//GO:0008152(metabolic process)//GO:0006401(RNA catabolic process)//GO:0016032(viral process)//GO:0009615(response to virus)//GO:0055085(transmembrane transport)
ABCF1	ENSG00000204574	protein_coding	+	chr6:30539152-30564956	25804	117.381	76.5079	1566.96	1049.42	23	ABC27|ABC50	MIM:603429|HGNC:HGNC:70|Ensembl:ENSG00000204574|HPRD:09139|Vega:OTTHUMG00000031094	6	6p21.33	ATP binding cassette subfamily F member 1		GO:0005635(nuclear envelope)//GO:0016020(membrane)//GO:0005829(cytosol)//GO:0042788(polysomal ribosome)//GO:0005654(nucleoplasm)//GO:0005840(ribosome)//GO:0005737(cytoplasm)	GO:0043022(ribosome binding)//GO:0005524(ATP binding)//GO:0008135(translation factor activity, RNA binding)//GO:0008494(translation activator activity)//GO:0016887(ATPase activity)//GO:0044822(poly(A) RNA binding)//GO:0005515(protein binding)	GO:0006954(inflammatory response)//GO:0008152(metabolic process)//GO:0006413(translational initiation)//GO:0006412(translation)//GO:0045727(positive regulation of translation)//GO:0042254(ribosome biogenesis)//GO:0055085(transmembrane transport)
ABCF2	ENSG00000033050	protein_coding	-	chr7:150904922-150924316	19394	23.7615	18.3912	383.425	441.344	10061	ABC28|EST133090|HUSSY-18|HUSSY18	MIM:612510|HGNC:HGNC:71|Ensembl:ENSG00000033050|HPRD:12403|Vega:OTTHUMG00000154570	7	7q36	ATP binding cassette subfamily F member 2		GO:0016020(membrane)//GO:0005740(mitochondrial envelope)//GO:0043190(ATP-binding cassette (ABC) transporter complex)	GO:0005524(ATP binding)//GO:0016887(ATPase activity)//GO:0005215(transporter activity)	GO:0006810(transport)//GO:0008152(metabolic process)
ABCF3	ENSG00000161204	protein_coding	+	chr3:183851806-184402546	550740	3.14661	3.21618	49.8915	55.5767	55324	EST201864	HGNC:HGNC:72|Ensembl:ENSG00000161204|HPRD:12404|Vega:OTTHUMG00000156824	3	3q27.1	ATP binding cassette subfamily F member 3		GO:0016020(membrane)	GO:0005524(ATP binding)//GO:0005515(protein binding)//GO:0016887(ATPase activity)	GO:0008152(metabolic process)//GO:0051607(defense response to virus)
ABCG1	ENSG00000160179	protein_coding	+	chr21:43619798-43717354	97556	0.258513	0.0918067	9.23917	3.26922	9619	ABC8|WHITE1	MIM:603076|HGNC:HGNC:73|Ensembl:ENSG00000160179|HPRD:04355|Vega:OTTHUMG00000086791	21	21q22.3	ATP binding cassette subfamily G member 1	hsa02010(ABC transporters)	GO:0005768(endosome)//GO:0016021(integral component of membrane)//GO:0005887(integral component of plasma membrane)//GO:0055037(recycling endosome)//GO:0009897(external side of plasma membrane)//GO:0005789(endoplasmic reticulum membrane)//GO:0005794(Golgi apparatus)//GO:0005886(plasma membrane)//GO:0043231(intracellular membrane-bounded organelle)//GO:0005739(mitochondrion)//GO:0000139(Golgi memb…	GO:0015485(cholesterol binding)//GO:0046982(protein heterodimerization activity)//GO:0034437(glycoprotein transporter activity)//GO:0005524(ATP binding)//GO:0005515(protein binding)//GO:0017127(cholesterol transporter activity)//GO:0042803(protein homodimerization activity)//GO:0005548(phospholipid transporter activity)//GO:0043531(ADP binding)//GO:0034041(sterol-transporting ATPase activity)//GO…	GO:0008152(metabolic process)//GO:0034374(low-density lipoprotein particle remodeling)//GO:0032367(intracellular cholesterol transport)//GO:0010875(positive regulation of cholesterol efflux)//GO:0055091(phospholipid homeostasis)//GO:0010745(negative regulation of macrophage derived foam cell differentiation)//GO:0045542(positive regulation of cholesterol biosynthetic process)//GO:0033993(response…
ABCG2	ENSG00000118777	protein_coding	-	chr4:89011415-89152474	141059	1.32889	0.101725	23.0979	5.44869	9429	ABC15|ABCP|BCRP|BCRP1|BMDP|CD338|CDw338|EST157481|GOUT1|MRX|MXR|MXR-1|MXR1|UAQTL1	MIM:603756|HGNC:HGNC:74|Ensembl:ENSG00000118777|HPRD:04783|Vega:OTTHUMG00000130601	4	4q22	ATP binding cassette subfamily G member 2 (Junior blood group)	hsa02010(ABC transporters)//hsa04976(Bile secretion)	GO:0016021(integral component of membrane)//GO:0005634(nucleus)//GO:0005886(plasma membrane)//GO:0031966(mitochondrial membrane)	GO:0042803(protein homodimerization activity)//GO:0005524(ATP binding)//GO:0008559(xenobiotic-transporting ATPase activity)//GO:0005215(transporter activity)//GO:0015232(heme transporter activity)//GO:0042626(ATPase activity, coupled to transmembrane movement of substances)//GO:0005515(protein binding)	GO:0006855(drug transmembrane transport)//GO:0015886(heme transport)//GO:0044281(small molecule metabolic process)//GO:0042493(response to drug)//GO:0006879(cellular iron ion homeostasis)//GO:0042908(xenobiotic transport)//GO:0055085(transmembrane transport)//GO:0006810(transport)//GO:0046415(urate metabolic process)
ABCG4	ENSG00000172350	protein_coding	+	chr11:119019721-119033360	13639	0.957584	0.840498	34.1849	40.3203	64137	WHITE2	MIM:607784|HGNC:HGNC:13884|Ensembl:ENSG00000172350|HPRD:12130|Vega:OTTHUMG00000166169	11	11q23.3	ATP binding cassette subfamily G member 4	hsa02010(ABC transporters)	GO:0005886(plasma membrane)//GO:0016021(integral component of membrane)	GO:0042803(protein homodimerization activity)//GO:0005524(ATP binding)//GO:0034041(sterol-transporting ATPase activity)//GO:0046982(protein heterodimerization activity)//GO:0016887(ATPase activity)//GO:0005515(protein binding)//GO:0017127(cholesterol transporter activity)	GO:0055085(transmembrane transport)//GO:0008152(metabolic process)//GO:0033344(cholesterol efflux)
ABCG5	ENSG00000138075	protein_coding	-	chr2:44039610-44066004	26394	0	0	0	0	64240	STSL	MIM:605459|HGNC:HGNC:13886|Ensembl:ENSG00000138075|HPRD:05678|Vega:OTTHUMG00000128758	2	2p21	ATP binding cassette subfamily G member 5	hsa02010(ABC transporters)//hsa04975(Fat digestion and absorption)//hsa04976(Bile secretion)	GO:0016021(integral component of membrane)//GO:0043235(receptor complex)//GO:0043190(ATP-binding cassette (ABC) transporter complex)//GO:0005886(plasma membrane)//GO:0016324(apical plasma membrane)	GO:0005524(ATP binding)//GO:0017127(cholesterol transporter activity)//GO:0046982(protein heterodimerization activity)//GO:0016887(ATPase activity)//GO:0042626(ATPase activity, coupled to transmembrane movement of substances)//GO:0005515(protein binding)	GO:0008152(metabolic process)//GO:0044281(small molecule metabolic process)//GO:0042493(response to drug)//GO:0010949(negative regulation of intestinal phytosterol absorption)//GO:0007588(excretion)//GO:0030299(intestinal cholesterol absorption)//GO:0010212(response to ionizing radiation)//GO:0042632(cholesterol homeostasis)//GO:0007584(response to nutrient)//GO:0045796(negative regulation of int…
ABCG8	ENSG00000143921	protein_coding	+	chr2:44066102-44105605	39503	0	0	0	0	64241	GBD4|STSL	MIM:605460|HGNC:HGNC:13887|Ensembl:ENSG00000143921|HPRD:05679|Vega:OTTHUMG00000128756	2	2p21	ATP binding cassette subfamily G member 8	hsa02010(ABC transporters)//hsa04975(Fat digestion and absorption)//hsa04976(Bile secretion)	GO:0005886(plasma membrane)//GO:0043190(ATP-binding cassette (ABC) transporter complex)//GO:0043235(receptor complex)//GO:0016324(apical plasma membrane)	GO:0005524(ATP binding)//GO:0017127(cholesterol transporter activity)//GO:0046982(protein heterodimerization activity)//GO:0016887(ATPase activity)//GO:0042626(ATPase activity, coupled to transmembrane movement of substances)//GO:0005515(protein binding)	GO:0044281(small molecule metabolic process)//GO:0042493(response to drug)//GO:0030299(intestinal cholesterol absorption)//GO:0010949(negative regulation of intestinal phytosterol absorption)//GO:0007588(excretion)//GO:0015914(phospholipid transport)//GO:0042632(cholesterol homeostasis)//GO:0007584(response to nutrient)//GO:0045796(negative regulation of intestinal cholesterol absorption)//GO:005…
ABHD1	ENSG00000143994	protein_coding	+	chr2:27346681-27357543	10862	0.637649	0	2.77175	0	84696	LABH1	MIM:612195|HGNC:HGNC:17553|Ensembl:ENSG00000143994|HPRD:07468|Vega:OTTHUMG00000097072	2	2p23.3	abhydrolase domain containing 1		GO:0016021(integral component of membrane)	GO:0003674(molecular_function)//GO:0052689(carboxylic ester hydrolase activity)//GO:0005515(protein binding)//GO:0016787(hydrolase activity)	GO:0008152(metabolic process)//GO:0008150(biological_process)
ABHD10	ENSG00000144827	protein_coding	+	chr3:111697856-111712210	14354	50.2282	48.0409	1589.14	1509.29	55347	-	HGNC:HGNC:25656|Ensembl:ENSG00000144827|HPRD:07751|Vega:OTTHUMG00000159280	3	3q13.2	abhydrolase domain containing 10		GO:0005739(mitochondrion)//GO:0005759(mitochondrial matrix)//GO:0005829(cytosol)	GO:0004553(hydrolase activity, hydrolyzing O-glycosyl compounds)	GO:0006805(xenobiotic metabolic process)//GO:0044281(small molecule metabolic process)//GO:0052695(cellular glucuronidation)//GO:0019391(glucuronoside catabolic process)
ABHD11	ENSG00000106077	protein_coding	-	chr7:73150423-73153197	2774	2.61577	4.41536	42.5002	73.0125	83451	PP1226|WBSCR21	HGNC:HGNC:16407|Ensembl:ENSG00000106077|HPRD:15658|Vega:OTTHUMG00000130029	7	7q11.23	abhydrolase domain containing 11		GO:0005739(mitochondrion)//GO:0005575(cellular_component)	GO:0003674(molecular_function)//GO:0016787(hydrolase activity)	GO:0008152(metabolic process)//GO:0008150(biological_process)
ABHD12	ENSG00000100997	protein_coding	-	chr20:25228704-25371619	142915	13.4131	9.76851	136.74	212.499	26090	ABHD12A|BEM46L2|C20orf22|PHARC|dJ965G21.2	MIM:613599|HGNC:HGNC:15868|Ensembl:ENSG00000100997|HPRD:07094|Vega:OTTHUMG00000032121	20	20p11.21	abhydrolase domain containing 12		GO:0016021(integral component of membrane)//GO:0032281(AMPA glutamate receptor complex)//GO:0005886(plasma membrane)	GO:0047372(acylglycerol lipase activity)	GO:0007628(adult walking behavior)//GO:0008152(metabolic process)//GO:0006660(phosphatidylserine catabolic process)//GO:0030168(platelet activation)//GO:0010996(response to auditory stimulus)//GO:0007596(blood coagulation)//GO:0046464(acylglycerol catabolic process)
ABHD12B	ENSG00000131969	protein_coding	+	chr14:51314839-51413305	98466	0	0	0	0	145447	BEM46L3|C14orf29|c14_5314	HGNC:HGNC:19837|Ensembl:ENSG00000131969|Vega:OTTHUMG00000140286	14	14q22.1	abhydrolase domain containing 12B			GO:0016787(hydrolase activity)	GO:0008152(metabolic process)
ABHD13	ENSG00000139826	protein_coding	+	chr13:108870726-108886603	15877	6.71037	5.86385	453.643	395.575	84945	BEM46L1|C13orf6|bA153I24.2	HGNC:HGNC:20293|Ensembl:ENSG00000139826|HPRD:12618|Vega:OTTHUMG00000017330	13	13q33.3	abhydrolase domain containing 13		GO:0016020(membrane)//GO:0016021(integral component of membrane)	GO:0016787(hydrolase activity)	GO:0008152(metabolic process)
ABHD14A	ENSG00000248487	protein_coding	+	chr3:51989329-52023213	33884	2.778	0	32.3371	0	25864	DORZ1	HGNC:HGNC:24538|Ensembl:ENSG00000248487|HPRD:08530|Vega:OTTHUMG00000157818	3	3p21.1	abhydrolase domain containing 14A		GO:0016021(integral component of membrane)//GO:0070062(extracellular exosome)//GO:0005737(cytoplasm)	GO:0016787(hydrolase activity)	GO:0008152(metabolic process)
ABHD14A-ACY1	ENSG00000114786	protein_coding	+	chr3:51989329-52023213	33884	4.93631e-56	1.13423e-26	9.90016e-55	2.25852e-25	100526760	-	HGNC:HGNC:38856|Ensembl:ENSG00000114786|Vega:OTTHUMG00000166447	3	3p	ABHD14A-ACY1 readthrough		GO:0005737(cytoplasm)	GO:0008237(metallopeptidase activity)//GO:0004046(aminoacylase activity)	GO:0006508(proteolysis)//GO:0006520(cellular amino acid metabolic process)
ABHD14B	ENSG00000114779	protein_coding	-	chr3:51989329-52023213	33884	14.7753	20.5824	280.871	392.306	84836	CIB|HEL-S-299	HGNC:HGNC:28235|Ensembl:ENSG00000114779|HPRD:17504|Vega:OTTHUMG00000157816	3	3p21.2	abhydrolase domain containing 14B		GO:0005730(nucleolus)//GO:0070062(extracellular exosome)//GO:0005634(nucleus)//GO:0005737(cytoplasm)//GO:0005829(cytosol)	GO:0005515(protein binding)//GO:0016787(hydrolase activity)	GO:0044281(small molecule metabolic process)//GO:0008152(metabolic process)//GO:0006805(xenobiotic metabolic process)//GO:0045944(positive regulation of transcription from RNA polymerase II promoter)//GO:0050427(3'-phosphoadenosine 5'-phosphosulfate metabolic process)
ABHD15	ENSG00000168792	protein_coding	-	chr17:27887564-28513493	625929	2.16774	1.4413	97.0112	64.2946	116236	-	HGNC:HGNC:26971|Ensembl:ENSG00000168792|HPRD:14014|Vega:OTTHUMG00000179721	17	17q11.2	abhydrolase domain containing 15		GO:0016020(membrane)//GO:0005576(extracellular region)	GO:0016787(hydrolase activity)	GO:0008152(metabolic process)
ABHD16A	ENSG00000204427	protein_coding	-	chr6:31654725-31685695	30970	5.07563	9.37556	59.2849	66.5228	7920	BAT5|D6S82E|NG26|PP199	MIM:142620|HGNC:HGNC:13921|Ensembl:ENSG00000204427|HPRD:15929|Vega:OTTHUMG00000031177	6	6p21.3	abhydrolase domain containing 16A		GO:0016021(integral component of membrane)	GO:0005515(protein binding)//GO:0016787(hydrolase activity)	GO:0008152(metabolic process)
ABHD16B	ENSG00000183260	protein_coding	+	chr20:62492565-62494341	1776	0	0	0	0	140701	C20orf135|dJ591C20.1	HGNC:HGNC:16128|Ensembl:ENSG00000183260|HPRD:12746|Vega:OTTHUMG00000033010	20	20q13.33	abhydrolase domain containing 16B			GO:0016787(hydrolase activity)	GO:0008152(metabolic process)
ABHD17A	ENSG00000129968	protein_coding	-	chr19:1876808-1885546	8738	2.58355	3.27572	99.783	95.897	81926	C19orf27|FAM108A1	HGNC:HGNC:28756|Ensembl:ENSG00000129968|HPRD:07475|Vega:OTTHUMG00000171872	19	19p13.3	abhydrolase domain containing 17A		GO:0016020(membrane)//GO:0005576(extracellular region)	GO:0005515(protein binding)//GO:0016787(hydrolase activity)	GO:0008152(metabolic process)//GO:0008150(biological_process)
ABHD17B	ENSG00000107362	protein_coding	-	chr9:74477367-74525847	48480	10.1782	13.9433	325.219	443.524	51104	C9orf77|CGI-67|FAM108B1	HGNC:HGNC:24278|Ensembl:ENSG00000107362|HPRD:12978|Vega:OTTHUMG00000020001	9	9q21.13	abhydrolase domain containing 17B		GO:0016020(membrane)//GO:0005576(extracellular region)	GO:0016787(hydrolase activity)	GO:0008152(metabolic process)
ABHD17C	ENSG00000136379	protein_coding	+	chr15:80972024-81047962	75938	2.60034	0.00163999	67.5007	0.0468866	58489	FAM108C1	HGNC:HGNC:26925|Ensembl:ENSG00000136379|Vega:OTTHUMG00000172282	15	15q25.1	abhydrolase domain containing 17C			GO:0016787(hydrolase activity)	GO:0008152(metabolic process)
ABHD2	ENSG00000140526	protein_coding	+	chr15:89630308-89745591	115283	3.7057	2.46724	412.991	274.614	11057	HS1-2|LABH2|PHPS1-2	MIM:612196|HGNC:HGNC:18717|Ensembl:ENSG00000140526|HPRD:09791|Vega:OTTHUMG00000148684	15	15q26.1	abhydrolase domain containing 2		GO:0016021(integral component of membrane)	GO:0003674(molecular_function)//GO:0052689(carboxylic ester hydrolase activity)	GO:0030336(negative regulation of cell migration)//GO:0008152(metabolic process)//GO:0008150(biological_process)//GO:0009611(response to wounding)
ABHD3	ENSG00000158201	protein_coding	-	chr18:19230857-19284766	53909	35.4609	17.0913	813.047	302.947	171586	LABH3	MIM:612197|HGNC:HGNC:18718|Ensembl:ENSG00000158201|HPRD:12405|Vega:OTTHUMG00000179099	18	18q11.2	abhydrolase domain containing 3		GO:0016021(integral component of membrane)//GO:0005575(cellular_component)//GO:0005886(plasma membrane)	GO:0008970(phosphatidylcholine 1-acylhydrolase activity)//GO:0004623(phospholipase A2 activity)//GO:0052740(1-acyl-2-lysophosphatidylserine acylhydrolase activity)//GO:0052739(phosphatidylserine 1-acylhydrolase activity)	GO:0006644(phospholipid metabolic process)//GO:0044281(small molecule metabolic process)//GO:0046470(phosphatidylcholine metabolic process)//GO:0046474(glycerophospholipid biosynthetic process)//GO:0006656(phosphatidylcholine biosynthetic process)
ABHD4	ENSG00000100439	protein_coding	+	chr14:23064714-23081265	16551	2.41615	0.930543	73.9133	28.3332	63874	ABH4	HGNC:HGNC:20154|Ensembl:ENSG00000100439|HPRD:12406|Vega:OTTHUMG00000028686	14	14q11.2	abhydrolase domain containing 4		GO:0005811(lipid particle)//GO:0005789(endoplasmic reticulum membrane)	GO:0052689(carboxylic ester hydrolase activity)	GO:0006644(phospholipid metabolic process)//GO:0044281(small molecule metabolic process)//GO:0019915(lipid storage)//GO:0016042(lipid catabolic process)//GO:0046474(glycerophospholipid biosynthetic process)//GO:0006629(lipid metabolic process)
ABHD5	ENSG00000011198	protein_coding	+	chr3:43328003-43775863	447860	7.90887	2.62215	157.066	49.0382	51099	CDS|CGI58|IECN2|NCIE2	MIM:604780|HGNC:HGNC:21396|HPRD:05308|HPRD:11986	3	3p21	abhydrolase domain containing 5	hsa04923(Regulation of lipolysis in adipocytes)	GO:0005811(lipid particle)//GO:0043231(intracellular membrane-bounded organelle)//GO:0005634(nucleus)//GO:0005737(cytoplasm)//GO:0005829(cytosol)	GO:0004806(triglyceride lipase activity)//GO:0008233(peptidase activity)//GO:0042171(lysophosphatidic acid acyltransferase activity)//GO:0052689(carboxylic ester hydrolase activity)//GO:0003841(1-acylglycerol-3-phosphate O-acyltransferase activity)	GO:0006654(phosphatidic acid biosynthetic process)//GO:0044281(small molecule metabolic process)//GO:0019915(lipid storage)//GO:0030154(cell differentiation)//GO:0006631(fatty acid metabolic process)//GO:0051006(positive regulation of lipoprotein lipase activity)//GO:0010891(negative regulation of sequestering of triglyceride)//GO:0006508(proteolysis)//GO:0019433(triglyceride catabolic process)//…
ABHD6	ENSG00000163686	protein_coding	+	chr3:58223232-58281420	58188	1.55786	1.09287	45.2719	31.6024	57406	-	HGNC:HGNC:21398|Ensembl:ENSG00000163686|HPRD:12407|Vega:OTTHUMG00000159150	3	3p14.3	abhydrolase domain containing 6	hsa04723(Retrograde endocannabinoid signaling)	GO:0016021(integral component of membrane)//GO:0005739(mitochondrion)//GO:0005886(plasma membrane)//GO:0032281(AMPA glutamate receptor complex)//GO:0070062(extracellular exosome)	GO:0047372(acylglycerol lipase activity)//GO:0004620(phospholipase activity)	GO:0030168(platelet activation)//GO:0009395(phospholipid catabolic process)//GO:0030336(negative regulation of cell migration)//GO:0046464(acylglycerol catabolic process)//GO:0007596(blood coagulation)//GO:2000124(regulation of endocannabinoid signaling pathway)//GO:0060292(long term synaptic depression)//GO:0046889(positive regulation of lipid biosynthetic process)
ABHD8	ENSG00000127220	protein_coding	-	chr19:17402939-17445638	42699	0.354695	0	1.84783	0	79575	-	HGNC:HGNC:23759|Ensembl:ENSG00000127220|HPRD:12409|Vega:OTTHUMG00000182663	19	19p13.11	abhydrolase domain containing 8		GO:0070062(extracellular exosome)	GO:0016787(hydrolase activity)	GO:0008152(metabolic process)
ABI1	ENSG00000136754	protein_coding	-	chr10:26986587-27150016	163429	39.6923	41.0075	1711.09	1726.15	10006	ABI-1|ABLBP4|E3B1|NAP1BP|SSH3BP|SSH3BP1	MIM:603050|HGNC:HGNC:11320|Ensembl:ENSG00000136754|HPRD:04336|Vega:OTTHUMG00000017848	10	10p11.2	abl interactor 1		GO:0045211(postsynaptic membrane)//GO:0070062(extracellular exosome)//GO:0030027(lamellipodium)//GO:0030175(filopodium)//GO:0005829(cytosol)//GO:0014069(postsynaptic density)//GO:0030054(cell junction)//GO:0030426(growth cone)//GO:0005783(endoplasmic reticulum)//GO:0005622(intracellular)//GO:0005634(nucleus)//GO:0005856(cytoskeleton)//GO:0005737(cytoplasm)//GO:0031209(SCAR complex)	GO:0030296(protein tyrosine kinase activator activity)//GO:0008092(cytoskeletal protein binding)//GO:0005515(protein binding)//GO:0032403(protein complex binding)	GO:0072673(lamellipodium morphogenesis)//GO:0048010(vascular endothelial growth factor receptor signaling pathway)//GO:0007169(transmembrane receptor protein tyrosine kinase signaling pathway)//GO:0045087(innate immune response)//GO:0008154(actin polymerization or depolymerization)//GO:0018108(peptidyl-tyrosine phosphorylation)//GO:0035855(megakaryocyte development)//GO:0007264(small GTPase media…
ABI2	ENSG00000138443	protein_coding	+	chr2:204192941-204400133	207192	54.5095	30.1339	3686.18	2263.39	10152	ABI-2|ABI2B|AIP-1|AblBP3|SSH3BP2|argBP1|argBPIA|argBPIB	MIM:606442|HGNC:HGNC:24011|Ensembl:ENSG00000138443|Vega:OTTHUMG00000132879	2	2q33	abl-interactor 2	hsa04810(Regulation of actin cytoskeleton)	GO:0030027(lamellipodium)//GO:0030425(dendrite)//GO:0030175(filopodium)//GO:0005829(cytosol)//GO:0005913(cell-cell adherens junction)//GO:0005856(cytoskeleton)//GO:0005737(cytoplasm)//GO:0031209(SCAR complex)	GO:0019900(kinase binding)//GO:0031625(ubiquitin protein ligase binding)//GO:0032403(protein complex binding)//GO:0008093(cytoskeletal adaptor activity)//GO:0017124(SH3 domain binding)//GO:0048365(Rac GTPase binding)//GO:0070064(proline-rich region binding)//GO:0005515(protein binding)//GO:0003677(DNA binding)	GO:0007010(cytoskeleton organization)//GO:0008154(actin polymerization or depolymerization)//GO:0016601(Rac protein signal transduction)//GO:0018108(peptidyl-tyrosine phosphorylation)//GO:0007611(learning or memory)//GO:0016477(cell migration)//GO:0016032(viral process)//GO:2000601(positive regulation of Arp2/3 complex-mediated actin nucleation)//GO:0043010(camera-type eye development)//GO:000692…
ABI3	ENSG00000108798	protein_coding	+	chr17:47280152-47300587	20435	0	0	0	0	51225	NESH|SSH3BP3	MIM:606363|HGNC:HGNC:29859|Ensembl:ENSG00000108798|HPRD:05900|Vega:OTTHUMG00000161306	17	17q21.3	ABI family member 3		GO:0005622(intracellular)//GO:0030027(lamellipodium)//GO:0005737(cytoplasm)//GO:0016020(membrane)	GO:0005515(protein binding)	GO:0018108(peptidyl-tyrosine phosphorylation)//GO:0030334(regulation of cell migration)//GO:0006928(movement of cell or subcellular component)
ABI3BP	ENSG00000154175	protein_coding	-	chr3:100467999-100712359	244360	0	0	0	0	25890	NESHBP|TARSH	MIM:606279|HGNC:HGNC:17265|Ensembl:ENSG00000154175|HPRD:09380|Vega:OTTHUMG00000159094	3	3q12	ABI family member 3 binding protein		GO:0031012(extracellular matrix)//GO:0005615(extracellular space)//GO:0005614(interstitial matrix)	GO:0005518(collagen binding)//GO:0008201(heparin binding)	GO:0010811(positive regulation of cell-substrate adhesion)//GO:0030198(extracellular matrix organization)
ABL1	ENSG00000097007	protein_coding	+	chr9:133589332-133763062	173730	5.02039	2.20747	204.186	161.281	25	ABL|JTK7|bcr/abl|c-ABL|c-ABL1|p150|v-abl	MIM:189980|HGNC:HGNC:76|Ensembl:ENSG00000097007|HPRD:01809|Vega:OTTHUMG00000020813	9	9q34.1	ABL proto-oncogene 1, non-receptor tyrosine kinase	hsa04012(ErbB signaling pathway)//hsa04014(Ras signaling pathway)//hsa04110(Cell cycle)//hsa04360(Axon guidance)//hsa04722(Neurotrophin signaling pathway)//hsa05130(Pathogenic Escherichia coli infection)//hsa05131(Shigellosis)//hsa05200(Pathways in cancer)//hsa05206(MicroRNAs in cancer)//hsa05220(Chronic myeloid leukemia)//hsa05416(Viral myocarditis)	GO:0048471(perinuclear region of cytoplasm)//GO:0031965(nuclear membrane)//GO:0015629(actin cytoskeleton)//GO:0005829(cytosol)//GO:0005739(mitochondrion)//GO:0031252(cell leading edge)//GO:0005730(nucleolus)//GO:0005654(nucleoplasm)//GO:0005634(nucleus)//GO:0031234(extrinsic component of cytoplasmic side of plasma membrane)//GO:0005737(cytoplasm)	GO:0003785(actin monomer binding)//GO:0051019(mitogen-activated protein kinase binding)//GO:0004713(protein tyrosine kinase activity)//GO:0005080(protein kinase C binding)//GO:0017124(SH3 domain binding)//GO:0004672(protein kinase activity)//GO:0005102(receptor binding)//GO:0000287(magnesium ion binding)//GO:0019905(syntaxin binding)//GO:0004515(nicotinate-nucleotide adenylyltransferase activity)…	GO:0043123(positive regulation of I-kappaB kinase/NF-kappaB signaling)//GO:0045184(establishment of protein localization)//GO:0070301(cellular response to hydrogen peroxide)//GO:0050853(B cell receptor signaling pathway)//GO:1900042(positive regulation of interleukin-2 secretion)//GO:2000352(negative regulation of endothelial cell apoptotic process)//GO:0031113(regulation of microtubule polymeriz…
ABL2	ENSG00000143322	protein_coding	-	chr1:179068461-179198819	130358	6.87536	2.55209	819.514	389.037	27	ABLL|ARG	MIM:164690|HGNC:HGNC:77|Ensembl:ENSG00000143322|HPRD:01259|Vega:OTTHUMG00000035199	1	1q25.2	ABL proto-oncogene 2, non-receptor tyrosine kinase	hsa04012(ErbB signaling pathway)//hsa04014(Ras signaling pathway)//hsa05416(Viral myocarditis)	GO:0001891(phagocytic cup)//GO:0030027(lamellipodium)//GO:0015629(actin cytoskeleton)//GO:0005829(cytosol)//GO:0031234(extrinsic component of cytoplasmic side of plasma membrane)//GO:0043197(dendritic spine)	GO:0003785(actin monomer binding)//GO:0004713(protein tyrosine kinase activity)//GO:0004672(protein kinase activity)//GO:0000287(magnesium ion binding)//GO:0004715(non-membrane spanning protein tyrosine kinase activity)//GO:0030145(manganese ion binding)//GO:0051015(actin filament binding)//GO:0005515(protein binding)//GO:0005524(ATP binding)//GO:0005102(receptor binding)	GO:0010976(positive regulation of neuron projection development)//GO:0007169(transmembrane receptor protein tyrosine kinase signaling pathway)//GO:0043123(positive regulation of I-kappaB kinase/NF-kappaB signaling)//GO:0035024(negative regulation of Rho protein signal transduction)//GO:0016322(neuron remodeling)//GO:0008542(visual learning)//GO:0007204(positive regulation of cytosolic calcium ion…
ABLIM1	ENSG00000099204	protein_coding	-	chr10:116190871-116444762	253891	21.279	20.5515	1846.91	1789.35	3983	ABLIM|LIMAB1|LIMATIN|abLIM-1	MIM:602330|HGNC:HGNC:78|Ensembl:ENSG00000099204|HPRD:03819|Vega:OTTHUMG00000019088	10	10q25	actin binding LIM protein 1	hsa04360(Axon guidance)	GO:0097481(neuronal postsynaptic density)//GO:0015629(actin cytoskeleton)//GO:0001725(stress fiber)//GO:0030027(lamellipodium)//GO:0005737(cytoplasm)	GO:0005515(protein binding)//GO:0008270(zinc ion binding)//GO:0003779(actin binding)	GO:0042384(cilium assembly)//GO:0007010(cytoskeleton organization)//GO:0045944(positive regulation of transcription from RNA polymerase II promoter)//GO:0009887(organ morphogenesis)//GO:0030032(lamellipodium assembly)//GO:0007601(visual perception)//GO:0007411(axon guidance)
ABLIM2	ENSG00000163995	protein_coding	-	chr4:7967038-8160559	193521	0.537041	5.10997	12.9348	25.064	84448	-	MIM:612544|HGNC:HGNC:19195|Ensembl:ENSG00000163995|Vega:OTTHUMG00000057427	4	4p16.1	actin binding LIM protein family member 2	hsa04360(Axon guidance)	GO:0030016(myofibril)//GO:0015629(actin cytoskeleton)	GO:0008270(zinc ion binding)//GO:0003779(actin binding)	GO:0030036(actin cytoskeleton organization)//GO:0007411(axon guidance)//GO:0006351(transcription, DNA-templated)//GO:0045944(positive regulation of transcription from RNA polymerase II promoter)
ABLIM3	ENSG00000173210	protein_coding	+	chr5:148521045-148721365	200320	1.5167	0	42.5002	0	22885	HMFN1661	MIM:611305|HGNC:HGNC:29132|Ensembl:ENSG00000173210|HPRD:12411|Vega:OTTHUMG00000129932	5	5q32	actin binding LIM protein family member 3	hsa04360(Axon guidance)	GO:0001725(stress fiber)//GO:0030027(lamellipodium)//GO:0005737(cytoplasm)	GO:0005515(protein binding)//GO:0008270(zinc ion binding)//GO:0003779(actin binding)	GO:1903955(positive regulation of protein targeting to mitochondrion)//GO:0042384(cilium assembly)//GO:0007010(cytoskeleton organization)//GO:0006351(transcription, DNA-templated)//GO:0030032(lamellipodium assembly)//GO:0045944(positive regulation of transcription from RNA polymerase II promoter)//GO:0030036(actin cytoskeleton organization)//GO:0007411(axon guidance)
ABR	ENSG00000159842	protein_coding	-	chr17:900356-1132315	231959	22.1001	2.41654	179.24	106.794	29	MDB	MIM:600365|HGNC:HGNC:81|Ensembl:ENSG00000159842|HPRD:02649|Vega:OTTHUMG00000090313	17	17p13.3	active BCR-related		GO:0016020(membrane)//GO:0005622(intracellular)//GO:0005886(plasma membrane)//GO:0005829(cytosol)	GO:0005089(Rho guanyl-nucleotide exchange factor activity)//GO:0005096(GTPase activator activity)	GO:0043114(regulation of vascular permeability)//GO:0042472(inner ear morphogenesis)//GO:0050728(negative regulation of inflammatory response)//GO:0007420(brain development)//GO:0043065(positive regulation of apoptotic process)//GO:0097190(apoptotic signaling pathway)//GO:0007264(small GTPase mediated signal transduction)//GO:0043547(positive regulation of GTPase activity)//GO:0043314(negative re…
ABRA	ENSG00000174429	protein_coding	-	chr8:107771710-107782473	10763	0	0	0	0	137735	STARS	MIM:609747|HGNC:HGNC:30655|Ensembl:ENSG00000174429|HPRD:11608|Vega:OTTHUMG00000164809	8	8q23.1	actin binding Rho activating protein		GO:0005886(plasma membrane)//GO:0015629(actin cytoskeleton)//GO:0030017(sarcomere)	GO:0003779(actin binding)	GO:0000060(protein import into nucleus, translocation)//GO:0006351(transcription, DNA-templated)//GO:0045944(positive regulation of transcription from RNA polymerase II promoter)//GO:0035025(positive regulation of Rho protein signal transduction)//GO:0051091(positive regulation of sequence-specific DNA binding transcription factor activity)
ABRACL	ENSG00000146386	protein_coding	+	chr6:139349818-139364439	14621	79.0544	143.501	695.709	1242.3	58527	C6orf115|Costars|HSPC280|PRO2013	HGNC:HGNC:21230|Ensembl:ENSG00000146386|Vega:OTTHUMG00000015684	6	6q24.1	ABRA C-terminal like
ABT1	ENSG00000146109	protein_coding	+	chr6:26597179-26600278	3099	5.15284	8.76271	140.435	237.563	29777	hABT1	HGNC:HGNC:17369|HPRD:16469	6	6p22.2	activator of basal transcription 1		GO:0005730(nucleolus)//GO:0005667(transcription factor complex)//GO:0005634(nucleus)	GO:0003723(RNA binding)//GO:0000166(nucleotide binding)//GO:0044822(poly(A) RNA binding)//GO:0005515(protein binding)//GO:0003677(DNA binding)//GO:0003713(transcription coactivator activity)	GO:0000472(endonucleolytic cleavage to generate mature 5'-end of SSU-rRNA from (SSU-rRNA, 5.8S rRNA, LSU-rRNA))//GO:0006357(regulation of transcription from RNA polymerase II promoter)//GO:0006366(transcription from RNA polymerase II promoter)//GO:0000447(endonucleolytic cleavage in ITS1 to separate SSU-rRNA from 5.8S rRNA and LSU-rRNA from tricistronic rRNA transcript (SSU-rRNA, 5.8S rRNA, LSU-r…
ABTB1	ENSG00000114626	protein_coding	+	chr3:127391777-127399768	7991	1.43978	0.304142	60.0546	17.4358	80325	BPOZ|BTB3|BTBD21|EF1ABP|PP2259	MIM:608308|HGNC:HGNC:18275|Ensembl:ENSG00000114626|HPRD:10513|Vega:OTTHUMG00000159636	3	3q21	ankyrin repeat and BTB domain containing 1		GO:0005730(nucleolus)//GO:0005886(plasma membrane)//GO:0005737(cytoplasm)	GO:0003746(translation elongation factor activity)//GO:0005515(protein binding)	GO:0006414(translational elongation)
ABTB2	ENSG00000166016	protein_coding	-	chr11:34172534-34379555	207021	0.550347	0.0209964	29.5653	1.08974	25841	ABTB2A|BTBD22	HGNC:HGNC:23842|Ensembl:ENSG00000166016|HPRD:10624|Vega:OTTHUMG00000044382	11	11p13	ankyrin repeat and BTB domain containing 2		GO:0005634(nucleus)//GO:0005575(cellular_component)//GO:0005654(nucleoplasm)	GO:0003674(molecular_function)//GO:0046982(protein heterodimerization activity)	GO:0097237(cellular response to toxic substance)
AC000003.2	ENSG00000264194	protein_coding	+	chr17:9813925-10101868	287943	0	0	0	0
AC002310.13	ENSG00000260869	protein_coding	-	chr16:30535324-30569819	34495	0	0	0	0
AC002365.1	ENSG00000234469	protein_coding	+	chrX:9935391-9936134	743	0	0	0	0
AC002398.9	ENSG00000188223	protein_coding	+	chr19:36230057-36245420	15363	2.52077e-14	2.45204e-110	2.8518e-13	2.73891e-109
AC002451.1	ENSG00000269449	protein_coding	+	chr7:95171456-95173854	2398	0	0	0	0
AC002472.1	ENSG00000269103	protein_coding	-	chr22:21353392-21399306	45914	0	0	0	0
AC002472.13	ENSG00000187905	protein_coding	+	chr22:21400248-21418457	18209	0	0	0	0
AC002553.1	ENSG00000227782	protein_coding	+	chr17:15879873-16256970	377097	0	0	0	0
AC002985.3	ENSG00000268193	protein_coding	-	chr19:19010322-19057640	47318	1.42996	2.21148e-39	9.58998	1.15965e-38
AC003002.4	ENSG00000268133	protein_coding	+	chr19:57874844-57988938	114094	0	0	0	0
AC003002.6	ENSG00000269533	protein_coding	+	chr19:57874844-57988938	114094	0	5.44889e-19	0	3.18444e-18
AC003005.4	ENSG00000268107	protein_coding	+	chr19:57999078-58029772	30694	0	0	0	0
AC003006.7	ENSG00000269026	protein_coding	+	chr19:58193336-58269527	76191	7.71485e-20	0	4.4375e-19	0
AC003043.1	ENSG00000268413	protein_coding	+	chr17:42325752-42355825	30073	0	0	0	0
AC003101.1	ENSG00000228768	protein_coding	+	chr17:29898160-29902678	4518	0	0	0	0
AC003102.1	ENSG00000214921	protein_coding	-	chr17:42325752-42355825	30073	0	0	0	0
AC004017.1	ENSG00000268948	protein_coding	-	chr19:58193336-58269527	76191	0	0	0	0
AC004076.7	ENSG00000268533	protein_coding	+	chr19:57874844-57988938	114094	8.25723e-29	0	3.76844e-28	0
AC004076.9	ENSG00000268163	protein_coding	-	chr19:57874844-57988938	114094	0	0	0	0
AC004381.6	ENSG00000005189	protein_coding	+	chr16:20621564-20936331	314767	12.311	3.09602	230.979	98.0765
AC004466.1	ENSG00000268069	protein_coding	+	chr12:48099867-48231681	131814	0	0	0	0
AC004528.1	ENSG00000269169	protein_coding	+	chr19:999600-1021117	21517	0	0	0	0
AC004817.1	ENSG00000267901	protein_coding	-	chr14:71679349-71684933	5584	0	0	0	0
AC004824.2	ENSG00000269468	protein_coding	-	chr1:17634689-17690499	55810	0	0	0	0
AC004899.1	ENSG00000267970	protein_coding	+	chr7:48886021-48892494	6473	0	0	0	0
AC005003.1	ENSG00000213888	protein_coding	+	chr22:31742744-31747141	4397	0	4.10402e-09	0	8.66089e-08
AC005008.2	ENSG00000237896	protein_coding	+	chr7:80804823-80828431	23608	0	0	0	0
AC005082.1	ENSG00000214871	protein_coding	+	chr7:23145352-23240630	95278	0	0	0	0
AC005358.1	ENSG00000273452	protein_coding	+	chr17:12569206-12894960	325754	0	0	0	0
AC005477.1	ENSG00000257040	protein_coding	-	chr14:72399155-73061833	662678	0	0	0	0
AC005481.5	ENSG00000222012	protein_coding	+	chr7:157331749-158380480	1048731	0	0	0	0
AC005488.1	ENSG00000267985	protein_coding	+	chr7:72430015-72555749	125734	0	0	0	0
AC005493.1	ENSG00000214841	protein_coding	-	chr7:34386123-34917944	531821	0	0	0	0
AC005544.1	ENSG00000214167	protein_coding	+	chr17:64961025-65029514	68489	0	0	0	0
AC005549.3	ENSG00000268024	protein_coding	-	chr17:32581899-32584222	2323	0	0	0	0
AC005606.1	ENSG00000269205	protein_coding	+	chr16:2022037-2034193	12156	0	0	0	0
AC005609.1	ENSG00000249034	protein_coding	-	chr5:140165875-140391936	226061	0	0	0	0
AC005779.2	ENSG00000267545	protein_coding	+	chr19:45574757-45808541	233784	0	0	0	0
AC005841.1	ENSG00000206044	protein_coding	-	chr12:2904118-3050306	146188	0	0	0	0
AC006014.1	ENSG00000268891	protein_coding	-	chr7:74988447-75115548	127101	0	0	0	0
AC006116.20	ENSG00000267710	protein_coding	+	chr19:56732680-56904914	172234	0	0	0	0
AC006126.3	ENSG00000266958	protein_coding	+	chr19:45574757-45808541	233784	0	0	0	0
AC006156.1	ENSG00000225516	protein_coding	-	chrY:9236029-9344176	108147	0	0	0	0
AC006372.1	ENSG00000236669	protein_coding	+	chr7:157318476-157320019	1543	0	0	0	0
AC006435.1	ENSG00000205821	protein_coding	-	chr17:2308855-2415200	106345	0	0	0	0
AC006449.1	ENSG00000269094	protein_coding	-	chr17:36858704-36886056	27352	1.08126	0	2.77175	0
AC006455.1	ENSG00000230000	protein_coding	+	chr7:62787051-62846167	59116	0	0	0	0
AC006486.1	ENSG00000204957	protein_coding	+	chr19:42734337-42759309	24972	0	0	0	0
AC006486.9	ENSG00000268643	protein_coding	-	chr19:42734337-42759309	24972	0.446833	6.57691e-54	2.69865	3.87804e-53
AC006538.4	ENSG00000267001	protein_coding	-	chr19:2714564-2740150	25586	2.65833e-05	6.6808e-30	0.000128948	3.14629e-29
AC006547.14	ENSG00000234409	protein_coding	-	chr22:20135949-20138399	2450	0	0	0	0
AC006946.15	ENSG00000235478	protein_coding	+	chr22:17602475-17612994	10519	0	0	0	0
AC006967.1	ENSG00000269446	protein_coding	+	chr7:156902673-156903764	1091	0	0	0	0
AC007040.11	ENSG00000258881	protein_coding	-	chr2:71163011-71306935	143924	1.23375	0.272736	23.3602	14.2296
AC007204.1	ENSG00000268461	protein_coding	-	chr19:20011721-20074273	62552	0	0	0	0
AC007216.2	ENSG00000269121	protein_coding	-	chr16:12021229-12070500	49271	0	0	0	0
AC007375.1	ENSG00000269883	protein_coding	+	chr14:77564439-77725838	161399	0	0	0	0
AC007377.1	ENSG00000268898	protein_coding	+	chr2:40013592-40838193	824601	0	0	0	0
AC007382.1	ENSG00000268688	protein_coding	-	chr2:37068326-37068530	204	0	0	0	0
AC007401.2	ENSG00000217075	protein_coding	-	chr2:36583068-36873230	290162	0	0	0	0
AC007421.1	ENSG00000268503	protein_coding	+	chr17:7465191-7536700	71509	0	0	0	0
AC007461.1	ENSG00000267893	protein_coding	+	chr17:70017991-70216859	198868	0	0	0	0
AC007557.1	ENSG00000223874	protein_coding	+	chr2:217536827-217858802	321975	0	0	0	0
AC007773.3	ENSG00000269093	protein_coding	+	chr19:32880955-32976801	95846	0	0	0	0
AC007919.2	ENSG00000269496	protein_coding	+	chr3:172348038-172429008	80970	0	0	0	0
AC007952.1	ENSG00000214844	protein_coding	-	chr17:19030781-19062489	31708	0	0	0	0
AC007952.5	ENSG00000228157	protein_coding	+	chr17:18996286-19000150	3864	0	0	0	0
AC007952.6	ENSG00000197665	protein_coding	-	chr17:19030781-19062489	31708	0	7.83069	0	35.9614
AC007956.1	ENSG00000214670	protein_coding	-	chr14:75120139-75179818	59679	0	0	0	0
AC007965.1	ENSG00000269393	protein_coding	-	chrY:28111775-28114889	3114	0	0	0	0
AC008060.7	ENSG00000218672	protein_coding	+	chr7:155174770-155189051	14281	0	0	0	0
AC008132.1	ENSG00000182824	protein_coding	+	chr22:18721426-18745407	23981	0	0	0	0
AC008132.13	ENSG00000161103	protein_coding	+	chr22:18834323-18849294	14971	0	0	0	0
AC008267.1	ENSG00000267941	protein_coding	+	chr7:65670185-66057394	387209	0	0	0	0
AC008271.1	ENSG00000231031	protein_coding	+	chr2:15830905-15884463	53558	0	0	0	0
AC008372.1	ENSG00000268208	protein_coding	-	chr14:78174413-78236085	61672	0	0	0	0
AC008387.1	ENSG00000268217	protein_coding	+	chr5:72894202-72896845	2643	0	0	0	0
AC008394.1	ENSG00000233828	protein_coding	-	chr5:86263137-86543835	280698	0	0	0	0
AC008443.1	ENSG00000268397	protein_coding	+	chr5:180663908-180699308	35400	16.7407	11.266	369.488	247.04
AC008498.1	ENSG00000269267	protein_coding	-	chr5:60240955-60448853	207898	0	0	0	0
AC008686.1	ENSG00000214109	protein_coding	-	chr19:13890883-13900972	10089	0	0	0	0
AC008914.1	ENSG00000268280	protein_coding	-	chr5:55224467-55224569	102	0	0	0	0
AC008948.1	ENSG00000268424	protein_coding	+	chr5:101569689-101632253	62564	0	0	0	0
AC008964.1	ENSG00000269215	protein_coding	+	chr5:39105337-39274630	169293	0	0	0	0
AC009041.2	ENSG00000269047	protein_coding	+	chr16:903633-1031663	128030	0	0	0	0
AC009060.1	ENSG00000269746	protein_coding	-	chr16:70239302-70239683	381	0	0	0	0
AC009065.1	ENSG00000167970	protein_coding	+	chr16:2303099-2323419	20320	0	0	0	0
AC009365.3	ENSG00000183470	protein_coding	+	chr7:132333552-132413528	79976	0	0	0	0
AC009403.2	ENSG00000216895	protein_coding	-	chr7:155403924-155574179	170255	5.22925	8.44123	55.7911	91.084
AC009802.1	ENSG00000268706	protein_coding	-	chr18:61538925-61609601	70676	0	0	0	0
AC009892.10	ENSG00000224730	protein_coding	-	chr19:55084386-55150343	65957	0	0	0	0
AC009977.1	ENSG00000269084	protein_coding	-	chrY:21729198-21769056	39858	0	0	0	0
AC010327.2	ENSG00000269808	protein_coding	+	chr19:55738006-55770363	32357	0.195524	0	7.39133	0
AC010336.1	ENSG00000214248	protein_coding	-	chr19:7953389-7968427	15038	0.123676	0	7.39133	0
AC010368.2	ENSG00000269027	protein_coding	+	chr5:35048860-35230794	181934	0	0	0	0
AC010441.1	ENSG00000269636	protein_coding	+	chr5:150157507-150176297	18790	1.01888	1.44162	24.0216	33.7817
AC010536.1	ENSG00000226180	protein_coding	-	chr16:87634131-87799598	165467	0.289628	0.0343151	9.23917	1.08974
AC010547.9	ENSG00000261611	protein_coding	-	chr16:71481499-71612090	130591	1.00269e-108	1.05694e-19	4.59882e-107	4.83246e-18
AC010642.1	ENSG00000267216	protein_coding	+	chr19:58739959-58827023	87064	0.201943	1.5366e-83	10.7157	8.13164e-82
AC010646.3	ENSG00000269095	protein_coding	-	chr19:17342691-17398455	55764	0	0	0	0
AC010760.1	ENSG00000269182	protein_coding	+	chr15:22448313-22473375	25062	0	0	0	0
AC010877.1	ENSG00000269291	protein_coding	+	chrY:15360258-15592553	232295	0	0	0	0
AC011239.1	ENSG00000224361	protein_coding	-	chr2:23608087-23931481	323394	0	0	0	0
AC011294.3	ENSG00000233539	protein_coding	-	chr7:46713382-46799449	86067	0	0	0	0
AC011298.1	ENSG00000268822	protein_coding	-	chr2:241624477-241624705	228	0	0	0	0
AC011308.1	ENSG00000268857	protein_coding	-	chr2:157291801-157470247	178446	0	0	0	0
AC011366.3	ENSG00000254106	protein_coding	+	chr5:109218882-109221124	2242	0	0	0	0
AC011475.1	ENSG00000226104	protein_coding	+	chr19:10713132-10755235	42103	0	0	0	0
AC011484.1	ENSG00000204850	protein_coding	+	chr19:46984052-47114050	129998	0	0	0	0
AC011500.1	ENSG00000213922	protein_coding	+	chr19:39926795-39967310	40515	0	0	0	0
AC011530.4	ENSG00000268434	protein_coding	-	chr19:46268042-46296060	28018	3.30415e-80	0	1.66743e-79	0
AC011551.3	ENSG00000268423	protein_coding	-	chr19:46984052-47114050	129998	0	0	0	0
AC011755.1	ENSG00000269686	protein_coding	+	chr2:133429373-134326034	896661	0	0	0	0
AC011997.1	ENSG00000222017	protein_coding	+	chr2:198557829-198651486	93657	0	0	0	0
AC012067.1	ENSG00000269464	protein_coding	-	chrY:4868266-5610265	741999	0	0	0	0
AC012123.1	ENSG00000228835	protein_coding	+	chr18:30252633-30354376	101743	0	0	0	0
AC012215.1	ENSG00000233863	protein_coding	+	chr8:35092974-35654068	561094	0	0	0	0
AC012313.1	ENSG00000269855	protein_coding	+	chr19:58907456-58908407	951	0	0	0	0
AC012360.1	ENSG00000268556	protein_coding	+	chr2:105867758-105869601	1843	0	0	0	0
AC012360.2	ENSG00000268809	protein_coding	-	chr2:105880846-105946986	66140	0	0	0	0
AC012414.1	ENSG00000268343	protein_coding	+	chr15:21004686-21005367	681	0	0	0	0
AC012485.1	ENSG00000268396	protein_coding	+	chr2:239140324-239198743	58419	0	0	0	0
AC012493.2	ENSG00000269383	protein_coding	-	chr2:100986704-100987007	303	0	0	0	0
AC013269.5	ENSG00000184761	protein_coding	-	chr2:131287847-131307488	19641	0	0	0	0
AC013449.1	ENSG00000268412	protein_coding	-	chr2:26251073-26251481	408	0	0	0	0
AC013468.1	ENSG00000231145	protein_coding	-	chr2:190635048-190649097	14049	0	0	0	0
AC013469.1	ENSG00000267963	protein_coding	+	chr2:241053906-241064304	10398	0	0	0	0
AC015660.1	ENSG00000269810	protein_coding	-	chr15:100017369-100273766	256397	0	0	0	0
AC015688.3	ENSG00000266728	protein_coding	+	chr17:25783669-25976586	192917	0.165015	2.04968e-07	0.929741	1.12561e-06
AC015987.2	ENSG00000236338	protein_coding	+	chr7:135611202-135662101	50899	0.988047	0.335413	19.4022	6.53843
AC015989.1	ENSG00000215431	protein_coding	+	chr18:60382671-60647666	264995	0	0	0	0
AC015989.2	ENSG00000269630	protein_coding	-	chr18:60382671-60647666	264995	0	0	0	0
AC016251.1	ENSG00000205148	protein_coding	-	chr15:96533822-96883492	349670	0	0	0	0
AC016559.1	ENSG00000268012	protein_coding	-	chr5:78293437-78531861	238424	0	0	0	0
AC016586.1	ENSG00000205147	protein_coding	-	chr19:4041126-4043154	2028	0	0	0	0
AC016745.1	ENSG00000238091	protein_coding	-	chr2:114195267-114253766	58499	0	0	0	0
AC016752.1	ENSG00000267935	protein_coding	+	chrY:25847478-25850592	3114	0	0	0	0
AC016757.3	ENSG00000186235	protein_coding	-	chr2:239133192-239140318	7126	0.165898	0	0.923917	0
AC016885.1	ENSG00000268080	protein_coding	+	chr8:94225530-94753245	527715	0	0	0	0
AC017028.1	ENSG00000213828	protein_coding	-	chr2:239969863-240324058	354195	0	0	0	0
AC017081.1	ENSG00000269633	protein_coding	+	chr2:207220462-207220843	381	0	0	0	0
AC017104.2	ENSG00000233538	protein_coding	+	chr2:232316905-232317864	959	0	0	0	0
AC018445.1	ENSG00000269679	protein_coding	-	chr18:77155855-77289325	133470	0	0	0	0
AC018470.1	ENSG00000268241	protein_coding	-	chr2:175199673-175203220	3547	0	0	0	0
AC018512.1	ENSG00000268488	protein_coding	-	chr15:43885251-44095241	209990	0	0	0	0
AC018630.1	ENSG00000268301	protein_coding	+	chr12:10977558-11324224	346666	0	0	0	0
AC018755.1	ENSG00000167765	protein_coding	-	chr19:52094258-52097630	3372	2.26766	0.164938	45.2719	3.26922
AC018816.3	ENSG00000235978	protein_coding	-	chr3:4535031-4928977	393946	0	0	0	0
AC018867.1	ENSG00000213953	protein_coding	+	chr2:187350882-187374090	23208	0	0	0	0
AC018867.2	ENSG00000268846	protein_coding	-	chr2:187350882-187374090	23208	0	0	0	0
AC019171.1	ENSG00000269210	protein_coding	-	chr2:39103102-39202590	99488	0	0	0	0
AC019206.1	ENSG00000268328	protein_coding	-	chr2:70120691-70170077	49386	0	0	0	0
AC019294.1	ENSG00000256530	protein_coding	+	chr15:76016317-76055662	39345	0	0	0	0
AC020629.1	ENSG00000269367	protein_coding	+	chr12:42550905-42632151	81246	0	0	0	0
AC020907.1	ENSG00000179066	protein_coding	+	chr19:35531409-35598141	66732	0	0	0	0
AC020922.1	ENSG00000267531	protein_coding	+	chr19:55851220-55859488	8268	0.433194	0	4.05606	0
AC020952.1	ENSG00000268953	protein_coding	+	chr19:31640361-31640757	396	0	0	0	0
AC021218.2	ENSG00000204876	protein_coding	+	chr7:155755325-155759037	3712	0	0	0	0
AC021860.1	ENSG00000196355	protein_coding	-	chr4:38614321-38702663	88342	0	0	0	0
AC022210.1	ENSG00000269417	protein_coding	-	chr2:85048773-85134132	85359	0	0	0	0
AC022400.2	ENSG00000267964	protein_coding	-	chr10:75531934-75540009	8075	0	0	0	0
AC022431.2	ENSG00000225940	protein_coding	-	chr5:55807393-55902059	94666	0.119163	0	0.923917	0
AC022498.1	ENSG00000213132	protein_coding	+	chr3:187868993-188608460	739467	0	0	0	0
AC022532.1	ENSG00000197604	protein_coding	+	chr10:72192070-72207707	15637	0	0	0	0
AC022819.2	ENSG00000268730	protein_coding	-	chr15:99791566-99930934	139368	0	0	0	0
AC023469.1	ENSG00000222031	protein_coding	-	chr2:151839019-151905288	66269	0	0	0	0
AC023590.1	ENSG00000225885	protein_coding	+	chr8:119201695-119738306	536611	0	0	0	0
AC023632.1	ENSG00000212997	protein_coding	+	chr8:95499920-95565757	65837	0	0	0	0
AC024257.1	ENSG00000269282	protein_coding	+	chr12:48733790-48836730	102940	0	0.712329	0	15.2563
AC024580.1	ENSG00000204533	protein_coding	-	chr19:56643967-56672262	28295	0	0	0	0
AC024592.12	ENSG00000267740	protein_coding	-	chr19:5865836-5904017	38181	2.54863e-05	3.03394e-05	8.65413e-05	9.89122e-05
AC024940.1	ENSG00000177340	protein_coding	+	chr12:31433517-31479992	46475	0	0	0	0
AC025262.1	ENSG00000268028	protein_coding	-	chr12:65004292-65091347	87055	0	0	0	0
AC025263.3	ENSG00000258052	protein_coding	+	chr12:70132460-70748773	616313	1.19883e-171	0	5.89339e-171	0
AC025278.1	ENSG00000204752	protein_coding	+	chr19:7011513-7013338	1825	0	0	0	0
AC025287.1	ENSG00000214325	protein_coding	-	chr16:75661621-75795770	134149	0	0	0	0
AC026202.1	ENSG00000268509	protein_coding	-	chr3:5229226-5261642	32416	0	0	0	0
AC026310.1	ENSG00000268865	protein_coding	+	chr12:24964294-25113092	148798	0	0	0	0
AC026369.1	ENSG00000268640	protein_coding	+	chr12:147051-149412	2361	0	0	0	0
AC026407.1	ENSG00000268432	protein_coding	-	chr5:157158204-157168456	10252	0	0	0	0
AC026461.1	ENSG00000268317	protein_coding	-	chr16:56642110-56673999	31889	0	0	0	0
AC026703.1	ENSG00000181495	protein_coding	+	chr5:32689175-32791819	102644	0	0	0	0
AC026740.1	ENSG00000268885	protein_coding	+	chr5:612386-693510	81124	0.49417	0	3.69567	0
AC027228.1	ENSG00000268838	protein_coding	+	chr15:78830022-78831288	1266	0.516505	0	7.39133	0
AC027307.3	ENSG00000268798	protein_coding	+	chr19:1440837-1441937	1100	0.456716	1.36281	5.5435	16.3461
AC027309.1	ENSG00000268553	protein_coding	-	chr5:172036244-172036436	192	0	0	0	0
AC027763.2	ENSG00000215067	protein_coding	-	chr17:6757179-6922978	165799	0.63459	3.88919	12.9348	13.0769
AC037199.1	ENSG00000267880	protein_coding	-	chr19:51364823-51383823	19000	0	0	0	0
AC037459.4	ENSG00000248235	protein_coding	+	chr8:22435791-22461663	25872	2.359	0	19.1856	0
AC040977.1	ENSG00000269871	protein_coding	-	chr17:6757179-6922978	165799	0	7.86055	0	34.8716
AC051642.1	ENSG00000268085	protein_coding	-	chr8:23386317-23432976	46659	0	0	0	0
AC055736.1	ENSG00000268716	protein_coding	+	chr12:52922914-52922980	66	0	0	0	0
AC061975.10	ENSG00000268206	protein_coding	+	chr17:26603011-26644809	41798	0	0	0	0
AC061992.1	ENSG00000268965	protein_coding	+	chr17:76374720-76573476	198756	0	0	0	0
AC062017.1	ENSG00000222020	protein_coding	+	chr2:239969863-240324058	354195	0.330864	0	0.923917	0
AC064874.1	ENSG00000222007	protein_coding	-	chr2:236402732-237040444	637712	0	0	0	0
AC068039.1	ENSG00000268821	protein_coding	-	chr2:172543918-172604930	61012	0	0	0	0
AC068533.7	ENSG00000249319	protein_coding	+	chr7:65540784-65629998	89214	6.12594e-67	0	5.65564e-66	0
AC068620.1	ENSG00000268171	protein_coding	+	chr4:57259527-57301781	42254	3.04491	0	11.087	0
AC068987.1	ENSG00000260415	protein_coding	+	chr12:51984049-52206648	222599	3.95504e-13	1.03125	1.38486e-11	35.9614
AC069368.3	ENSG00000249240	protein_coding	+	chr15:65134081-65251042	116961	0	0	0	0
AC069547.1	ENSG00000269165	protein_coding	+	chr10:52065359-52401211	335852	0	0	0	0
AC069547.2	ENSG00000269700	protein_coding	+	chr10:52065359-52401211	335852	0	0	0	0
AC073063.1	ENSG00000214314	protein_coding	+	chr7:98923520-99063954	140434	0	0	0	0
AC073188.1	ENSG00000268181	protein_coding	-	chr7:62854126-62882424	28298	0	0	0	0
AC073333.1	ENSG00000267906	protein_coding	+	chr7:16828865-16829246	381	0	0	0	0
AC073342.1	ENSG00000268170	protein_coding	-	chr7:142919129-142920162	1033	0	0	0	0
AC073343.1	ENSG00000198580	protein_coding	+	chr7:6703604-6748532	44928	0	0	0	0
AC073528.1	ENSG00000268519	protein_coding	-	chr12:77718420-77966055	247635	0	0	0	0
AC073569.1	ENSG00000269531	protein_coding	+	chr12:79968758-80334448	365690	0	0	0	0
AC073610.5	ENSG00000255863	protein_coding	-	chr12:49297200-49351334	54134	0	0	0	0
AC073657.1	ENSG00000268632	protein_coding	-	chr15:42066631-42120134	53503	0	0	0	0
AC074091.13	ENSG00000205334	protein_coding	-	chr2:27928652-27938599	9947	0.0788055	1.05774	2.77175	37.0511
AC074212.3	ENSG00000237452	protein_coding	+	chr19:46236508-46267792	31284	0.0274002	0.649118	0.923917	21.7948
AC074389.6	ENSG00000205971	protein_coding	-	chr7:1727754-1787590	59836	0	0	0	0
AC078925.1	ENSG00000268091	protein_coding	-	chr12:131438451-131626014	187563	0	0	0	0
AC079210.1	ENSG00000269657	protein_coding	+	chr17:66255322-66760023	504701	0	0	0	0
AC079341.1	ENSG00000226757	protein_coding	+	chr4:122680087-122687963	7876	0	0	0	0
AC079354.1	ENSG00000182329	protein_coding	+	chr2:202937977-203062585	124608	0.563976	0	12.9348	0
AC079354.2	ENSG00000267889	protein_coding	+	chr2:203104291-203104435	144	0	0	0	0
AC079602.1	ENSG00000272214	protein_coding	-	chr12:121406415-121454305	47890	0	0	0	0
AC079612.1	ENSG00000196758	protein_coding	+	chr2:240499994-240507788	7794	0	0	0	0
AC083862.1	ENSG00000229974	protein_coding	-	chr7:134671258-134855547	184289	0	0	0	0
AC087239.1	ENSG00000268076	protein_coding	+	chr12:25348149-25403870	55721	0	0	0	0
AC087477.1	ENSG00000268484	protein_coding	+	chr15:96897465-96948419	50954	0	0	0	0
AC087645.1	ENSG00000268310	protein_coding	-	chr17:76210266-76221717	11451	4.92884e-164	0	5.4729e-163	0
AC090186.1	ENSG00000232941	protein_coding	+	chr8:52730139-52811735	81596	0.323621	0.1294	2.77175	1.08974
AC090427.1	ENSG00000268550	protein_coding	+	chr19:14729928-14889353	159425	0	0	0	0
AC090574.1	ENSG00000269197	protein_coding	+	chr8:70850402-70850635	233	0	0	0	0
AC090616.2	ENSG00000214708	protein_coding	-	chr17:30468244-30580393	112149	0	0	0	0
AC090673.2	ENSG00000267942	protein_coding	-	chr12:66151799-66360075	208276	0	0	0	0
AC091150.1	ENSG00000268960	protein_coding	+	chr18:45553043-45937123	384080	0	0	0	0
AC091801.1	ENSG00000217455	protein_coding	-	chr7:3179867-3214287	34420	0	0	0	0
AC091948.1	ENSG00000268126	protein_coding	+	chr5:147647742-147763346	115604	0	0	0	0
AC092291.2	ENSG00000269049	protein_coding	+	chr16:14529557-14726585	197028	0	0	0	0
AC092384.1	ENSG00000269422	protein_coding	+	chr16:88880141-88933068	52927	0	0	0	0
AC092675.3	ENSG00000222000	protein_coding	-	chr2:98947851-99015064	67213	0	0	0	0
AC092687.4	ENSG00000232056	protein_coding	+	chr2:10987702-10995081	7379	0	0	0	0
AC092782.1	ENSG00000269795	protein_coding	+	chr1:243287729-243418650	130921	0	0	0	0
AC092811.1	ENSG00000203691	protein_coding	+	chr1:225589203-225616627	27424	0	0	0	0
AC092850.1	ENSG00000267819	protein_coding	+	chr12:131780066-131782763	2697	0	0	0	0
AC092964.1	ENSG00000203443	protein_coding	+	chr3:171757417-172119455	362038	0	0	0	0
AC092964.2	ENSG00000267979	protein_coding	-	chr3:171757417-172119455	362038	0	0	0	0
AC093157.1	ENSG00000269175	protein_coding	+	chr1:101455178-101552821	97643	0	0	0	0
AC093323.1	ENSG00000268791	protein_coding	-	chr4:6693781-6694189	408	0	0	0	0
AC093677.1	ENSG00000269559	protein_coding	-	chr4:74979890-75196255	216365	0	0	0	0
AC093802.1	ENSG00000220256	protein_coding	+	chr2:240684553-240724577	40024	0	0	0	0
AC096582.1	ENSG00000267988	protein_coding	-	chr7:45902683-45906045	3362	0	0	0	0
AC096644.1	ENSG00000224867	protein_coding	-	chr1:220603285-220608985	5700	0	0	0	0
AC096677.1	ENSG00000269690	protein_coding	+	chr1:201592012-201853422	261410	0	0	0	0
AC097381.1	ENSG00000228919	protein_coding	+	chr4:7755816-7942022	186206	0	0	0	0
AC099344.1	ENSG00000269074	protein_coding	+	chr2:11584500-11606297	21797	0	0	0	0
AC099552.4	ENSG00000217825	protein_coding	-	chr7:154988272-154990165	1893	0	0	0	0
AC102948.2	ENSG00000226364	protein_coding	+	chr17:50939480-50976948	37468	0	0	0	0
AC103801.2	ENSG00000229387	protein_coding	+	chr11:22644078-22834601	190523	0	0	0	0
AC103809.2	ENSG00000268626	protein_coding	-	chr17:72322348-72351959	29611	0	0	0	0
AC104057.1	ENSG00000269558	protein_coding	-	chr7:65111923-65235797	123874	0	0	0	0
AC104472.1	ENSG00000214919	protein_coding	-	chr3:155093368-155462856	369488	0	0	0	0
AC104532.2	ENSG00000267314	protein_coding	+	chr19:5904851-5915888	11037	0	0	0	0
AC104534.3	ENSG00000268083	protein_coding	-	chr19:39306061-39342987	36926	7.03776e-12	5.25323e-19	7.28037e-11	5.35904e-18
AC104667.3	ENSG00000234949	protein_coding	+	chr2:238482964-238510257	27293	0	0	0	0
AC104794.4	ENSG00000233502	protein_coding	+	chr2:10223907-10226228	2321	0	0	0	0
AC104809.3	ENSG00000226321	protein_coding	+	chr2:241858201-241932728	74527	0	0	0	0
AC104841.2	ENSG00000268485	protein_coding	+	chr2:242166678-242293442	126764	0.778948	0	13.8587	0
AC105020.1	ENSG00000203392	protein_coding	+	chr15:75966662-76005189	38527	0	0	0	0
AC106017.1	ENSG00000230493	protein_coding	+	chr17:19118927-19240028	121101	0	0	0	0
AC106873.4	ENSG00000228368	protein_coding	-	chr7:116592499-116870157	277658	0	0	0	0
AC106876.2	ENSG00000222001	protein_coding	+	chr2:233562008-233880595	318587	0	0	0	0
AC107021.1	ENSG00000232013	protein_coding	+	chr3:145781828-145881440	99612	0	0	0	0
AC108868.1	ENSG00000269000	protein_coding	-	chr2:107099727-107123396	23669	0	0	0	0
AC109583.1	ENSG00000268537	protein_coding	-	chr3:46899361-46945287	45926	0	0	0	0
AC109829.1	ENSG00000233438	protein_coding	+	chr2:27760252-27790011	29759	0	0	0	0
AC110084.1	ENSG00000268656	protein_coding	-	chr2:27994583-28561768	567185	0	0	0	0
AC110615.1	ENSG00000268788	protein_coding	+	chr4:76831808-76928641	96833	0	0	0	0
AC110619.2	ENSG00000218416	protein_coding	-	chr2:241375087-241407493	32406	0	0	0	0
AC110771.1	ENSG00000269302	protein_coding	-	chr4:187110185-187112644	2459	0	0	0	0
AC110781.3	ENSG00000176349	protein_coding	+	chr7:1855428-2272878	417450	0	0	0	0
AC110792.1	ENSG00000269506	protein_coding	+	chr4:54243809-55164414	920605	0	0	0	0
AC111200.1	ENSG00000229615	protein_coding	+	chr2:87042461-87092827	50366	0	0	0	0
AC112205.1	ENSG00000268800	protein_coding	-	chr5:162864574-162887146	22572	0	0	0	0
AC112693.2	ENSG00000269360	protein_coding	+	chr15:93632684-93763011	130327	0	0	0	0
AC112715.2	ENSG00000224132	protein_coding	+	chr2:238165733-238166319	586	0	0	0	0
AC112721.1	ENSG00000222022	protein_coding	-	chr2:238330062-238333919	3857	0	0	0	0
AC114494.1	ENSG00000268950	protein_coding	-	chr1:31882411-31907525	25114	0	0	0	0
AC114546.1	ENSG00000212768	protein_coding	+	chr15:35270541-35280488	9947	1.55235e-05	0	0.000313773	0
AC114783.1	ENSG00000237524	protein_coding	+	chr2:127656471-127659673	3202	0	0	0	0
AC115618.1	ENSG00000204620	protein_coding	-	chrX:48431481-48437454	5973	0	0	0	0
AC116407.2	ENSG00000269402	protein_coding	-	chr17:30468244-30580393	112149	0	0	0	0
AC117395.1	ENSG00000268175	protein_coding	+	chr3:149478891-149942977	464086	1.95881	0	33.261	0
AC117834.1	ENSG00000212999	protein_coding	+	chr8:93895211-94029901	134690	0.107155	0	2.77175	0
AC119673.1	ENSG00000268313	protein_coding	+	chr1:205681946-205719404	37458	2.90098	0.0565092	56.3589	1.08974
AC120194.1	ENSG00000213002	protein_coding	+	chr8:71485676-71520622	34946	0	0	0	0
AC121757.1	ENSG00000267873	protein_coding	+	chr12:52708084-52715182	7098	0	0	0	0
AC124890.1	ENSG00000251695	protein_coding	+	chr12:69139885-69187743	47858	3.51406	0.870077	66.522	16.3461
AC126614.1	ENSG00000268367	protein_coding	+	chr12:57637235-57824788	187553	0	0	0	0
AC127496.1	ENSG00000175911	protein_coding	+	chr17:78965397-78983317	17920	0.0868631	0	1.84783	0
AC129492.6	ENSG00000214999	protein_coding	+	chr17:7975953-7991021	15068	0	0	0	0
AC131097.4	ENSG00000216921	protein_coding	-	chr2:242823513-243026289	202776	0	0	0	0
AC131935.1	ENSG00000268242	protein_coding	-	chr11:11747059-11747257	198	0	0	0	0
AC131971.1	ENSG00000183562	protein_coding	+	chr11:2965659-3013607	47948	0	0	0	0
AC132186.1	ENSG00000247270	protein_coding	-	chr16:66461199-66586447	125248	0	0	0	0
AC132192.1	ENSG00000268403	protein_coding	-	chr11:9481102-9550071	68969	0	0	0	0
AC132216.1	ENSG00000184566	protein_coding	+	chr11:33880121-33913836	33715	0	0	0	0
AC132872.2	ENSG00000268852	protein_coding	+	chr17:80186272-80231618	45346	0	0	0	0
AC135048.1	ENSG00000268863	protein_coding	-	chr16:30996518-31000473	3955	0	0	0	0
AC135178.1	ENSG00000198150	protein_coding	-	chr17:8261730-8263859	2129	1.59713	2.40904	34.1847	51.2174
AC135983.2	ENSG00000268759	protein_coding	+	chr15:32774821-32780287	5466	0	0	0	0
AC136297.1	ENSG00000267950	protein_coding	+	chr11:1295600-1330884	35284	0	0	0	0
AC136604.1	ENSG00000228259	protein_coding	+	chr5:179078297-179079445	1148	0	0	0	0
AC137056.1	ENSG00000267824	protein_coding	+	chr16:20499023-20500981	1958	0	0	0	0
AC137932.1	ENSG00000268218	protein_coding	+	chr16:89334037-89556969	222932	0.141698	0.862233	6.46742	39.2306
AC138393.1	ENSG00000269358	protein_coding	-	chr1:224215759-224216371	612	0	0	0	0
AC138517.1	ENSG00000269071	protein_coding	+	chr5:138852107-138852506	399	0	0	0	0
AC138647.1	ENSG00000226490	protein_coding	+	chr8:142524737-142528837	4100	0	0	0	0
AC138655.1	ENSG00000269563	protein_coding	+	chr2:47799600-47801998	2398	0	0	0	0
AC139100.2	ENSG00000267270	protein_coding	+	chr18:77905806-78005429	99623	1.43514	3.42782	16.6305	39.2306
AC139426.2	ENSG00000233812	protein_coding	-	chr15:32684982-32727434	42452	0	0	0	0
AC139768.1	ENSG00000269339	protein_coding	+	chr12:51619859-51620085	226	0	0	0	0
AC140061.12	ENSG00000269529	protein_coding	+	chr12:50690488-50691718	1230	0	0	0	0
AC140481.2	ENSG00000183292	protein_coding	+	chr2:131328401-131348036	19635	0	0	0	0
AC142381.1	ENSG00000223931	protein_coding	+	chr16:32019758-32096106	76348	0	0	0	0
AC144568.2	ENSG00000253896	protein_coding	+	chr8:22600-29775	7175	0	0	0	0
AC145676.2	ENSG00000249852	protein_coding	-	chr7:182934-300711	117777	0	0	0	0
AC174470.1	ENSG00000215621	protein_coding	-	chr17:79780286-79791178	10892	1.91428	0.0865757	70.1853	3.1618
AC187652.1	ENSG00000269396	protein_coding	+	chr7:302917-304070	1153	0	0	0	0
AC226150.4	ENSG00000255748	protein_coding	-	chr12:133787245-133787772	527	0	0	0	0
ACAA1	ENSG00000060971	protein_coding	-	chr3:38080695-38178733	98038	2.6749	7.78108	51.7393	76.2817	30	ACAA|PTHIO|THIO	MIM:604054|HGNC:HGNC:82|Ensembl:ENSG00000060971|HPRD:06815|Vega:OTTHUMG00000131087	3	3p22.2	acetyl-CoA acyltransferase 1	hsa00071(Fatty acid degradation)//hsa00280(Valine, leucine and isoleucine degradation)//hsa00592(alpha-Linolenic acid metabolism)//hsa01040(Biosynthesis of unsaturated fatty acids)//	GO:0016020(membrane)//GO:0043231(intracellular membrane-bounded organelle)//GO:0005782(peroxisomal matrix)//GO:0005777(peroxisome)	GO:0003988(acetyl-CoA C-acyltransferase activity)//GO:0005515(protein binding)//GO:0016747(transferase activity, transferring acyl groups other than amino-acyl groups)//GO:0016401(palmitoyl-CoA oxidase activity)	GO:0033559(unsaturated fatty acid metabolic process)//GO:0044255(cellular lipid metabolic process)//GO:0008152(metabolic process)//GO:0044281(small molecule metabolic process)//GO:0008206(bile acid metabolic process)//GO:0006635(fatty acid beta-oxidation)//GO:0033540(fatty acid beta-oxidation using acyl-CoA oxidase)//GO:0000038(very long-chain fatty acid metabolic process)//GO:0036109(alpha-linol…
ACAA2	ENSG00000167315	protein_coding	-	chr18:47309868-47721463	411595	32.3471	53.405	675.383	1036.34	10449	DSAEC	MIM:604770|HGNC:HGNC:83|HPRD:10380	18	18q21.1	acetyl-CoA acyltransferase 2	hsa00062(Fatty acid elongation)//hsa00071(Fatty acid degradation)//hsa00280(Valine, leucine and isoleucine degradation)//	GO:0005743(mitochondrial inner membrane)//GO:0005739(mitochondrion)//GO:0070062(extracellular exosome)	GO:0044822(poly(A) RNA binding)//GO:0003988(acetyl-CoA C-acyltransferase activity)//GO:0005515(protein binding)//GO:0016747(transferase activity, transferring acyl groups other than amino-acyl groups)	GO:0008152(metabolic process)//GO:0071456(cellular response to hypoxia)//GO:0006631(fatty acid metabolic process)//GO:1901029(negative regulation of mitochondrial outer membrane permeabilization involved in apoptotic signaling pathway)//GO:0006695(cholesterol biosynthetic process)//GO:1902109(negative regulation of mitochondrial membrane permeability involved in apoptotic process)
ACACA	ENSG00000132142	protein_coding	-	chr17:35441922-35766909	324987	12.333	14.0515	361.251	298.588	31	ACAC|ACACAD|ACC|ACC1|ACCA	MIM:200350|HGNC:HGNC:84|Ensembl:ENSG00000278540|HPRD:01938|Vega:OTTHUMG00000188463	17	17q21	acetyl-CoA carboxylase alpha	hsa00061(Fatty acid biosynthesis)//hsa00620(Pyruvate metabolism)//hsa00640(Propanoate metabolism)//	GO:0070062(extracellular exosome)//GO:0015629(actin cytoskeleton)//GO:0005829(cytosol)//GO:0005739(mitochondrion)//GO:0005730(nucleolus)//GO:0005737(cytoplasm)	GO:0005524(ATP binding)//GO:0003989(acetyl-CoA carboxylase activity)//GO:0005515(protein binding)//GO:0046872(metal ion binding)//GO:0004075(biotin carboxylase activity)	GO:0006767(water-soluble vitamin metabolic process)//GO:0006768(biotin metabolic process)//GO:2001295(malonyl-CoA biosynthetic process)//GO:0008152(metabolic process)//GO:0044281(small molecule metabolic process)//GO:0035338(long-chain fatty-acyl-CoA biosynthetic process)//GO:0071380(cellular response to prostaglandin E stimulus)//GO:0044268(multicellular organismal protein metabolic process)//GO…
ACACB	ENSG00000076555	protein_coding	+	chr12:109549022-109706031	157009	4.76839	2.0618e-07	74.6744	2.41861e-05	32	ACC2|ACCB|HACC275	MIM:601557|HGNC:HGNC:85|Ensembl:ENSG00000076555|HPRD:07044|Vega:OTTHUMG00000169250	12	12q24.11	acetyl-CoA carboxylase beta	hsa00061(Fatty acid biosynthesis)//hsa00620(Pyruvate metabolism)//hsa00640(Propanoate metabolism)//	GO:0012505(endomembrane system)//GO:0005739(mitochondrion)//GO:0005634(nucleus)//GO:0005741(mitochondrial outer membrane)//GO:0005829(cytosol)	GO:0005524(ATP binding)//GO:0004075(biotin carboxylase activity)//GO:0005515(protein binding)//GO:0046872(metal ion binding)//GO:0003989(acetyl-CoA carboxylase activity)	GO:0006768(biotin metabolic process)//GO:0010629(negative regulation of gene expression)//GO:0043086(negative regulation of catalytic activity)//GO:0006633(fatty acid biosynthetic process)//GO:0031999(negative regulation of fatty acid beta-oxidation)//GO:0051289(protein homotetramerization)//GO:0010906(regulation of glucose metabolic process)//GO:0031667(response to nutrient levels)//GO:0031325(p…
ACAD10	ENSG00000111271	protein_coding	+	chr12:112123856-112247782	123926	6.29768	0.612206	102.555	17.4358	80724	-	MIM:611181|HGNC:HGNC:21597|Ensembl:ENSG00000111271|HPRD:10625|Vega:OTTHUMG00000169602	12	12q24.12	acyl-CoA dehydrogenase family member 10		GO:0005739(mitochondrion)//GO:0005759(mitochondrial matrix)	GO:0052890(oxidoreductase activity, acting on the CH-CH group of donors, with a flavin as acceptor)//GO:0003995(acyl-CoA dehydrogenase activity)//GO:0009055(electron carrier activity)//GO:0000062(fatty-acyl-CoA binding)//GO:0050660(flavin adenine dinucleotide binding)//GO:0016627(oxidoreductase activity, acting on the CH-CH group of donors)//GO:0016787(hydrolase activity)	GO:0055114(oxidation-reduction process)//GO:0044255(cellular lipid metabolic process)//GO:0008152(metabolic process)//GO:0044281(small molecule metabolic process)//GO:0055088(lipid homeostasis)//GO:0006635(fatty acid beta-oxidation)//GO:0033539(fatty acid beta-oxidation using acyl-CoA dehydrogenase)
ACAD11	ENSG00000240303	protein_coding	-	chr3:132276981-132593067	316086	75.8683	48.5283	3172.84	1993.13	84129	ACAD-11	MIM:614288|HGNC:HGNC:30211|Ensembl:ENSG00000240303|HPRD:13352|Vega:OTTHUMG00000159780	3	3q22.1	acyl-CoA dehydrogenase family member 11		GO:0005743(mitochondrial inner membrane)//GO:0005634(nucleus)//GO:0005777(peroxisome)//GO:0031966(mitochondrial membrane)	GO:0052890(oxidoreductase activity, acting on the CH-CH group of donors, with a flavin as acceptor)//GO:0070991(medium-chain-acyl-CoA dehydrogenase activity)//GO:0003995(acyl-CoA dehydrogenase activity)//GO:0009055(electron carrier activity)//GO:0000062(fatty-acyl-CoA binding)//GO:0004466(long-chain-acyl-CoA dehydrogenase activity)//GO:0050660(flavin adenine dinucleotide binding)//GO:0017099(very…	GO:0055114(oxidation-reduction process)//GO:0044255(cellular lipid metabolic process)//GO:0006635(fatty acid beta-oxidation)//GO:0044281(small molecule metabolic process)//GO:0055088(lipid homeostasis)//GO:0033539(fatty acid beta-oxidation using acyl-CoA dehydrogenase)
ACAD8	ENSG00000151498	protein_coding	+	chr11:134123388-134135749	12361	15.845	9.63275	560.817	289.87	27034	ACAD-8|ARC42	MIM:604773|HGNC:HGNC:87|Ensembl:ENSG00000151498|HPRD:11985|Vega:OTTHUMG00000167177	11	11q25	acyl-CoA dehydrogenase family member 8	hsa00280(Valine, leucine and isoleucine degradation)//	GO:0005739(mitochondrion)//GO:0005759(mitochondrial matrix)	GO:0052890(oxidoreductase activity, acting on the CH-CH group of donors, with a flavin as acceptor)//GO:0003995(acyl-CoA dehydrogenase activity)//GO:0009055(electron carrier activity)//GO:0000062(fatty-acyl-CoA binding)//GO:0050660(flavin adenine dinucleotide binding)//GO:0016627(oxidoreductase activity, acting on the CH-CH group of donors)	GO:0055114(oxidation-reduction process)//GO:0044281(small molecule metabolic process)//GO:0006574(valine catabolic process)//GO:0009083(branched-chain amino acid catabolic process)//GO:0006351(transcription, DNA-templated)//GO:0055088(lipid homeostasis)//GO:0034641(cellular nitrogen compound metabolic process)//GO:0006629(lipid metabolic process)//GO:0033539(fatty acid beta-oxidation using acyl-C…
ACAD9	ENSG00000177646	protein_coding	+	chr3:128598438-128759585	161147	7.94872	4.99142	182.935	113.333	28976	NPD002	MIM:611103|HGNC:HGNC:21497|Ensembl:ENSG00000177646|HPRD:12412|Vega:OTTHUMG00000159942	3	3q21.3	acyl-CoA dehydrogenase family member 9		GO:0005634(nucleus)//GO:0005743(mitochondrial inner membrane)//GO:0005739(mitochondrion)//GO:0030425(dendrite)	GO:0052890(oxidoreductase activity, acting on the CH-CH group of donors, with a flavin as acceptor)//GO:0003995(acyl-CoA dehydrogenase activity)//GO:0009055(electron carrier activity)//GO:0000062(fatty-acyl-CoA binding)//GO:0050660(flavin adenine dinucleotide binding)//GO:0005515(protein binding)//GO:0016627(oxidoreductase activity, acting on the CH-CH group of donors)	GO:0055114(oxidation-reduction process)//GO:0032981(mitochondrial respiratory chain complex I assembly)//GO:0044281(small molecule metabolic process)//GO:0022904(respiratory electron transport chain)//GO:0055088(lipid homeostasis)//GO:0044237(cellular metabolic process)//GO:0033539(fatty acid beta-oxidation using acyl-CoA dehydrogenase)
ACADL	ENSG00000115361	protein_coding	-	chr2:211036241-211095107	58866	0.885778	0	11.087	0	33	ACAD4|LCAD	MIM:609576|HGNC:HGNC:88|Ensembl:ENSG00000115361|HPRD:01939|Vega:OTTHUMG00000132989	2	2q34	acyl-CoA dehydrogenase, long chain	hsa00071(Fatty acid degradation)//	GO:0031966(mitochondrial membrane)//GO:0005739(mitochondrion)//GO:0005759(mitochondrial matrix)	GO:0052890(oxidoreductase activity, acting on the CH-CH group of donors, with a flavin as acceptor)//GO:0003995(acyl-CoA dehydrogenase activity)//GO:0016401(palmitoyl-CoA oxidase activity)//GO:0009055(electron carrier activity)//GO:0000062(fatty-acyl-CoA binding)//GO:0004466(long-chain-acyl-CoA dehydrogenase activity)//GO:0050660(flavin adenine dinucleotide binding)	GO:0044255(cellular lipid metabolic process)//GO:0055114(oxidation-reduction process)//GO:0006635(fatty acid beta-oxidation)//GO:0044281(small molecule metabolic process)//GO:0051289(protein homotetramerization)//GO:0045717(negative regulation of fatty acid biosynthetic process)//GO:0019254(carnitine metabolic process, CoA-linked)//GO:0046322(negative regulation of fatty acid oxidation)//GO:00550…
ACADM	ENSG00000117054	protein_coding	+	chr1:76190035-76260764	70729	135.464	107.839	2482.56	1825.31	34	ACAD1|MCAD|MCADH	MIM:607008|HGNC:HGNC:89|Ensembl:ENSG00000117054|HPRD:08447|Vega:OTTHUMG00000009784	1	1p31	acyl-CoA dehydrogenase, C-4 to C-12 straight chain	hsa00071(Fatty acid degradation)//hsa00280(Valine, leucine and isoleucine degradation)//hsa00410(beta-Alanine metabolism)//hsa00640(Propanoate metabolism)//	GO:0005777(peroxisome)//GO:0070062(extracellular exosome)//GO:0005759(mitochondrial matrix)//GO:0030424(axon)//GO:0005739(mitochondrion)//GO:0005634(nucleus)	GO:0052890(oxidoreductase activity, acting on the CH-CH group of donors, with a flavin as acceptor)//GO:0070991(medium-chain-acyl-CoA dehydrogenase activity)//GO:0003995(acyl-CoA dehydrogenase activity)//GO:0016853(isomerase activity)//GO:0009055(electron carrier activity)//GO:0042802(identical protein binding)//GO:0000062(fatty-acyl-CoA binding)//GO:0050660(flavin adenine dinucleotide binding)//…	GO:0042594(response to starvation)//GO:0005978(glycogen biosynthetic process)//GO:0055007(cardiac muscle cell differentiation)//GO:0009409(response to cold)//GO:0051384(response to glucocorticoid)//GO:0042493(response to drug)//GO:0051289(protein homotetramerization)//GO:0019254(carnitine metabolic process, CoA-linked)//GO:0009437(carnitine metabolic process)//GO:0045329(carnitine biosynthetic pr…
ACADS	ENSG00000122971	protein_coding	+	chr12:121163537-121177811	14274	0.635479	1.41409	14.7827	32.6922	35	ACAD3|SCAD	MIM:606885|HGNC:HGNC:90|Ensembl:ENSG00000122971|HPRD:06053|Vega:OTTHUMG00000169203	12	12q24.31	acyl-CoA dehydrogenase, C-2 to C-3 short chain	hsa00071(Fatty acid degradation)//hsa00280(Valine, leucine and isoleucine degradation)//hsa00650(Butanoate metabolism)//	GO:0005739(mitochondrion)//GO:0005634(nucleus)//GO:0005759(mitochondrial matrix)	GO:0000062(fatty-acyl-CoA binding)//GO:0009055(electron carrier activity)//GO:0050660(flavin adenine dinucleotide binding)//GO:0003995(acyl-CoA dehydrogenase activity)//GO:0004085(butyryl-CoA dehydrogenase activity)	GO:0055114(oxidation-reduction process)//GO:0042594(response to starvation)//GO:0006635(fatty acid beta-oxidation)//GO:0044281(small molecule metabolic process)//GO:0051289(protein homotetramerization)//GO:0046359(butyrate catabolic process)//GO:0055088(lipid homeostasis)//GO:0044255(cellular lipid metabolic process)//GO:0033539(fatty acid beta-oxidation using acyl-CoA dehydrogenase)//GO:0051384(…
ACADSB	ENSG00000196177	protein_coding	+	chr10:124768494-124817827	49333	21.1623	14.4427	1384.95	970.957	36	2-MEBCAD|ACAD7|SBCAD	MIM:600301|HGNC:HGNC:91|Ensembl:ENSG00000196177|HPRD:02626|Vega:OTTHUMG00000019200	10	10q26.13	acyl-CoA dehydrogenase, short/branched chain	hsa00071(Fatty acid degradation)//hsa00280(Valine, leucine and isoleucine degradation)//	GO:0005739(mitochondrion)//GO:0005759(mitochondrial matrix)//GO:0070062(extracellular exosome)	GO:0000062(fatty-acyl-CoA binding)//GO:0009055(electron carrier activity)//GO:0050660(flavin adenine dinucleotide binding)//GO:0003995(acyl-CoA dehydrogenase activity)//GO:0052890(oxidoreductase activity, acting on the CH-CH group of donors, with a flavin as acceptor)	GO:0044281(small molecule metabolic process)//GO:0009083(branched-chain amino acid catabolic process)//GO:0055088(lipid homeostasis)//GO:0006631(fatty acid metabolic process)//GO:0034641(cellular nitrogen compound metabolic process)//GO:0033539(fatty acid beta-oxidation using acyl-CoA dehydrogenase)
ACADVL	ENSG00000072778	protein_coding	+	chr17:7093208-7128592	35384	63.3601	43.3179	670.763	276.794	37	ACAD6|LCACD|VLCAD	MIM:609575|HGNC:HGNC:92|Ensembl:ENSG00000072778|HPRD:01940|Vega:OTTHUMG00000102157	17	17p13.1	acyl-CoA dehydrogenase, very long chain	hsa00071(Fatty acid degradation)//	GO:0005743(mitochondrial inner membrane)//GO:0042645(mitochondrial nucleoid)//GO:0005759(mitochondrial matrix)//GO:0005739(mitochondrion)//GO:0005730(nucleolus)//GO:0005634(nucleus)//GO:0005737(cytoplasm)	GO:0052890(oxidoreductase activity, acting on the CH-CH group of donors, with a flavin as acceptor)//GO:0003995(acyl-CoA dehydrogenase activity)//GO:0009055(electron carrier activity)//GO:0000062(fatty-acyl-CoA binding)//GO:0004466(long-chain-acyl-CoA dehydrogenase activity)//GO:0050660(flavin adenine dinucleotide binding)//GO:0017099(very-long-chain-acyl-CoA dehydrogenase activity)//GO:0016627(o…	GO:0055114(oxidation-reduction process)//GO:0044255(cellular lipid metabolic process)//GO:0044267(cellular protein metabolic process)//GO:0006635(fatty acid beta-oxidation)//GO:0044281(small molecule metabolic process)//GO:0045717(negative regulation of fatty acid biosynthetic process)//GO:0046322(negative regulation of fatty acid oxidation)//GO:0030968(endoplasmic reticulum unfolded protein resp…
ACAN	ENSG00000157766	protein_coding	+	chr15:89346673-89418585	71912	0	0	0	0	176	AGC1|AGCAN|CSPG1|CSPGCP|MSK16|SEDK	MIM:155760|HGNC:HGNC:319|Ensembl:ENSG00000157766|HPRD:01123|Vega:OTTHUMG00000171989	15	15q26.1	aggrecan		GO:0005604(basement membrane)//GO:0005576(extracellular region)//GO:0005796(Golgi lumen)//GO:0043202(lysosomal lumen)//GO:0005578(proteinaceous extracellular matrix)//GO:0031012(extracellular matrix)	GO:0005540(hyaluronic acid binding)//GO:0030246(carbohydrate binding)//GO:0005201(extracellular matrix structural constituent)//GO:0046872(metal ion binding)//GO:0005515(protein binding)//GO:0005509(calcium ion binding)	GO:0007507(heart development)//GO:0022617(extracellular matrix disassembly)//GO:0030198(extracellular matrix organization)//GO:0001502(cartilage condensation)//GO:0001501(skeletal system development)//GO:0002063(chondrocyte development)//GO:0030166(proteoglycan biosynthetic process)//GO:0042339(keratan sulfate metabolic process)//GO:0007155(cell adhesion)//GO:0018146(keratan sulfate biosynthetic …
ACAP1	ENSG00000072818	protein_coding	+	chr17:7239847-7254797	14950	0.798792	0.035323	5.5435	2.17948	9744	CENTB1	MIM:607763|HGNC:HGNC:16467|Ensembl:ENSG00000072818|HPRD:08474|Vega:OTTHUMG00000102199	17	17p13.1	ArfGAP with coiled-coil, ankyrin repeat and PH domains 1	hsa04144(Endocytosis)	GO:0016020(membrane)//GO:0055038(recycling endosome membrane)	GO:0005096(GTPase activator activity)//GO:0046872(metal ion binding)//GO:0005515(protein binding)	GO:0015031(protein transport)//GO:0043547(positive regulation of GTPase activity)
ACAP2	ENSG00000114331	protein_coding	-	chr3:194995464-195163807	168343	29.9918	11.6428	1468.1	436.985	23527	CENTB2|CNT-B2	MIM:607766|HGNC:HGNC:16469|Ensembl:ENSG00000114331|HPRD:09681|Vega:OTTHUMG00000155885	3	3q29	ArfGAP with coiled-coil, ankyrin repeat and PH domains 2	hsa04144(Endocytosis)	GO:0010008(endosome membrane)//GO:0016020(membrane)	GO:0005096(GTPase activator activity)//GO:0046872(metal ion binding)//GO:0017137(Rab GTPase binding)	GO:1990090(cellular response to nerve growth factor stimulus)//GO:0036010(protein localization to endosome)//GO:0043547(positive regulation of GTPase activity)
ACAP3	ENSG00000131584	protein_coding	-	chr1:1227755-1260071	32316	2.28861	3.1147	67.4459	110.064	116983	CENTB5	HGNC:HGNC:16754|Ensembl:ENSG00000131584|HPRD:10820|Vega:OTTHUMG00000002235	1	-	ArfGAP with coiled-coil, ankyrin repeat and PH domains 3	hsa04144(Endocytosis)		GO:0005096(GTPase activator activity)//GO:0046872(metal ion binding)	GO:0043547(positive regulation of GTPase activity)
ACAT1	ENSG00000075239	protein_coding	+	chr11:107879458-108018503	139045	123.8	210.173	1623.32	2521.66	38	ACAT|MAT|T2|THIL	MIM:607809|HGNC:HGNC:93|Ensembl:ENSG00000075239|HPRD:01946|Vega:OTTHUMG00000166381	11	11q22.3	acetyl-CoA acetyltransferase 1	hsa00071(Fatty acid degradation)//hsa00072(Synthesis and degradation of ketone bodies)//hsa00280(Valine, leucine and isoleucine degradation)//hsa00310(Lysine degradation)//hsa00380(Tryptophan metabolism)//hsa00620(Pyruvate metabolism)//hsa00630(Glyoxylate and dicarboxylate metabolism)//hsa00640(Propanoate metabolism)//hsa00650(Butanoate metabolism)//hsa00900(Terpenoid backbone biosynthesis)//	GO:0005743(mitochondrial inner membrane)//GO:0005739(mitochondrion)//GO:0005759(mitochondrial matrix)//GO:0070062(extracellular exosome)	GO:0016747(transferase activity, transferring acyl groups other than amino-acyl groups)//GO:0042803(protein homodimerization activity)//GO:0019899(enzyme binding)//GO:0003985(acetyl-CoA C-acetyltransferase activity)//GO:0046872(metal ion binding)//GO:0050662(coenzyme binding)	GO:0042594(response to starvation)//GO:0044255(cellular lipid metabolic process)//GO:0008152(metabolic process)//GO:0044281(small molecule metabolic process)//GO:0046952(ketone body catabolic process)//GO:0009083(branched-chain amino acid catabolic process)//GO:0007420(brain development)//GO:0046951(ketone body biosynthetic process)//GO:0001889(liver development)//GO:0046950(cellular ketone body …
ACAT2	ENSG00000120437	protein_coding	+	chr6:160090088-160210781	120693	34.6038	48.3117	708.644	973.137	39	-	MIM:100678|HGNC:HGNC:94|HPRD:00006	6	6q25.3	acetyl-CoA acetyltransferase 2	hsa00071(Fatty acid degradation)//hsa00072(Synthesis and degradation of ketone bodies)//hsa00280(Valine, leucine and isoleucine degradation)//hsa00310(Lysine degradation)//hsa00380(Tryptophan metabolism)//hsa00620(Pyruvate metabolism)//hsa00630(Glyoxylate and dicarboxylate metabolism)//hsa00640(Propanoate metabolism)//hsa00650(Butanoate metabolism)//hsa00900(Terpenoid backbone biosynthesis)//	GO:0005730(nucleolus)//GO:0005634(nucleus)//GO:0005737(cytoplasm)//GO:0070062(extracellular exosome)	GO:0003985(acetyl-CoA C-acetyltransferase activity)//GO:0005515(protein binding)	GO:0006629(lipid metabolic process)
ACBD3	ENSG00000182827	protein_coding	-	chr1:226332379-226374431	42052	88.5436	87.9943	3940.5	3903.44	64746	GCP60|GOCAP1|GOLPH1|PAP7	MIM:606809|HGNC:HGNC:15453|Ensembl:ENSG00000182827|HPRD:08432|Vega:OTTHUMG00000037560	1	1q42.12	acyl-CoA binding domain containing 3		GO:0016020(membrane)//GO:0016021(integral component of membrane)//GO:0005739(mitochondrion)//GO:0005794(Golgi apparatus)//GO:0000139(Golgi membrane)	GO:0000062(fatty-acyl-CoA binding)//GO:0034237(protein kinase A regulatory subunit binding)//GO:0005515(protein binding)	GO:0006694(steroid biosynthetic process)//GO:0006810(transport)
ACBD4	ENSG00000181513	protein_coding	+	chr17:43100707-43221548	120841	2.35592	0.721401	43.4241	14.1666	79777	HMFT0700	HGNC:HGNC:23337|Ensembl:ENSG00000181513|Vega:OTTHUMG00000180111	17	17q21.31	acyl-CoA binding domain containing 4			GO:0000062(fatty-acyl-CoA binding)//GO:0008289(lipid binding)
ACBD5	ENSG00000107897	protein_coding	-	chr10:27484145-27531059	46914	25.3714	15.9801	1160.44	732.304	91452	-	MIM:616618|HGNC:HGNC:23338|Ensembl:ENSG00000107897|HPRD:12415|Vega:OTTHUMG00000017854	10	10p12.1	acyl-CoA binding domain containing 5		GO:0016021(integral component of membrane)//GO:0016020(membrane)//GO:0005777(peroxisome)//GO:0043231(intracellular membrane-bounded organelle)//GO:0005654(nucleoplasm)//GO:0005778(peroxisomal membrane)//GO:0005634(nucleus)	GO:0000062(fatty-acyl-CoA binding)//GO:0008289(lipid binding)//GO:0003674(molecular_function)	GO:0030242(pexophagy)//GO:0035973(aggrephagy)//GO:0006810(transport)//GO:0016236(macroautophagy)
ACBD6	ENSG00000135847	protein_coding	-	chr1:180199420-180472089	272669	58.4278	247.817	519.241	2128.26	84320	-	MIM:616352|HGNC:HGNC:23339|Ensembl:ENSG00000230124|HPRD:12416|Vega:OTTHUMG00000035117	1	1q25.3	acyl-CoA binding domain containing 6		GO:0005737(cytoplasm)	GO:0000062(fatty-acyl-CoA binding)//GO:0008289(lipid binding)
ACBD7	ENSG00000176244	protein_coding	-	chr10:15057070-15130775	73705	5.28191	1.53588	79.4568	22.8845	414149	bA455B2.2	HGNC:HGNC:17715	10	10p13	acyl-CoA binding domain containing 7			GO:0000062(fatty-acyl-CoA binding)//GO:0008289(lipid binding)
ACCS	ENSG00000110455	protein_coding	+	chr11:44087474-44105772	18298	11.5075	2.64897	187.555	21.7948	84680	ACS|PHACS	MIM:608405|HGNC:HGNC:23989|Ensembl:ENSG00000110455|HPRD:10524|Vega:OTTHUMG00000166427	11	11p11	1-aminocyclopropane-1-carboxylate synthase homolog (inactive)			GO:0030170(pyridoxal phosphate binding)//GO:0016847(1-aminocyclopropane-1-carboxylate synthase activity)//GO:0005515(protein binding)//GO:0042803(protein homodimerization activity)	GO:0009058(biosynthetic process)
ACCSL	ENSG00000205126	protein_coding	+	chr11:44069530-44081527	11997	0	0	0	0	390110	-	HGNC:HGNC:34391|Ensembl:ENSG00000205126|Vega:OTTHUMG00000166426	11	11p11.2	1-aminocyclopropane-1-carboxylate synthase (inactive)-like			GO:0030170(pyridoxal phosphate binding)//GO:0003824(catalytic activity)	GO:0009058(biosynthetic process)
ACD	ENSG00000102977	protein_coding	-	chr16:67678821-67694713	15892	1.24486	3.01208	22.174	32.6922	65057	PIP1|PTOP|TINT1|TPP1	MIM:609377|HGNC:HGNC:25070|Ensembl:ENSG00000102977|HPRD:12417|Vega:OTTHUMG00000137547	16	16q22.1	adrenocortical dysplasia homolog (mouse)		GO:0070187(telosome)//GO:0000784(nuclear chromosome, telomeric region)//GO:0000783(nuclear telomere cap complex)//GO:0005654(nucleoplasm)//GO:0005634(nucleus)//GO:0005737(cytoplasm)	GO:0070182(DNA polymerase binding)//GO:0042162(telomeric DNA binding)//GO:0005515(protein binding)//GO:0044877(macromolecular complex binding)	GO:0000723(telomere maintenance)//GO:0051973(positive regulation of telomerase activity)//GO:0030326(embryonic limb morphogenesis)//GO:0032212(positive regulation of telomere maintenance via telomerase)//GO:0070200(establishment of protein localization to telomere)//GO:0001501(skeletal system development)//GO:0070198(protein localization to chromosome, telomeric region)//GO:0060381(positive regul…
ACE	ENSG00000159640	protein_coding	+	chr17:61554421-61599209	44788	1.81075	0	15.7066	0	1636	ACE1|CD143|DCP|DCP1|ICH|MVCD3	MIM:106180|HGNC:HGNC:2707|Ensembl:ENSG00000159640|HPRD:00108|Vega:OTTHUMG00000154927	17	17q23.3	angiotensin I converting enzyme	hsa04614(Renin-angiotensin system)//	GO:0005768(endosome)//GO:0005886(plasma membrane)//GO:0070062(extracellular exosome)//GO:0005576(extracellular region)//GO:0009897(external side of plasma membrane)//GO:0016020(membrane)//GO:0005764(lysosome)//GO:0016021(integral component of membrane)//GO:0005615(extracellular space)	GO:0008237(metallopeptidase activity)//GO:0008144(drug binding)//GO:0031711(bradykinin receptor binding)//GO:0031434(mitogen-activated protein kinase kinase binding)//GO:0005515(protein binding)//GO:0008240(tripeptidyl-peptidase activity)//GO:0004175(endopeptidase activity)//GO:0008270(zinc ion binding)//GO:0004180(carboxypeptidase activity)//GO:0008238(exopeptidase activity)//GO:0008241(peptidyl…	GO:0044267(cellular protein metabolic process)//GO:0002005(angiotensin catabolic process in blood)//GO:0060177(regulation of angiotensin metabolic process)//GO:0007283(spermatogenesis)//GO:1900086(positive regulation of peptidyl-tyrosine autophosphorylation)//GO:0060218(hematopoietic stem cell differentiation)//GO:0042447(hormone catabolic process)//GO:0001822(kidney development)//GO:0006508(prot…
ACE	ENSG00000264813	protein_coding	+	chr17:61554421-61599209	44788	3.34858e-104	0	2.05514e-102	0	1636	ACE1|CD143|DCP|DCP1|ICH|MVCD3	MIM:106180|HGNC:HGNC:2707|Ensembl:ENSG00000159640|HPRD:00108|Vega:OTTHUMG00000154927	17	17q23.3	angiotensin I converting enzyme	hsa04614(Renin-angiotensin system)//	GO:0005768(endosome)//GO:0005886(plasma membrane)//GO:0070062(extracellular exosome)//GO:0005576(extracellular region)//GO:0009897(external side of plasma membrane)//GO:0016020(membrane)//GO:0005764(lysosome)//GO:0016021(integral component of membrane)//GO:0005615(extracellular space)	GO:0008237(metallopeptidase activity)//GO:0008144(drug binding)//GO:0031711(bradykinin receptor binding)//GO:0031434(mitogen-activated protein kinase kinase binding)//GO:0005515(protein binding)//GO:0008240(tripeptidyl-peptidase activity)//GO:0004175(endopeptidase activity)//GO:0008270(zinc ion binding)//GO:0004180(carboxypeptidase activity)//GO:0008238(exopeptidase activity)//GO:0008241(peptidyl…	GO:0044267(cellular protein metabolic process)//GO:0002005(angiotensin catabolic process in blood)//GO:0060177(regulation of angiotensin metabolic process)//GO:0007283(spermatogenesis)//GO:1900086(positive regulation of peptidyl-tyrosine autophosphorylation)//GO:0060218(hematopoietic stem cell differentiation)//GO:0042447(hormone catabolic process)//GO:0001822(kidney development)//GO:0006508(prot…
ACE2	ENSG00000130234	protein_coding	-	chrX:15579155-15620271	41116	1.71598	0	41.5762	0	59272	ACEH	MIM:300335|HGNC:HGNC:13557|Ensembl:ENSG00000130234|HPRD:02274|Vega:OTTHUMG00000021177	X	Xp22	angiotensin I converting enzyme 2	hsa04614(Renin-angiotensin system)//hsa04974(Protein digestion and absorption)	GO:0005886(plasma membrane)//GO:0070062(extracellular exosome)//GO:0005576(extracellular region)//GO:0009986(cell surface)//GO:0016021(integral component of membrane)//GO:0045121(membrane raft)//GO:0005615(extracellular space)//GO:0005737(cytoplasm)	GO:0008237(metallopeptidase activity)//GO:0008270(zinc ion binding)//GO:0001618(virus receptor activity)//GO:0004175(endopeptidase activity)//GO:0004180(carboxypeptidase activity)//GO:0008241(peptidyl-dipeptidase activity)//GO:0005515(protein binding)//GO:0001948(glycoprotein binding)	GO:0044267(cellular protein metabolic process)//GO:0001817(regulation of cytokine production)//GO:0046813(receptor-mediated virion attachment to host cell)//GO:0002005(angiotensin catabolic process in blood)//GO:0019229(regulation of vasoconstriction)//GO:1903779(regulation of cardiac conduction)//GO:1903598(positive regulation of gap junction assembly)//GO:0042127(regulation of cell proliferatio…
ACER1	ENSG00000167769	protein_coding	-	chr19:6306152-6333640	27488	0	0	0	0	125981	ALKCDase1|ASAH3	MIM:613491|HGNC:HGNC:18356|Ensembl:ENSG00000167769|HPRD:12496|Vega:OTTHUMG00000180777	19	19p13.3	alkaline ceramidase 1	hsa00600(Sphingolipid metabolism)//	GO:0005783(endoplasmic reticulum)//GO:0016021(integral component of membrane)//GO:0005789(endoplasmic reticulum membrane)	GO:0071633(dihydroceramidase activity)//GO:0017040(ceramidase activity)	GO:0019216(regulation of lipid metabolic process)//GO:0010446(response to alkaline pH)//GO:0044281(small molecule metabolic process)//GO:0030216(keratinocyte differentiation)//GO:0046512(sphingosine biosynthetic process)//GO:0030148(sphingolipid biosynthetic process)//GO:0030154(cell differentiation)//GO:0046514(ceramide catabolic process)//GO:0006665(sphingolipid metabolic process)//GO:0008544(e…
ACER2	ENSG00000177076	protein_coding	+	chr9:19397806-19452018	54212	0.273434	0.2837	7.39133	7.62817	340485	ALKCDase2|ASAH3L	MIM:613492|HGNC:HGNC:23675|HPRD:16512	9	9p22.1	alkaline ceramidase 2	hsa00600(Sphingolipid metabolism)//	GO:0030173(integral component of Golgi membrane)//GO:0005794(Golgi apparatus)//GO:0000139(Golgi membrane)	GO:0071633(dihydroceramidase activity)//GO:0017040(ceramidase activity)	GO:0008284(positive regulation of cell proliferation)//GO:0044281(small molecule metabolic process)//GO:0090285(negative regulation of protein glycosylation in Golgi)//GO:0001953(negative regulation of cell-matrix adhesion)//GO:0010942(positive regulation of cell death)//GO:0046512(sphingosine biosynthetic process)//GO:0030148(sphingolipid biosynthetic process)//GO:0033629(negative regulation of …
ACER3	ENSG00000078124	protein_coding	+	chr11:76571910-76737841	165931	10.4066	4.0781	779.786	358.524	55331	APHC|PHCA	HGNC:HGNC:16066|Ensembl:ENSG00000078124|HPRD:17844|Vega:OTTHUMG00000165225	11	11q13.5	alkaline ceramidase 3	hsa00600(Sphingolipid metabolism)	GO:0030176(integral component of endoplasmic reticulum membrane)//GO:0016021(integral component of membrane)//GO:0005789(endoplasmic reticulum membrane)//GO:0030173(integral component of Golgi membrane)	GO:0016811(hydrolase activity, acting on carbon-nitrogen (but not peptide) bonds, in linear amides)//GO:0070774(phytoceramidase activity)	GO:0008284(positive regulation of cell proliferation)//GO:0044281(small molecule metabolic process)//GO:0046512(sphingosine biosynthetic process)//GO:0030148(sphingolipid biosynthetic process)//GO:0006672(ceramide metabolic process)//GO:0071602(phytosphingosine biosynthetic process)//GO:0006665(sphingolipid metabolic process)
ACHE	ENSG00000087085	protein_coding	-	chr7:100487614-100494594	6980	1.3038	0	13.8587	0	43	ACEE|ARACHE|N-ACHE|YT	MIM:100740|HGNC:HGNC:108|Ensembl:ENSG00000087085|HPRD:00010|Vega:OTTHUMG00000157033	7	7q22	acetylcholinesterase (Yt blood group)	hsa00564(Glycerophospholipid metabolism)//hsa04725(Cholinergic synapse)	GO:0016021(integral component of membrane)//GO:0048471(perinuclear region of cytoplasm)//GO:0005576(extracellular region)//GO:0009986(cell surface)//GO:0016020(membrane)//GO:0031225(anchored component of membrane)//GO:0005794(Golgi apparatus)//GO:0005886(plasma membrane)//GO:0045202(synapse)//GO:0043083(synaptic cleft)//GO:0030054(cell junction)//GO:0031594(neuromuscular junction)//GO:0005605(bas…	GO:0043236(laminin binding)//GO:0017171(serine hydrolase activity)//GO:0042803(protein homodimerization activity)//GO:0005518(collagen binding)//GO:0001540(beta-amyloid binding)//GO:0004104(cholinesterase activity)//GO:0042166(acetylcholine binding)//GO:0043621(protein self-association)//GO:0005515(protein binding)//GO:0016787(hydrolase activity)//GO:0003990(acetylcholinesterase activity)	GO:0006644(phospholipid metabolic process)//GO:0007517(muscle organ development)//GO:0008152(metabolic process)//GO:0006260(DNA replication)//GO:0009611(response to wounding)//GO:0050714(positive regulation of protein secretion)//GO:0031623(receptor internalization)//GO:0042982(amyloid precursor protein metabolic process)//GO:0006581(acetylcholine catabolic process)//GO:0007416(synapse assembly)/…
ACIN1	ENSG00000100813	protein_coding	-	chr14:23527772-23569665	41893	136.469	75.252	3522.89	2470.44	22985	ACINUS|ACN|fSAP152	MIM:604562|HGNC:HGNC:17066|Ensembl:ENSG00000100813|HPRD:05191|Vega:OTTHUMG00000028716	14	14q11.2	apoptotic chromatin condensation inducer 1	hsa03013(RNA transport)//hsa03015(mRNA surveillance pathway)//hsa03040(Spliceosome)	GO:0005886(plasma membrane)//GO:0035145(exon-exon junction complex)//GO:0061574(ASAP complex)//GO:0005829(cytosol)//GO:0016607(nuclear speck)//GO:0005730(nucleolus)//GO:0005654(nucleoplasm)//GO:0005634(nucleus)//GO:0005737(cytoplasm)	GO:0003676(nucleic acid binding)//GO:0019899(enzyme binding)//GO:0000166(nucleotide binding)//GO:0016887(ATPase activity)//GO:0044822(poly(A) RNA binding)//GO:0005515(protein binding)	GO:0006921(cellular component disassembly involved in execution phase of apoptosis)//GO:0098779(mitophagy in response to mitochondrial depolarization)//GO:0008380(RNA splicing)//GO:0098792(xenophagy)//GO:0043065(positive regulation of apoptotic process)//GO:0030218(erythrocyte differentiation)//GO:0030263(apoptotic chromosome condensation)//GO:0012501(programmed cell death)//GO:0045657(positive r…
ACKR2	ENSG00000144648	protein_coding	+	chr3:42846243-43101703	255460	0.0521442	0.494222	1.84783	17.4358	1238	CCBP2|CCR10|CCR9|CMKBR9|D6|hD6	MIM:602648|HGNC:HGNC:1565|Ensembl:ENSG00000144648|HPRD:09095|Vega:OTTHUMG00000186377	3	3p21.3	atypical chemokine receptor 2		GO:0016021(integral component of membrane)//GO:0005887(integral component of plasma membrane)//GO:0055037(recycling endosome)//GO:0005886(plasma membrane)//GO:0005884(actin filament)//GO:0005769(early endosome)	GO:0016493(C-C chemokine receptor activity)//GO:0005044(scavenger receptor activity)//GO:0019957(C-C chemokine binding)//GO:0016494(C-X-C chemokine receptor activity)//GO:0004950(chemokine receptor activity)	GO:0042119(neutrophil activation)//GO:0006898(receptor-mediated endocytosis)//GO:0006954(inflammatory response)//GO:0007275(multicellular organism development)//GO:0070098(chemokine-mediated signaling pathway)//GO:0006955(immune response)//GO:0007186(G-protein coupled receptor signaling pathway)//GO:0006935(chemotaxis)
ACKR3	ENSG00000144476	protein_coding	+	chr2:237476429-237491001	14572	0	0	0	0	57007	CMKOR1|CXC-R7|CXCR-7|CXCR7|GPR159|RDC-1|RDC1	MIM:610376|HGNC:HGNC:23692|Ensembl:ENSG00000144476|HPRD:09882|Vega:OTTHUMG00000133295	2	2q37.3	atypical chemokine receptor 3	hsa04060(Cytokine-cytokine receptor interaction)	GO:0005768(endosome)//GO:0005886(plasma membrane)//GO:0009986(cell surface)//GO:0055037(recycling endosome)//GO:0048471(perinuclear region of cytoplasm)//GO:0016021(integral component of membrane)//GO:0043231(intracellular membrane-bounded organelle)//GO:0005769(early endosome)//GO:0005905(coated pit)	GO:0019958(C-X-C chemokine binding)//GO:0005044(scavenger receptor activity)//GO:0005515(protein binding)//GO:0016494(C-X-C chemokine receptor activity)//GO:0015026(coreceptor activity)	GO:0098792(xenophagy)//GO:0070374(positive regulation of ERK1 and ERK2 cascade)//GO:0007155(cell adhesion)//GO:0001570(vasculogenesis)//GO:0031623(receptor internalization)//GO:0016032(viral process)//GO:0070098(chemokine-mediated signaling pathway)//GO:1902230(negative regulation of intrinsic apoptotic signaling pathway in response to DNA damage)//GO:0002230(positive regulation of defense respon…
ACKR4	ENSG00000129048	protein_coding	+	chr3:132276981-132593067	316086	0.0405385	0	0.923917	0	51554	CC-CKR-11|CCBP2|CCR-11|CCR10|CCR11|CCRL1|CCX CKR|CCX-CKR|CKR-11|PPR1|VSHK1	MIM:606065|HGNC:HGNC:1611|Ensembl:ENSG00000129048|HPRD:07298|Vega:OTTHUMG00000159768	3	3q22	atypical chemokine receptor 4		GO:0005886(plasma membrane)//GO:0005769(early endosome)//GO:0005887(integral component of plasma membrane)//GO:0055037(recycling endosome)	GO:0019956(chemokine binding)//GO:0005044(scavenger receptor activity)//GO:0005515(protein binding)//GO:0004950(chemokine receptor activity)	GO:0070098(chemokine-mediated signaling pathway)//GO:0006955(immune response)//GO:0007186(G-protein coupled receptor signaling pathway)//GO:0006898(receptor-mediated endocytosis)//GO:0006935(chemotaxis)
ACLY	ENSG00000131473	protein_coding	-	chr17:40023160-40086795	63635	60.583	89.1284	3233.71	4812.29	47	ACL|ATPCL|CLATP	MIM:108728|HGNC:HGNC:115|Ensembl:ENSG00000131473|HPRD:00155|Vega:OTTHUMG00000133507	17	17q21.2	ATP citrate lyase	hsa00020(Citrate cycle (TCA cycle))//	GO:0005886(plasma membrane)//GO:0070062(extracellular exosome)//GO:0016020(membrane)//GO:0005829(cytosol)//GO:0005739(mitochondrion)//GO:0005654(nucleoplasm)//GO:0005737(cytoplasm)	GO:0005524(ATP binding)//GO:0048037(cofactor binding)//GO:0003878(ATP citrate synthase activity)//GO:0005515(protein binding)//GO:0046872(metal ion binding)	GO:0044255(cellular lipid metabolic process)//GO:0006107(oxaloacetate metabolic process)//GO:0044281(small molecule metabolic process)//GO:0035338(long-chain fatty-acyl-CoA biosynthetic process)//GO:0006085(acetyl-CoA biosynthetic process)//GO:0019432(triglyceride biosynthetic process)//GO:0006695(cholesterol biosynthetic process)//GO:0006112(energy reserve metabolic process)//GO:0031325(positive…
ACMSD	ENSG00000153086	protein_coding	+	chr2:135213329-135716912	503583	0	0	0	0	130013	-	MIM:608889|HGNC:HGNC:19288|Ensembl:ENSG00000153086|HPRD:12326|Vega:OTTHUMG00000131711	2	2q21.3	aminocarboxymuconate semialdehyde decarboxylase	hsa00380(Tryptophan metabolism)//	GO:0070062(extracellular exosome)//GO:0005829(cytosol)	GO:0046872(metal ion binding)//GO:0005515(protein binding)//GO:0001760(aminocarboxymuconate-semialdehyde decarboxylase activity)//GO:0016787(hydrolase activity)	GO:0046874(quinolinate metabolic process)//GO:0044281(small molecule metabolic process)//GO:0006569(tryptophan catabolic process)//GO:0034641(cellular nitrogen compound metabolic process)
ACN9	ENSG00000196636	protein_coding	+	chr7:96745901-96811075	65174	35.2799	33.0696	317.827	284.422
ACO1	ENSG00000122729	protein_coding	+	chr9:32384600-32454767	70167	11.1884	12.1466	741.905	615.702	48	ACONS|HEL60|IREB1|IREBP|IREBP1|IRP1	MIM:100880|HGNC:HGNC:117|Ensembl:ENSG00000122729|HPRD:00013|Vega:OTTHUMG00000019740	9	9p21.1	aconitase 1	hsa00020(Citrate cycle (TCA cycle))//hsa00630(Glyoxylate and dicarboxylate metabolism)//	GO:0070062(extracellular exosome)//GO:0005794(Golgi apparatus)//GO:0005829(cytosol)//GO:0005739(mitochondrion)//GO:0005783(endoplasmic reticulum)//GO:0005737(cytoplasm)	GO:0051539(4 iron, 4 sulfur cluster binding)//GO:0003994(aconitate hydratase activity)//GO:0003723(RNA binding)//GO:0030350(iron-responsive element binding)//GO:0046872(metal ion binding)//GO:0005515(protein binding)	GO:0009791(post-embryonic development)//GO:0010040(response to iron(II) ion)//GO:0006417(regulation of translation)//GO:0006879(cellular iron ion homeostasis)//GO:0006099(tricarboxylic acid cycle)//GO:0050892(intestinal absorption)//GO:0006101(citrate metabolic process)
ACO2	ENSG00000100412	protein_coding	+	chr22:41865128-41940610	75482	3.16084	2.08367	106.25	69.7433	50	ACONM|HEL-S-284|ICRD|OCA8|OPA9	MIM:100850|HGNC:HGNC:118|Ensembl:ENSG00000100412|HPRD:00012|Vega:OTTHUMG00000030544	22	22q13.2	aconitase 2	hsa00020(Citrate cycle (TCA cycle))//hsa00630(Glyoxylate and dicarboxylate metabolism)//	GO:0005739(mitochondrion)//GO:0005634(nucleus)//GO:0005759(mitochondrial matrix)//GO:0043209(myelin sheath)	GO:0005506(iron ion binding)//GO:0051538(3 iron, 4 sulfur cluster binding)//GO:0051539(4 iron, 4 sulfur cluster binding)//GO:0003994(aconitate hydratase activity)	GO:0006102(isocitrate metabolic process)//GO:0008152(metabolic process)//GO:0044281(small molecule metabolic process)//GO:0006091(generation of precursor metabolites and energy)//GO:0044237(cellular metabolic process)//GO:0006099(tricarboxylic acid cycle)//GO:0006101(citrate metabolic process)
ACOT1	ENSG00000184227	protein_coding	+	chr14:73945188-74025651	80463	0.0458281	0	0.923917	0	641371	ACH2|CTE-1|LACH2	MIM:614313|HGNC:HGNC:33128|Ensembl:ENSG00000184227|Vega:OTTHUMG00000171607	14	14q24.3	acyl-CoA thioesterase 1	hsa00062(Fatty acid elongation)//hsa01040(Biosynthesis of unsaturated fatty acids)//	GO:0005829(cytosol)	GO:0016290(palmitoyl-CoA hydrolase activity)//GO:0047617(acyl-CoA hydrolase activity)//GO:0052689(carboxylic ester hydrolase activity)	GO:0044255(cellular lipid metabolic process)//GO:0044281(small molecule metabolic process)//GO:0035338(long-chain fatty-acyl-CoA biosynthetic process)//GO:0019432(triglyceride biosynthetic process)//GO:0001676(long-chain fatty acid metabolic process)//GO:0000038(very long-chain fatty acid metabolic process)//GO:0006637(acyl-CoA metabolic process)
ACOT11	ENSG00000162390	protein_coding	+	chr1:55007929-55104865	96936	0.19563	0	11.087	0	26027	BFIT|STARD14|THEA|THEM1	MIM:606803|HGNC:HGNC:18156|Ensembl:ENSG00000162390|HPRD:07075|Vega:OTTHUMG00000009891	1	1p32.3	acyl-CoA thioesterase 11		GO:0070062(extracellular exosome)//GO:0005737(cytoplasm)//GO:0005829(cytosol)	GO:0008289(lipid binding)//GO:0047617(acyl-CoA hydrolase activity)//GO:0052689(carboxylic ester hydrolase activity)	GO:0044255(cellular lipid metabolic process)//GO:0009266(response to temperature stimulus)//GO:0044281(small molecule metabolic process)//GO:0035338(long-chain fatty-acyl-CoA biosynthetic process)//GO:0019432(triglyceride biosynthetic process)//GO:0006631(fatty acid metabolic process)//GO:0009409(response to cold)//GO:0035556(intracellular signal transduction)
ACOT12	ENSG00000172497	protein_coding	-	chr5:80625823-80689998	64175	0	0	0	0	134526	CACH-1|Cach|STARD15|THEAL	MIM:614315|HGNC:HGNC:24436|Ensembl:ENSG00000172497|HPRD:16680|Vega:OTTHUMG00000131305	5	5q14.1	acyl-CoA thioesterase 12	hsa00620(Pyruvate metabolism)	GO:0005829(cytosol)	GO:0003986(acetyl-CoA hydrolase activity)//GO:0005524(ATP binding)//GO:0052689(carboxylic ester hydrolase activity)//GO:0008289(lipid binding)	GO:0044255(cellular lipid metabolic process)//GO:0044281(small molecule metabolic process)//GO:0035338(long-chain fatty-acyl-CoA biosynthetic process)//GO:0019432(triglyceride biosynthetic process)//GO:0006631(fatty acid metabolic process)//GO:0006084(acetyl-CoA metabolic process)//GO:0006090(pyruvate metabolic process)//GO:0006637(acyl-CoA metabolic process)
ACOT13	ENSG00000112304	protein_coding	+	chr6:24667262-24721064	53802	44.9665	64.3966	521.089	666.92	55856	HT012|PNAS-27|THEM2	MIM:615652|HGNC:HGNC:20999|Ensembl:ENSG00000112304|HPRD:07158|Vega:OTTHUMG00000014359	6	6p22.3	acyl-CoA thioesterase 13		GO:0005739(mitochondrion)//GO:0005819(spindle)//GO:0005634(nucleus)//GO:0070062(extracellular exosome)//GO:0005829(cytosol)	GO:0047617(acyl-CoA hydrolase activity)	GO:0044255(cellular lipid metabolic process)//GO:0044281(small molecule metabolic process)//GO:0035338(long-chain fatty-acyl-CoA biosynthetic process)//GO:0019432(triglyceride biosynthetic process)//GO:0051289(protein homotetramerization)
ACOT2	ENSG00000119673	protein_coding	+	chr14:74034323-74042357	8034	1.24494	0.628253	24.0218	13.0769	10965	CTE-IA|CTE1A|MTE1|PTE2|PTE2A|ZAP128	MIM:609972|HGNC:HGNC:18431|Ensembl:ENSG00000119673|HPRD:10173|Vega:OTTHUMG00000171608	14	14q24.3	acyl-CoA thioesterase 2	hsa00062(Fatty acid elongation)//hsa01040(Biosynthesis of unsaturated fatty acids)//	GO:0005739(mitochondrion)//GO:0005759(mitochondrial matrix)//GO:0070062(extracellular exosome)	GO:0005102(receptor binding)//GO:0016290(palmitoyl-CoA hydrolase activity)//GO:0016790(thiolester hydrolase activity)//GO:0052689(carboxylic ester hydrolase activity)//GO:0047617(acyl-CoA hydrolase activity)	GO:0044255(cellular lipid metabolic process)//GO:0044281(small molecule metabolic process)//GO:0035338(long-chain fatty-acyl-CoA biosynthetic process)//GO:0019432(triglyceride biosynthetic process)//GO:0001676(long-chain fatty acid metabolic process)//GO:0000038(very long-chain fatty acid metabolic process)//GO:0006637(acyl-CoA metabolic process)
ACOT4	ENSG00000177465	protein_coding	+	chr14:74058409-74063200	4791	0.0322435	0	0.923917	0	122970	PTE-Ib|PTE1B|PTE2B	MIM:614314|HGNC:HGNC:19748|HPRD:17928	14	14q24.3	acyl-CoA thioesterase 4	hsa00062(Fatty acid elongation)//hsa01040(Biosynthesis of unsaturated fatty acids)//	GO:0005777(peroxisome)//GO:0005782(peroxisomal matrix)	GO:0005102(receptor binding)//GO:0016290(palmitoyl-CoA hydrolase activity)//GO:0047617(acyl-CoA hydrolase activity)//GO:0052689(carboxylic ester hydrolase activity)//GO:0004778(succinyl-CoA hydrolase activity)	GO:0044255(cellular lipid metabolic process)//GO:0032789(unsaturated monocarboxylic acid metabolic process)//GO:0044281(small molecule metabolic process)//GO:0035338(long-chain fatty-acyl-CoA biosynthetic process)//GO:0032788(saturated monocarboxylic acid metabolic process)//GO:0046459(short-chain fatty acid metabolic process)//GO:0019432(triglyceride biosynthetic process)//GO:0043649(dicarboxyli…
ACOT6	ENSG00000205669	protein_coding	+	chr14:74077648-74100644	22996	0	0	0	0	641372	C14orf42|c14_5530	MIM:614267|HGNC:HGNC:33159|Ensembl:ENSG00000205669|Vega:OTTHUMG00000171609	14	14q24.3	acyl-CoA thioesterase 6		GO:0005782(peroxisomal matrix)//GO:0005829(cytosol)	GO:0052689(carboxylic ester hydrolase activity)	GO:0044255(cellular lipid metabolic process)//GO:0044281(small molecule metabolic process)//GO:0035338(long-chain fatty-acyl-CoA biosynthetic process)//GO:0019432(triglyceride biosynthetic process)
ACOT7	ENSG00000097021	protein_coding	-	chr1:6324328-6454451	130123	7.97458	14.5373	130.272	137.307	11332	ACH1|ACT|BACH|CTE-II|LACH|LACH1|hBACH	MIM:602587|HGNC:HGNC:24157|Ensembl:ENSG00000097021|HPRD:12517|Vega:OTTHUMG00000001295	1	1p36	acyl-CoA thioesterase 7	hsa00062(Fatty acid elongation)//hsa01040(Biosynthesis of unsaturated fatty acids)	GO:0070062(extracellular exosome)//GO:0043005(neuron projection)//GO:0005829(cytosol)//GO:0005739(mitochondrion)//GO:0005654(nucleoplasm)//GO:0044297(cell body)//GO:0005737(cytoplasm)	GO:0016290(palmitoyl-CoA hydrolase activity)//GO:0042803(protein homodimerization activity)//GO:0052689(carboxylic ester hydrolase activity)//GO:0000062(fatty-acyl-CoA binding)//GO:0036042(long-chain fatty acyl-CoA binding)//GO:0005515(protein binding)	GO:0044255(cellular lipid metabolic process)//GO:0044281(small molecule metabolic process)//GO:0035338(long-chain fatty-acyl-CoA biosynthetic process)//GO:0019432(triglyceride biosynthetic process)//GO:1900535(palmitic acid biosynthetic process)//GO:0009062(fatty acid catabolic process)//GO:0036114(medium-chain fatty-acyl-CoA catabolic process)//GO:0036116(long-chain fatty-acyl-CoA catabolic proc…
ACOT8	ENSG00000101473	protein_coding	-	chr20:44462448-44486045	23597	2.26749	3.48052	32.3371	58.8459	10005	HNAACTE|NAP1|PTE-1|PTE-2|PTE1|PTE2|hACTE-III|hTE	MIM:608123|HGNC:HGNC:15919|Ensembl:ENSG00000101473|HPRD:06998|Vega:OTTHUMG00000033045	20	20q13.12	acyl-CoA thioesterase 8	hsa00120(Primary bile acid biosynthesis)//	GO:0005739(mitochondrion)//GO:0005782(peroxisomal matrix)	GO:0016290(palmitoyl-CoA hydrolase activity)//GO:0052816(long-chain acyl-CoA hydrolase activity)//GO:0005102(receptor binding)//GO:0047617(acyl-CoA hydrolase activity)//GO:0052689(carboxylic ester hydrolase activity)//GO:0052815(medium-chain acyl-CoA hydrolase activity)//GO:0005515(protein binding)//GO:0033882(choloyl-CoA hydrolase activity)	GO:0033559(unsaturated fatty acid metabolic process)//GO:0044255(cellular lipid metabolic process)//GO:0016559(peroxisome fission)//GO:0044281(small molecule metabolic process)//GO:0035338(long-chain fatty-acyl-CoA biosynthetic process)//GO:0006699(bile acid biosynthetic process)//GO:0008206(bile acid metabolic process)//GO:0019432(triglyceride biosynthetic process)//GO:0043649(dicarboxylic acid …
ACOT9	ENSG00000123130	protein_coding	-	chrX:23720369-23784592	64223	32.463	14.8607	530.309	165.627	23597	ACATE2|CGI-16|MT-ACT48|MTACT48	MIM:300862|HGNC:HGNC:17152|Ensembl:ENSG00000123130|HPRD:06438|Vega:OTTHUMG00000021257	X	Xp22.11	acyl-CoA thioesterase 9		GO:0005739(mitochondrion)//GO:0005759(mitochondrial matrix)	GO:0003986(acetyl-CoA hydrolase activity)//GO:0052689(carboxylic ester hydrolase activity)	GO:0044255(cellular lipid metabolic process)//GO:0044281(small molecule metabolic process)//GO:0035338(long-chain fatty-acyl-CoA biosynthetic process)//GO:0019432(triglyceride biosynthetic process)//GO:0006637(acyl-CoA metabolic process)
ACOX1	ENSG00000161533	protein_coding	-	chr17:73937587-74023533	85946	4.94258	6.13402	474.893	539.421	51	ACOX|PALMCOX|SCOX	MIM:609751|HGNC:HGNC:119|Ensembl:ENSG00000161533|HPRD:02030|Vega:OTTHUMG00000180027	17	17q25.1	acyl-CoA oxidase 1, palmitoyl	hsa00071(Fatty acid degradation)//hsa00592(alpha-Linolenic acid metabolism)//hsa01040(Biosynthesis of unsaturated fatty acids)//	GO:0005886(plasma membrane)//GO:0016020(membrane)//GO:0005777(peroxisome)//GO:0043231(intracellular membrane-bounded organelle)//GO:0005739(mitochondrion)//GO:0005782(peroxisomal matrix)//GO:0005730(nucleolus)//GO:0005654(nucleoplasm)//GO:0005778(peroxisomal membrane)//GO:0005634(nucleus)	GO:0052890(oxidoreductase activity, acting on the CH-CH group of donors, with a flavin as acceptor)//GO:0003995(acyl-CoA dehydrogenase activity)//GO:0016401(palmitoyl-CoA oxidase activity)//GO:0005102(receptor binding)//GO:0030165(PDZ domain binding)//GO:0047485(protein N-terminus binding)//GO:0009055(electron carrier activity)//GO:0003997(acyl-CoA oxidase activity)//GO:0000062(fatty-acyl-CoA bin…	GO:0055114(oxidation-reduction process)//GO:0033559(unsaturated fatty acid metabolic process)//GO:0006635(fatty acid beta-oxidation)//GO:0044281(small molecule metabolic process)//GO:0019395(fatty acid oxidation)//GO:2000189(positive regulation of cholesterol homeostasis)//GO:0007283(spermatogenesis)//GO:0055088(lipid homeostasis)//GO:0044255(cellular lipid metabolic process)//GO:0006693(prostagl…
ACOX2	ENSG00000168306	protein_coding	-	chr3:58490862-58523046	32184	0.150373	0	0.923917	0	8309	BCOX|BRCACOX|BRCOX|THCCox	MIM:601641|HGNC:HGNC:120|Ensembl:ENSG00000168306|HPRD:09037|Vega:OTTHUMG00000159154	3	3p14.3	acyl-CoA oxidase 2, branched chain	hsa00120(Primary bile acid biosynthesis)//	GO:0005777(peroxisome)//GO:0005739(mitochondrion)//GO:0043231(intracellular membrane-bounded organelle)//GO:0005782(peroxisomal matrix)	GO:0052890(oxidoreductase activity, acting on the CH-CH group of donors, with a flavin as acceptor)//GO:0003995(acyl-CoA dehydrogenase activity)//GO:0005102(receptor binding)//GO:0009055(electron carrier activity)//GO:0003997(acyl-CoA oxidase activity)//GO:0016402(pristanoyl-CoA oxidase activity)//GO:0005504(fatty acid binding)//GO:0000062(fatty-acyl-CoA binding)//GO:0033791(3alpha,7alpha,12alpha…	GO:0055114(oxidation-reduction process)//GO:0044255(cellular lipid metabolic process)//GO:0006635(fatty acid beta-oxidation)//GO:0044281(small molecule metabolic process)//GO:0006699(bile acid biosynthetic process)//GO:0008206(bile acid metabolic process)//GO:0055088(lipid homeostasis)//GO:0033539(fatty acid beta-oxidation using acyl-CoA dehydrogenase)//GO:0033540(fatty acid beta-oxidation using …
ACOX3	ENSG00000087008	protein_coding	-	chr4:8368008-8514337	146329	1.08164	6.36977	19.4022	43.5895	8310	-	MIM:603402|HGNC:HGNC:121|Ensembl:ENSG00000087008|HPRD:04552|Vega:OTTHUMG00000090509	4	4p15.3	acyl-CoA oxidase 3, pristanoyl	hsa00071(Fatty acid degradation)//hsa00592(alpha-Linolenic acid metabolism)//hsa01040(Biosynthesis of unsaturated fatty acids)//	GO:0016020(membrane)//GO:0005777(peroxisome)//GO:0005739(mitochondrion)//GO:0005782(peroxisomal matrix)	GO:0052890(oxidoreductase activity, acting on the CH-CH group of donors, with a flavin as acceptor)//GO:0003995(acyl-CoA dehydrogenase activity)//GO:0005102(receptor binding)//GO:0009055(electron carrier activity)//GO:0016402(pristanoyl-CoA oxidase activity)//GO:0000062(fatty-acyl-CoA binding)//GO:0050660(flavin adenine dinucleotide binding)//GO:0016627(oxidoreductase activity, acting on the CH-C…	GO:0055114(oxidation-reduction process)//GO:0044255(cellular lipid metabolic process)//GO:0044281(small molecule metabolic process)//GO:0055088(lipid homeostasis)//GO:0033539(fatty acid beta-oxidation using acyl-CoA dehydrogenase)//GO:0033540(fatty acid beta-oxidation using acyl-CoA oxidase)
ACOXL	ENSG00000153093	protein_coding	+	chr2:111490149-111875799	385650	0	0	0	0	55289	-	HGNC:HGNC:25621|Ensembl:ENSG00000153093|HPRD:12418|Vega:OTTHUMG00000131257	2	2q13	acyl-CoA oxidase-like		GO:0005777(peroxisome)//GO:0005575(cellular_component)	GO:0052890(oxidoreductase activity, acting on the CH-CH group of donors, with a flavin as acceptor)//GO:0003674(molecular_function)//GO:0003995(acyl-CoA dehydrogenase activity)//GO:0009055(electron carrier activity)//GO:0003997(acyl-CoA oxidase activity)//GO:0000062(fatty-acyl-CoA binding)//GO:0050660(flavin adenine dinucleotide binding)//GO:0016627(oxidoreductase activity, acting on the CH-CH gr…	GO:0055114(oxidation-reduction process)//GO:0033539(fatty acid beta-oxidation using acyl-CoA dehydrogenase)//GO:0006635(fatty acid beta-oxidation)//GO:0055088(lipid homeostasis)//GO:0008150(biological_process)
ACP1	ENSG00000143727	protein_coding	+	chr2:217729-278283	60554	117.821	108.531	2042.78	1886.34	52	HAAP|LMW-PTP	MIM:171500|HGNC:HGNC:122|Ensembl:ENSG00000143727|HPRD:08881|Vega:OTTHUMG00000086933	2	2p25	acid phosphatase 1, soluble	hsa04520(Adherens junction)	GO:0070062(extracellular exosome)//GO:0009898(cytoplasmic side of plasma membrane)//GO:0005737(cytoplasm)	GO:0003993(acid phosphatase activity)//GO:0004726(non-membrane spanning protein tyrosine phosphatase activity)//GO:0005515(protein binding)//GO:0004725(protein tyrosine phosphatase activity)	GO:0035335(peptidyl-tyrosine dephosphorylation)
ACP2	ENSG00000134575	protein_coding	-	chr11:47260852-47290396	29544	1.85861	2.33178	24.9457	46.8588	53	LAP	MIM:171650|HGNC:HGNC:123|Ensembl:ENSG00000134575|HPRD:01375|Vega:OTTHUMG00000166949	11	11p11.2|11p12-p11	acid phosphatase 2, lysosomal	hsa04142(Lysosome)	GO:0016021(integral component of membrane)//GO:0070062(extracellular exosome)//GO:0043005(neuron projection)//GO:0016020(membrane)//GO:0005764(lysosome)//GO:0043202(lysosomal lumen)//GO:0005765(lysosomal membrane)//GO:0031410(cytoplasmic vesicle)	GO:0003993(acid phosphatase activity)//GO:0001784(phosphotyrosine binding)//GO:0004721(phosphoprotein phosphatase activity)	GO:0048102(autophagic cell death)//GO:0007040(lysosome organization)//GO:0001501(skeletal system development)//GO:0016311(dephosphorylation)//GO:0006470(protein dephosphorylation)//GO:0010033(response to organic substance)
ACP5	ENSG00000102575	protein_coding	-	chr19:11670188-11729950	59762	0	0	0	0	54	HPAP|SPENCDI|TRAP	MIM:171640|HGNC:HGNC:124|Ensembl:ENSG00000102575|HPRD:01374|Vega:OTTHUMG00000182036	19	19p13.2	acid phosphatase 5, tartrate resistant	hsa04142(Lysosome)//hsa04380(Osteoclast differentiation)//hsa05323(Rheumatoid arthritis)	GO:0005764(lysosome)//GO:0016021(integral component of membrane)//GO:0005615(extracellular space)//GO:0070062(extracellular exosome)//GO:0005829(cytosol)	GO:0003993(acid phosphatase activity)//GO:0008199(ferric iron binding)//GO:0008198(ferrous iron binding)//GO:0016787(hydrolase activity)	GO:0045019(negative regulation of nitric oxide biosynthetic process)//GO:0008152(metabolic process)//GO:0033555(multicellular organismal response to stress)//GO:0032691(negative regulation of interleukin-1 beta production)//GO:0032929(negative regulation of superoxide anion generation)//GO:0070723(response to cholesterol)//GO:0006767(water-soluble vitamin metabolic process)//GO:0030316(osteoclast…
ACP6	ENSG00000162836	protein_coding	-	chr1:147101452-147142618	41166	14.6603	8.55236	373.262	200.512	51205	ACPL1|LPAP|PACPL1	MIM:611471|HGNC:HGNC:29609|HPRD:16472	1	1q21	acid phosphatase 6, lysophosphatidic		GO:0005739(mitochondrion)//GO:0005737(cytoplasm)	GO:0003993(acid phosphatase activity)//GO:0052642(lysophosphatidic acid phosphatase activity)	GO:2001311(lysobisphosphatidic acid metabolic process)//GO:0006644(phospholipid metabolic process)//GO:0016311(dephosphorylation)//GO:0002244(hematopoietic progenitor cell differentiation)
ACPL2	ENSG00000155893	protein_coding	+	chr3:140947567-141168634	221067	15.3459	4.56034	320.599	158.012
ACPP	ENSG00000014257	protein_coding	+	chr3:132036210-132087142	50932	0.693411	0.209378	26.7936	1.08974	55	5'-NT|ACP-3|ACP3	MIM:171790|HGNC:HGNC:125|Ensembl:ENSG00000014257|HPRD:01378|Vega:OTTHUMG00000159650	3	3q22.1	acid phosphatase, prostate		GO:0005886(plasma membrane)//GO:0005771(multivesicular body)//GO:0045177(apical part of cell)//GO:0016021(integral component of membrane)//GO:0030175(filopodium)//GO:0005765(lysosomal membrane)//GO:0012506(vesicle membrane)//GO:0031985(Golgi cisterna)//GO:0070062(extracellular exosome)//GO:0005622(intracellular)//GO:0005634(nucleus)//GO:0005615(extracellular space)//GO:0030141(secretory granule)	GO:0003993(acid phosphatase activity)//GO:0042131(thiamine phosphate phosphatase activity)//GO:0033265(choline binding)//GO:0042802(identical protein binding)//GO:0016791(phosphatase activity)//GO:0008253(5'-nucleotidase activity)//GO:0052642(lysophosphatidic acid phosphatase activity)	GO:0009117(nucleotide metabolic process)//GO:0051930(regulation of sensory perception of pain)//GO:0046085(adenosine metabolic process)//GO:0006772(thiamine metabolic process)//GO:0016311(dephosphorylation)//GO:0060168(positive regulation of adenosine receptor signaling pathway)//GO:0006144(purine nucleobase metabolic process)
ACPT	ENSG00000142513	protein_coding	+	chr19:51293671-51298481	4810	0	0	0	0	93650	-	MIM:606362|HGNC:HGNC:14376|Ensembl:ENSG00000142513|HPRD:06964|Vega:OTTHUMG00000182961	19	19q13.4	acid phosphatase, testicular		GO:0016021(integral component of membrane)	GO:0003993(acid phosphatase activity)	GO:0016311(dephosphorylation)
ACR	ENSG00000100312	protein_coding	+	chr22:51176623-51183762	7139	1.71403	0	12.0109	0	49	-	MIM:102480|HGNC:HGNC:126|Ensembl:ENSG00000100312|HPRD:06342|Vega:OTTHUMG00000150155	22	22q13.33	acrosin		GO:0005798(Golgi-associated vesicle)//GO:0043159(acrosomal matrix)//GO:0001669(acrosomal vesicle)//GO:0043234(protein complex)//GO:0005576(extracellular region)//GO:0005634(nucleus)	GO:0008270(zinc ion binding)//GO:0005507(copper ion binding)//GO:0004040(amidase activity)//GO:0042806(fucose binding)//GO:0005537(mannose binding)//GO:0004252(serine-type endopeptidase activity)//GO:0008144(drug binding)//GO:0005515(protein binding)//GO:0003677(DNA binding)	GO:0007338(single fertilization)//GO:0002077(acrosome matrix dispersal)//GO:0032504(multicellular organism reproduction)//GO:0007340(acrosome reaction)//GO:0007190(activation of adenylate cyclase activity)//GO:0007341(penetration of zona pellucida)//GO:0007339(binding of sperm to zona pellucida)//GO:0006508(proteolysis)//GO:0048545(response to steroid hormone)
ACRBP	ENSG00000111644	protein_coding	-	chr12:6747240-6756626	9386	2.33963	0.127224	22.174	1.08974	84519	CT23|OY-TES-1|SP32	MIM:608352|HGNC:HGNC:17195|Ensembl:ENSG00000111644|HPRD:16322|Vega:OTTHUMG00000168715	12	12p13.31	acrosin binding protein		GO:0001669(acrosomal vesicle)//GO:0005634(nucleus)//GO:0005576(extracellular region)	GO:0003674(molecular_function)	GO:0008150(biological_process)
ACRC	ENSG00000147174	protein_coding	+	chrX:70430034-70948962	518928	2.3995	3.41684	82.2286	116.602	93953	NAAR1	MIM:300369|HGNC:HGNC:15805|Ensembl:ENSG00000147174|HPRD:02298|Vega:OTTHUMG00000033327	X	Xq13.1	acidic repeat containing		GO:0005634(nucleus)
ACRV1	ENSG00000134940	protein_coding	-	chr11:125439111-125551018	111907	0	0	0	0	56	D11S4365|SP-10|SPACA2	MIM:102525|HGNC:HGNC:127|Ensembl:ENSG00000134940|HPRD:00014|Vega:OTTHUMG00000165854	11	11q24.2	acrosomal vesicle protein 1		GO:0001669(acrosomal vesicle)		GO:0007275(multicellular organism development)
ACSBG1	ENSG00000103740	protein_coding	-	chr15:78370149-78538030	167881	0	0	0	0	23205	BG|BG1|BGM|GR-LACS|LPD	MIM:614362|HGNC:HGNC:29567|HPRD:16549	15	15q23-q24	acyl-CoA synthetase bubblegum family member 1	hsa00061(Fatty acid biosynthesis)//hsa00071(Fatty acid degradation)//	GO:0005783(endoplasmic reticulum)//GO:0016023(cytoplasmic, membrane-bounded vesicle)//GO:0005737(cytoplasm)//GO:0005829(cytosol)	GO:0004467(long-chain fatty acid-CoA ligase activity)//GO:0003824(catalytic activity)//GO:0005524(ATP binding)//GO:0031957(very long-chain fatty acid-CoA ligase activity)	GO:0044255(cellular lipid metabolic process)//GO:0008152(metabolic process)//GO:0044281(small molecule metabolic process)//GO:0035338(long-chain fatty-acyl-CoA biosynthetic process)//GO:0001552(ovarian follicle atresia)//GO:0042552(myelination)//GO:0019432(triglyceride biosynthetic process)//GO:0001676(long-chain fatty acid metabolic process)//GO:0000038(very long-chain fatty acid metabolic proce…
ACSBG2	ENSG00000130377	protein_coding	+	chr19:5978413-6199583	221170	0.309667	0	3.69567	0	81616	BGR|BRGL|PRTD-NY3|PRTDNY3	MIM:614363|HGNC:HGNC:24174|Ensembl:ENSG00000130377|HPRD:09824|Vega:OTTHUMG00000180754	19	19p13.3	acyl-CoA synthetase bubblegum family member 2	hsa00061(Fatty acid biosynthesis)//hsa00071(Fatty acid degradation)//	GO:0016020(membrane)//GO:0016021(integral component of membrane)//GO:0005739(mitochondrion)//GO:0005737(cytoplasm)//GO:0005829(cytosol)	GO:0004467(long-chain fatty acid-CoA ligase activity)//GO:0003824(catalytic activity)//GO:0047617(acyl-CoA hydrolase activity)//GO:0005524(ATP binding)	GO:0044255(cellular lipid metabolic process)//GO:0008152(metabolic process)//GO:0044281(small molecule metabolic process)//GO:0035338(long-chain fatty-acyl-CoA biosynthetic process)//GO:0007283(spermatogenesis)//GO:0019432(triglyceride biosynthetic process)//GO:0030154(cell differentiation)//GO:0006631(fatty acid metabolic process)//GO:0007275(multicellular organism development)//GO:0001676(long-…
ACSF2	ENSG00000167107	protein_coding	+	chr17:48503518-48552206	48688	27.2862	27.6025	193.099	116.602	80221	ACSMW|AVYV493	MIM:610465|HGNC:HGNC:26101|Ensembl:ENSG00000167107|HPRD:13380|Vega:OTTHUMG00000162128	17	17q21.33	acyl-CoA synthetase family member 2		GO:0005759(mitochondrial matrix)	GO:0005524(ATP binding)//GO:0003824(catalytic activity)//GO:0005515(protein binding)//GO:0016874(ligase activity)	GO:0044255(cellular lipid metabolic process)//GO:0008152(metabolic process)//GO:0044281(small molecule metabolic process)//GO:0035338(long-chain fatty-acyl-CoA biosynthetic process)//GO:0019432(triglyceride biosynthetic process)//GO:0006631(fatty acid metabolic process)
ACSF3	ENSG00000176715	protein_coding	+	chr16:89154782-89222254	67472	3.25587	6.72666	247.572	345.399	197322	-	MIM:614245|HGNC:HGNC:27288|Ensembl:ENSG00000176715|HPRD:14117|Vega:OTTHUMG00000138044	16	16q24.3	acyl-CoA synthetase family member 3	hsa00280(Valine, leucine and isoleucine degradation)	GO:0005739(mitochondrion)//GO:0005759(mitochondrial matrix)	GO:0005524(ATP binding)//GO:0003824(catalytic activity)//GO:0016878(acid-thiol ligase activity)//GO:0090409(malonyl-CoA synthetase activity)	GO:0044255(cellular lipid metabolic process)//GO:0008152(metabolic process)//GO:0044281(small molecule metabolic process)//GO:0035338(long-chain fatty-acyl-CoA biosynthetic process)//GO:0019432(triglyceride biosynthetic process)//GO:0006631(fatty acid metabolic process)//GO:0006633(fatty acid biosynthetic process)//GO:0090410(malonate catabolic process)
ACSL1	ENSG00000151726	protein_coding	-	chr4:185676748-185747972	71224	24.7135	16.0959	885.112	488.203	2180	ACS1|FACL1|FACL2|LACS|LACS1|LACS2	MIM:152425|HGNC:HGNC:3569|Ensembl:ENSG00000151726|HPRD:01068|Vega:OTTHUMG00000160547	4	4q35.1	acyl-CoA synthetase long-chain family member 1	hsa00061(Fatty acid biosynthesis)//hsa00071(Fatty acid degradation)//	GO:0005886(plasma membrane)//GO:0016020(membrane)//GO:0005789(endoplasmic reticulum membrane)//GO:0016021(integral component of membrane)//GO:0005739(mitochondrion)//GO:0005741(mitochondrial outer membrane)//GO:0005778(peroxisomal membrane)	GO:0004467(long-chain fatty acid-CoA ligase activity)//GO:0003824(catalytic activity)//GO:0016874(ligase activity)//GO:0005524(ATP binding)	GO:0033559(unsaturated fatty acid metabolic process)//GO:0044255(cellular lipid metabolic process)//GO:0043651(linoleic acid metabolic process)//GO:0008152(metabolic process)//GO:0033211(adiponectin-activated signaling pathway)//GO:0035338(long-chain fatty-acyl-CoA biosynthetic process)//GO:0071902(positive regulation of protein serine/threonine kinase activity)//GO:0042178(xenobiotic catabolic p…
ACSL3	ENSG00000123983	protein_coding	+	chr2:223725651-223809357	83706	65.9449	59.3757	1810.88	1839.48	2181	ACS3|FACL3|PRO2194	MIM:602371|HGNC:HGNC:3570|HPRD:03845	2	2q34-q35	acyl-CoA synthetase long-chain family member 3	hsa00061(Fatty acid biosynthesis)//hsa00071(Fatty acid degradation)//	GO:0016021(integral component of membrane)//GO:0005811(lipid particle)//GO:0005789(endoplasmic reticulum membrane)//GO:0048471(perinuclear region of cytoplasm)//GO:0005794(Golgi apparatus)//GO:0005741(mitochondrial outer membrane)//GO:0016020(membrane)//GO:0005783(endoplasmic reticulum)//GO:0005778(peroxisomal membrane)	GO:0004467(long-chain fatty acid-CoA ligase activity)//GO:0003824(catalytic activity)//GO:0005524(ATP binding)//GO:0019901(protein kinase binding)//GO:0019904(protein domain specific binding)	GO:0042998(positive regulation of Golgi to plasma membrane protein transport)//GO:0044255(cellular lipid metabolic process)//GO:0008152(metabolic process)//GO:0044281(small molecule metabolic process)//GO:0035338(long-chain fatty-acyl-CoA biosynthetic process)//GO:0034379(very-low-density lipoprotein particle assembly)//GO:0007420(brain development)//GO:0019432(triglyceride biosynthetic process)/…
ACSL4	ENSG00000068366	protein_coding	-	chrX:108866928-108976632	109704	48.1727	37.4036	3063.71	2373.45	2182	ACS4|FACL4|LACS4|MRX63|MRX68	MIM:300157|HGNC:HGNC:3571|Ensembl:ENSG00000068366|HPRD:02152|Vega:OTTHUMG00000022190	X	Xq22.3-q23	acyl-CoA synthetase long-chain family member 4	hsa00061(Fatty acid biosynthesis)//hsa00071(Fatty acid degradation)//	GO:0016021(integral component of membrane)//GO:0070062(extracellular exosome)//GO:0005811(lipid particle)//GO:0016020(membrane)//GO:0005789(endoplasmic reticulum membrane)//GO:0005741(mitochondrial outer membrane)//GO:0044233(ER-mitochondrion membrane contact site)//GO:0005778(peroxisomal membrane)//GO:0005737(cytoplasm)//GO:0043025(neuronal cell body)	GO:0004467(long-chain fatty acid-CoA ligase activity)//GO:0003824(catalytic activity)//GO:0005524(ATP binding)//GO:0047676(arachidonate-CoA ligase activity)//GO:0031957(very long-chain fatty acid-CoA ligase activity)	GO:0044255(cellular lipid metabolic process)//GO:0008152(metabolic process)//GO:0044281(small molecule metabolic process)//GO:0035338(long-chain fatty-acyl-CoA biosynthetic process)//GO:0060996(dendritic spine development)//GO:0070672(response to interleukin-15)//GO:0030307(positive regulation of cell growth)//GO:0019432(triglyceride biosynthetic process)//GO:0032307(negative regulation of prosta…
ACSL5	ENSG00000197142	protein_coding	+	chr10:114133775-114188138	54363	0.0996456	0.161277	2.77175	6.53843	51703	ACS2|ACS5|FACL5	MIM:605677|HGNC:HGNC:16526|Ensembl:ENSG00000197142|HPRD:16139|Vega:OTTHUMG00000019060	10	10q25.2	acyl-CoA synthetase long-chain family member 5	hsa00061(Fatty acid biosynthesis)//hsa00071(Fatty acid degradation)//	GO:0005743(mitochondrial inner membrane)//GO:0016020(membrane)//GO:0005789(endoplasmic reticulum membrane)//GO:0016021(integral component of membrane)//GO:0005739(mitochondrion)//GO:0005741(mitochondrial outer membrane)//GO:0005783(endoplasmic reticulum)//GO:0005730(nucleolus)//GO:0005634(nucleus)	GO:0004467(long-chain fatty acid-CoA ligase activity)//GO:0005524(ATP binding)	GO:0044255(cellular lipid metabolic process)//GO:0044281(small molecule metabolic process)//GO:0035338(long-chain fatty-acyl-CoA biosynthetic process)//GO:0019432(triglyceride biosynthetic process)//GO:0001676(long-chain fatty acid metabolic process)//GO:2001236(regulation of extrinsic apoptotic signaling pathway)
ACSL6	ENSG00000164398	protein_coding	-	chr5:131142682-131348892	206210	7.31543	2.92158	542.339	243.012	23305	ACS2|FACL6|LACS 6|LACS2|LACS5	MIM:604443|HGNC:HGNC:16496|Ensembl:ENSG00000164398|HPRD:09190|Vega:OTTHUMG00000150692	5	5q31.1	acyl-CoA synthetase long-chain family member 6	hsa00061(Fatty acid biosynthesis)//hsa00071(Fatty acid degradation)//	GO:0005886(plasma membrane)//GO:0016020(membrane)//GO:0005789(endoplasmic reticulum membrane)//GO:0016021(integral component of membrane)//GO:0005741(mitochondrial outer membrane)//GO:0005778(peroxisomal membrane)	GO:0004467(long-chain fatty acid-CoA ligase activity)//GO:0003824(catalytic activity)//GO:0019899(enzyme binding)//GO:0005524(ATP binding)//GO:0042803(protein homodimerization activity)	GO:0044255(cellular lipid metabolic process)//GO:0008152(metabolic process)//GO:0044281(small molecule metabolic process)//GO:0035338(long-chain fatty-acyl-CoA biosynthetic process)//GO:0019432(triglyceride biosynthetic process)//GO:0001676(long-chain fatty acid metabolic process)//GO:0006637(acyl-CoA metabolic process)
ACSM1	ENSG00000166743	protein_coding	-	chr16:20621564-20936331	314767	0	0	0	0	116285	BUCS1|MACS1	MIM:614357|HGNC:HGNC:18049|Ensembl:ENSG00000166743|HPRD:12551|Vega:OTTHUMG00000131550	16	16p12.3	acyl-CoA synthetase medium-chain family member 1	hsa00650(Butanoate metabolism)//	GO:0016021(integral component of membrane)//GO:0005759(mitochondrial matrix)//GO:0072562(blood microparticle)//GO:0070062(extracellular exosome)	GO:0005524(ATP binding)//GO:0015645(fatty acid ligase activity)//GO:0003996(acyl-CoA ligase activity)//GO:0005525(GTP binding)//GO:0003824(catalytic activity)//GO:0046872(metal ion binding)//GO:0047760(butyrate-CoA ligase activity)	GO:0008152(metabolic process)//GO:0044281(small molecule metabolic process)//GO:0018874(benzoate metabolic process)//GO:0019395(fatty acid oxidation)//GO:0006633(fatty acid biosynthetic process)//GO:0042632(cholesterol homeostasis)//GO:0019605(butyrate metabolic process)//GO:0006805(xenobiotic metabolic process)//GO:0015980(energy derivation by oxidation of organic compounds)
ACSM2A	ENSG00000183747	protein_coding	+	chr16:20462782-20498991	36209	0	0	0	0	123876	A-923A4.1|ACSM2	MIM:614358|HGNC:HGNC:32017|Ensembl:ENSG00000183747|HPRD:17292|Vega:OTTHUMG00000177401	16	16p12.3	acyl-CoA synthetase medium-chain family member 2A	hsa00650(Butanoate metabolism)//	GO:0005739(mitochondrion)//GO:0005759(mitochondrial matrix)	GO:0005524(ATP binding)//GO:0003824(catalytic activity)//GO:0046872(metal ion binding)//GO:0047760(butyrate-CoA ligase activity)	GO:0036112(medium-chain fatty-acyl-CoA metabolic process)//GO:0008152(metabolic process)//GO:0042593(glucose homeostasis)//GO:0070328(triglyceride homeostasis)//GO:0006631(fatty acid metabolic process)
ACSM2B	ENSG00000066813	protein_coding	-	chr16:20547547-20587749	40202	0	0	0	0	348158	ACSM2|HXMA|HYST1046	MIM:614359|HGNC:HGNC:30931|Ensembl:ENSG00000066813|HPRD:17124|Vega:OTTHUMG00000131555	16	16p12.3	acyl-CoA synthetase medium-chain family member 2B	hsa00650(Butanoate metabolism)//	GO:0016021(integral component of membrane)//GO:0005739(mitochondrion)//GO:0005759(mitochondrial matrix)	GO:0005524(ATP binding)//GO:0003824(catalytic activity)//GO:0003674(molecular_function)//GO:0046872(metal ion binding)//GO:0047760(butyrate-CoA ligase activity)	GO:0044281(small molecule metabolic process)//GO:0008152(metabolic process)//GO:0006805(xenobiotic metabolic process)//GO:0006631(fatty acid metabolic process)
ACSM3	ENSG00000005187	protein_coding	+	chr16:20621564-20936331	314767	17.6551	32.4904	103.479	140.576	6296	SA|SAH	MIM:145505|HGNC:HGNC:10522|Ensembl:ENSG00000005187|HPRD:07033|Vega:OTTHUMG00000131552	16	16p13.11	acyl-CoA synthetase medium-chain family member 3	hsa00650(Butanoate metabolism)//	GO:0005575(cellular_component)//GO:0005759(mitochondrial matrix)	GO:0003674(molecular_function)//GO:0005524(ATP binding)//GO:0015645(fatty acid ligase activity)//GO:0047760(butyrate-CoA ligase activity)//GO:0003824(catalytic activity)//GO:0046872(metal ion binding)	GO:0042632(cholesterol homeostasis)//GO:0008152(metabolic process)//GO:0006633(fatty acid biosynthetic process)//GO:0008217(regulation of blood pressure)
ACSM4	ENSG00000215009	protein_coding	+	chr12:7456879-7481320	24441	0	0	0	0	341392	-	MIM:614360|HGNC:HGNC:32016|Ensembl:ENSG00000215009|Vega:OTTHUMG00000154975	12	12p13.31	acyl-CoA synthetase medium-chain family member 4	hsa00650(Butanoate metabolism)//	GO:0005759(mitochondrial matrix)	GO:0005524(ATP binding)//GO:0046872(metal ion binding)//GO:0004321(fatty-acyl-CoA synthase activity)//GO:0047760(butyrate-CoA ligase activity)	GO:0006631(fatty acid metabolic process)//GO:0006637(acyl-CoA metabolic process)
ACSM5	ENSG00000183549	protein_coding	+	chr16:20420855-20458322	37467	0	0	0	0	54988	-	MIM:614361|HGNC:HGNC:26060|Ensembl:ENSG00000183549|HPRD:08627|Vega:OTTHUMG00000131551	16	16p12.3	acyl-CoA synthetase medium-chain family member 5	hsa00650(Butanoate metabolism)//	GO:0005759(mitochondrial matrix)	GO:0005524(ATP binding)//GO:0003824(catalytic activity)//GO:0046872(metal ion binding)//GO:0005525(GTP binding)//GO:0047760(butyrate-CoA ligase activity)	GO:0008152(metabolic process)//GO:0006631(fatty acid metabolic process)
ACSS1	ENSG00000154930	protein_coding	-	chr20:24986867-25039616	52749	0.853869	1.48332	46.1145	67.8776	84532	ACAS2L|ACECS1|AceCS2L	MIM:614355|HGNC:HGNC:16091|Ensembl:ENSG00000154930|HPRD:12413|Vega:OTTHUMG00000032112	20	20p11.21	acyl-CoA synthetase short-chain family member 1	hsa00010(Glycolysis / Gluconeogenesis)//hsa00620(Pyruvate metabolism)//hsa00640(Propanoate metabolism)//	GO:0005759(mitochondrial matrix)	GO:0003987(acetate-CoA ligase activity)//GO:0005524(ATP binding)//GO:0005515(protein binding)//GO:0016208(AMP binding)	GO:0044281(small molecule metabolic process)//GO:0019427(acetyl-CoA biosynthetic process from acetate)//GO:0019413(acetate biosynthetic process)//GO:0006085(acetyl-CoA biosynthetic process)//GO:0019542(propionate biosynthetic process)//GO:0006069(ethanol oxidation)//GO:0006805(xenobiotic metabolic process)
ACSS2	ENSG00000131069	protein_coding	+	chr20:33432522-33515769	83247	19.6949	32.1946	133.968	104.615	55902	ACAS2|ACECS|ACS|ACSA|dJ1161H23.1	MIM:605832|HGNC:HGNC:15814|Ensembl:ENSG00000131069|Vega:OTTHUMG00000032317	20	20q11.22	acyl-CoA synthetase short-chain family member 2	hsa00010(Glycolysis / Gluconeogenesis)//hsa00620(Pyruvate metabolism)//hsa00640(Propanoate metabolism)//	GO:0005654(nucleoplasm)//GO:0043231(intracellular membrane-bounded organelle)//GO:0005737(cytoplasm)//GO:0005829(cytosol)	GO:0003987(acetate-CoA ligase activity)//GO:0003824(catalytic activity)//GO:0005524(ATP binding)//GO:0016208(AMP binding)	GO:0008152(metabolic process)//GO:0044281(small molecule metabolic process)//GO:0019427(acetyl-CoA biosynthetic process from acetate)//GO:0019413(acetate biosynthetic process)//GO:0019542(propionate biosynthetic process)//GO:0006069(ethanol oxidation)//GO:0006805(xenobiotic metabolic process)//GO:0008610(lipid biosynthetic process)
ACSS3	ENSG00000111058	protein_coding	+	chr12:81186298-81650533	464235	0	0	0	0	79611	-	MIM:614356|HGNC:HGNC:24723|Ensembl:ENSG00000111058|HPRD:13385|Vega:OTTHUMG00000170179	12	12q21.31	acyl-CoA synthetase short-chain family member 3	hsa00640(Propanoate metabolism)//	GO:0005739(mitochondrion)	GO:0003987(acetate-CoA ligase activity)//GO:0003824(catalytic activity)//GO:0005524(ATP binding)	GO:0008152(metabolic process)
ACTA1	ENSG00000143632	protein_coding	-	chr1:229566991-229569845	2854	0	0	0	0	58	ACTA|ASMA|CFTD|CFTD1|CFTDM|MPFD|NEM1|NEM2|NEM3	MIM:102610|HGNC:HGNC:129|Ensembl:ENSG00000143632|HPRD:00030|Vega:OTTHUMG00000038006	1	1q42.13	actin, alpha 1, skeletal muscle		GO:0070062(extracellular exosome)//GO:0030027(lamellipodium)//GO:0015629(actin cytoskeleton)//GO:0001725(stress fiber)//GO:0030175(filopodium)//GO:0005865(striated muscle thin filament)//GO:0005884(actin filament)//GO:0030017(sarcomere)//GO:0044297(cell body)//GO:0005829(cytosol)//GO:0072562(blood microparticle)//GO:0005615(extracellular space)	GO:0005524(ATP binding)//GO:0017022(myosin binding)//GO:0005515(protein binding)//GO:0005200(structural constituent of cytoskeleton)//GO:0043531(ADP binding)	GO:0030049(muscle filament sliding)//GO:0009991(response to extracellular stimulus)//GO:0010628(positive regulation of gene expression)//GO:0006936(muscle contraction)//GO:0090131(mesenchyme migration)//GO:0009612(response to mechanical stimulus)//GO:0048741(skeletal muscle fiber development)//GO:0010226(response to lithium ion)//GO:0043503(skeletal muscle fiber adaptation)//GO:0030240(skeletal m…
ACTA2	ENSG00000107796	protein_coding	-	chr10:90639490-90775542	136052	9.38392	4.92957	123.805	75.192	59	AAT6|ACTSA|MYMY5	MIM:102620|HGNC:HGNC:130|Ensembl:ENSG00000107796|HPRD:00031|Vega:OTTHUMG00000018700	10	10q23.3	actin, alpha 2, smooth muscle, aorta	hsa04270(Vascular smooth muscle contraction)	GO:0070062(extracellular exosome)//GO:0030027(lamellipodium)//GO:0043234(protein complex)//GO:0030175(filopodium)//GO:0005615(extracellular space)//GO:0030485(smooth muscle contractile fiber)//GO:0044297(cell body)//GO:0005829(cytosol)//GO:0005856(cytoskeleton)//GO:0005737(cytoplasm)	GO:0005524(ATP binding)//GO:0019901(protein kinase binding)	GO:0010628(positive regulation of gene expression)//GO:0006936(muscle contraction)//GO:0090131(mesenchyme migration)//GO:0008217(regulation of blood pressure)//GO:0072144(glomerular mesangial cell development)//GO:0014829(vascular smooth muscle contraction)//GO:0009615(response to virus)
ACTB	ENSG00000075624	protein_coding	-	chr7:5566781-5603415	36634	278.988	781.754	6289.1	14260.3	60	BRWS1|PS1TP5BP1	MIM:102630|HGNC:HGNC:132|Ensembl:ENSG00000075624|HPRD:00032|Vega:OTTHUMG00000023268	7	7p22	actin, beta	hsa04015(Rap1 signaling pathway)//hsa04145(Phagosome)//hsa04210(Apoptosis)//hsa04390(Hippo signaling pathway)//hsa04510(Focal adhesion)//hsa04520(Adherens junction)//hsa04530(Tight junction)//hsa04611(Platelet activation)//hsa04670(Leukocyte transendothelial migration)//hsa04810(Regulation of actin cytoskeleton)//hsa04919(Thyroid hormone signaling pathway)//hsa04921(Oxytocin signaling pathway)//h…	GO:0030529(intracellular ribonucleoprotein complex)//GO:0097433(dense body)//GO:0005886(plasma membrane)//GO:0070062(extracellular exosome)//GO:0000790(nuclear chromatin)//GO:0005615(extracellular space)//GO:0043234(protein complex)//GO:0005829(cytosol)//GO:0070688(MLL5-L complex)//GO:0036464(cytoplasmic ribonucleoprotein granule)//GO:0005925(focal adhesion)//GO:0016020(membrane)//GO:0005654(nucl…	GO:0050998(nitric-oxide synthase binding)//GO:0019894(kinesin binding)//GO:0005200(structural constituent of cytoskeleton)//GO:0030957(Tat protein binding)//GO:0005524(ATP binding)//GO:0000980(RNA polymerase II distal enhancer sequence-specific DNA binding)//GO:0000978(RNA polymerase II core promoter proximal region sequence-specific DNA binding)//GO:0042802(identical protein binding)//GO:0031492…	GO:0061024(membrane organization)//GO:0044267(cellular protein metabolic process)//GO:0048013(ephrin receptor signaling pathway)//GO:0006457(protein folding)//GO:0001895(retina homeostasis)//GO:0045815(positive regulation of gene expression, epigenetic)//GO:0070527(platelet aggregation)//GO:0040029(regulation of gene expression, epigenetic)//GO:0051084('de novo' posttranslational protein folding)…
ACTBL2	ENSG00000169067	protein_coding	-	chr5:56690886-56829251	138365	1.24019	0.0957993	42.5002	3.26922	345651	ACT	MIM:614835|HGNC:HGNC:17780|Ensembl:ENSG00000169067|HPRD:18598|Vega:OTTHUMG00000162330	5	5q11.2	actin, beta-like 2		GO:0070062(extracellular exosome)//GO:0005615(extracellular space)//GO:0005737(cytoplasm)//GO:0005856(cytoskeleton)	GO:0005524(ATP binding)//GO:0003674(molecular_function)	GO:0008150(biological_process)
ACTC1	ENSG00000159251	protein_coding	-	chr15:35047284-35105124	57840	0	0	0	0	70	ACTC|ASD5|CMD1R|CMH11|LVNC4	MIM:102540|HGNC:HGNC:143|Ensembl:ENSG00000159251|HPRD:00015|Vega:OTTHUMG00000129675	15	15q14	actin, alpha, cardiac muscle 1	hsa04260(Cardiac muscle contraction)//hsa04261(Adrenergic signaling in cardiomyocytes)//hsa05410(Hypertrophic cardiomyopathy (HCM))//hsa05414(Dilated cardiomyopathy)	GO:0070062(extracellular exosome)//GO:0030027(lamellipodium)//GO:0042643(actomyosin, actin portion)//GO:0016020(membrane)//GO:0030175(filopodium)//GO:0031674(I band)//GO:0005884(actin filament)//GO:0030017(sarcomere)//GO:0005737(cytoplasm)//GO:0044297(cell body)//GO:0005829(cytosol)//GO:0072562(blood microparticle)//GO:0005615(extracellular space)//GO:0005925(focal adhesion)	GO:0005524(ATP binding)//GO:0017022(myosin binding)//GO:0016887(ATPase activity)	GO:0060047(heart contraction)//GO:0030049(muscle filament sliding)//GO:0031032(actomyosin structure organization)//GO:0010628(positive regulation of gene expression)//GO:0033275(actin-myosin filament sliding)//GO:0090131(mesenchyme migration)//GO:0060048(cardiac muscle contraction)//GO:0055008(cardiac muscle tissue morphogenesis)//GO:0043066(negative regulation of apoptotic process)//GO:0030048(a…
ACTG1	ENSG00000184009	protein_coding	-	chr17:79476996-79494802	17806	90.0843	261.143	2050.17	5817.02	71	ACT|ACTG|BRWS2|DFNA20|DFNA26|HEL-176	MIM:102560|HGNC:HGNC:144|Ensembl:ENSG00000184009|HPRD:00017|Vega:OTTHUMG00000177955	17	17q25	actin gamma 1	hsa04015(Rap1 signaling pathway)//hsa04145(Phagosome)//hsa04210(Apoptosis)//hsa04390(Hippo signaling pathway)//hsa04510(Focal adhesion)//hsa04520(Adherens junction)//hsa04530(Tight junction)//hsa04611(Platelet activation)//hsa04670(Leukocyte transendothelial migration)//hsa04810(Regulation of actin cytoskeleton)//hsa04919(Thyroid hormone signaling pathway)//hsa04921(Oxytocin signaling pathway)//h…	GO:0097433(dense body)//GO:0005886(plasma membrane)//GO:0043209(myelin sheath)//GO:0016020(membrane)//GO:0005856(cytoskeleton)//GO:0030016(myofibril)//GO:0070062(extracellular exosome)//GO:0031941(filamentous actin)//GO:0005634(nucleus)//GO:0072562(blood microparticle)//GO:0005615(extracellular space)//GO:0005925(focal adhesion)//GO:0005829(cytosol)	GO:0005524(ATP binding)//GO:0005515(protein binding)//GO:0031625(ubiquitin protein ligase binding)//GO:0005200(structural constituent of cytoskeleton)//GO:0042802(identical protein binding)	GO:0061024(membrane organization)//GO:0007411(axon guidance)//GO:0048010(vascular endothelial growth factor receptor signaling pathway)//GO:0045087(innate immune response)//GO:0070527(platelet aggregation)//GO:0048013(ephrin receptor signaling pathway)//GO:0007264(small GTPase mediated signal transduction)//GO:0034332(adherens junction organization)//GO:0001895(retina homeostasis)//GO:0034329(cel…
ACTG2	ENSG00000163017	protein_coding	+	chr2:74119440-74146992	27552	0	0	0	0	72	ACT|ACTA3|ACTE|ACTL3|ACTSG|VSCM	MIM:102545|HGNC:HGNC:145|Ensembl:ENSG00000163017|HPRD:00016|Vega:OTTHUMG00000129813	2	2p13.1	actin, gamma 2, smooth muscle, enteric	hsa04270(Vascular smooth muscle contraction)	GO:0070062(extracellular exosome)//GO:0030027(lamellipodium)//GO:0071944(cell periphery)//GO:0030175(filopodium)//GO:0005829(cytosol)//GO:0044297(cell body)//GO:0072562(blood microparticle)//GO:0005615(extracellular space)//GO:0005737(cytoplasm)//GO:0032982(myosin filament)	GO:0005524(ATP binding)	GO:0010628(positive regulation of gene expression)//GO:0006936(muscle contraction)//GO:0090131(mesenchyme migration)
ACTL10	ENSG00000182584	protein_coding	+	chr20:32244892-32262269	17377	0	0	0	0	170487	C20orf134|dJ63M2.2	HGNC:HGNC:16127|Ensembl:ENSG00000182584|HPRD:18570|Vega:OTTHUMG00000032262	20	20q11.22	actin like 10
ACTL6A	ENSG00000136518	protein_coding	+	chr3:179280667-179322442	41775	74.4196	48.1094	661.524	462.049	86	ACTL6|ARPN-BETA|Arp4|BAF53A|INO80K	MIM:604958|HGNC:HGNC:24124|Ensembl:ENSG00000136518|HPRD:05389|Vega:OTTHUMG00000157782	3	3q26.33	actin like 6A		GO:0005886(plasma membrane)//GO:0031011(Ino80 complex)//GO:0071564(npBAF complex)//GO:0000790(nuclear chromatin)//GO:0043234(protein complex)//GO:0016514(SWI/SNF complex)//GO:0005654(nucleoplasm)//GO:0035267(NuA4 histone acetyltransferase complex)//GO:0005634(nucleus)	GO:0003682(chromatin binding)//GO:0031492(nucleosomal DNA binding)//GO:0005515(protein binding)//GO:0000978(RNA polymerase II core promoter proximal region sequence-specific DNA binding)//GO:0000980(RNA polymerase II distal enhancer sequence-specific DNA binding)//GO:0003713(transcription coactivator activity)	GO:1903955(positive regulation of protein targeting to mitochondrion)//GO:0006325(chromatin organization)//GO:0006338(chromatin remodeling)//GO:0021510(spinal cord development)//GO:0003407(neural retina development)//GO:0006310(DNA recombination)//GO:0006351(transcription, DNA-templated)//GO:0040008(regulation of growth)//GO:0006357(regulation of transcription from RNA polymerase II promoter)//GO…
ACTL6B	ENSG00000077080	protein_coding	-	chr7:100240719-100254084	13365	0	0	0	0	51412	ACTL6|BAF53B|arpNalpha	MIM:612458|HGNC:HGNC:160|Ensembl:ENSG00000077080|HPRD:12419|Vega:OTTHUMG00000159661	7	7q22	actin like 6B		GO:0071565(nBAF complex)//GO:0005730(nucleolus)//GO:0005634(nucleus)//GO:0016514(SWI/SNF complex)	GO:0005200(structural constituent of cytoskeleton)//GO:0003713(transcription coactivator activity)	GO:0006357(regulation of transcription from RNA polymerase II promoter)//GO:0006325(chromatin organization)//GO:0006338(chromatin remodeling)//GO:0021510(spinal cord development)//GO:0006351(transcription, DNA-templated)
ACTL7A	ENSG00000187003	protein_coding	+	chr9:111624602-111626035	1433	0	0	0	0	10881	-	MIM:604303|HGNC:HGNC:161|Ensembl:ENSG00000187003|HPRD:11976|Vega:OTTHUMG00000020461	9	9q31	actin like 7A		GO:0031514(motile cilium)//GO:0001673(male germ cell nucleus)//GO:0043234(protein complex)//GO:0005794(Golgi apparatus)//GO:0005634(nucleus)//GO:0005856(cytoskeleton)//GO:0005737(cytoplasm)	GO:0005515(protein binding)//GO:0005200(structural constituent of cytoskeleton)
ACTL7B	ENSG00000148156	protein_coding	-	chr9:111616870-111619239	2369	0	0	0	0	10880	Tact1	MIM:604304|HGNC:HGNC:162|HPRD:11977	9	9q31	actin like 7B		GO:0015629(actin cytoskeleton)//GO:0005737(cytoplasm)	GO:0005200(structural constituent of cytoskeleton)
ACTL8	ENSG00000117148	protein_coding	+	chr1:18081807-18153558	71751	0	0	0	0	81569	CT57	HGNC:HGNC:24018|Ensembl:ENSG00000117148|HPRD:11274|Vega:OTTHUMG00000002512	1	1p36.13	actin like 8		GO:0005856(cytoskeleton)//GO:0005737(cytoplasm)	GO:0005515(protein binding)	GO:0030855(epithelial cell differentiation)
ACTL9	ENSG00000181786	protein_coding	-	chr19:8807750-8809172	1422	0	0	0	0	284382	HSD21	HGNC:HGNC:28494|Ensembl:ENSG00000181786|HPRD:14562|Vega:OTTHUMG00000182194	19	19p13.2	actin like 9		GO:0005856(cytoskeleton)//GO:0005737(cytoplasm)
ACTN1	ENSG00000072110	protein_coding	-	chr14:69340859-69446157	105298	9.32095	12.9609	448.934	610.254	87	BDPLT15	MIM:102575|HGNC:HGNC:163|Ensembl:ENSG00000072110|HPRD:00020|Vega:OTTHUMG00000171386	14	14q24|14q22-q24	actinin alpha 1	hsa04510(Focal adhesion)//hsa04520(Adherens junction)//hsa04530(Tight junction)//hsa04670(Leukocyte transendothelial migration)//hsa04810(Regulation of actin cytoskeleton)//hsa05146(Amoebiasis)//hsa05203(Viral carcinogenesis)//hsa05322(Systemic lupus erythematosus)//hsa05412(Arrhythmogenic right ventricular cardiomyopathy (ARVC))	GO:0005916(fascia adherens)//GO:0030018(Z disc)//GO:0005886(plasma membrane)//GO:0070062(extracellular exosome)//GO:0005576(extracellular region)//GO:0005903(brush border)//GO:0031093(platelet alpha granule lumen)//GO:0042995(cell projection)//GO:0001725(stress fiber)//GO:0001726(ruffle)//GO:0005829(cytosol)//GO:0005911(cell-cell junction)//GO:0005925(focal adhesion)//GO:0005622(intracellular)//G…	GO:0042803(protein homodimerization activity)//GO:0030374(ligand-dependent nuclear receptor transcription coactivator activity)//GO:0003725(double-stranded RNA binding)//GO:0017166(vinculin binding)//GO:0051015(actin filament binding)//GO:0044325(ion channel binding)//GO:0005515(protein binding)//GO:0005509(calcium ion binding)//GO:0005178(integrin binding)	GO:0030168(platelet activation)//GO:0051639(actin filament network formation)//GO:0036344(platelet morphogenesis)//GO:0048041(focal adhesion assembly)//GO:0030220(platelet formation)//GO:0007596(blood coagulation)//GO:0007015(actin filament organization)//GO:0002576(platelet degranulation)//GO:0030198(extracellular matrix organization)//GO:0034329(cell junction assembly)//GO:0051764(actin crossli…
ACTN2	ENSG00000077522	protein_coding	+	chr1:236849753-236927931	78178	14.1726	1.06762	165.381	65.3843	88	CMD1AA|CMH23	MIM:102573|HGNC:HGNC:164|Ensembl:ENSG00000077522|HPRD:00019|Vega:OTTHUMG00000040059	1	1q42-q43	actinin alpha 2	hsa04510(Focal adhesion)//hsa04520(Adherens junction)//hsa04530(Tight junction)//hsa04670(Leukocyte transendothelial migration)//hsa04810(Regulation of actin cytoskeleton)//hsa05146(Amoebiasis)//hsa05203(Viral carcinogenesis)//hsa05322(Systemic lupus erythematosus)//hsa05412(Arrhythmogenic right ventricular cardiomyopathy (ARVC))	GO:0030018(Z disc)//GO:0005886(plasma membrane)//GO:0070062(extracellular exosome)//GO:0005576(extracellular region)//GO:0031093(platelet alpha granule lumen)//GO:0030175(filopodium)//GO:0005884(actin filament)//GO:0031143(pseudopodium)//GO:0030864(cortical actin cytoskeleton)//GO:0043197(dendritic spine)//GO:0005829(cytosol)//GO:0005856(cytoskeleton)//GO:0005925(focal adhesion)	GO:0005546(phosphatidylinositol-4,5-bisphosphate binding)//GO:0008307(structural constituent of muscle)//GO:0019904(protein domain specific binding)//GO:0042803(protein homodimerization activity)//GO:0003779(actin binding)//GO:0030274(LIM domain binding)//GO:0042802(identical protein binding)//GO:0044325(ion channel binding)//GO:0051373(FATZ binding)//GO:0031432(titin binding)//GO:0030375(thyroid…	GO:0030168(platelet activation)//GO:0048011(neurotrophin TRK receptor signaling pathway)//GO:0055013(cardiac muscle cell development)//GO:0090002(establishment of protein localization to plasma membrane)//GO:2001259(positive regulation of cation channel activity)//GO:0030049(muscle filament sliding)//GO:0007268(synaptic transmission)//GO:0051695(actin filament uncapping)//GO:0000186(activation of…
ACTN4	ENSG00000130402	protein_coding	+	chr19:39138288-39260544	122256	43.0751	25.559	1080.98	876.15	81	ACTININ-4|FSGS|FSGS1	MIM:604638|HGNC:HGNC:166|HPRD:05222	19	19q13	actinin alpha 4	hsa04510(Focal adhesion)//hsa04520(Adherens junction)//hsa04530(Tight junction)//hsa04670(Leukocyte transendothelial migration)//hsa04810(Regulation of actin cytoskeleton)//hsa05146(Amoebiasis)//hsa05203(Viral carcinogenesis)//hsa05322(Systemic lupus erythematosus)//hsa05412(Arrhythmogenic right ventricular cardiomyopathy (ARVC))	GO:0030018(Z disc)//GO:0030529(intracellular ribonucleoprotein complex)//GO:0030863(cortical cytoskeleton)//GO:0005576(extracellular region)//GO:0005903(brush border)//GO:0031093(platelet alpha granule lumen)//GO:0043005(neuron projection)//GO:0043234(protein complex)//GO:0001725(stress fiber)//GO:0005925(focal adhesion)//GO:0015629(actin cytoskeleton)//GO:0048471(perinuclear region of cytoplasm)…	GO:0042974(retinoic acid receptor binding)//GO:0047485(protein N-terminus binding)//GO:0031490(chromatin DNA binding)//GO:0042803(protein homodimerization activity)//GO:0005515(protein binding)//GO:0030374(ligand-dependent nuclear receptor transcription coactivator activity)//GO:0000977(RNA polymerase II regulatory region sequence-specific DNA binding)//GO:0044325(ion channel binding)//GO:0005178…	GO:0030168(platelet activation)//GO:0051271(negative regulation of cellular component movement)//GO:0048384(retinoic acid receptor signaling pathway)//GO:1900025(negative regulation of substrate adhesion-dependent cell spreading)//GO:0070830(bicellular tight junction assembly)//GO:0007596(blood coagulation)//GO:0001666(response to hypoxia)//GO:1902396(protein localization to bicellular tight junc…
ACTR10	ENSG00000131966	protein_coding	+	chr14:58466452-58764857	298405	138.239	135.249	1246.53	1103.65	55860	ACTR11|Arp10|Arp11|HARP11	HGNC:HGNC:17372|Ensembl:ENSG00000131966|HPRD:12420|Vega:OTTHUMG00000171049	14	14q23.1	actin-related protein 10 homolog (S. cerevisiae)		GO:0005737(cytoplasm)//GO:0005869(dynactin complex)	GO:0005515(protein binding)	GO:0007018(microtubule-based movement)
ACTR1A	ENSG00000138107	protein_coding	-	chr10:104238985-104262482	23497	18.7338	18.0576	612.557	647.305	10121	ARP1|Arp1A|CTRN1	MIM:605143|HGNC:HGNC:167|Ensembl:ENSG00000138107|HPRD:05507|Vega:OTTHUMG00000018956	10	10q24.32	ARP1 actin-related protein 1 homolog A, centractin alpha (yeast)		GO:1990752(microtubule end)//GO:0043209(myelin sheath)//GO:0005875(microtubule associated complex)//GO:0005869(dynactin complex)//GO:0005813(centrosome)//GO:0070062(extracellular exosome)//GO:0015630(microtubule cytoskeleton)//GO:0005829(cytosol)//GO:0005737(cytoplasm)	GO:0005524(ATP binding)	GO:0016192(vesicle-mediated transport)//GO:0019886(antigen processing and presentation of exogenous peptide antigen via MHC class II)//GO:0000086(G2/M transition of mitotic cell cycle)//GO:0000278(mitotic cell cycle)//GO:0006996(organelle organization)
ACTR1B	ENSG00000115073	protein_coding	-	chr2:98272430-98280570	8140	8.45765	7.2787	185.707	169.999	10120	ARP1B|CTRN2|PC3	MIM:605144|HGNC:HGNC:168|Ensembl:ENSG00000115073|HPRD:05508|Vega:OTTHUMG00000130549	2	2q11.2	ARP1 actin-related protein 1 homolog B, centractin beta (yeast)		GO:1990752(microtubule end)//GO:0070062(extracellular exosome)//GO:0016020(membrane)//GO:0005869(dynactin complex)//GO:0005813(centrosome)//GO:0015630(microtubule cytoskeleton)//GO:0005829(cytosol)//GO:0005737(cytoplasm)	GO:0005524(ATP binding)//GO:0005515(protein binding)	GO:0019886(antigen processing and presentation of exogenous peptide antigen via MHC class II)
ACTR2	ENSG00000138071	protein_coding	+	chr2:65454886-65498387	43501	222.745	155.006	10752.5	7460.35	10097	ARP2	MIM:604221|HGNC:HGNC:169|Ensembl:ENSG00000138071|HPRD:05023|Vega:OTTHUMG00000129540	2	2p14	ARP2 actin-related protein 2 homolog (yeast)		GO:0070062(extracellular exosome)//GO:0016020(membrane)//GO:0015629(actin cytoskeleton)//GO:0042995(cell projection)//GO:0030478(actin cap)//GO:0005829(cytosol)//GO:0005885(Arp2/3 protein complex)//GO:0005737(cytoplasm)//GO:0005925(focal adhesion)	GO:0005524(ATP binding)//GO:0051015(actin filament binding)//GO:0005200(structural constituent of cytoskeleton)	GO:0016482(cytoplasmic transport)//GO:0007411(axon guidance)//GO:0048013(ephrin receptor signaling pathway)//GO:0045087(innate immune response)//GO:0007163(establishment or maintenance of cell polarity)//GO:0007264(small GTPase mediated signal transduction)//GO:0034314(Arp2/3 complex-mediated actin nucleation)//GO:0016344(meiotic chromosome movement towards spindle pole)//GO:0038096(Fc-gamma rece…
ACTR3	ENSG00000115091	protein_coding	+	chr2:114586966-114720173	133207	88.0376	80.4163	5211.81	5746.19	10096	ARP3	MIM:604222|HGNC:HGNC:170|Ensembl:ENSG00000115091|HPRD:05024|Vega:OTTHUMG00000153497	2	2q14.1	ARP3 actin-related protein 3 homolog (yeast)		GO:0070062(extracellular exosome)//GO:0030027(lamellipodium)//GO:0005903(brush border)//GO:0016020(membrane)//GO:0015629(actin cytoskeleton)//GO:0005829(cytosol)//GO:0005885(Arp2/3 protein complex)//GO:0005911(cell-cell junction)//GO:0005925(focal adhesion)	GO:0005524(ATP binding)//GO:0005515(protein binding)//GO:0051015(actin filament binding)//GO:0005200(structural constituent of cytoskeleton)	GO:0051653(spindle localization)//GO:0007411(axon guidance)//GO:0048013(ephrin receptor signaling pathway)//GO:0045087(innate immune response)//GO:0007163(establishment or maintenance of cell polarity)//GO:0007264(small GTPase mediated signal transduction)//GO:0034314(Arp2/3 complex-mediated actin nucleation)//GO:0016344(meiotic chromosome movement towards spindle pole)//GO:0060271(cilium morphog…
ACTR3B	ENSG00000133627	protein_coding	+	chr7:152456833-152552463	95630	3.84803	11.307	116.413	274.614	57180	ARP11|ARP3BETA	HGNC:HGNC:17256|Ensembl:ENSG00000133627|HPRD:12489|Vega:OTTHUMG00000151463	7	7q36.1	ARP3 actin-related protein 3 homolog B (yeast)		GO:0005885(Arp2/3 protein complex)//GO:0070062(extracellular exosome)//GO:0042995(cell projection)//GO:0005737(cytoplasm)	GO:0005524(ATP binding)//GO:0003674(molecular_function)//GO:0003779(actin binding)	GO:0034314(Arp2/3 complex-mediated actin nucleation)//GO:0008150(biological_process)
ACTR3C	ENSG00000106526	protein_coding	-	chr7:149941004-150035239	94235	0.102229	0	7.39133	0	653857	ARP11	HGNC:HGNC:37282|Ensembl:ENSG00000106526|Vega:OTTHUMG00000158323	7	7q36.1	ARP3 actin-related protein 3 homolog C (yeast)		GO:0005885(Arp2/3 protein complex)//GO:0070062(extracellular exosome)	GO:0005524(ATP binding)//GO:0003674(molecular_function)//GO:0003779(actin binding)	GO:0034314(Arp2/3 complex-mediated actin nucleation)//GO:0008150(biological_process)
ACTR5	ENSG00000101442	protein_coding	+	chr20:37377084-37400834	23750	1.47113	0.567952	39.7284	15.2563	79913	Arp5|INO80M	HGNC:HGNC:14671|Ensembl:ENSG00000101442|HPRD:08575|Vega:OTTHUMG00000032456	20	20q11.23	ARP5 actin-related protein 5 homolog (yeast)		GO:0005634(nucleus)//GO:0031011(Ino80 complex)//GO:0005737(cytoplasm)	GO:0005515(protein binding)	GO:0006302(double-strand break repair)//GO:0006310(DNA recombination)//GO:0006351(transcription, DNA-templated)//GO:0006355(regulation of transcription, DNA-templated)//GO:0070914(UV-damage excision repair)
ACTR6	ENSG00000075089	protein_coding	+	chr12:100550134-100660857	110723	99.2211	125.531	2059.41	2553.26	64431	ARP6|CDA12|HSPC281|MSTP136|hARP6|hARPX	HGNC:HGNC:24025|Ensembl:ENSG00000075089|HPRD:12421|Vega:OTTHUMG00000170245	12	12q23.1	ARP6 actin-related protein 6 homolog (yeast)		GO:0005634(nucleus)//GO:0005856(cytoskeleton)//GO:0005737(cytoplasm)	GO:0005515(protein binding)	GO:0006338(chromatin remodeling)
ACTR8	ENSG00000113812	protein_coding	-	chr3:53901092-53916296	15204	12.6467	20.8912	447.176	326.922	93973	ARP8|INO80N|hArp8	HGNC:HGNC:14672|Ensembl:ENSG00000113812|HPRD:09792|Vega:OTTHUMG00000158279	3	-	ARP8 actin-related protein 8 homolog (yeast)		GO:0005813(centrosome)//GO:0005634(nucleus)//GO:0031011(Ino80 complex)	GO:0005524(ATP binding)//GO:0005515(protein binding)	GO:0007067(mitotic nuclear division)//GO:0006338(chromatin remodeling)//GO:0006310(DNA recombination)//GO:0006351(transcription, DNA-templated)//GO:0051301(cell division)//GO:0006281(DNA repair)//GO:0006355(regulation of transcription, DNA-templated)
ACTRT1	ENSG00000123165	protein_coding	-	chrX:127184942-127186382	1440	0	0	0	0	139741	AIP1|ARIP1|ARPT1|HSD27	MIM:300487|HGNC:HGNC:24027|Ensembl:ENSG00000123165|HPRD:06439|Vega:OTTHUMG00000022359	X	Xq25	actin-related protein T1		GO:0005856(cytoskeleton)//GO:0005737(cytoplasm)		GO:0002230(positive regulation of defense response to virus by host)//GO:0098779(mitophagy in response to mitochondrial depolarization)//GO:0098792(xenophagy)
ACTRT2	ENSG00000169717	protein_coding	+	chr1:2938045-2939465	1420	0	0	0	0	140625	ARPM2|ARPT2|Arp-T2|HARPM2	MIM:608535|HGNC:HGNC:24026|Ensembl:ENSG00000169717|HPRD:12254|Vega:OTTHUMG00000000562	1	1p36.32	actin related protein T2		GO:0005856(cytoskeleton)//GO:0005737(cytoplasm)
ACTRT3	ENSG00000184378	protein_coding	-	chr3:169484708-169489831	5123	0.231152	1.73709	5.5435	41.4101	84517	ARP-T3|ARPM1	MIM:608534|HGNC:HGNC:24022|Ensembl:ENSG00000184378|HPRD:12253|Vega:OTTHUMG00000184025	3	3q26.2	actin-related protein T3		GO:0005856(cytoskeleton)//GO:0005737(cytoplasm)//GO:0001673(male germ cell nucleus)
ACVR1	ENSG00000115170	protein_coding	-	chr2:158592957-158732374	139417	4.3852	3.79394	154.294	132.948	90	ACTRI|ACVR1A|ACVRLK2|ALK2|FOP|SKR1|TSRI	MIM:102576|HGNC:HGNC:171|Ensembl:ENSG00000115170|HPRD:00021|Vega:OTTHUMG00000131967	2	2q23-q24	activin A receptor type I	hsa04060(Cytokine-cytokine receptor interaction)//hsa04350(TGF-beta signaling pathway)//hsa04550(Signaling pathways regulating pluripotency of stem cells)	GO:0048179(activin receptor complex)//GO:0016020(membrane)//GO:0005887(integral component of plasma membrane)//GO:0045177(apical part of cell)	GO:0046872(metal ion binding)//GO:0004674(protein serine/threonine kinase activity)//GO:0004702(receptor signaling protein serine/threonine kinase activity)//GO:0005524(ATP binding)//GO:0042803(protein homodimerization activity)//GO:0005025(transforming growth factor beta receptor activity, type I)//GO:0004672(protein kinase activity)//GO:0016361(activin receptor activity, type I)//GO:0050431(tra…	GO:0060037(pharyngeal system development)//GO:0051145(smooth muscle cell differentiation)//GO:0060923(cardiac muscle cell fate commitment)//GO:0003143(embryonic heart tube morphogenesis)//GO:0018107(peptidyl-threonine phosphorylation)//GO:0007179(transforming growth factor beta receptor signaling pathway)//GO:2001237(negative regulation of extrinsic apoptotic signaling pathway)//GO:0045893(positi…
ACVR1B	ENSG00000135503	protein_coding	+	chr12:52345450-52390862	45412	10.146	8.44154	582.991	483.844	91	ACTRIB|ACVRLK4|ALK4|SKR2	MIM:601300|HGNC:HGNC:172|Ensembl:ENSG00000135503|HPRD:03193|Vega:OTTHUMG00000167920	12	12q13	activin A receptor type IB	hsa04060(Cytokine-cytokine receptor interaction)//hsa04350(TGF-beta signaling pathway)//hsa04550(Signaling pathways regulating pluripotency of stem cells)	GO:0048179(activin receptor complex)//GO:0005886(plasma membrane)//GO:0005887(integral component of plasma membrane)//GO:0009986(cell surface)//GO:0043235(receptor complex)//GO:0016020(membrane)//GO:0070062(extracellular exosome)	GO:0046872(metal ion binding)//GO:0004674(protein serine/threonine kinase activity)//GO:0031625(ubiquitin protein ligase binding)//GO:0016361(activin receptor activity, type I)//GO:0005524(ATP binding)//GO:0004702(receptor signaling protein serine/threonine kinase activity)//GO:0019838(growth factor binding)//GO:0034711(inhibin binding)//GO:0004675(transmembrane receptor protein serine/threonine …	GO:1901165(positive regulation of trophoblast cell migration)//GO:0018107(peptidyl-threonine phosphorylation)//GO:0045648(positive regulation of erythrocyte differentiation)//GO:0010629(negative regulation of gene expression)//GO:0010862(positive regulation of pathway-restricted SMAD protein phosphorylation)//GO:0000082(G1/S transition of mitotic cell cycle)//GO:0001701(in utero embryonic develop…
ACVR1C	ENSG00000123612	protein_coding	-	chr2:158383278-158485517	102239	0.0560184	0	6.46742	0	130399	ACVRLK7|ALK7	MIM:608981|HGNC:HGNC:18123|Ensembl:ENSG00000123612|HPRD:10608|Vega:OTTHUMG00000131964	2	2q24.1	activin A receptor type IC	hsa04350(TGF-beta signaling pathway)//hsa04550(Signaling pathways regulating pluripotency of stem cells)	GO:0048179(activin receptor complex)//GO:0005886(plasma membrane)	GO:0016361(activin receptor activity, type I)//GO:0005524(ATP binding)//GO:0038100(nodal binding)//GO:0019838(growth factor binding)//GO:0004702(receptor signaling protein serine/threonine kinase activity)//GO:0046872(metal ion binding)	GO:1901164(negative regulation of trophoblast cell migration)//GO:0038092(nodal signaling pathway)//GO:0019915(lipid storage)//GO:0030262(apoptotic nuclear changes)//GO:0009749(response to glucose)//GO:0006468(protein phosphorylation)//GO:0030154(cell differentiation)//GO:0002021(response to dietary excess)//GO:0043280(positive regulation of cysteine-type endopeptidase activity involved in apopto…
ACVR2A	ENSG00000121989	protein_coding	+	chr2:148602085-149275805	673720	9.326	13.6059	592.231	987.303	92	ACTRII|ACVR2	MIM:102581|HGNC:HGNC:173|Ensembl:ENSG00000121989|HPRD:00025|Vega:OTTHUMG00000150603	2	2q22.3	activin A receptor type IIA	hsa04060(Cytokine-cytokine receptor interaction)//hsa04350(TGF-beta signaling pathway)//hsa04550(Signaling pathways regulating pluripotency of stem cells)	GO:0005886(plasma membrane)//GO:0005887(integral component of plasma membrane)//GO:0009986(cell surface)//GO:0043235(receptor complex)//GO:0034673(inhibin-betaglycan-ActRII complex)//GO:0005737(cytoplasm)	GO:0098821(BMP receptor activity)//GO:0004674(protein serine/threonine kinase activity)//GO:0004702(receptor signaling protein serine/threonine kinase activity)//GO:0005524(ATP binding)//GO:0030165(PDZ domain binding)//GO:0017002(activin-activated receptor activity)//GO:0019838(growth factor binding)//GO:0015026(coreceptor activity)//GO:0034711(inhibin binding)//GO:0004675(transmembrane receptor …	GO:0007283(spermatogenesis)//GO:0048706(embryonic skeletal system development)//GO:0045648(positive regulation of erythrocyte differentiation)//GO:0030509(BMP signaling pathway)//GO:0010862(positive regulation of pathway-restricted SMAD protein phosphorylation)//GO:0001702(gastrulation with mouth forming second)//GO:0030501(positive regulation of bone mineralization)//GO:0009952(anterior/posterio…
ACVR2B	ENSG00000114739	protein_coding	+	chr3:38492517-38534633	42116	10.9573	8.1494	1670.44	1241.21	93	ACTRIIB|ActR-IIB|HTX4	MIM:602730|HGNC:HGNC:174|Ensembl:ENSG00000114739|HPRD:04106|Vega:OTTHUMG00000131291	3	3p22	activin A receptor type IIB	hsa04060(Cytokine-cytokine receptor interaction)//hsa04350(TGF-beta signaling pathway)//hsa04550(Signaling pathways regulating pluripotency of stem cells)	GO:0043234(protein complex)//GO:0005886(plasma membrane)//GO:0005887(integral component of plasma membrane)//GO:0043235(receptor complex)//GO:0005737(cytoplasm)	GO:0004674(protein serine/threonine kinase activity)//GO:0004702(receptor signaling protein serine/threonine kinase activity)//GO:0005524(ATP binding)//GO:0004712(protein serine/threonine/tyrosine kinase activity)//GO:0019838(growth factor binding)//GO:0034711(inhibin binding)//GO:0016362(activin receptor activity, type II)//GO:0048185(activin binding)//GO:0046872(metal ion binding)//GO:0005515(p…	GO:0030073(insulin secretion)//GO:0060021(palate development)//GO:0060841(venous blood vessel development)//GO:0061298(retina vasculature development in camera-type eye)//GO:0000122(negative regulation of transcription from RNA polymerase II promoter)//GO:0001822(kidney development)//GO:0048617(embryonic foregut morphogenesis)//GO:0030509(BMP signaling pathway)//GO:0007507(heart development)//GO:…
ACVRL1	ENSG00000139567	protein_coding	+	chr12:52300691-52317145	16454	0.2063	0.208856	1.84783	1.08974	94	ACVRLK1|ALK-1|ALK1|HHT|HHT2|ORW2|SKR3|TSR-I	MIM:601284|HGNC:HGNC:175|Ensembl:ENSG00000139567|HPRD:03181|Vega:OTTHUMG00000169507	12	12q13.13	activin A receptor type IL		GO:0016021(integral component of membrane)//GO:0005887(integral component of plasma membrane)//GO:0009986(cell surface)//GO:0016020(membrane)//GO:0030425(dendrite)//GO:0005886(plasma membrane)//GO:0043025(neuronal cell body)	GO:0098821(BMP receptor activity)//GO:0046332(SMAD binding)//GO:0004674(protein serine/threonine kinase activity)//GO:0004702(receptor signaling protein serine/threonine kinase activity)//GO:0005524(ATP binding)//GO:0005024(transforming growth factor beta-activated receptor activity)//GO:0016361(activin receptor activity, type I)//GO:0005025(transforming growth factor beta receptor activity, type…	GO:2000279(negative regulation of DNA biosynthetic process)//GO:0061298(retina vasculature development in camera-type eye)//GO:0060841(venous blood vessel development)//GO:0032332(positive regulation of chondrocyte differentiation)//GO:0008285(negative regulation of cell proliferation)//GO:0043535(regulation of blood vessel endothelial cell migration)//GO:0007179(transforming growth factor beta r…
ACY1	ENSG00000243989	protein_coding	+	chr3:51989329-52023213	33884	2.82765	3.79297	37.8806	42.4998	95	ACY-1|ACY1D|HEL-S-5	MIM:104620|HGNC:HGNC:177|Ensembl:ENSG00000114786|Ensembl:ENSG00000243989|HPRD:00092|Vega:OTTHUMG00000157815|Vega:OTTHUMG00000166447	3	3p21.1	aminoacylase 1		GO:0070062(extracellular exosome)//GO:0005737(cytoplasm)//GO:0005829(cytosol)	GO:0008237(metallopeptidase activity)//GO:0004046(aminoacylase activity)//GO:0046872(metal ion binding)//GO:0005515(protein binding)	GO:0006508(proteolysis)//GO:0006805(xenobiotic metabolic process)//GO:0044281(small molecule metabolic process)//GO:0006520(cellular amino acid metabolic process)
ACY3	ENSG00000132744	protein_coding	-	chr11:67410025-67418130	8105	0	0	0	0	91703	ACY-3|HCBP1	MIM:614413|HGNC:HGNC:24104|Ensembl:ENSG00000132744|HPRD:12422|Vega:OTTHUMG00000167283	11	11q13.2	aminoacylase 3		GO:0070062(extracellular exosome)//GO:0016324(apical plasma membrane)//GO:0005829(cytosol)	GO:0003674(molecular_function)//GO:0042802(identical protein binding)//GO:0016788(hydrolase activity, acting on ester bonds)//GO:0004046(aminoacylase activity)//GO:0046872(metal ion binding)//GO:0005515(protein binding)	GO:0044281(small molecule metabolic process)//GO:0008152(metabolic process)//GO:0006805(xenobiotic metabolic process)//GO:0016032(viral process)//GO:0008150(biological_process)
ACYP1	ENSG00000119640	protein_coding	-	chr14:75519923-75545126	25203	50.2671	82.7692	299.349	431.518	97	ACYPE	MIM:600875|HGNC:HGNC:179|Ensembl:ENSG00000119640|HPRD:02928|Vega:OTTHUMG00000171767	14	14q24.3	acylphosphatase 1, erythrocyte (common) type	hsa00620(Pyruvate metabolism)	GO:0070062(extracellular exosome)	GO:0003998(acylphosphatase activity)	GO:0008152(metabolic process)//GO:0006796(phosphate-containing compound metabolic process)
ACYP2	ENSG00000170634	protein_coding	+	chr2:54091203-54532437	441234	13.8046	11.3058	118.261	114.423	98	ACYM|ACYP	MIM:102595|HGNC:HGNC:180|Ensembl:ENSG00000170634|HPRD:00028|Vega:OTTHUMG00000129287	2	2p16.2	acylphosphatase 2, muscle type	hsa00620(Pyruvate metabolism)	GO:0005739(mitochondrion)	GO:0003998(acylphosphatase activity)//GO:0005515(protein binding)	GO:0008152(metabolic process)//GO:0006796(phosphate-containing compound metabolic process)
AD000671.6	ENSG00000267120	protein_coding	-	chr19:36230057-36245420	15363	3.33206e-67	2.31316e-38	7.6421e-66	5.27209e-37
ADA	ENSG00000196839	protein_coding	-	chr20:43160425-43280874	120449	2.31574	6.4625	37.8806	99.1662	100	-	MIM:608958|HGNC:HGNC:186|Ensembl:ENSG00000196839|HPRD:00038|Vega:OTTHUMG00000033081	20	20q13.12	adenosine deaminase	hsa00230(Purine metabolism)//	GO:0009897(external side of plasma membrane)//GO:0009986(cell surface)//GO:0016020(membrane)//GO:0060205(cytoplasmic membrane-bounded vesicle lumen)//GO:0005886(plasma membrane)//GO:0005829(cytosol)//GO:0030054(cell junction)//GO:0032839(dendrite cytoplasm)//GO:0005764(lysosome)//GO:0005615(extracellular space)//GO:0005737(cytoplasm)//GO:0043025(neuronal cell body)	GO:0001883(purine nucleoside binding)//GO:0008270(zinc ion binding)//GO:0005515(protein binding)//GO:0019239(deaminase activity)//GO:0004000(adenosine deaminase activity)	GO:0030890(positive regulation of B cell proliferation)//GO:0033089(positive regulation of T cell differentiation in thymus)//GO:0050862(positive regulation of T cell receptor signaling pathway)//GO:0050728(negative regulation of inflammatory response)//GO:0042110(T cell activation)//GO:0008152(metabolic process)//GO:0046638(positive regulation of alpha-beta T cell differentiation)//GO:0010460(po…
ADAD1	ENSG00000164113	protein_coding	+	chr4:123300120-123350957	50837	0	0	0	0	132612	Tenr	MIM:614130|HGNC:HGNC:30713|Ensembl:ENSG00000164113|HPRD:15594|Vega:OTTHUMG00000150128	4	4q27	adenosine deaminase domain containing 1		GO:0005634(nucleus)	GO:0003723(RNA binding)//GO:0004000(adenosine deaminase activity)	GO:0007275(multicellular organism development)//GO:0006396(RNA processing)//GO:0007286(spermatid development)
ADAD2	ENSG00000140955	protein_coding	+	chr16:84224743-84230774	6031	0.185434	0	0.923917	0	161931	TENRL	HGNC:HGNC:30714|Ensembl:ENSG00000140955|HPRD:14107|Vega:OTTHUMG00000137637	16	16q24.1	adenosine deaminase domain containing 2			GO:0003723(RNA binding)//GO:0004000(adenosine deaminase activity)	GO:0006396(RNA processing)
ADAL	ENSG00000168803	protein_coding	+	chr15:43622871-43646096	23225	8.16255	7.49899	238.37	210.32	161823	-	HGNC:HGNC:31853|Ensembl:ENSG00000168803|HPRD:11779|Vega:OTTHUMG00000176646	15	15q15.3	adenosine deaminase-like		GO:0005829(cytosol)	GO:0004000(adenosine deaminase activity)//GO:0046872(metal ion binding)//GO:0019239(deaminase activity)	GO:0008152(metabolic process)//GO:0044281(small molecule metabolic process)//GO:0006154(adenosine catabolic process)//GO:0009117(nucleotide metabolic process)//GO:0043101(purine-containing compound salvage)//GO:0046103(inosine biosynthetic process)//GO:0055086(nucleobase-containing small molecule metabolic process)//GO:0017144(drug metabolic process)//GO:0006144(purine nucleobase metabolic proces…
ADAM10	ENSG00000137845	protein_coding	-	chr15:58887402-59042177	154775	33.7157	23.3633	1927.29	1483.13	102	AD10|AD18|CD156c|HsT18717|MADM|RAK|kuz	MIM:602192|HGNC:HGNC:188|HPRD:03723	15	15q22	ADAM metallopeptidase domain 10	hsa05010(Alzheimer's disease)//hsa05120(Epithelial cell signaling in Helicobacter pylori infection)	GO:0005886(plasma membrane)//GO:0070062(extracellular exosome)//GO:0005798(Golgi-associated vesicle)//GO:0009986(cell surface)//GO:0005802(trans-Golgi network)//GO:0016020(membrane)//GO:0097197(tetraspanin-enriched microdomain)//GO:0005794(Golgi apparatus)//GO:0016021(integral component of membrane)//GO:0014069(postsynaptic density)//GO:0043231(intracellular membrane-bounded organelle)//GO:000592…	GO:0008237(metallopeptidase activity)//GO:0008270(zinc ion binding)//GO:0004222(metalloendopeptidase activity)//GO:0019901(protein kinase binding)//GO:0042803(protein homodimerization activity)//GO:0005102(receptor binding)//GO:0004175(endopeptidase activity)//GO:0017124(SH3 domain binding)//GO:0005178(integrin binding)//GO:0005515(protein binding)	GO:0048013(ephrin receptor signaling pathway)//GO:0030574(collagen catabolic process)//GO:0006508(proteolysis)//GO:0022617(extracellular matrix disassembly)//GO:0030198(extracellular matrix organization)//GO:0006509(membrane protein ectodomain proteolysis)//GO:0051089(constitutive protein ectodomain proteolysis)//GO:0001701(in utero embryonic development)//GO:0051088(PMA-inducible membrane protei…
ADAM11	ENSG00000073670	protein_coding	+	chr17:42836398-42859214	22816	1.97197	1.71213	112.718	90.4483	4185	MDC	MIM:155120|HGNC:HGNC:189|Ensembl:ENSG00000073670|HPRD:01114|Vega:OTTHUMG00000179038	17	17q21.3	ADAM metallopeptidase domain 11		GO:0031012(extracellular matrix)//GO:0016021(integral component of membrane)//GO:0005886(plasma membrane)	GO:0008237(metallopeptidase activity)//GO:0008270(zinc ion binding)//GO:0004222(metalloendopeptidase activity)//GO:0005178(integrin binding)	GO:0006508(proteolysis)//GO:0007229(integrin-mediated signaling pathway)
ADAM12	ENSG00000148848	protein_coding	-	chr10:127700949-128077024	376075	0	0	0	0	8038	ADAM12-OT1|CAR10|MCMP|MCMPMltna|MLTN|MLTNA	MIM:602714|HGNC:HGNC:190|Ensembl:ENSG00000148848|HPRD:04092|Vega:OTTHUMG00000019243	10	10q26	ADAM metallopeptidase domain 12		GO:0005654(nucleoplasm)//GO:0005886(plasma membrane)//GO:0005739(mitochondrion)//GO:0005576(extracellular region)//GO:0016021(integral component of membrane)	GO:0008237(metallopeptidase activity)//GO:0005515(protein binding)//GO:0008270(zinc ion binding)//GO:0004222(metalloendopeptidase activity)//GO:0017124(SH3 domain binding)	GO:0006508(proteolysis)//GO:0007173(epidermal growth factor receptor signaling pathway)//GO:0007155(cell adhesion)//GO:0007520(myoblast fusion)
ADAM15	ENSG00000143537	protein_coding	+	chr1:155006299-155060014	53715	3.41029	5.71205	68.4403	74.1021	8751	MDC15	MIM:605548|HGNC:HGNC:193|Ensembl:ENSG00000143537|HPRD:05674|Vega:OTTHUMG00000013898	1	1q21.3	ADAM metallopeptidase domain 15		GO:0005886(plasma membrane)//GO:0070062(extracellular exosome)//GO:0009986(cell surface)//GO:0001669(acrosomal vesicle)//GO:0042995(cell projection)//GO:0016021(integral component of membrane)//GO:0005912(adherens junction)	GO:0008237(metallopeptidase activity)//GO:0008270(zinc ion binding)//GO:0004222(metalloendopeptidase activity)//GO:0017124(SH3 domain binding)//GO:0005178(integrin binding)//GO:0005515(protein binding)	GO:0030574(collagen catabolic process)//GO:0030336(negative regulation of cell migration)//GO:0045087(innate immune response)//GO:0022617(extracellular matrix disassembly)//GO:0008584(male gonad development)//GO:0001953(negative regulation of cell-matrix adhesion)//GO:0030198(extracellular matrix organization)//GO:0007229(integrin-mediated signaling pathway)//GO:0006915(apoptotic process)//GO:000…
ADAM17	ENSG00000151694	protein_coding	-	chr2:9613786-9695921	82135	29.834	21.0087	1630.71	1145.32	6868	ADAM18|CD156B|CSVP|NISBD|NISBD1|TACE	MIM:603639|HGNC:HGNC:195|Ensembl:ENSG00000151694|HPRD:04703|Vega:OTTHUMG00000090425	2	2p25	ADAM metallopeptidase domain 17	hsa04330(Notch signaling pathway)//hsa05010(Alzheimer's disease)//hsa05120(Epithelial cell signaling in Helicobacter pylori infection)	GO:0005886(plasma membrane)//GO:0005887(integral component of plasma membrane)//GO:0009986(cell surface)//GO:0016020(membrane)//GO:0005911(cell-cell junction)//GO:0015629(actin cytoskeleton)//GO:0005925(focal adhesion)//GO:0045121(membrane raft)//GO:0016324(apical plasma membrane)//GO:0032587(ruffle membrane)//GO:0005737(cytoplasm)	GO:0008237(metallopeptidase activity)//GO:0008270(zinc ion binding)//GO:0004222(metalloendopeptidase activity)//GO:0005112(Notch binding)//GO:0030165(PDZ domain binding)//GO:0017124(SH3 domain binding)//GO:0005178(integrin binding)//GO:0005515(protein binding)//GO:0005138(interleukin-6 receptor binding)	GO:0033077(T cell differentiation in thymus)//GO:0022617(extracellular matrix disassembly)//GO:0045741(positive regulation of epidermal growth factor-activated receptor activity)//GO:0050830(defense response to Gram-positive bacterium)//GO:0006508(proteolysis)//GO:0048011(neurotrophin TRK receptor signaling pathway)//GO:0007166(cell surface receptor signaling pathway)//GO:0030574(collagen catabol…
ADAM18	ENSG00000168619	protein_coding	+	chr8:39442007-39587583	145576	0	0	0	0	8749	ADAM27|tMDCIII	HGNC:HGNC:196|Ensembl:ENSG00000168619|HPRD:07469|Vega:OTTHUMG00000164040	8	8p11.22	ADAM metallopeptidase domain 18		GO:0016020(membrane)//GO:0016021(integral component of membrane)	GO:0008237(metallopeptidase activity)//GO:0008270(zinc ion binding)//GO:0004222(metalloendopeptidase activity)	GO:0006508(proteolysis)//GO:0007275(multicellular organism development)//GO:0007283(spermatogenesis)//GO:0030154(cell differentiation)
ADAM19	ENSG00000135074	protein_coding	-	chr5:156687131-157002783	315652	0.541617	0.0195445	37.0674	1.60947	8728	FKSG34|MADDAM|MLTNB	MIM:603640|HGNC:HGNC:197|Ensembl:ENSG00000135074|HPRD:04704|Vega:OTTHUMG00000130242	5	5q33.3	ADAM metallopeptidase domain 19		GO:0016021(integral component of membrane)//GO:0005794(Golgi apparatus)	GO:0017124(SH3 domain binding)//GO:0008270(zinc ion binding)//GO:0004222(metalloendopeptidase activity)	GO:0006508(proteolysis)//GO:0006509(membrane protein ectodomain proteolysis)//GO:0007507(heart development)
ADAM2	ENSG00000104755	protein_coding	-	chr8:39601253-39695808	94555	0	0	0	0	2515	CRYN1|CRYN2|CT15|FTNB|PH-30b|PH30|PH30-beta	MIM:601533|HGNC:HGNC:198|Ensembl:ENSG00000104755|HPRD:03322|Vega:OTTHUMG00000164041	8	8p11.2	ADAM metallopeptidase domain 2		GO:0016021(integral component of membrane)//GO:0005887(integral component of plasma membrane)//GO:0005886(plasma membrane)//GO:0009986(cell surface)	GO:0008237(metallopeptidase activity)//GO:0008270(zinc ion binding)//GO:0004222(metalloendopeptidase activity)//GO:0005178(integrin binding)	GO:0007339(binding of sperm to zona pellucida)//GO:0007338(single fertilization)//GO:0032504(multicellular organism reproduction)//GO:0007155(cell adhesion)//GO:0008542(visual learning)//GO:0007229(integrin-mediated signaling pathway)//GO:0006508(proteolysis)//GO:0007342(fusion of sperm to egg plasma membrane)//GO:0030534(adult behavior)
ADAM20	ENSG00000134007	protein_coding	-	chr14:70892528-71014181	121653	0	0	0	0	8748	-	MIM:603712|HGNC:HGNC:199|Ensembl:ENSG00000134007|HPRD:04754|Vega:OTTHUMG00000167548	14	14q24.1	ADAM metallopeptidase domain 20		GO:0005886(plasma membrane)//GO:0016021(integral component of membrane)	GO:0008237(metallopeptidase activity)//GO:0008270(zinc ion binding)//GO:0004222(metalloendopeptidase activity)	GO:0006508(proteolysis)//GO:0007339(binding of sperm to zona pellucida)//GO:0032504(multicellular organism reproduction)//GO:0007338(single fertilization)
ADAM21	ENSG00000139985	protein_coding	+	chr14:70892528-71014181	121653	0.0316056	0	0.923917	0	8747	ADAM 21|ADAM31	MIM:603713|HGNC:HGNC:200|Ensembl:ENSG00000139985|HPRD:04755|Vega:OTTHUMG00000171328	14	14q24.1	ADAM metallopeptidase domain 21		GO:0005886(plasma membrane)//GO:0030424(axon)//GO:0016021(integral component of membrane)//GO:0043025(neuronal cell body)	GO:0008237(metallopeptidase activity)//GO:0008270(zinc ion binding)//GO:0004222(metalloendopeptidase activity)	GO:0006508(proteolysis)//GO:0007339(binding of sperm to zona pellucida)//GO:0032504(multicellular organism reproduction)//GO:0007338(single fertilization)
ADAM22	ENSG00000008277	protein_coding	+	chr7:87563457-87832204	268747	6.23737	0.427448	553.426	50.128	53616	ADAM 22|MDC2	MIM:603709|HGNC:HGNC:201|Ensembl:ENSG00000008277|HPRD:04751|Vega:OTTHUMG00000137417	7	7q21	ADAM metallopeptidase domain 22		GO:0016021(integral component of membrane)//GO:0030424(axon)//GO:0005886(plasma membrane)	GO:0005515(protein binding)//GO:0008270(zinc ion binding)//GO:0004222(metalloendopeptidase activity)//GO:0005178(integrin binding)	GO:0007162(negative regulation of cell adhesion)//GO:0022011(myelination in peripheral nervous system)//GO:0007155(cell adhesion)//GO:0006508(proteolysis)//GO:0008344(adult locomotory behavior)//GO:0007417(central nervous system development)
ADAM23	ENSG00000114948	protein_coding	+	chr2:207308262-207485854	177592	1.9949	8.61856e-06	73.525	0.000692964	8745	MDC-3|MDC3	MIM:603710|HGNC:HGNC:202|Ensembl:ENSG00000114948|HPRD:04752|Vega:OTTHUMG00000132919	2	2q33	ADAM metallopeptidase domain 23		GO:0016021(integral component of membrane)//GO:0005887(integral component of plasma membrane)//GO:0005576(extracellular region)//GO:0005886(plasma membrane)	GO:0008237(metallopeptidase activity)//GO:0005515(protein binding)//GO:0008270(zinc ion binding)//GO:0004222(metalloendopeptidase activity)//GO:0005178(integrin binding)	GO:0006508(proteolysis)//GO:0007155(cell adhesion)//GO:0007417(central nervous system development)
ADAM28	ENSG00000042980	protein_coding	+	chr8:24151552-24769586	618034	0.0773962	0.0121227	2.77175	1.08974	10863	ADAM 28|MDC-L|MDCL|eMDC II|eMDCII	MIM:606188|HGNC:HGNC:206|Ensembl:ENSG00000042980|HPRD:08391|Vega:OTTHUMG00000163780	8	8p21.2	ADAM metallopeptidase domain 28		GO:0016021(integral component of membrane)//GO:0005576(extracellular region)//GO:0005886(plasma membrane)	GO:0008237(metallopeptidase activity)//GO:0008270(zinc ion binding)//GO:0004222(metalloendopeptidase activity)	GO:0006508(proteolysis)//GO:0007283(spermatogenesis)
ADAM29	ENSG00000168594	protein_coding	+	chr4:175750818-175900532	149714	0	0	0	0	11086	CT73|svph1	MIM:604778|HGNC:HGNC:207|Ensembl:ENSG00000168594|HPRD:05306|Vega:OTTHUMG00000160764	4	4q34	ADAM metallopeptidase domain 29		GO:0005887(integral component of plasma membrane)	GO:0008237(metallopeptidase activity)//GO:0008270(zinc ion binding)//GO:0004222(metalloendopeptidase activity)	GO:0006508(proteolysis)//GO:0007283(spermatogenesis)
ADAM30	ENSG00000134249	protein_coding	-	chr1:120436155-120439118	2963	0	0	0	0	11085	svph4	MIM:604779|HGNC:HGNC:208|Ensembl:ENSG00000134249|HPRD:05307|Vega:OTTHUMG00000189303	1	1p12	ADAM metallopeptidase domain 30		GO:0005886(plasma membrane)//GO:0016021(integral component of membrane)	GO:0008237(metallopeptidase activity)//GO:0008270(zinc ion binding)//GO:0004222(metalloendopeptidase activity)	GO:0006508(proteolysis)//GO:0007339(binding of sperm to zona pellucida)//GO:0032504(multicellular organism reproduction)//GO:0007338(single fertilization)
ADAM32	ENSG00000197140	protein_coding	+	chr8:38964508-39142430	177922	0.010539	0	0.923917	0	203102	-	HGNC:HGNC:15479|Ensembl:ENSG00000197140|HPRD:16475|Vega:OTTHUMG00000164071	8	8p11.22	ADAM metallopeptidase domain 32		GO:0016021(integral component of membrane)	GO:0008270(zinc ion binding)//GO:0004222(metalloendopeptidase activity)	GO:0006508(proteolysis)//GO:0007229(integrin-mediated signaling pathway)
ADAM33	ENSG00000149451	protein_coding	-	chr20:3648611-3662893	14282	0	0	0	0	80332	C20orf153|DJ964F7.1	MIM:607114|HGNC:HGNC:15478|Ensembl:ENSG00000149451|HPRD:06173|Vega:OTTHUMG00000031758	20	20p13	ADAM metallopeptidase domain 33		GO:0016021(integral component of membrane)	GO:0005515(protein binding)//GO:0008270(zinc ion binding)//GO:0004222(metalloendopeptidase activity)	GO:0006508(proteolysis)
ADAM7	ENSG00000069206	protein_coding	+	chr8:24151552-24769586	618034	0	0	0	0	8756	ADAM 7|ADAM-7|EAPI|GP-83|GP83	MIM:607310|HGNC:HGNC:214|Ensembl:ENSG00000069206|HPRD:07391|Vega:OTTHUMG00000097859	8	8p21.2	ADAM metallopeptidase domain 7		GO:0016021(integral component of membrane)//GO:0005886(plasma membrane)	GO:0008270(zinc ion binding)//GO:0004222(metalloendopeptidase activity)	GO:0006508(proteolysis)
ADAM8	ENSG00000151651	protein_coding	-	chr10:135075906-135090407	14501	0.461808	0	17.5544	0	101	CD156|CD156a|MS2	MIM:602267|HGNC:HGNC:215|Ensembl:ENSG00000151651|HPRD:03777|Vega:OTTHUMG00000019309	10	10q26.3	ADAM metallopeptidase domain 8		GO:0005886(plasma membrane)//GO:0005887(integral component of plasma membrane)//GO:0071133(alpha9-beta1 integrin-ADAM8 complex)//GO:0009986(cell surface)//GO:0070820(tertiary granule)//GO:0032127(dense core granule membrane)//GO:0032010(phagolysosome)//GO:0042581(specific granule)//GO:0071065(alpha9-beta1 integrin-vascular cell adhesion molecule-1 complex)//GO:0002102(podosome)//GO:0005737(cytopl…	GO:0008237(metallopeptidase activity)//GO:0008270(zinc ion binding)//GO:0004222(metalloendopeptidase activity)//GO:0043621(protein self-association)//GO:0050839(cell adhesion molecule binding)//GO:0005515(protein binding)//GO:0005509(calcium ion binding)	GO:0045780(positive regulation of bone resorption)//GO:0050714(positive regulation of protein secretion)//GO:0010954(positive regulation of protein processing)//GO:0022617(extracellular matrix disassembly)//GO:0035419(activation of MAPK activity involved in innate immune response)//GO:0033089(positive regulation of T cell differentiation in thymus)//GO:0006508(proteolysis)//GO:0051044(positive re…
ADAM9	ENSG00000168615	protein_coding	+	chr8:38854387-38962663	108276	33.9451	10.6169	1517.99	474.036	8754	CORD9|MCMP|MDC9|Mltng	MIM:602713|HGNC:HGNC:216|Ensembl:ENSG00000168615|HPRD:04091|Vega:OTTHUMG00000159783	8	8p11.22	ADAM metallopeptidase domain 9		GO:0016021(integral component of membrane)//GO:0070062(extracellular exosome)//GO:0031233(intrinsic component of external side of plasma membrane)//GO:0009986(cell surface)//GO:0005737(cytoplasm)//GO:0005615(extracellular space)//GO:0005925(focal adhesion)	GO:0008237(metallopeptidase activity)//GO:0043236(laminin binding)//GO:0008270(zinc ion binding)//GO:0004222(metalloendopeptidase activity)//GO:0005080(protein kinase C binding)//GO:0005518(collagen binding)//GO:0017124(SH3 domain binding)//GO:0005178(integrin binding)//GO:0005515(protein binding)	GO:0050714(positive regulation of protein secretion)//GO:0022617(extracellular matrix disassembly)//GO:0033631(cell-cell adhesion mediated by integrin)//GO:0006508(proteolysis)//GO:0010042(response to manganese ion)//GO:0034241(positive regulation of macrophage fusion)//GO:0030574(collagen catabolic process)//GO:0007179(transforming growth factor beta receptor signaling pathway)//GO:0051384(respo…
ADAMDEC1	ENSG00000134028	protein_coding	+	chr8:24151552-24769586	618034	0	0	0	0	27299	M12.219	MIM:606393|HGNC:HGNC:16299|Ensembl:ENSG00000134028|HPRD:07070|Vega:OTTHUMG00000097858	8	8p21.2	ADAM-like, decysin 1		GO:0005575(cellular_component)//GO:0005576(extracellular region)	GO:0008270(zinc ion binding)//GO:0004222(metalloendopeptidase activity)	GO:0006508(proteolysis)//GO:0006955(immune response)//GO:0007162(negative regulation of cell adhesion)
ADAMTS1	ENSG00000154734	protein_coding	-	chr21:28208065-28217728	9663	86.0072	109.386	5399.37	6697.53	9510	C3-C5|METH1	MIM:605174|HGNC:HGNC:217|Ensembl:ENSG00000154734|HPRD:05530|Vega:OTTHUMG00000078688	21	21q21.2	ADAM metallopeptidase with thrombospondin type 1 motif 1		GO:0005604(basement membrane)//GO:0016021(integral component of membrane)//GO:0031410(cytoplasmic vesicle)//GO:0005737(cytoplasm)	GO:0008237(metallopeptidase activity)//GO:0008270(zinc ion binding)//GO:0008201(heparin binding)//GO:0004222(metalloendopeptidase activity)	GO:0010976(positive regulation of neuron projection development)//GO:0060347(heart trabecula formation)//GO:0001542(ovulation from ovarian follicle)//GO:0071380(cellular response to prostaglandin E stimulus)//GO:0071374(cellular response to parathyroid hormone stimulus)//GO:0071305(cellular response to vitamin D)//GO:0007229(integrin-mediated signaling pathway)//GO:0008285(negative regulation of …
ADAMTS10	ENSG00000142303	protein_coding	-	chr19:8645125-8675620	30495	0.174665	0.0366075	9.23917	1.08974	81794	ADAM-TS10|ADAMTS-10|WMS|WMS1	MIM:608990|HGNC:HGNC:13201|Ensembl:ENSG00000142303|HPRD:07470|Vega:OTTHUMG00000182216	19	19p13.2	ADAM metallopeptidase with thrombospondin type 1 motif 10		GO:0005578(proteinaceous extracellular matrix)//GO:0031012(extracellular matrix)//GO:0001527(microfibril)	GO:0005515(protein binding)//GO:0003674(molecular_function)//GO:0008270(zinc ion binding)//GO:0004222(metalloendopeptidase activity)	GO:0006508(proteolysis)//GO:0008150(biological_process)
ADAMTS12	ENSG00000151388	protein_coding	-	chr5:33523639-33892297	368658	0	0	0	0	81792	PRO4389	MIM:606184|HGNC:HGNC:14605|Ensembl:ENSG00000151388|HPRD:05862|Vega:OTTHUMG00000162088	5	5q35	ADAM metallopeptidase with thrombospondin type 1 motif 12		GO:0005578(proteinaceous extracellular matrix)//GO:0031012(extracellular matrix)	GO:0005515(protein binding)//GO:0008270(zinc ion binding)//GO:0004222(metalloendopeptidase activity)	GO:0030167(proteoglycan catabolic process)//GO:1902203(negative regulation of hepatocyte growth factor receptor signaling pathway)//GO:0071773(cellular response to BMP stimulus)//GO:0071347(cellular response to interleukin-1)//GO:2001113(negative regulation of cellular response to hepatocyte growth factor stimulus)//GO:0032331(negative regulation of chondrocyte differentiation)//GO:0071356(cellul…
ADAMTS13	ENSG00000160323	protein_coding	+	chr9:136243116-136324508	81392	2.48454	3.34629	38.8045	54.4869	11093	ADAM-TS13|ADAMTS-13|C9orf8|VWFCP|vWF-CP	MIM:604134|HGNC:HGNC:1366|Ensembl:ENSG00000160323|HPRD:04994|Vega:OTTHUMG00000020876	9	9q34	ADAM metallopeptidase with thrombospondin type 1 motif 13		GO:0005578(proteinaceous extracellular matrix)//GO:0005788(endoplasmic reticulum lumen)//GO:0005615(extracellular space)//GO:0009986(cell surface)	GO:0008237(metallopeptidase activity)//GO:0008270(zinc ion binding)//GO:0004222(metalloendopeptidase activity)//GO:0005178(integrin binding)//GO:0005515(protein binding)//GO:0005509(calcium ion binding)	GO:0030168(platelet activation)//GO:0044267(cellular protein metabolic process)//GO:0070670(response to interleukin-4)//GO:0009100(glycoprotein metabolic process)//GO:0009636(response to toxic substance)//GO:0043687(post-translational protein modification)//GO:0043171(peptide catabolic process)//GO:0036066(protein O-linked fucosylation)//GO:0034341(response to interferon-gamma)//GO:0006493(protei…
ADAMTS14	ENSG00000138316	protein_coding	+	chr10:72432558-72522197	89639	0.124777	0	8.31525	0	140766	-	MIM:607506|HGNC:HGNC:14899|Ensembl:ENSG00000138316|HPRD:06329|Vega:OTTHUMG00000018414	10	10q21	ADAM metallopeptidase with thrombospondin type 1 motif 14		GO:0005578(proteinaceous extracellular matrix)//GO:0005576(extracellular region)	GO:0008270(zinc ion binding)//GO:0004222(metalloendopeptidase activity)	GO:0006508(proteolysis)//GO:0030574(collagen catabolic process)//GO:0030199(collagen fibril organization)//GO:0030198(extracellular matrix organization)
ADAMTS15	ENSG00000166106	protein_coding	+	chr11:130318868-130346532	27664	0.0513749	0.0758956	3.69567	5.44869	170689	-	MIM:607509|HGNC:HGNC:16305|Ensembl:ENSG00000166106|HPRD:06330|Vega:OTTHUMG00000165657	11	11q25	ADAM metallopeptidase with thrombospondin type 1 motif 15		GO:0005578(proteinaceous extracellular matrix)	GO:0008270(zinc ion binding)//GO:0004222(metalloendopeptidase activity)	GO:0006508(proteolysis)
ADAMTS16	ENSG00000145536	protein_coding	+	chr5:5140442-5320417	179975	0.0281306	0	0.923917	0	170690	ADAMTS16s	MIM:607510|HGNC:HGNC:17108|Ensembl:ENSG00000145536|HPRD:06331|Vega:OTTHUMG00000161663	5	5p15	ADAM metallopeptidase with thrombospondin type 1 motif 16		GO:0005578(proteinaceous extracellular matrix)	GO:0008270(zinc ion binding)//GO:0004222(metalloendopeptidase activity)	GO:0006508(proteolysis)//GO:0001658(branching involved in ureteric bud morphogenesis)//GO:1902017(regulation of cilium assembly)//GO:0003073(regulation of systemic arterial blood pressure)
ADAMTS17	ENSG00000140470	protein_coding	-	chr15:100510419-100882210	371791	0	0	0	0	170691	-	MIM:607511|HGNC:HGNC:17109|Ensembl:ENSG00000140470|HPRD:06332|Vega:OTTHUMG00000149867	15	15q24	ADAM metallopeptidase with thrombospondin type 1 motif 17		GO:0005578(proteinaceous extracellular matrix)	GO:0008270(zinc ion binding)//GO:0004222(metalloendopeptidase activity)	GO:0006508(proteolysis)
ADAMTS18	ENSG00000140873	protein_coding	-	chr16:77224731-77478233	253502	0.14038	0	1.84783	0	170692	ADAMTS21|KNO2|MMCAT	MIM:607512|HGNC:HGNC:17110|Ensembl:ENSG00000140873|HPRD:06333|Vega:OTTHUMG00000137619	16	16q23	ADAM metallopeptidase with thrombospondin type 1 motif 18		GO:0005578(proteinaceous extracellular matrix)	GO:0008270(zinc ion binding)//GO:0004222(metalloendopeptidase activity)	GO:0006508(proteolysis)//GO:0007229(integrin-mediated signaling pathway)//GO:0090331(negative regulation of platelet aggregation)//GO:0001654(eye development)
ADAMTS19	ENSG00000145808	protein_coding	+	chr5:128795251-129522327	727076	2.7435	9.60733e-07	38.5	6.35033e-05	171019	-	MIM:607513|HGNC:HGNC:17111|Ensembl:ENSG00000145808|HPRD:06334|Vega:OTTHUMG00000128990	5	5q23.3	ADAM metallopeptidase with thrombospondin type 1 motif 19		GO:0005578(proteinaceous extracellular matrix)	GO:0008270(zinc ion binding)//GO:0004222(metalloendopeptidase activity)	GO:0006508(proteolysis)
ADAMTS2	ENSG00000087116	protein_coding	-	chr5:178537851-178772431	234580	1.81491	0.984602	119.185	23.9742	9509	ADAM-TS2|ADAMTS-2|ADAMTS-3|NPI|PC I-NP|PCI-NP|PCINP|PCPNI|PNPI	MIM:604539|HGNC:HGNC:218|Ensembl:ENSG00000087116|HPRD:05173|Vega:OTTHUMG00000130915	5	5qter	ADAM metallopeptidase with thrombospondin type 1 motif 2		GO:0005578(proteinaceous extracellular matrix)//GO:0005576(extracellular region)	GO:0008237(metallopeptidase activity)//GO:0008270(zinc ion binding)//GO:0004222(metalloendopeptidase activity)	GO:0043588(skin development)//GO:0030198(extracellular matrix organization)//GO:0016485(protein processing)//GO:0007283(spermatogenesis)//GO:0030199(collagen fibril organization)//GO:0030574(collagen catabolic process)//GO:0030324(lung development)
ADAMTS20	ENSG00000173157	protein_coding	-	chr12:43747668-43945724	198056	0	0	0	0	80070	ADAM-TS20|ADAMTS-20|GON-1	MIM:611681|HGNC:HGNC:17178|Ensembl:ENSG00000173157|Vega:OTTHUMG00000169353	12	12q12	ADAM metallopeptidase with thrombospondin type 1 motif 20		GO:0005578(proteinaceous extracellular matrix)//GO:0031012(extracellular matrix)//GO:0005615(extracellular space)	GO:0008270(zinc ion binding)//GO:0004222(metalloendopeptidase activity)	GO:0006508(proteolysis)//GO:0045636(positive regulation of melanocyte differentiation)//GO:0043066(negative regulation of apoptotic process)//GO:0009967(positive regulation of signal transduction)//GO:0030198(extracellular matrix organization)
ADAMTS3	ENSG00000156140	protein_coding	-	chr4:73146685-73434516	287831	1.14965	1.31428	85.0003	96.9867	9508	ADAMTS-4	MIM:605011|HGNC:HGNC:219|Ensembl:ENSG00000156140|HPRD:06893|Vega:OTTHUMG00000129912	4	4q13.3	ADAM metallopeptidase with thrombospondin type 1 motif 3		GO:0005578(proteinaceous extracellular matrix)//GO:0031012(extracellular matrix)//GO:0070062(extracellular exosome)//GO:0005576(extracellular region)//GO:0005615(extracellular space)	GO:0008270(zinc ion binding)//GO:0005515(protein binding)//GO:0008201(heparin binding)//GO:0004222(metalloendopeptidase activity)//GO:0004175(endopeptidase activity)	GO:0032964(collagen biosynthetic process)//GO:0030198(extracellular matrix organization)//GO:1900748(positive regulation of vascular endothelial growth factor signaling pathway)//GO:0016485(protein processing)//GO:0043206(extracellular fibril organization)//GO:0030199(collagen fibril organization)//GO:0030574(collagen catabolic process)//GO:0010573(vascular endothelial growth factor production)
ADAMTS4	ENSG00000158859	protein_coding	-	chr1:161154097-161184185	30088	0.36031	0	45.2719	0	9507	ADAMTS-2|ADAMTS-4|ADMP-1	MIM:603876|HGNC:HGNC:220|HPRD:04853	1	1q21-q23	ADAM metallopeptidase with thrombospondin type 1 motif 4		GO:0005578(proteinaceous extracellular matrix)//GO:0031012(extracellular matrix)//GO:0016021(integral component of membrane)//GO:0005576(extracellular region)//GO:0005615(extracellular space)	GO:0008237(metallopeptidase activity)//GO:0008233(peptidase activity)//GO:0002020(protease binding)//GO:0004222(metalloendopeptidase activity)//GO:0008270(zinc ion binding)//GO:0005515(protein binding)	GO:0006508(proteolysis)//GO:0001501(skeletal system development)//GO:0042742(defense response to bacterium)//GO:0022617(extracellular matrix disassembly)//GO:0030198(extracellular matrix organization)
ADAMTS5	ENSG00000154736	protein_coding	-	chr21:28261694-28338832	77138	0	0.0187692	0	2.17948	11096	ADAM-TS 11|ADAM-TS 5|ADAM-TS5|ADAMTS-11|ADAMTS-5|ADAMTS11|ADMP-2	MIM:605007|HGNC:HGNC:221|Ensembl:ENSG00000154736|HPRD:05420|Vega:OTTHUMG00000078686	21	21q21.3	ADAM metallopeptidase with thrombospondin type 1 motif 5		GO:0005578(proteinaceous extracellular matrix)//GO:0005788(endoplasmic reticulum lumen)//GO:0005576(extracellular region)	GO:0008237(metallopeptidase activity)//GO:0005515(protein binding)//GO:0008270(zinc ion binding)//GO:0004222(metalloendopeptidase activity)//GO:0005178(integrin binding)	GO:0044267(cellular protein metabolic process)//GO:0022617(extracellular matrix disassembly)//GO:0030198(extracellular matrix organization)//GO:0036066(protein O-linked fucosylation)//GO:0006493(protein O-linked glycosylation)//GO:0043687(post-translational protein modification)//GO:0006508(proteolysis)//GO:0042742(defense response to bacterium)
ADAMTS6	ENSG00000049192	protein_coding	-	chr5:64444562-64777747	333185	1.00947	0.159827	89.6199	14.1666	11174	ADAM-TS 6|ADAM-TS6|ADAMTS-6	MIM:605008|HGNC:HGNC:222|Ensembl:ENSG00000049192|HPRD:05421|Vega:OTTHUMG00000074079	5	5q12	ADAM metallopeptidase with thrombospondin type 1 motif 6		GO:0005578(proteinaceous extracellular matrix)	GO:0008237(metallopeptidase activity)//GO:0008270(zinc ion binding)//GO:0004222(metalloendopeptidase activity)	GO:0006508(proteolysis)//GO:0060976(coronary vasculature development)//GO:0035904(aorta development)//GO:0003279(cardiac septum development)
ADAMTS7	ENSG00000136378	protein_coding	-	chr15:79051544-79190475	138931	0.450724	0	30.4892	0	11173	ADAM-TS 7|ADAM-TS7|ADAMTS-7	MIM:605009|HGNC:HGNC:223|Ensembl:ENSG00000136378|HPRD:05422|Vega:OTTHUMG00000172907	15	15q24.2	ADAM metallopeptidase with thrombospondin type 1 motif 7		GO:0005578(proteinaceous extracellular matrix)//GO:0005788(endoplasmic reticulum lumen)//GO:0009986(cell surface)	GO:0008237(metallopeptidase activity)//GO:0005515(protein binding)//GO:0008270(zinc ion binding)//GO:0004222(metalloendopeptidase activity)	GO:0044267(cellular protein metabolic process)//GO:0071773(cellular response to BMP stimulus)//GO:0071347(cellular response to interleukin-1)//GO:0071356(cellular response to tumor necrosis factor)//GO:0098779(mitophagy in response to mitochondrial depolarization)//GO:0032331(negative regulation of chondrocyte differentiation)//GO:0036066(protein O-linked fucosylation)//GO:0051603(proteolysis inv…
ADAMTS8	ENSG00000134917	protein_coding	-	chr11:130274819-130298888	24069	0	0	0	0	11095	ADAM-TS8|METH2	MIM:605175|HGNC:HGNC:224|Ensembl:ENSG00000134917|HPRD:05531|Vega:OTTHUMG00000165656	11	11q25	ADAM metallopeptidase with thrombospondin type 1 motif 8		GO:0005578(proteinaceous extracellular matrix)//GO:0031012(extracellular matrix)	GO:0008237(metallopeptidase activity)//GO:0008270(zinc ion binding)//GO:0004222(metalloendopeptidase activity)//GO:0009673(low-affinity phosphate transmembrane transporter activity)//GO:0008201(heparin binding)//GO:0005178(integrin binding)	GO:0006508(proteolysis)//GO:0035435(phosphate ion transmembrane transport)//GO:0008285(negative regulation of cell proliferation)
ADAMTS9	ENSG00000163638	protein_coding	-	chr3:64501332-64997143	495811	0.462533	6.39525	12.0109	136.217	56999	-	MIM:605421|HGNC:HGNC:13202|Ensembl:ENSG00000163638|HPRD:05662|Vega:OTTHUMG00000158722	3	3p14.1	ADAM metallopeptidase with thrombospondin type 1 motif 9		GO:0005578(proteinaceous extracellular matrix)//GO:0005783(endoplasmic reticulum)//GO:0031012(extracellular matrix)	GO:0008237(metallopeptidase activity)//GO:0008270(zinc ion binding)//GO:0004222(metalloendopeptidase activity)	GO:0006508(proteolysis)//GO:0015031(protein transport)//GO:0016192(vesicle-mediated transport)//GO:0007275(multicellular organism development)//GO:0006516(glycoprotein catabolic process)
ADAMTSL1	ENSG00000178031	protein_coding	+	chr9:18473891-18910948	437057	0	0	0	0	92949	ADAMTSL-1|ADAMTSR1|C9orf94|PUNCTIN	MIM:609198|HGNC:HGNC:14632|Ensembl:ENSG00000178031|HPRD:16462|Vega:OTTHUMG00000019604	9	9p21.3	ADAMTS like 1		GO:0005578(proteinaceous extracellular matrix)//GO:0005788(endoplasmic reticulum lumen)	GO:0008237(metallopeptidase activity)//GO:0008270(zinc ion binding)	GO:0006508(proteolysis)//GO:0006493(protein O-linked glycosylation)//GO:0043687(post-translational protein modification)//GO:0036066(protein O-linked fucosylation)//GO:0044267(cellular protein metabolic process)
ADAMTSL2	ENSG00000197859	protein_coding	+	chr9:136397285-136440641	43356	0	0	0	0	9719	GPHYSD1	MIM:612277|HGNC:HGNC:14631|Ensembl:ENSG00000197859|HPRD:11096|Vega:OTTHUMG00000131706	9	9q34.2	ADAMTS like 2		GO:0005578(proteinaceous extracellular matrix)	GO:0005515(protein binding)//GO:0008270(zinc ion binding)//GO:0004222(metalloendopeptidase activity)//GO:0050436(microfibril binding)	GO:0006508(proteolysis)//GO:0060481(lobar bronchus epithelium development)//GO:0030512(negative regulation of transforming growth factor beta receptor signaling pathway)//GO:0030198(extracellular matrix organization)
ADAMTSL3	ENSG00000156218	protein_coding	+	chr15:84322837-84708594	385757	0	0.0693511	0	4.35895	57188	ADAMTSL-3	MIM:609199|HGNC:HGNC:14633|Ensembl:ENSG00000156218|HPRD:12426|Vega:OTTHUMG00000147363	15	15q25.2	ADAMTS like 3		GO:0005578(proteinaceous extracellular matrix)	GO:0008237(metallopeptidase activity)//GO:0008270(zinc ion binding)//GO:0005515(protein binding)	GO:0006508(proteolysis)
ADAMTSL4	ENSG00000143382	protein_coding	+	chr1:150521039-150547028	25989	0.500827	0.203829	22.1993	6.53843	54507	ADAMTSL-4|ECTOL2|TSRC1	MIM:610113|HGNC:HGNC:19706|Ensembl:ENSG00000143382|HPRD:08583|HPRD:18237|Vega:OTTHUMG00000034863	1	1q21.3	ADAMTS like 4		GO:0031012(extracellular matrix)//GO:0005788(endoplasmic reticulum lumen)//GO:0005575(cellular_component)//GO:0005614(interstitial matrix)	GO:0005515(protein binding)//GO:0002020(protease binding)//GO:0004222(metalloendopeptidase activity)	GO:0044267(cellular protein metabolic process)//GO:0030198(extracellular matrix organization)//GO:0043065(positive regulation of apoptotic process)//GO:0036066(protein O-linked fucosylation)//GO:0006493(protein O-linked glycosylation)//GO:0043687(post-translational protein modification)//GO:0006508(proteolysis)//GO:0006915(apoptotic process)
ADAMTSL4-AS1	ENSG00000203804	protein_coding	-	chr1:150521039-150547028	25989	0	0	0	0	574406	C1orf138	HGNC:HGNC:32041|Ensembl:ENSG00000203804	1	1q21.2	ADAMTSL4 antisense RNA 1
ADAMTSL5	ENSG00000185761	protein_coding	-	chr19:1505016-1513603	8587	0.684857	2.21108	13.8587	65.3843	339366	THSD6	HGNC:HGNC:27912|Ensembl:ENSG00000185761|HPRD:15504|Vega:OTTHUMG00000180093	19	19p13.3	ADAMTS like 5		GO:0005578(proteinaceous extracellular matrix)//GO:0031012(extracellular matrix)//GO:0001527(microfibril)//GO:0005576(extracellular region)	GO:0008237(metallopeptidase activity)//GO:0005515(protein binding)//GO:0008270(zinc ion binding)//GO:0004222(metalloendopeptidase activity)//GO:0008201(heparin binding)	GO:0006508(proteolysis)
ADAP1	ENSG00000105963	protein_coding	-	chr7:937539-1015235	77696	2.67051	0.373667	24.0218	5.44869	11033	CENTA1|GCS1L|p42IP4	MIM:608114|HGNC:HGNC:16486|Ensembl:ENSG00000105963|HPRD:09733|Vega:OTTHUMG00000023380	7	7p22.3	ArfGAP with dual PH domains 1		GO:0005886(plasma membrane)//GO:0005634(nucleus)//GO:0005737(cytoplasm)	GO:0005096(GTPase activator activity)//GO:0046872(metal ion binding)//GO:0005515(protein binding)//GO:0043533(inositol 1,3,4,5 tetrakisphosphate binding)	GO:0007166(cell surface receptor signaling pathway)//GO:0043087(regulation of GTPase activity)//GO:0043547(positive regulation of GTPase activity)
ADAP2	ENSG00000184060	protein_coding	+	chr17:29224353-29286340	61987	2.38577	2.86326	28.6414	64.2946	55803	CENTA2|HSA272195|cent-b	MIM:608635|HGNC:HGNC:16487|Ensembl:ENSG00000184060|HPRD:16357|Vega:OTTHUMG00000132868	17	17q11.2	ArfGAP with dual PH domains 2		GO:0005740(mitochondrial envelope)//GO:0005886(plasma membrane)//GO:0005737(cytoplasm)	GO:0005546(phosphatidylinositol-4,5-bisphosphate binding)//GO:0030674(protein binding, bridging)//GO:0043325(phosphatidylinositol-3,4-bisphosphate binding)//GO:0005096(GTPase activator activity)//GO:0005547(phosphatidylinositol-3,4,5-trisphosphate binding)//GO:0046872(metal ion binding)//GO:0005515(protein binding)//GO:0043533(inositol 1,3,4,5 tetrakisphosphate binding)	GO:0007507(heart development)//GO:0043547(positive regulation of GTPase activity)
ADAR	ENSG00000160710	protein_coding	-	chr1:154554537-154600475	45938	32.9923	22.5217	2694.14	1155.12	103	ADAR1|AGS6|DRADA|DSH|DSRAD|G1P1|IFI-4|IFI4|K88DSRBP|P136	MIM:146920|HGNC:HGNC:225|Ensembl:ENSG00000160710|HPRD:07528|Vega:OTTHUMG00000037261	1	1q21.3	adenosine deaminase, RNA-specific	hsa04623(Cytosolic DNA-sensing pathway)//hsa05162(Measles)//hsa05164(Influenza A)	GO:0016020(membrane)//GO:0044530(supraspliceosomal complex)//GO:0005730(nucleolus)//GO:0005654(nucleoplasm)//GO:0005634(nucleus)//GO:0005737(cytoplasm)	GO:0003723(RNA binding)//GO:0003726(double-stranded RNA adenosine deaminase activity)//GO:0044822(poly(A) RNA binding)//GO:0046872(metal ion binding)//GO:0005515(protein binding)//GO:0003677(DNA binding)	GO:0002566(somatic diversification of immune receptors via somatic mutation)//GO:0030218(erythrocyte differentiation)//GO:0006397(mRNA processing)//GO:0043066(negative regulation of apoptotic process)//GO:1900369(negative regulation of RNA interference)//GO:0009615(response to virus)//GO:0060339(negative regulation of type I interferon-mediated signaling pathway)//GO:0035280(miRNA loading onto RI…
ADARB1	ENSG00000197381	protein_coding	+	chr21:46491647-46646478	154831	5.2157	4.79017	306.74	237.563	104	ADAR2|DRABA2|DRADA2|RED1	MIM:601218|HGNC:HGNC:226|Ensembl:ENSG00000197381|HPRD:06777|Vega:OTTHUMG00000090295	21	21q22.3	adenosine deaminase, RNA-specific, B1		GO:0005654(nucleoplasm)//GO:0005634(nucleus)//GO:0005737(cytoplasm)//GO:0005730(nucleolus)	GO:0004000(adenosine deaminase activity)//GO:0003725(double-stranded RNA binding)//GO:0003729(mRNA binding)//GO:0003723(RNA binding)//GO:0044822(poly(A) RNA binding)//GO:0046872(metal ion binding)//GO:0005515(protein binding)//GO:0003726(double-stranded RNA adenosine deaminase activity)	GO:0016556(mRNA modification)//GO:0006396(RNA processing)//GO:0045087(innate immune response)//GO:0030336(negative regulation of cell migration)//GO:0016553(base conversion or substitution editing)//GO:0010467(gene expression)//GO:0006397(mRNA processing)//GO:0044387(negative regulation of protein kinase activity by regulation of protein phosphorylation)//GO:0051607(defense response to virus)//GO…
ADARB2	ENSG00000185736	protein_coding	-	chr10:1228072-1779670	551598	0	0	0	0	105	ADAR3|RED2	MIM:602065|HGNC:HGNC:227|Ensembl:ENSG00000185736|HPRD:09070|Vega:OTTHUMG00000017543	10	10p15.3	adenosine deaminase, RNA-specific, B2 (inactive)		GO:0005634(nucleus)	GO:0003727(single-stranded RNA binding)//GO:0003723(RNA binding)//GO:0003725(double-stranded RNA binding)//GO:0004000(adenosine deaminase activity)//GO:0044822(poly(A) RNA binding)//GO:0046872(metal ion binding)	GO:0006397(mRNA processing)//GO:0006396(RNA processing)
ADAT1	ENSG00000065457	protein_coding	-	chr16:75562429-75657221	94792	0.252837	21.0274	1.84783	84.9996	23536	HADAT1	MIM:604230|HGNC:HGNC:228|HPRD:11970	16	16q23.1	adenosine deaminase, tRNA-specific 1			GO:0003723(RNA binding)//GO:0046872(metal ion binding)//GO:0008251(tRNA-specific adenosine deaminase activity)//GO:0004000(adenosine deaminase activity)	GO:0010467(gene expression)//GO:0006400(tRNA modification)//GO:0006396(RNA processing)//GO:0008033(tRNA processing)
ADAT2	ENSG00000189007	protein_coding	-	chr6:143743968-143771810	27842	66.7963	52.2935	1787.43	1503.06	134637	DEADC1|TAD2|dJ20N2|dJ20N2.1	MIM:615388|HGNC:HGNC:21172|Ensembl:ENSG00000189007|Vega:OTTHUMG00000015725	6	6q24.2	adenosine deaminase, tRNA-specific 2		GO:0005654(nucleoplasm)//GO:0052718(tRNA-specific adenosine-34 deaminase complex)	GO:0052717(tRNA-specific adenosine-34 deaminase activity)//GO:0008270(zinc ion binding)//GO:0005515(protein binding)	GO:0010467(gene expression)//GO:0006400(tRNA modification)//GO:0002100(tRNA wobble adenosine to inosine editing)//GO:0008033(tRNA processing)
ADAT3	ENSG00000213638	protein_coding	+	chr19:1905212-1926016	20804	1.15529	1.1942	21.2501	21.7948	113179	FWP005|MRT36|MST121|MSTP121|S863-5|TAD3	MIM:615302|HGNC:HGNC:25151|Ensembl:ENSG00000213638|HPRD:14000|Vega:OTTHUMG00000154591	19	19p13.3	adenosine deaminase, tRNA-specific 3		GO:0005654(nucleoplasm)//GO:0005829(cytosol)	GO:0003824(catalytic activity)//GO:0008270(zinc ion binding)//GO:0019239(deaminase activity)	GO:0009451(RNA modification)//GO:0006400(tRNA modification)//GO:0008152(metabolic process)//GO:0010467(gene expression)//GO:0008033(tRNA processing)
ADC	ENSG00000142920	protein_coding	+	chr1:33546704-33586131	39427	2.14383	1.6541	83.1525	45.769
ADCK1	ENSG00000063761	protein_coding	+	chr14:78266425-78401355	134930	2.79259	3.11654	123.805	126.41	57143	-	HGNC:HGNC:19038|Ensembl:ENSG00000063761|HPRD:10630|Vega:OTTHUMG00000171520	14	14q24.3	aarF domain containing kinase 1		GO:0005739(mitochondrion)//GO:0005576(extracellular region)	GO:0005524(ATP binding)//GO:0004674(protein serine/threonine kinase activity)	GO:0006468(protein phosphorylation)
ADCK2	ENSG00000133597	protein_coding	+	chr7:140218219-140624564	406345	10.0546	1.89801	122.881	54.4869	90956	AARF	HGNC:HGNC:19039|Ensembl:ENSG00000133597|HPRD:10631|Vega:OTTHUMG00000157409	7	7q34	aarF domain containing kinase 2		GO:0016021(integral component of membrane)	GO:0004672(protein kinase activity)//GO:0005524(ATP binding)//GO:0004674(protein serine/threonine kinase activity)	GO:0006468(protein phosphorylation)
ADCK3	ENSG00000163050	protein_coding	+	chr1:227085236-227175246	90010	26.107	21.015	653.209	511.087	56997	ARCA2|CABC1|COQ10D4|COQ8|SCAR9	MIM:606980|HGNC:HGNC:16812|Ensembl:ENSG00000163050|HPRD:07375|Vega:OTTHUMG00000037621	1	1q42.13	aarF domain containing kinase 3		GO:0016021(integral component of membrane)//GO:0005739(mitochondrion)	GO:0005524(ATP binding)//GO:0043531(ADP binding)//GO:0016301(kinase activity)//GO:0005515(protein binding)	GO:0016310(phosphorylation)//GO:0006744(ubiquinone biosynthetic process)
ADCK4	ENSG00000123815	protein_coding	-	chr19:41197433-41271294	73861	7.27595	0.537923	37.8806	13.0769	79934	NPHS9	MIM:615567|HGNC:HGNC:19041|Ensembl:ENSG00000123815|HPRD:10632|Vega:OTTHUMG00000182620	19	19q13.2	aarF domain containing kinase 4		GO:0031966(mitochondrial membrane)//GO:0005886(plasma membrane)//GO:0016021(integral component of membrane)//GO:0005829(cytosol)	GO:0004674(protein serine/threonine kinase activity)	GO:0006468(protein phosphorylation)
ADCK5	ENSG00000173137	protein_coding	+	chr8:145596789-145634753	37964	0.224576	1.2734	4.61958	29.4229	203054	-	HGNC:HGNC:21738|Ensembl:ENSG00000173137|HPRD:12427|Vega:OTTHUMG00000165190	8	8q24.3	aarF domain containing kinase 5		GO:0016021(integral component of membrane)//GO:0005739(mitochondrion)	GO:0005515(protein binding)//GO:0004674(protein serine/threonine kinase activity)	GO:0006468(protein phosphorylation)
ADCY1	ENSG00000164742	protein_coding	+	chr7:45613738-45762715	148977	3.53354	1.87218	295.653	301.858	107	AC1|DFNB44	MIM:103072|HGNC:HGNC:232|Ensembl:ENSG00000164742|HPRD:00053|Vega:OTTHUMG00000155420	7	7p12.3	adenylate cyclase 1 (brain)	hsa00230(Purine metabolism)//hsa04015(Rap1 signaling pathway)//hsa04020(Calcium signaling pathway)//hsa04022(cGMP-PKG signaling pathway)//hsa04024(cAMP signaling pathway)//hsa04062(Chemokine signaling pathway)//	GO:0016021(integral component of membrane)//GO:0005887(integral component of plasma membrane)//GO:0005886(plasma membrane)//GO:0045121(membrane raft)//GO:0070062(extracellular exosome)//GO:0005622(intracellular)//GO:0005634(nucleus)//GO:0005737(cytoplasm)	GO:0008294(calcium- and calmodulin-responsive adenylate cyclase activity)//GO:0005524(ATP binding)//GO:0016849(phosphorus-oxygen lyase activity)//GO:0005516(calmodulin binding)//GO:0000166(nucleotide binding)//GO:0004016(adenylate cyclase activity)//GO:0046872(metal ion binding)	GO:0009190(cyclic nucleotide biosynthetic process)//GO:0007193(adenylate cyclase-inhibiting G-protein coupled receptor signaling pathway)//GO:0006171(cAMP biosynthetic process)//GO:0003091(renal water homeostasis)//GO:0006112(energy reserve metabolic process)//GO:0042752(regulation of circadian rhythm)//GO:0007623(circadian rhythm)//GO:1904322(cellular response to forskolin)//GO:0007268(synaptic …
ADCY10	ENSG00000143199	protein_coding	-	chr1:167778624-167883453	104829	0	0	0	0	55811	HCA2|HEL-S-7a|SAC|SACI|Sacy|hsAC	MIM:605205|HGNC:HGNC:21285|Ensembl:ENSG00000143199|HPRD:05549|Vega:OTTHUMG00000034573	1	1q24	adenylate cyclase 10 (soluble)	hsa00230(Purine metabolism)//hsa04024(cAMP signaling pathway)//hsa04713(Circadian entrainment)	GO:0045178(basal part of cell)//GO:0005886(plasma membrane)//GO:0031514(motile cilium)//GO:0045177(apical part of cell)//GO:0030425(dendrite)//GO:0048471(perinuclear region of cytoplasm)//GO:0030424(axon)//GO:0015630(microtubule cytoskeleton)//GO:0005829(cytosol)//GO:0005739(mitochondrion)//GO:0030426(growth cone)//GO:0005634(nucleus)//GO:0005737(cytoplasm)//GO:0043025(neuronal cell body)	GO:0005524(ATP binding)//GO:0000287(magnesium ion binding)//GO:0071890(bicarbonate binding)//GO:0030145(manganese ion binding)//GO:0004016(adenylate cyclase activity)//GO:0051117(ATPase binding)	GO:0043065(positive regulation of apoptotic process)//GO:0006171(cAMP biosynthetic process)//GO:0007283(spermatogenesis)//GO:0003351(epithelial cilium movement)//GO:0035556(intracellular signal transduction)//GO:0071241(cellular response to inorganic substance)
ADCY2	ENSG00000078295	protein_coding	+	chr5:7396320-7830194	433874	0	0	0	0	108	AC2|HBAC2	MIM:103071|HGNC:HGNC:233|Ensembl:ENSG00000078295|HPRD:00052|Vega:OTTHUMG00000090476	5	5p15.3	adenylate cyclase 2 (brain)	hsa00230(Purine metabolism)//hsa04015(Rap1 signaling pathway)//hsa04020(Calcium signaling pathway)//hsa04022(cGMP-PKG signaling pathway)//hsa04024(cAMP signaling pathway)//hsa04062(Chemokine signaling pathway)//	GO:0005886(plasma membrane)//GO:0005887(integral component of plasma membrane)//GO:0016020(membrane)//GO:0030425(dendrite)//GO:0016021(integral component of membrane)//GO:0045121(membrane raft)//GO:0005622(intracellular)//GO:0005737(cytoplasm)	GO:0008179(adenylate cyclase binding)//GO:0005524(ATP binding)//GO:0016849(phosphorus-oxygen lyase activity)//GO:0046982(protein heterodimerization activity)//GO:0000287(magnesium ion binding)//GO:0000166(nucleotide binding)//GO:0030145(manganese ion binding)//GO:0004016(adenylate cyclase activity)	GO:0009190(cyclic nucleotide biosynthetic process)//GO:0006171(cAMP biosynthetic process)//GO:0003091(renal water homeostasis)//GO:0006112(energy reserve metabolic process)//GO:0007193(adenylate cyclase-inhibiting G-protein coupled receptor signaling pathway)//GO:1904322(cellular response to forskolin)//GO:0007268(synaptic transmission)//GO:0055085(transmembrane transport)//GO:0007189(adenylate c…
ADCY3	ENSG00000138031	protein_coding	-	chr2:25012602-25142708	130106	9.61927	14.8939	232.827	278.973	109	AC3	MIM:600291|HGNC:HGNC:234|Ensembl:ENSG00000138031|HPRD:02620|Vega:OTTHUMG00000094765	2	2p23.3	adenylate cyclase 3	hsa00230(Purine metabolism)//hsa04015(Rap1 signaling pathway)//hsa04020(Calcium signaling pathway)//hsa04022(cGMP-PKG signaling pathway)//hsa04024(cAMP signaling pathway)//hsa04062(Chemokine signaling pathway)//	GO:0005886(plasma membrane)//GO:0005887(integral component of plasma membrane)//GO:0016020(membrane)//GO:0005794(Golgi apparatus)//GO:0016021(integral component of membrane)//GO:0005929(cilium)//GO:0045121(membrane raft)//GO:0005622(intracellular)//GO:0005634(nucleus)//GO:0005737(cytoplasm)	GO:0008294(calcium- and calmodulin-responsive adenylate cyclase activity)//GO:0005524(ATP binding)//GO:0016849(phosphorus-oxygen lyase activity)//GO:0005516(calmodulin binding)//GO:0000166(nucleotide binding)//GO:0004016(adenylate cyclase activity)//GO:0046872(metal ion binding)	GO:0009190(cyclic nucleotide biosynthetic process)//GO:0007173(epidermal growth factor receptor signaling pathway)//GO:0006171(cAMP biosynthetic process)//GO:0003091(renal water homeostasis)//GO:0006112(energy reserve metabolic process)//GO:0007193(adenylate cyclase-inhibiting G-protein coupled receptor signaling pathway)//GO:1904322(cellular response to forskolin)//GO:0007338(single fertilizatio…
ADCY4	ENSG00000129467	protein_coding	-	chr14:24787554-24809251	21697	0.10483	0	0.923917	0	196883	AC4	MIM:600292|HGNC:HGNC:235|Ensembl:ENSG00000129467|HPRD:11614|Vega:OTTHUMG00000029347	14	14q12	adenylate cyclase 4	hsa00230(Purine metabolism)//hsa04015(Rap1 signaling pathway)//hsa04020(Calcium signaling pathway)//hsa04022(cGMP-PKG signaling pathway)//hsa04024(cAMP signaling pathway)//hsa04062(Chemokine signaling pathway)//	GO:0016021(integral component of membrane)//GO:0016020(membrane)//GO:0030425(dendrite)//GO:0043234(protein complex)//GO:0005886(plasma membrane)//GO:0005622(intracellular)//GO:0005737(cytoplasm)	GO:0005524(ATP binding)//GO:0016849(phosphorus-oxygen lyase activity)//GO:0031683(G-protein beta/gamma-subunit complex binding)//GO:0004016(adenylate cyclase activity)//GO:0046872(metal ion binding)//GO:0005515(protein binding)	GO:0009190(cyclic nucleotide biosynthetic process)//GO:0007189(adenylate cyclase-activating G-protein coupled receptor signaling pathway)//GO:0045087(innate immune response)//GO:0006833(water transport)//GO:0007268(synaptic transmission)//GO:0006171(cAMP biosynthetic process)//GO:0007173(epidermal growth factor receptor signaling pathway)//GO:0044281(small molecule metabolic process)//GO:0003091(…
ADCY5	ENSG00000173175	protein_coding	-	chr3:123001142-123168605	167463	0.218672	0	11.087	0	111	AC5|FDFM	MIM:600293|HGNC:HGNC:236|Ensembl:ENSG00000173175|HPRD:08973|Vega:OTTHUMG00000159517	3	3q21.1	adenylate cyclase 5	hsa00230(Purine metabolism)//hsa04015(Rap1 signaling pathway)//hsa04022(cGMP-PKG signaling pathway)//hsa04024(cAMP signaling pathway)//hsa04062(Chemokine signaling pathway)//	GO:0072372(primary cilium)//GO:0005622(intracellular)//GO:0005886(plasma membrane)//GO:0016021(integral component of membrane)//GO:0005829(cytosol)	GO:0008179(adenylate cyclase binding)//GO:0005524(ATP binding)//GO:0016849(phosphorus-oxygen lyase activity)//GO:0046982(protein heterodimerization activity)//GO:0000166(nucleotide binding)//GO:0004016(adenylate cyclase activity)//GO:0046872(metal ion binding)	GO:0009190(cyclic nucleotide biosynthetic process)//GO:0006171(cAMP biosynthetic process)//GO:0007204(positive regulation of cytosolic calcium ion concentration)//GO:0003091(renal water homeostasis)//GO:0006112(energy reserve metabolic process)//GO:0007193(adenylate cyclase-inhibiting G-protein coupled receptor signaling pathway)//GO:1904322(cellular response to forskolin)//GO:0007268(synaptic tr…
ADCY6	ENSG00000174233	protein_coding	-	chr12:49159974-49182820	22846	12.6743	3.78602	531.252	226.666	112	AC6|LCCS8	MIM:600294|HGNC:HGNC:237|Ensembl:ENSG00000174233|HPRD:02621|Vega:OTTHUMG00000170396	12	12q13.12	adenylate cyclase 6	hsa00230(Purine metabolism)//hsa04015(Rap1 signaling pathway)//hsa04022(cGMP-PKG signaling pathway)//hsa04024(cAMP signaling pathway)//hsa04062(Chemokine signaling pathway)//	GO:0005768(endosome)//GO:0005886(plasma membrane)//GO:0005929(cilium)//GO:0016020(membrane)//GO:0016021(integral component of membrane)//GO:0031226(intrinsic component of plasma membrane)//GO:0031528(microvillus membrane)//GO:0042383(sarcolemma)//GO:0045121(membrane raft)	GO:0008294(calcium- and calmodulin-responsive adenylate cyclase activity)//GO:0019901(protein kinase binding)//GO:0005102(receptor binding)//GO:0005524(ATP binding)//GO:0097110(scaffold protein binding)//GO:0004016(adenylate cyclase activity)//GO:0046872(metal ion binding)//GO:0005515(protein binding)	GO:0071380(cellular response to prostaglandin E stimulus)//GO:0006171(cAMP biosynthetic process)//GO:0071870(cellular response to catecholamine stimulus)//GO:0003091(renal water homeostasis)//GO:0006112(energy reserve metabolic process)//GO:0007193(adenylate cyclase-inhibiting G-protein coupled receptor signaling pathway)//GO:0042312(regulation of vasodilation)//GO:1904322(cellular response to fo…
ADCY7	ENSG00000121281	protein_coding	+	chr16:50280047-50405391	125344	3.86304	5.06884	301.197	394.485	113	AC7	MIM:600385|HGNC:HGNC:238|Ensembl:ENSG00000121281|HPRD:02663|Vega:OTTHUMG00000133172	16	16q12.1	adenylate cyclase 7	hsa00230(Purine metabolism)//hsa04015(Rap1 signaling pathway)//hsa04020(Calcium signaling pathway)//hsa04022(cGMP-PKG signaling pathway)//hsa04024(cAMP signaling pathway)//hsa04062(Chemokine signaling pathway)//	GO:0005622(intracellular)//GO:0005886(plasma membrane)//GO:0016021(integral component of membrane)	GO:0005524(ATP binding)//GO:0004016(adenylate cyclase activity)//GO:0046872(metal ion binding)//GO:0016849(phosphorus-oxygen lyase activity)	GO:0009190(cyclic nucleotide biosynthetic process)//GO:0006171(cAMP biosynthetic process)//GO:0003091(renal water homeostasis)//GO:0006112(energy reserve metabolic process)//GO:0030819(positive regulation of cAMP biosynthetic process)//GO:0007193(adenylate cyclase-inhibiting G-protein coupled receptor signaling pathway)//GO:0071361(cellular response to ethanol)//GO:0007268(synaptic transmission)/…
ADCY8	ENSG00000155897	protein_coding	-	chr8:131792546-132054672	262126	0	0	0	0	114	AC8|ADCY3|HBAC1	MIM:103070|HGNC:HGNC:239|Ensembl:ENSG00000155897|HPRD:00051|Vega:OTTHUMG00000164756	8	8q24	adenylate cyclase 8 (brain)	hsa00230(Purine metabolism)//hsa04015(Rap1 signaling pathway)//hsa04020(Calcium signaling pathway)//hsa04022(cGMP-PKG signaling pathway)//hsa04024(cAMP signaling pathway)//hsa04062(Chemokine signaling pathway)//	GO:0005622(intracellular)//GO:0005886(plasma membrane)//GO:0016021(integral component of membrane)//GO:0016020(membrane)	GO:0008294(calcium- and calmodulin-responsive adenylate cyclase activity)//GO:0005524(ATP binding)//GO:0016849(phosphorus-oxygen lyase activity)//GO:0000166(nucleotide binding)//GO:0004016(adenylate cyclase activity)//GO:0046872(metal ion binding)	GO:0009190(cyclic nucleotide biosynthetic process)//GO:0006171(cAMP biosynthetic process)//GO:0003091(renal water homeostasis)//GO:0006112(energy reserve metabolic process)//GO:0007193(adenylate cyclase-inhibiting G-protein coupled receptor signaling pathway)//GO:0007268(synaptic transmission)//GO:0055085(transmembrane transport)//GO:0007616(long-term memory)//GO:0007189(adenylate cyclase-activat…
ADCY9	ENSG00000162104	protein_coding	-	chr16:4003387-4166186	162799	3.8106	8.88522	352.012	451.152	115	AC9|ACIX	MIM:603302|HGNC:HGNC:240|Ensembl:ENSG00000162104|HPRD:04489|Vega:OTTHUMG00000177612	16	16p13.3	adenylate cyclase 9	hsa00230(Purine metabolism)//hsa04015(Rap1 signaling pathway)//hsa04020(Calcium signaling pathway)//hsa04022(cGMP-PKG signaling pathway)//hsa04024(cAMP signaling pathway)//hsa04062(Chemokine signaling pathway)//	GO:0016021(integral component of membrane)//GO:0005887(integral component of plasma membrane)//GO:0030425(dendrite)//GO:0030424(axon)//GO:0005886(plasma membrane)//GO:0005622(intracellular)	GO:0005524(ATP binding)//GO:0016849(phosphorus-oxygen lyase activity)//GO:0046872(metal ion binding)//GO:0004016(adenylate cyclase activity)	GO:0009190(cyclic nucleotide biosynthetic process)//GO:0007189(adenylate cyclase-activating G-protein coupled receptor signaling pathway)//GO:0045087(innate immune response)//GO:0006833(water transport)//GO:0007268(synaptic transmission)//GO:0006171(cAMP biosynthetic process)//GO:0071880(adenylate cyclase-activating adrenergic receptor signaling pathway)//GO:0007173(epidermal growth factor recept…
ADCYAP1	ENSG00000141433	protein_coding	+	chr18:894435-912173	17738	0	0	0	0	116	PACAP	MIM:102980|HGNC:HGNC:241|Ensembl:ENSG00000141433|HPRD:02369|Vega:OTTHUMG00000131479	18	18p11	adenylate cyclase activating polypeptide 1 (pituitary)	hsa04911(Insulin secretion)//	GO:0005622(intracellular)//GO:0043195(terminal bouton)//GO:0005576(extracellular region)//GO:0005615(extracellular space)//GO:0005829(cytosol)	GO:0051428(peptide hormone receptor binding)//GO:0016521(pituitary adenylate cyclase activating polypeptide activity)//GO:0005102(receptor binding)//GO:0031858(pituitary adenylate cyclase-activating polypeptide receptor binding)//GO:0005057(receptor signaling protein activity)//GO:0005515(protein binding)//GO:0005184(neuropeptide hormone activity)	GO:0042594(response to starvation)//GO:0010976(positive regulation of neuron projection development)//GO:0007169(transmembrane receptor protein tyrosine kinase signaling pathway)//GO:0051968(positive regulation of synaptic transmission, glutamatergic)//GO:0007204(positive regulation of cytosolic calcium ion concentration)//GO:0060253(negative regulation of glial cell proliferation)//GO:0001662(be…
ADCYAP1R1	ENSG00000078549	protein_coding	+	chr7:31092075-31151089	59014	1.18507	0.554792	97.9352	45.769	117	PAC1|PAC1R|PACAPR|PACAPRI	MIM:102981|HGNC:HGNC:242|Ensembl:ENSG00000078549|HPRD:00045|Vega:OTTHUMG00000023884	7	7p14	adenylate cyclase activating polypeptide 1 (pituitary) receptor type I	hsa04024(cAMP signaling pathway)//hsa04080(Neuroactive ligand-receptor interaction)//hsa04713(Circadian entrainment)//hsa04911(Insulin secretion)//	GO:0005923(bicellular tight junction)//GO:0005768(endosome)//GO:0016021(integral component of membrane)//GO:0005887(integral component of plasma membrane)//GO:0009986(cell surface)//GO:0005901(caveola)//GO:0005791(rough endoplasmic reticulum)//GO:0016020(membrane)//GO:0043235(receptor complex)//GO:0005886(plasma membrane)//GO:0043005(neuron projection)	GO:0030306(ADP-ribosylation factor binding)//GO:0004872(receptor activity)//GO:0042923(neuropeptide binding)//GO:0008179(adenylate cyclase binding)//GO:0004930(G-protein coupled receptor activity)//GO:0004999(vasoactive intestinal polypeptide receptor activity)//GO:0005515(protein binding)	GO:0007169(transmembrane receptor protein tyrosine kinase signaling pathway)//GO:0042493(response to drug)//GO:0019933(cAMP-mediated signaling)//GO:0032355(response to estradiol)//GO:0046545(development of primary female sexual characteristics)//GO:0010524(positive regulation of calcium ion transport into cytosol)//GO:0007283(spermatogenesis)//GO:0007190(activation of adenylate cyclase activity)/…
ADD1	ENSG00000087274	protein_coding	+	chr4:2845583-2931803	86220	27.3265	35.0782	1052.34	644.036	118	ADDA	MIM:102680|HGNC:HGNC:243|Ensembl:ENSG00000087274|HPRD:00036|Vega:OTTHUMG00000122080	4	4p16.3	adducin 1		GO:0005886(plasma membrane)//GO:0005829(cytosol)//GO:0005654(nucleoplasm)//GO:0008290(F-actin capping protein complex)//GO:0005634(nucleus)//GO:0005856(cytoskeleton)//GO:0005925(focal adhesion)	GO:0030507(spectrin binding)//GO:0042803(protein homodimerization activity)//GO:0003779(actin binding)//GO:0005198(structural molecule activity)//GO:0005516(calmodulin binding)//GO:0008134(transcription factor binding)//GO:0051015(actin filament binding)//GO:0044822(poly(A) RNA binding)//GO:0046982(protein heterodimerization activity)//GO:0005515(protein binding)	GO:0032092(positive regulation of protein binding)//GO:0006921(cellular component disassembly involved in execution phase of apoptosis)//GO:0044267(cellular protein metabolic process)//GO:0000902(cell morphogenesis)//GO:0006884(cell volume homeostasis)//GO:0051016(barbed-end actin filament capping)//GO:0035264(multicellular organism growth)//GO:0030968(endoplasmic reticulum unfolded protein respo…
ADD2	ENSG00000075340	protein_coding	-	chr2:70834749-70995357	160608	13.9462	10.1249	882.34	741.022	119	ADDB	MIM:102681|HGNC:HGNC:244|Ensembl:ENSG00000075340|HPRD:00037|Vega:OTTHUMG00000129710	2	2p13.3	adducin 2		GO:0008290(F-actin capping protein complex)//GO:0005886(plasma membrane)//GO:0005856(cytoskeleton)//GO:0016023(cytoplasmic, membrane-bounded vesicle)//GO:0005829(cytosol)	GO:0030507(spectrin binding)//GO:0042803(protein homodimerization activity)//GO:0005516(calmodulin binding)//GO:0046982(protein heterodimerization activity)//GO:0051015(actin filament binding)//GO:0003779(actin binding)	GO:0051016(barbed-end actin filament capping)//GO:0032092(positive regulation of protein binding)//GO:0051017(actin filament bundle assembly)//GO:0055085(transmembrane transport)//GO:0030036(actin cytoskeleton organization)//GO:0006461(protein complex assembly)//GO:0006811(ion transport)
ADD3	ENSG00000148700	protein_coding	+	chr10:111701028-111895323	194295	82.4658	43.0884	3835.18	2325.5	120	ADDL	MIM:601568|HGNC:HGNC:245|Ensembl:ENSG00000148700|HPRD:03339|Vega:OTTHUMG00000019032	10	10q25.2	adducin 3		GO:0000794(condensed nuclear chromosome)//GO:0005886(plasma membrane)//GO:0005938(cell cortex)//GO:0005903(brush border)//GO:0016020(membrane)//GO:0005829(cytosol)//GO:0097481(neuronal postsynaptic density)//GO:0005911(cell-cell junction)//GO:0005654(nucleoplasm)//GO:0005856(cytoskeleton)//GO:0005737(cytoplasm)	GO:0005516(calmodulin binding)//GO:0003779(actin binding)//GO:0005200(structural constituent of cytoskeleton)//GO:0005080(protein kinase C binding)	GO:0055085(transmembrane transport)//GO:0042493(response to drug)
ADGB	ENSG00000118492	protein_coding	+	chr6:146920100-147136598	216498	0	0	0	0	79747	C6orf103|CAPN16	MIM:614630|HGNC:HGNC:21212|Ensembl:ENSG00000118492|Vega:OTTHUMG00000015758	6	6q24.3	androglobin		GO:0005622(intracellular)	GO:0004198(calcium-dependent cysteine-type endopeptidase activity)//GO:0020037(heme binding)//GO:0019825(oxygen binding)	GO:0006508(proteolysis)
ADH1A	ENSG00000187758	protein_coding	-	chr4:100010007-100222513	212506	0	0	0	0	124	ADH1	MIM:103700|HGNC:HGNC:249|Ensembl:ENSG00000187758|HPRD:00063|Vega:OTTHUMG00000131026	4	4q23	alcohol dehydrogenase 1A (class I), alpha polypeptide	hsa00010(Glycolysis / Gluconeogenesis)//hsa00071(Fatty acid degradation)//hsa00350(Tyrosine metabolism)//hsa00830(Retinol metabolism)//hsa00980(Metabolism of xenobiotics by cytochrome P450)//hsa00982(Drug metabolism - cytochrome P450)//	GO:0005829(cytosol)	GO:0005515(protein binding)//GO:0008270(zinc ion binding)//GO:0004024(alcohol dehydrogenase activity, zinc-dependent)//GO:0004022(alcohol dehydrogenase (NAD) activity)	GO:0017144(drug metabolic process)//GO:0006069(ethanol oxidation)//GO:0006805(xenobiotic metabolic process)//GO:0044281(small molecule metabolic process)//GO:0006066(alcohol metabolic process)
ADH1B	ENSG00000196616	protein_coding	-	chr4:100226120-100242558	16438	0	0	0	0	125	ADH2|HEL-S-117	MIM:103720|HGNC:HGNC:250|HPRD:00065	4	4q23	alcohol dehydrogenase 1B (class I), beta polypeptide	hsa00010(Glycolysis / Gluconeogenesis)//hsa00071(Fatty acid degradation)//hsa00350(Tyrosine metabolism)//hsa00830(Retinol metabolism)//hsa00980(Metabolism of xenobiotics by cytochrome P450)//hsa00982(Drug metabolism - cytochrome P450)//	GO:0005829(cytosol)	GO:0016491(oxidoreductase activity)//GO:0008270(zinc ion binding)//GO:0004024(alcohol dehydrogenase activity, zinc-dependent)	GO:0055114(oxidation-reduction process)//GO:0006805(xenobiotic metabolic process)//GO:0044281(small molecule metabolic process)//GO:0006069(ethanol oxidation)
ADH4	ENSG00000198099	protein_coding	-	chr4:100010007-100222513	212506	0	0	0	0	127	ADH-2|HEL-S-4	MIM:103740|HGNC:HGNC:252|Ensembl:ENSG00000198099|HPRD:00068|Vega:OTTHUMG00000161227	4	4q22	alcohol dehydrogenase 4 (class II), pi polypeptide	hsa00010(Glycolysis / Gluconeogenesis)//hsa00071(Fatty acid degradation)//hsa00350(Tyrosine metabolism)//hsa00830(Retinol metabolism)//hsa00980(Metabolism of xenobiotics by cytochrome P450)//hsa00982(Drug metabolism - cytochrome P450)//	GO:0005829(cytosol)	GO:0008270(zinc ion binding)//GO:0051287(NAD binding)//GO:0004022(alcohol dehydrogenase (NAD) activity)//GO:0003960(NADPH:quinone reductase activity)//GO:0019115(benzaldehyde dehydrogenase activity)//GO:0005503(all-trans retinal binding)//GO:0004745(retinol dehydrogenase activity)//GO:0004032(alditol:NADP+ 1-oxidoreductase activity)//GO:0019841(retinol binding)//GO:0035276(ethanol binding)//GO:00…	GO:0006805(xenobiotic metabolic process)//GO:0044281(small molecule metabolic process)//GO:0006081(cellular aldehyde metabolic process)//GO:0046164(alcohol catabolic process)//GO:0006066(alcohol metabolic process)//GO:0042572(retinol metabolic process)//GO:0006069(ethanol oxidation)//GO:1901661(quinone metabolic process)//GO:0001523(retinoid metabolic process)
ADH5	ENSG00000197894	protein_coding	-	chr4:99992131-100009952	17821	61.8054	70.4079	1817.34	2145.7	128	ADH-3|ADHX|FALDH|FDH|GSH-FDH|GSNOR|HEL-S-60p	MIM:103710|HGNC:HGNC:253|Ensembl:ENSG00000197894|HPRD:00064|Vega:OTTHUMG00000161230	4	4q23	alcohol dehydrogenase 5 (class III), chi polypeptide	hsa00010(Glycolysis / Gluconeogenesis)//hsa00071(Fatty acid degradation)//hsa00350(Tyrosine metabolism)//hsa00830(Retinol metabolism)//hsa00980(Metabolism of xenobiotics by cytochrome P450)//hsa00982(Drug metabolism - cytochrome P450)//	GO:0005739(mitochondrion)//GO:0070062(extracellular exosome)//GO:0005829(cytosol)	GO:0008270(zinc ion binding)//GO:0004022(alcohol dehydrogenase (NAD) activity)//GO:0042803(protein homodimerization activity)//GO:0016491(oxidoreductase activity)//GO:0009055(electron carrier activity)//GO:0005504(fatty acid binding)//GO:0018467(formaldehyde dehydrogenase activity)//GO:0051903(S-(hydroxymethyl)glutathione dehydrogenase activity)	GO:0055114(oxidation-reduction process)//GO:0051409(response to nitrosative stress)//GO:0001523(retinoid metabolic process)//GO:0044281(small molecule metabolic process)//GO:0018119(peptidyl-cysteine S-nitrosylation)//GO:0045777(positive regulation of blood pressure)//GO:0051775(response to redox state)//GO:0032496(response to lipopolysaccharide)//GO:0006069(ethanol oxidation)//GO:0003016(respira…
ADH6	ENSG00000172955	protein_coding	-	chr4:100010007-100222513	212506	0	0	0	0	130	ADH-5	MIM:103735|HGNC:HGNC:255|Ensembl:ENSG00000172955|HPRD:00067|Vega:OTTHUMG00000131024	4	4q23	alcohol dehydrogenase 6 (class V)	hsa00010(Glycolysis / Gluconeogenesis)//hsa00071(Fatty acid degradation)//hsa00350(Tyrosine metabolism)//hsa00830(Retinol metabolism)//hsa00980(Metabolism of xenobiotics by cytochrome P450)//hsa00982(Drug metabolism - cytochrome P450)//	GO:0070062(extracellular exosome)//GO:0005829(cytosol)	GO:0016491(oxidoreductase activity)//GO:0008270(zinc ion binding)//GO:0004022(alcohol dehydrogenase (NAD) activity)	GO:0055114(oxidation-reduction process)//GO:0045471(response to ethanol)//GO:0006805(xenobiotic metabolic process)//GO:0044281(small molecule metabolic process)//GO:0006069(ethanol oxidation)
ADH7	ENSG00000196344	protein_coding	-	chr4:100333417-100356894	23477	0	0	0	0	131	ADH4	MIM:600086|HGNC:HGNC:256|Ensembl:ENSG00000196344|HPRD:02515|Vega:OTTHUMG00000159318	4	4q23-q24	alcohol dehydrogenase 7 (class IV), mu or sigma polypeptide	hsa00010(Glycolysis / Gluconeogenesis)//hsa00071(Fatty acid degradation)//hsa00350(Tyrosine metabolism)//hsa00830(Retinol metabolism)//hsa00980(Metabolism of xenobiotics by cytochrome P450)//hsa00982(Drug metabolism - cytochrome P450)//	GO:0005576(extracellular region)//GO:0005829(cytosol)	GO:0008270(zinc ion binding)//GO:0004022(alcohol dehydrogenase (NAD) activity)//GO:0016491(oxidoreductase activity)//GO:0004745(retinol dehydrogenase activity)//GO:0048019(receptor antagonist activity)//GO:0004031(aldehyde oxidase activity)//GO:0019841(retinol binding)//GO:0035276(ethanol binding)//GO:0004024(alcohol dehydrogenase activity, zinc-dependent)	GO:0055114(oxidation-reduction process)//GO:0006805(xenobiotic metabolic process)//GO:0044281(small molecule metabolic process)//GO:1900116(extracellular negative regulation of signal transduction)//GO:0042572(retinol metabolic process)//GO:0009617(response to bacterium)//GO:0006069(ethanol oxidation)//GO:0042573(retinoic acid metabolic process)//GO:0001523(retinoid metabolic process)//GO:0045471…
ADHFE1	ENSG00000147576	protein_coding	+	chr8:67341262-67430759	89497	3.80102e-07	4.709e-07	1.91321e-06	2.30354e-06	137872	ADH8|HMFT2263|HOT	MIM:611083|HGNC:HGNC:16354|Ensembl:ENSG00000147576|HPRD:12428|Vega:OTTHUMG00000150215	8	8q13.1	alcohol dehydrogenase, iron containing 1		GO:0005739(mitochondrion)//GO:0005759(mitochondrial matrix)	GO:0016491(oxidoreductase activity)//GO:0047988(hydroxyacid-oxoacid transhydrogenase activity)//GO:0046872(metal ion binding)	GO:0055114(oxidation-reduction process)//GO:0015993(molecular hydrogen transport)//GO:0006103(2-oxoglutarate metabolic process)//GO:0044281(small molecule metabolic process)//GO:0044237(cellular metabolic process)
ADI1	ENSG00000182551	protein_coding	-	chr2:3500726-3526968	26242	16.71	13.5413	524.785	391.216	55256	APL1|ARD|Fe-ARD|HMFT1638|MTCBP1|Ni-ARD|SIPL|mtnD	MIM:613400|HGNC:HGNC:30576|Ensembl:ENSG00000182551|HPRD:17607|Vega:OTTHUMG00000112441	2	2p25.3	acireductone dioxygenase 1	hsa00270(Cysteine and methionine metabolism)//	GO:0005886(plasma membrane)//GO:0005634(nucleus)//GO:0005737(cytoplasm)//GO:0005829(cytosol)	GO:0016491(oxidoreductase activity)//GO:0010309(acireductone dioxygenase [iron(II)-requiring] activity)//GO:0005515(protein binding)//GO:0046872(metal ion binding)	GO:0055114(oxidation-reduction process)//GO:0044281(small molecule metabolic process)//GO:0006595(polyamine metabolic process)//GO:0019509(L-methionine biosynthetic process from methylthioadenosine)//GO:0034641(cellular nitrogen compound metabolic process)//GO:0000096(sulfur amino acid metabolic process)
ADIG	ENSG00000182035	protein_coding	+	chr20:37209837-37217106	7269	0	0	0	0	149685	SMAF1	MIM:611396|HGNC:HGNC:28606|Ensembl:ENSG00000182035|HPRD:18068|Vega:OTTHUMG00000032451	20	20q11.23	adipogenin		GO:0016021(integral component of membrane)//GO:0005634(nucleus)//GO:0005737(cytoplasm)		GO:0050873(brown fat cell differentiation)//GO:0050872(white fat cell differentiation)//GO:0007283(spermatogenesis)//GO:0045444(fat cell differentiation)//GO:0045600(positive regulation of fat cell differentiation)
ADIPOQ	ENSG00000181092	protein_coding	+	chr3:186560462-186576252	15790	0	0	0	0	9370	ACDC|ACRP30|ADIPQTL1|ADPN|APM-1|APM1|GBP28	MIM:605441|HGNC:HGNC:13633|Ensembl:ENSG00000181092|HPRD:05671|Vega:OTTHUMG00000156521	3	3q27	adiponectin, C1Q and collagen domain containing	hsa03320(PPAR signaling pathway)//hsa04152(AMPK signaling pathway)//	GO:0070062(extracellular exosome)//GO:0005576(extracellular region)//GO:0009986(cell surface)//GO:0005581(collagen trimer)//GO:0005783(endoplasmic reticulum)//GO:0005615(extracellular space)	GO:0005125(cytokine activity)//GO:0042803(protein homodimerization activity)//GO:0005102(receptor binding)//GO:0033691(sialic acid binding)//GO:0042802(identical protein binding)//GO:0005515(protein binding)//GO:0005179(hormone activity)	GO:0045650(negative regulation of macrophage differentiation)//GO:0060081(membrane hyperpolarization)//GO:0051260(protein homooligomerization)//GO:0043123(positive regulation of I-kappaB kinase/NF-kappaB signaling)//GO:0010642(negative regulation of platelet-derived growth factor receptor signaling pathway)//GO:0032270(positive regulation of cellular protein metabolic process)//GO:0014912(negativ…
ADIPOR1	ENSG00000159346	protein_coding	-	chr1:202909950-202927700	17750	56.9286	64.8029	1454.24	1646.6	51094	ACDCR1|CGI-45|CGI45|PAQR1|TESBP1A	MIM:607945|HGNC:HGNC:24040|Ensembl:ENSG00000159346|HPRD:06402|Vega:OTTHUMG00000041391	1	1q32.1	adiponectin receptor 1	hsa04152(AMPK signaling pathway)//	GO:0016020(membrane)//GO:0016021(integral component of membrane)//GO:0031226(intrinsic component of plasma membrane)//GO:0005886(plasma membrane)	GO:0019901(protein kinase binding)//GO:0046982(protein heterodimerization activity)//GO:0042802(identical protein binding)//GO:0055100(adiponectin binding)//GO:0097003(adipokinetic hormone receptor activity)//GO:0046872(metal ion binding)	GO:0019216(regulation of lipid metabolic process)//GO:0033211(adiponectin-activated signaling pathway)//GO:0010906(regulation of glucose metabolic process)//GO:0019395(fatty acid oxidation)//GO:0046427(positive regulation of JAK-STAT cascade)//GO:0042593(glucose homeostasis)//GO:0046628(positive regulation of insulin receptor signaling pathway)//GO:0009755(hormone-mediated signaling pathway)//GO:…
ADIPOR2	ENSG00000006831	protein_coding	+	chr12:1797739-1897844	100105	24.1225	15.2221	1214.03	763.907	79602	ACDCR2|PAQR2	MIM:607946|HGNC:HGNC:24041|Ensembl:ENSG00000006831|HPRD:06403|Vega:OTTHUMG00000130139	12	12p13.31	adiponectin receptor 2	hsa04152(AMPK signaling pathway)//	GO:0016021(integral component of membrane)//GO:0031226(intrinsic component of plasma membrane)	GO:0097003(adipokinetic hormone receptor activity)//GO:0046982(protein heterodimerization activity)//GO:0046872(metal ion binding)//GO:0042802(identical protein binding)//GO:0055100(adiponectin binding)	GO:0046326(positive regulation of glucose import)//GO:0061042(vascular wound healing)//GO:0007507(heart development)//GO:0033211(adiponectin-activated signaling pathway)//GO:0019395(fatty acid oxidation)//GO:0042593(glucose homeostasis)//GO:0007565(female pregnancy)//GO:0007584(response to nutrient)//GO:0009755(hormone-mediated signaling pathway)//GO:0007186(G-protein coupled receptor signaling p…
ADIRF	ENSG00000148671	protein_coding	+	chr10:88695296-88784489	89193	0	0	0	0	10974	AFRO|APM2|C10orf116|apM-2	HGNC:HGNC:24043|Ensembl:ENSG00000148671|HPRD:16575|Vega:OTTHUMG00000018668	10	10q23.2	adipogenesis regulatory factor		GO:0005654(nucleoplasm)//GO:0005634(nucleus)//GO:0005737(cytoplasm)//GO:0070062(extracellular exosome)	GO:0003674(molecular_function)	GO:0045600(positive regulation of fat cell differentiation)//GO:0006351(transcription, DNA-templated)//GO:0030154(cell differentiation)//GO:0071478(cellular response to radiation)//GO:0045944(positive regulation of transcription from RNA polymerase II promoter)//GO:0072719(cellular response to cisplatin)//GO:2001023(regulation of response to drug)
ADK	ENSG00000156110	protein_coding	+	chr10:75910959-76469061	558102	11.092	31.4629	188.479	585.19	132	AK	MIM:102750|HGNC:HGNC:257|Ensembl:ENSG00000156110|HPRD:00039|Vega:OTTHUMG00000018506	10	10q22|10q11-q24	adenosine kinase	hsa00230(Purine metabolism)//	GO:0005654(nucleoplasm)//GO:0005737(cytoplasm)//GO:0005829(cytosol)	GO:0005524(ATP binding)//GO:0044822(poly(A) RNA binding)//GO:0004001(adenosine kinase activity)//GO:0046872(metal ion binding)	GO:0044342(type B pancreatic cell proliferation)//GO:0032922(circadian regulation of gene expression)//GO:0042102(positive regulation of T cell proliferation)//GO:0016310(phosphorylation)//GO:0009156(ribonucleoside monophosphate biosynthetic process)//GO:0046085(adenosine metabolic process)//GO:0055086(nucleobase-containing small molecule metabolic process)//GO:0044209(AMP salvage)//GO:0010613(po…
ADM	ENSG00000148926	protein_coding	+	chr11:10326226-10328944	2718	11.7434	11.8911	232.827	226.666	133	AM|PAMP	MIM:103275|HGNC:HGNC:259|Ensembl:ENSG00000148926|HPRD:00061|Vega:OTTHUMG00000165907	11	11p15.4	adrenomedullin		GO:0005576(extracellular region)//GO:0005615(extracellular space)//GO:0005737(cytoplasm)//GO:0005829(cytosol)	GO:0005102(receptor binding)//GO:0031700(adrenomedullin receptor binding)//GO:0005515(protein binding)//GO:0005179(hormone activity)	GO:0042594(response to starvation)//GO:0060670(branching involved in labyrinthine layer morphogenesis)//GO:0008209(androgen metabolic process)//GO:0050829(defense response to Gram-negative bacterium)//GO:0019731(antibacterial humoral response)//GO:0006171(cAMP biosynthetic process)//GO:0007204(positive regulation of cytosolic calcium ion concentration)//GO:0009611(response to wounding)//GO:000940…
ADM2	ENSG00000128165	protein_coding	+	chr22:50919984-50924869	4885	0.606545	0.102454	32.3371	5.44869	79924	AM2|dJ579N16.4	MIM:608682|HGNC:HGNC:28898|Ensembl:ENSG00000128165|HPRD:10563|Vega:OTTHUMG00000150202	22	22q13.33	adrenomedullin 2		GO:0005576(extracellular region)	GO:0032403(protein complex binding)//GO:0005179(hormone activity)	GO:0007189(adenylate cyclase-activating G-protein coupled receptor signaling pathway)//GO:0045766(positive regulation of angiogenesis)//GO:0007586(digestion)//GO:0010628(positive regulation of gene expression)//GO:0006468(protein phosphorylation)//GO:0007631(feeding behavior)//GO:0045776(negative regulation of blood pressure)//GO:0001525(angiogenesis)
ADM5	ENSG00000224420	protein_coding	+	chr19:50179042-50193832	14790	0.182719	0.751842	3.69567	15.0989	199800	AM5|C19orf76	HGNC:HGNC:27293	19	19q13.33	adrenomedullin 5 (putative)		GO:0005576(extracellular region)
ADNP	ENSG00000101126	protein_coding	-	chr20:49505584-49575092	69508	21.074	15.0552	1380.33	1138.78	23394	ADNP1|HVDAS|MRD28	MIM:611386|HGNC:HGNC:15766|Ensembl:ENSG00000101126|HPRD:09793|Vega:OTTHUMG00000032737	20	20q13.13	activity-dependent neuroprotector homeobox		GO:0030425(dendrite)//GO:0030424(axon)//GO:0005634(nucleus)//GO:0005615(extracellular space)//GO:0005737(cytoplasm)//GO:0043025(neuronal cell body)	GO:0048487(beta-tubulin binding)//GO:0005507(copper ion binding)//GO:0005515(protein binding)//GO:0003682(chromatin binding)//GO:0042277(peptide binding)//GO:0003677(DNA binding)	GO:0010629(negative regulation of gene expression)//GO:0009743(response to carbohydrate)//GO:0032147(activation of protein kinase activity)//GO:0045773(positive regulation of axon extension)//GO:0043524(negative regulation of neuron apoptotic process)//GO:0007614(short-term memory)//GO:0006351(transcription, DNA-templated)//GO:0033484(nitric oxide homeostasis)//GO:0010835(regulation of protein AD…
ADNP2	ENSG00000101544	protein_coding	+	chr18:77866914-77905406	38492	24.8954	17.0702	1700.93	1163.84	22850	ZNF508	HGNC:HGNC:23803|Ensembl:ENSG00000101544|HPRD:13822|Vega:OTTHUMG00000172535	18	18q23	ADNP homeobox 2		GO:0005634(nucleus)//GO:0005575(cellular_component)	GO:0003674(molecular_function)//GO:0046872(metal ion binding)//GO:0005515(protein binding)//GO:0003677(DNA binding)	GO:0030182(neuron differentiation)//GO:0006351(transcription, DNA-templated)//GO:0060548(negative regulation of cell death)//GO:0030307(positive regulation of cell growth)//GO:0034599(cellular response to oxidative stress)//GO:0071300(cellular response to retinoic acid)//GO:0006355(regulation of transcription, DNA-templated)
ADO	ENSG00000181915	protein_coding	+	chr10:64553321-64568238	14917	17.0401	23.0541	791.797	1067.94	84890	C10orf22	MIM:611392|HGNC:HGNC:23506|Ensembl:ENSG00000181915|HPRD:12566|Vega:OTTHUMG00000018306	10	10q21.3	2-aminoethanethiol (cysteamine) dioxygenase	hsa00430(Taurine and hypotaurine metabolism)//	GO:0005739(mitochondrion)	GO:0046872(metal ion binding)//GO:0047800(cysteamine dioxygenase activity)	GO:0055114(oxidation-reduction process)
ADORA1	ENSG00000163485	protein_coding	+	chr1:203059781-203136533	76752	0.337675	0.0573249	6.46742	1.08974	134	RDC7	MIM:102775|HGNC:HGNC:262|Ensembl:ENSG00000163485|HPRD:00042|Vega:OTTHUMG00000042125	1	1q32.1	adenosine A1 receptor	hsa04022(cGMP-PKG signaling pathway)//hsa04024(cAMP signaling pathway)//hsa04071(Sphingolipid signaling pathway)//hsa04080(Neuroactive ligand-receptor interaction)//hsa04923(Regulation of lipolysis in adipocytes)//	GO:0016323(basolateral plasma membrane)//GO:0005886(plasma membrane)//GO:0005887(integral component of plasma membrane)//GO:0030673(axolemma)//GO:0032279(asymmetric synapse)//GO:0016021(integral component of membrane)//GO:0045211(postsynaptic membrane)//GO:0014069(postsynaptic density)//GO:0005783(endoplasmic reticulum)//GO:0048786(presynaptic active zone)//GO:0043195(terminal bouton)//GO:0042734…	GO:0004629(phospholipase C activity)//GO:0001883(purine nucleoside binding)//GO:0046982(protein heterodimerization activity)//GO:0031683(G-protein beta/gamma-subunit complex binding)//GO:0031072(heat shock protein binding)//GO:0001664(G-protein coupled receptor binding)//GO:0032795(heterotrimeric G-protein binding)//GO:0001609(G-protein coupled adenosine receptor activity)//GO:0005515(protein bin…	GO:0002674(negative regulation of acute inflammatory response)//GO:0043066(negative regulation of apoptotic process)//GO:0055118(negative regulation of cardiac muscle contraction)//GO:0016042(lipid catabolic process)//GO:0045741(positive regulation of epidermal growth factor-activated receptor activity)//GO:0097190(apoptotic signaling pathway)//GO:0008285(negative regulation of cell proliferation…
ADORA2A	ENSG00000128271	protein_coding	+	chr22:24666785-24924358	257573	0.185629	9.37184e-79	1.25949	2.92591e-77	135	A2aR|ADORA2|RDC8	MIM:102776|HGNC:HGNC:263|Ensembl:ENSG00000128271|Ensembl:ENSG00000258555|HPRD:00043|Vega:OTTHUMG00000150761	22	22q11.23	adenosine A2a receptor	hsa04015(Rap1 signaling pathway)//hsa04020(Calcium signaling pathway)//hsa04024(cAMP signaling pathway)//hsa04080(Neuroactive ligand-receptor interaction)//hsa04270(Vascular smooth muscle contraction)//hsa05012(Parkinson's disease)//hsa05034(Alcoholism)	GO:0016020(membrane)//GO:0016021(integral component of membrane)//GO:0005887(integral component of plasma membrane)//GO:0005886(plasma membrane)	GO:0001609(G-protein coupled adenosine receptor activity)//GO:0019899(enzyme binding)//GO:0004930(G-protein coupled receptor activity)//GO:0005515(protein binding)//GO:0042802(identical protein binding)	GO:0044267(cellular protein metabolic process)//GO:0007169(transmembrane receptor protein tyrosine kinase signaling pathway)//GO:0007267(cell-cell signaling)//GO:0006171(cAMP biosynthetic process)//GO:0007596(blood coagulation)//GO:0007600(sensory perception)//GO:0007190(activation of adenylate cyclase activity)//GO:0006954(inflammatory response)//GO:0008015(blood circulation)//GO:0006909(phagocy…
ADORA2B	ENSG00000170425	protein_coding	+	chr17:15848230-15879060	30830	7.63589	13.0414	156.142	264.806	136	ADORA2	MIM:600446|HGNC:HGNC:264|Ensembl:ENSG00000170425|HPRD:15971|Vega:OTTHUMG00000059140	17	17p12	adenosine A2b receptor	hsa04015(Rap1 signaling pathway)//hsa04020(Calcium signaling pathway)//hsa04080(Neuroactive ligand-receptor interaction)//hsa04270(Vascular smooth muscle contraction)//hsa05034(Alcoholism)	GO:0005622(intracellular)//GO:0005886(plasma membrane)//GO:0005887(integral component of plasma membrane)	GO:0001609(G-protein coupled adenosine receptor activity)	GO:0032722(positive regulation of chemokine production)//GO:0044267(cellular protein metabolic process)//GO:0007189(adenylate cyclase-activating G-protein coupled receptor signaling pathway)//GO:0031284(positive regulation of guanylate cyclase activity)//GO:0000187(activation of MAPK activity)//GO:0002882(positive regulation of chronic inflammatory response to non-antigenic stimulus)//GO:0007190(…
ADORA3	ENSG00000121933	protein_coding	-	chr1:112025969-112310638	284669	0	0	0	0	140	A3AR	MIM:600445|HGNC:HGNC:268|Ensembl:ENSG00000121933|Ensembl:ENSG00000282608|HPRD:08984|HPRD:12424|Vega:OTTHUMG00000011957	1	1p13.2	adenosine A3 receptor	hsa04022(cGMP-PKG signaling pathway)//hsa04071(Sphingolipid signaling pathway)//hsa04080(Neuroactive ligand-receptor interaction)	GO:0016021(integral component of membrane)//GO:0005886(plasma membrane)	GO:0001609(G-protein coupled adenosine receptor activity)//GO:0004930(G-protein coupled receptor activity)	GO:0001973(adenosine receptor signaling pathway)//GO:0007186(G-protein coupled receptor signaling pathway)
ADPGK	ENSG00000159322	protein_coding	-	chr15:73043709-73090540	46831	27.6579	16.4757	617.176	426.088	83440	2610017G09Rik|ADP-GK	MIM:611861|HGNC:HGNC:25250|Ensembl:ENSG00000159322|HPRD:12429|Vega:OTTHUMG00000172777	15	15q24.1	ADP-dependent glucokinase	hsa00010(Glycolysis / Gluconeogenesis)//	GO:0005783(endoplasmic reticulum)//GO:0016020(membrane)//GO:0016021(integral component of membrane)//GO:0005576(extracellular region)	GO:0016773(phosphotransferase activity, alcohol group as acceptor)//GO:0016301(kinase activity)//GO:0043843(ADP-specific glucokinase activity)//GO:0046872(metal ion binding)	GO:0016310(phosphorylation)//GO:0006096(glycolytic process)//GO:0005975(carbohydrate metabolic process)//GO:0044281(small molecule metabolic process)//GO:0006006(glucose metabolic process)
ADPRH	ENSG00000144843	protein_coding	+	chr3:119298058-119308792	10734	0	0	0	0	141	ARH1	MIM:603081|HGNC:HGNC:269|Ensembl:ENSG00000144843|HPRD:04359|Vega:OTTHUMG00000159420	3	3q13.31-q13.33	ADP-ribosylarginine hydrolase			GO:0003875(ADP-ribosylarginine hydrolase activity)//GO:0000287(magnesium ion binding)//GO:0005515(protein binding)	GO:0006464(cellular protein modification process)//GO:0051725(protein de-ADP-ribosylation)
ADPRHL1	ENSG00000153531	protein_coding	-	chr13:114076259-114107839	31580	1.98744	0.493137	34.1849	10.8974	113622	ARH2	MIM:610620|HGNC:HGNC:21303|Ensembl:ENSG00000153531|HPRD:12431|Vega:OTTHUMG00000017386	13	13q34	ADP-ribosylhydrolase like 1			GO:0003875(ADP-ribosylarginine hydrolase activity)//GO:0000287(magnesium ion binding)	GO:0051725(protein de-ADP-ribosylation)
ADPRHL2	ENSG00000116863	protein_coding	+	chr1:36554475-36559533	5058	2.73802	1.96317	53.5872	38.1409	54936	ARH3	MIM:610624|HGNC:HGNC:21304|Ensembl:ENSG00000116863|HPRD:12432|Vega:OTTHUMG00000007628	1	1p34.3	ADP-ribosylhydrolase like 2		GO:0005654(nucleoplasm)//GO:0005759(mitochondrial matrix)	GO:0004649(poly(ADP-ribose) glycohydrolase activity)//GO:0046872(metal ion binding)	GO:0008152(metabolic process)//GO:0071451(cellular response to superoxide)
ADPRM	ENSG00000170222	protein_coding	+	chr17:10583653-10718481	134828	3.45168	3.8448	49.8915	50.1325	56985	C17orf48|MDS006|NBLA03831	HGNC:HGNC:30925|Ensembl:ENSG00000170222|HPRD:17473|Vega:OTTHUMG00000130366	17	17p13.1	ADP-ribose/CDP-alcohol diphosphatase, manganese-dependent	hsa00230(Purine metabolism)//hsa00564(Glycerophospholipid metabolism)	GO:0016021(integral component of membrane)//GO:0005829(cytosol)	GO:0047631(ADP-ribose diphosphatase activity)//GO:0047734(CDP-glycerol diphosphatase activity)//GO:0046872(metal ion binding)//GO:0016787(hydrolase activity)	GO:0008152(metabolic process)//GO:0034656(nucleobase-containing small molecule catabolic process)//GO:0055086(nucleobase-containing small molecule metabolic process)//GO:0044281(small molecule metabolic process)
ADRA1A	ENSG00000120907	protein_coding	-	chr8:26605666-26724790	119124	0	0	0	0	148	ADRA1C|ADRA1L1|ALPHA1AAR	MIM:104221|HGNC:HGNC:277|Ensembl:ENSG00000120907|HPRD:00081|Vega:OTTHUMG00000099459	8	8p21.2	adrenoceptor alpha 1A	hsa04020(Calcium signaling pathway)//hsa04022(cGMP-PKG signaling pathway)//hsa04080(Neuroactive ligand-receptor interaction)//hsa04152(AMPK signaling pathway)//hsa04261(Adrenergic signaling in cardiomyocytes)//hsa04270(Vascular smooth muscle contraction)//hsa04970(Salivary secretion)	GO:0030018(Z disc)//GO:0005886(plasma membrane)//GO:0005887(integral component of plasma membrane)//GO:0031965(nuclear membrane)//GO:0016021(integral component of membrane)//GO:0005829(cytosol)//GO:0030315(T-tubule)//GO:0005634(nucleus)	GO:0004937(alpha1-adrenergic receptor activity)//GO:0046982(protein heterodimerization activity)	GO:0035024(negative regulation of Rho protein signal transduction)//GO:0045907(positive regulation of vasoconstriction)//GO:0097195(pilomotor reflex)//GO:0007204(positive regulation of cytosolic calcium ion concentration)//GO:0001996(positive regulation of heart rate by epinephrine-norepinephrine)//GO:0001997(positive regulation of the force of heart contraction by epinephrine-norepinephrine)//GO…
ADRA1B	ENSG00000170214	protein_coding	+	chr5:159343789-159399551	55762	0	0	0	0	147	ADRA1|ALPHA1BAR	MIM:104220|HGNC:HGNC:278|HPRD:00080	5	5q33.3	adrenoceptor alpha 1B	hsa04020(Calcium signaling pathway)//hsa04022(cGMP-PKG signaling pathway)//hsa04080(Neuroactive ligand-receptor interaction)//hsa04261(Adrenergic signaling in cardiomyocytes)//hsa04270(Vascular smooth muscle contraction)//hsa04970(Salivary secretion)	GO:0031965(nuclear membrane)//GO:0005886(plasma membrane)//GO:0005634(nucleus)//GO:0005887(integral component of plasma membrane)//GO:0005829(cytosol)	GO:0004937(alpha1-adrenergic receptor activity)//GO:0046982(protein heterodimerization activity)	GO:0048148(behavioral response to cocaine)//GO:0071880(adenylate cyclase-activating adrenergic receptor signaling pathway)//GO:0001974(blood vessel remodeling)//GO:0045907(positive regulation of vasoconstriction)//GO:0008542(visual learning)//GO:0007204(positive regulation of cytosolic calcium ion concentration)//GO:0001996(positive regulation of heart rate by epinephrine-norepinephrine)//GO:0001…
ADRA1D	ENSG00000171873	protein_coding	-	chr20:4201328-4229721	28393	0	0	0	0	146	ADRA1|ADRA1A|ADRA1R|ALPHA1|DAR|dJ779E11.2	MIM:104219|HGNC:HGNC:280|Ensembl:ENSG00000171873|HPRD:00079|Vega:OTTHUMG00000031779	20	20p13	adrenoceptor alpha 1D	hsa04020(Calcium signaling pathway)//hsa04022(cGMP-PKG signaling pathway)//hsa04080(Neuroactive ligand-receptor interaction)//hsa04261(Adrenergic signaling in cardiomyocytes)//hsa04270(Vascular smooth muscle contraction)//hsa04970(Salivary secretion)	GO:0005886(plasma membrane)//GO:0005887(integral component of plasma membrane)//GO:0005829(cytosol)	GO:0004937(alpha1-adrenergic receptor activity)//GO:0005515(protein binding)	GO:0008284(positive regulation of cell proliferation)//GO:0071880(adenylate cyclase-activating adrenergic receptor signaling pathway)//GO:0007200(phospholipase C-activating G-protein coupled receptor signaling pathway)//GO:0007267(cell-cell signaling)//GO:0006259(DNA metabolic process)//GO:0045987(positive regulation of smooth muscle contraction)//GO:0008283(cell proliferation)//GO:0007204(positi…
ADRA2A	ENSG00000150594	protein_coding	+	chr10:112836789-112840658	3869	0	0	0	0	150	ADRA2|ADRA2R|ADRAR|ALPHA2AAR|ZNF32	MIM:104210|HGNC:HGNC:281|Ensembl:ENSG00000150594|HPRD:00078|Vega:OTTHUMG00000019050	10	10q25.2	adrenoceptor alpha 2A	hsa04022(cGMP-PKG signaling pathway)//hsa04080(Neuroactive ligand-receptor interaction)	GO:0045202(synapse)//GO:0005886(plasma membrane)//GO:0005887(integral component of plasma membrane)//GO:0043235(receptor complex)//GO:0016323(basolateral plasma membrane)//GO:0005737(cytoplasm)	GO:0004938(alpha2-adrenergic receptor activity)//GO:0031692(alpha-1B adrenergic receptor binding)//GO:0051380(norepinephrine binding)//GO:0042803(protein homodimerization activity)//GO:0019901(protein kinase binding)//GO:0046982(protein heterodimerization activity)//GO:0031996(thioesterase binding)//GO:0051379(epinephrine binding)//GO:0031696(alpha-2C adrenergic receptor binding)//GO:0032795(hete…	GO:0090303(positive regulation of wound healing)//GO:0030168(platelet activation)//GO:0071880(adenylate cyclase-activating adrenergic receptor signaling pathway)//GO:0042593(glucose homeostasis)//GO:0071882(phospholipase C-activating adrenergic receptor signaling pathway)//GO:0045741(positive regulation of epidermal growth factor-activated receptor activity)//GO:0006112(energy reserve metabolic p…
ADRA2B	ENSG00000222040	protein_coding	-	chr2:96778706-96781984	3278	0.113663	0.591966	4.61958	23.9742	151	ADRA2L1|ADRA2RL1|ADRARL1|ALPHA2BAR|FAME2|alpha-2BAR	MIM:104260|HGNC:HGNC:282|Ensembl:ENSG00000274286|HPRD:00086|Vega:OTTHUMG00000188276	2	2q11.1	adrenoceptor alpha 2B	hsa04022(cGMP-PKG signaling pathway)//hsa04080(Neuroactive ligand-receptor interaction)	GO:0005622(intracellular)//GO:0005886(plasma membrane)//GO:0005887(integral component of plasma membrane)//GO:0016021(integral component of membrane)	GO:0004938(alpha2-adrenergic receptor activity)//GO:0051379(epinephrine binding)//GO:0005515(protein binding)	GO:0030168(platelet activation)//GO:0045666(positive regulation of neuron differentiation)//GO:0071883(activation of MAPK activity by adrenergic receptor signaling pathway)//GO:0003056(regulation of vascular smooth muscle contraction)//GO:0007267(cell-cell signaling)//GO:0010700(negative regulation of norepinephrine secretion)//GO:0000187(activation of MAPK activity)//GO:0000165(MAPK cascade)//GO…
ADRA2C	ENSG00000184160	protein_coding	+	chr4:3768074-3770251	2177	2.37249	3.34178	59.1307	84.9996	152	ADRA2L2|ADRA2RL2|ADRARL2|ALPHA2CAR	MIM:104250|HGNC:HGNC:283|Ensembl:ENSG00000184160|HPRD:00085|Vega:OTTHUMG00000159830	4	4p16	adrenoceptor alpha 2C	hsa04022(cGMP-PKG signaling pathway)//hsa04080(Neuroactive ligand-receptor interaction)	GO:0043679(axon terminus)//GO:0005768(endosome)//GO:0005886(plasma membrane)//GO:0005887(integral component of plasma membrane)//GO:0016021(integral component of membrane)//GO:0005737(cytoplasm)	GO:0004938(alpha2-adrenergic receptor activity)//GO:0042803(protein homodimerization activity)//GO:0046982(protein heterodimerization activity)//GO:0031694(alpha-2A adrenergic receptor binding)//GO:0051379(epinephrine binding)//GO:0005515(protein binding)	GO:0030168(platelet activation)//GO:0050796(regulation of insulin secretion)//GO:0045666(positive regulation of neuron differentiation)//GO:0032148(activation of protein kinase B activity)//GO:0071883(activation of MAPK activity by adrenergic receptor signaling pathway)//GO:0007267(cell-cell signaling)//GO:0010700(negative regulation of norepinephrine secretion)//GO:0045907(positive regulation of…
ADRB1	ENSG00000043591	protein_coding	+	chr10:115803805-115806667	2862	0.787469	0.963686	27.7175	33.7819	153	ADRB1R|B1AR|BETA1AR|RHR	MIM:109630|HGNC:HGNC:285|Ensembl:ENSG00000043591|HPRD:00181|Vega:OTTHUMG00000019079	10	10q25.3	adrenoceptor beta 1	hsa04020(Calcium signaling pathway)//hsa04022(cGMP-PKG signaling pathway)//hsa04024(cAMP signaling pathway)//hsa04080(Neuroactive ligand-receptor interaction)//hsa04144(Endocytosis)//hsa04261(Adrenergic signaling in cardiomyocytes)//hsa04540(Gap junction)//hsa04923(Regulation of lipolysis in adipocytes)//	GO:0005886(plasma membrane)//GO:0005769(early endosome)//GO:0005887(integral component of plasma membrane)	GO:0004940(beta1-adrenergic receptor activity)//GO:0005088(Ras guanyl-nucleotide exchange factor activity)//GO:0051380(norepinephrine binding)//GO:0030165(PDZ domain binding)//GO:0046982(protein heterodimerization activity)//GO:0031694(alpha-2A adrenergic receptor binding)//GO:0004939(beta-adrenergic receptor activity)//GO:0051379(epinephrine binding)//GO:0005515(protein binding)//GO:0005057(rece…	GO:0043950(positive regulation of cAMP-mediated signaling)//GO:0071880(adenylate cyclase-activating adrenergic receptor signaling pathway)//GO:0007267(cell-cell signaling)//GO:0042596(fear response)//GO:0007190(activation of adenylate cyclase activity)//GO:0040015(negative regulation of multicellular organism growth)//GO:0001996(positive regulation of heart rate by epinephrine-norepinephrine)//GO…
ADRB2	ENSG00000169252	protein_coding	+	chr5:147830594-148442737	612143	0.604528	0	14.7827	0	154	ADRB2R|ADRBR|B2AR|BAR|BETA2AR	MIM:109690|HGNC:HGNC:286|HPRD:00187	5	5q31-q32	adrenoceptor beta 2	hsa04020(Calcium signaling pathway)//hsa04022(cGMP-PKG signaling pathway)//hsa04024(cAMP signaling pathway)//hsa04080(Neuroactive ligand-receptor interaction)//hsa04144(Endocytosis)//hsa04261(Adrenergic signaling in cardiomyocytes)//hsa04923(Regulation of lipolysis in adipocytes)//	GO:0005768(endosome)//GO:0005764(lysosome)//GO:0005634(nucleus)//GO:0043235(receptor complex)//GO:0030424(axon)//GO:0005886(plasma membrane)//GO:0032809(neuronal cell body membrane)//GO:0005887(integral component of plasma membrane)//GO:0042383(sarcolemma)//GO:0005769(early endosome)//GO:0043197(dendritic spine)//GO:0016324(apical plasma membrane)	GO:0035240(dopamine binding)//GO:0035255(ionotropic glutamate receptor binding)//GO:0032403(protein complex binding)//GO:0031713(B2 bradykinin receptor binding)//GO:0015459(potassium channel regulator activity)//GO:0001965(G-protein alpha-subunit binding)//GO:0042803(protein homodimerization activity)//GO:0051380(norepinephrine binding)//GO:0008179(adenylate cyclase binding)//GO:0051379(epinephri…	GO:0090331(negative regulation of platelet aggregation)//GO:0071867(response to monoamine)//GO:0071880(adenylate cyclase-activating adrenergic receptor signaling pathway)//GO:0060079(excitatory postsynaptic potential)//GO:0045986(negative regulation of smooth muscle contraction)//GO:0009409(response to cold)//GO:1904925(positive regulation of mitophagy in response to mitochondrial depolarization)…
ADRB3	ENSG00000188778	protein_coding	-	chr8:37820515-37824483	3968	0	0	0	0	155	BETA3AR	MIM:109691|HGNC:HGNC:288|Ensembl:ENSG00000188778|HPRD:00188|Vega:OTTHUMG00000164028	8	8p11.23	adrenoceptor beta 3	hsa04020(Calcium signaling pathway)//hsa04022(cGMP-PKG signaling pathway)//hsa04080(Neuroactive ligand-receptor interaction)//hsa04144(Endocytosis)//hsa04923(Regulation of lipolysis in adipocytes)//	GO:0005886(plasma membrane)//GO:0005634(nucleus)//GO:0005887(integral component of plasma membrane)//GO:0043235(receptor complex)	GO:0042803(protein homodimerization activity)//GO:0051380(norepinephrine binding)//GO:0015052(beta3-adrenergic receptor activity)//GO:0031699(beta-3 adrenergic receptor binding)//GO:0004939(beta-adrenergic receptor activity)//GO:0051379(epinephrine binding)//GO:0005515(protein binding)	GO:0007568(aging)//GO:0042755(eating behavior)//GO:0006898(receptor-mediated endocytosis)//GO:0007267(cell-cell signaling)//GO:0046677(response to antibiotic)//GO:0031649(heat generation)//GO:0002032(desensitization of G-protein coupled receptor protein signaling pathway by arrestin)//GO:0007190(activation of adenylate cyclase activity)//GO:0071880(adenylate cyclase-activating adrenergic receptor…
ADRBK1	ENSG00000173020	protein_coding	+	chr11:67033880-67054027	20147	2.8164	3.13038	64.6742	94.8073	156	BARK1|BETA-ARK1|GRK2	MIM:109635|HGNC:HGNC:289|Ensembl:ENSG00000173020|HPRD:00182|Vega:OTTHUMG00000167104	11	11q13.1	adrenergic, beta, receptor kinase 1	hsa04062(Chemokine signaling pathway)//hsa04144(Endocytosis)//hsa04724(Glutamatergic synapse)//hsa04740(Olfactory transduction)//hsa05032(Morphine addiction)	GO:0016020(membrane)//GO:0005886(plasma membrane)//GO:0072372(primary cilium)//GO:0005737(cytoplasm)//GO:0005829(cytosol)	GO:0031694(alpha-2A adrenergic receptor binding)//GO:0005524(ATP binding)//GO:0047696(beta-adrenergic receptor kinase activity)//GO:0004672(protein kinase activity)//GO:0031755(Edg-2 lysophosphatidic acid receptor binding)//GO:0004703(G-protein coupled receptor kinase activity)//GO:0005515(protein binding)	GO:0003108(negative regulation of the force of heart contraction by chemical signal)//GO:0007507(heart development)//GO:0045087(innate immune response)//GO:0007213(G-protein coupled acetylcholine receptor signaling pathway)//GO:0006468(protein phosphorylation)//GO:0018107(peptidyl-threonine phosphorylation)//GO:0007173(epidermal growth factor receptor signaling pathway)//GO:0046718(viral entry in…
ADRBK2	ENSG00000100077	protein_coding	+	chr22:25960815-26125261	164446	9.65385	4.07875	669.769	476.133	157	BARK2|GRK3	MIM:109636|HGNC:HGNC:290|Ensembl:ENSG00000100077|HPRD:00183|Vega:OTTHUMG00000150280	22	22q12.1	adrenergic, beta, receptor kinase 2	hsa04062(Chemokine signaling pathway)//hsa04144(Endocytosis)//hsa04724(Glutamatergic synapse)//hsa04740(Olfactory transduction)//hsa05032(Morphine addiction)		GO:0004672(protein kinase activity)//GO:0004703(G-protein coupled receptor kinase activity)//GO:0047696(beta-adrenergic receptor kinase activity)//GO:0005524(ATP binding)	GO:0006468(protein phosphorylation)//GO:0031623(receptor internalization)//GO:0007165(signal transduction)
ADRM1	ENSG00000130706	protein_coding	+	chr20:60877148-60942368	65220	6.00845	9.60636	94.2395	149.294	11047	ARM-1|ARM1|GP110	MIM:610650|HGNC:HGNC:15759|Ensembl:ENSG00000130706|HPRD:06440|Vega:OTTHUMG00000032904	20	20q13.33	adhesion regulating molecule 1		GO:0005886(plasma membrane)//GO:0005887(integral component of plasma membrane)//GO:0016020(membrane)//GO:0000502(proteasome complex)//GO:0005654(nucleoplasm)//GO:0005634(nucleus)//GO:0005737(cytoplasm)	GO:0061133(endopeptidase activator activity)//GO:0002020(protease binding)//GO:0005515(protein binding)//GO:0070628(proteasome binding)	GO:0043248(proteasome assembly)//GO:0006368(transcription elongation from RNA polymerase II promoter)//GO:0010950(positive regulation of endopeptidase activity)
ADSL	ENSG00000239900	protein_coding	+	chr22:40742506-41032706	290200	9.55528	10.1042	174.62	236.473	158	AMPS|ASASE|ASL	MIM:608222|HGNC:HGNC:291|Ensembl:ENSG00000239900|HPRD:00049|Vega:OTTHUMG00000166425	22	22q13.2	adenylosuccinate lyase	hsa00230(Purine metabolism)//hsa00250(Alanine, aspartate and glutamate metabolism)//	GO:0005739(mitochondrion)//GO:0005829(cytosol)	GO:0016829(lyase activity)//GO:0003824(catalytic activity)//GO:0070626((S)-2-(5-amino-1-(5-phospho-D-ribosyl)imidazole-4-carboxamido)succinate AMP-lyase (fumarate-forming) activity)//GO:0004018(N6-(1,2-dicarboxyethyl)AMP AMP-lyase (fumarate-forming) activity)	GO:0014850(response to muscle activity)//GO:0042594(response to starvation)//GO:0044208('de novo' AMP biosynthetic process)//GO:0008152(metabolic process)//GO:0009060(aerobic respiration)//GO:0006167(AMP biosynthetic process)//GO:0001666(response to hypoxia)//GO:0055086(nucleobase-containing small molecule metabolic process)//GO:0051262(protein tetramerization)//GO:0007584(response to nutrient)//…
ADSS	ENSG00000035687	protein_coding	-	chr1:244515936-244615436	99500	59.2388	62.1486	1797.02	2111.91	159	ADEH|ADSS 2	MIM:103060|HGNC:HGNC:292|Ensembl:ENSG00000035687|HPRD:00050|Vega:OTTHUMG00000040102	1	1q44	adenylosuccinate synthase	hsa00230(Purine metabolism)//hsa00250(Alanine, aspartate and glutamate metabolism)//	GO:0005886(plasma membrane)//GO:0070062(extracellular exosome)//GO:0005737(cytoplasm)//GO:0005829(cytosol)	GO:0004019(adenylosuccinate synthase activity)//GO:0005515(protein binding)//GO:0000287(magnesium ion binding)//GO:0005525(GTP binding)//GO:0042301(phosphate ion binding)	GO:0044208('de novo' AMP biosynthetic process)//GO:0055086(nucleobase-containing small molecule metabolic process)//GO:0014074(response to purine-containing compound)//GO:0002376(immune system process)//GO:0046040(IMP metabolic process)//GO:0071257(cellular response to electrical stimulus)//GO:0044281(small molecule metabolic process)//GO:0006144(purine nucleobase metabolic process)//GO:0006531(a…
ADSSL1	ENSG00000185100	protein_coding	+	chr14:105190522-105213662	23140	1.51116	0.841866	24.9457	17.4358	122622	-	MIM:612498|HGNC:HGNC:20093|Ensembl:ENSG00000185100|HPRD:12433|Vega:OTTHUMG00000170818	14	14q32.33	adenylosuccinate synthase like 1	hsa00230(Purine metabolism)//hsa00250(Alanine, aspartate and glutamate metabolism)//	GO:0016021(integral component of membrane)//GO:0005737(cytoplasm)//GO:0005829(cytosol)	GO:0004019(adenylosuccinate synthase activity)//GO:0042803(protein homodimerization activity)//GO:0003924(GTPase activity)//GO:0000287(magnesium ion binding)//GO:0005525(GTP binding)//GO:0042301(phosphate ion binding)//GO:0051015(actin filament binding)	GO:0014850(response to muscle activity)//GO:0042594(response to starvation)//GO:0044208('de novo' AMP biosynthetic process)//GO:0055086(nucleobase-containing small molecule metabolic process)//GO:0044281(small molecule metabolic process)//GO:0006167(AMP biosynthetic process)//GO:0006541(glutamine metabolic process)//GO:0046040(IMP metabolic process)//GO:0035690(cellular response to drug)//GO:0071…
ADTRP	ENSG00000111863	protein_coding	-	chr6:11712286-11807279	94993	0	0	0	0	84830	AIG1L|C6orf105|dJ413H6.1	MIM:614348|HGNC:HGNC:21214|Ensembl:ENSG00000111863|HPRD:12836|Vega:OTTHUMG00000014260	6	6p24.1	androgen dependent TFPI regulating protein		GO:0016021(integral component of membrane)//GO:0005886(plasma membrane)
AE000662.92	ENSG00000259003	protein_coding	+	chr14:23025204-23027939	2735	0	0	0	0
AEBP1	ENSG00000106624	protein_coding	+	chr7:44143959-44154161	10202	0	0	0	0	165	ACLP	MIM:602981|HGNC:HGNC:303|Ensembl:ENSG00000106624|HPRD:04281|Vega:OTTHUMG00000023362	7	7p13	AE binding protein 1		GO:0031012(extracellular matrix)//GO:0005634(nucleus)//GO:0005615(extracellular space)//GO:0005737(cytoplasm)//GO:0070062(extracellular exosome)	GO:0008270(zinc ion binding)//GO:0001227(transcriptional repressor activity, RNA polymerase II transcription regulatory region sequence-specific binding)//GO:0003700(transcription factor activity, sequence-specific DNA binding)//GO:0005516(calmodulin binding)//GO:0004185(serine-type carboxypeptidase activity)//GO:0000977(RNA polymerase II regulatory region sequence-specific DNA binding)//GO:00041…	GO:0007517(muscle organ development)//GO:0001501(skeletal system development)//GO:0006351(transcription, DNA-templated)//GO:0006518(peptide metabolic process)//GO:0000122(negative regulation of transcription from RNA polymerase II promoter)//GO:0016485(protein processing)//GO:0006508(proteolysis)
AEBP2	ENSG00000139154	protein_coding	+	chr12:19556978-19873735	316757	40.0121	35.6157	1662.13	1317.49	121536	-	HGNC:HGNC:24051|Ensembl:ENSG00000139154|HPRD:16477|Vega:OTTHUMG00000168906	12	12p12.3	AE binding protein 2		GO:0035098(ESC/E(Z) complex)//GO:0005654(nucleoplasm)//GO:0005634(nucleus)	GO:0003676(nucleic acid binding)//GO:0000978(RNA polymerase II core promoter proximal region sequence-specific DNA binding)//GO:0001078(transcriptional repressor activity, RNA polymerase II core promoter proximal region sequence-specific binding)//GO:0003714(transcription corepressor activity)//GO:0046872(metal ion binding)//GO:0005515(protein binding)	GO:0006325(chromatin organization)//GO:0016568(chromatin modification)//GO:0040029(regulation of gene expression, epigenetic)//GO:0010467(gene expression)//GO:0006351(transcription, DNA-templated)//GO:0000122(negative regulation of transcription from RNA polymerase II promoter)//GO:0045814(negative regulation of gene expression, epigenetic)
AEN	ENSG00000181026	protein_coding	+	chr15:89164526-89175513	10987	11.898	15.1005	544.187	579.741	64782	ISG20L1|pp12744	MIM:610177|HGNC:HGNC:25722|Ensembl:ENSG00000181026|HPRD:08573|Vega:OTTHUMG00000148681	15	15q26.1	apoptosis enhancing nuclease		GO:0031965(nuclear membrane)//GO:0005730(nucleolus)//GO:0005634(nucleus)//GO:0005654(nucleoplasm)	GO:0003676(nucleic acid binding)//GO:0005515(protein binding)//GO:0004527(exonuclease activity)	GO:0090305(nucleic acid phosphodiester bond hydrolysis)//GO:0010212(response to ionizing radiation)//GO:0042771(intrinsic apoptotic signaling pathway in response to DNA damage by p53 class mediator)
AES	ENSG00000104964	protein_coding	-	chr19:3052907-3063105	10198	33.3465	54.408	668.916	1034.16	166	AES-1|AES-2|ESP1|GRG|GRG5|Grg-5|TLE5	MIM:600188|HGNC:HGNC:307|Ensembl:ENSG00000104964|HPRD:02556|Vega:OTTHUMG00000180567	19	19p13.3	amino-terminal enhancer of split		GO:0005634(nucleus)	GO:0003714(transcription corepressor activity)//GO:0005515(protein binding)	GO:0010629(negative regulation of gene expression)//GO:0070555(response to interleukin-1)//GO:0060761(negative regulation of response to cytokine stimulus)//GO:2000210(positive regulation of anoikis)//GO:0009887(organ morphogenesis)//GO:0001501(skeletal system development)//GO:0006351(transcription, DNA-templated)//GO:0040008(regulation of growth)//GO:0031668(cellular response to extracellular st…
AF131215.5	ENSG00000215346	protein_coding	-	chr8:10753554-11058875	305321	0.598133	0	15.7066	0
AF165138.7	ENSG00000243440	protein_coding	-	chr21:15857548-16031142	173594	0	0	0	0
AFAP1	ENSG00000196526	protein_coding	-	chr4:7755816-7942022	186206	2.68347	1.309	192.175	111.153	60312	AFAP|AFAP-110|AFAP110	MIM:608252|HGNC:HGNC:24017|Ensembl:ENSG00000196526|HPRD:09747|Vega:OTTHUMG00000125515	4	4p16	actin filament associated protein 1		GO:0005925(focal adhesion)//GO:0005856(cytoskeleton)//GO:0005737(cytoplasm)	GO:0003779(actin binding)	GO:0009966(regulation of signal transduction)//GO:0051493(regulation of cytoskeleton organization)
AFAP1L1	ENSG00000157510	protein_coding	+	chr5:148521045-148721365	200320	6.19084	3.54173	248.534	142.756	134265	-	MIM:614410|HGNC:HGNC:26714|Ensembl:ENSG00000157510|HPRD:16943|Vega:OTTHUMG00000163441	5	5q32	actin filament associated protein 1 like 1		GO:0005886(plasma membrane)//GO:0071437(invadopodium)//GO:0030054(cell junction)//GO:0005634(nucleus)//GO:0002102(podosome)//GO:0005737(cytoplasm)	GO:0005515(protein binding)
AFAP1L2	ENSG00000169129	protein_coding	-	chr10:116054582-116164515	109933	9.27385	6.38504	428.697	294.229	84632	CTB-1144G6.4|KIAA1914|XB130	MIM:612420|HGNC:HGNC:25901|Ensembl:ENSG00000169129|HPRD:13902|Vega:OTTHUMG00000019086	10	10q25.3	actin filament associated protein 1 like 2		GO:0005886(plasma membrane)//GO:0005737(cytoplasm)	GO:0030296(protein tyrosine kinase activator activity)//GO:0017124(SH3 domain binding)//GO:0035591(signaling adaptor activity)//GO:0042169(SH2 domain binding)	GO:0032675(regulation of interleukin-6 production)//GO:0007346(regulation of mitotic cell cycle)//GO:0006954(inflammatory response)//GO:0061098(positive regulation of protein tyrosine kinase activity)//GO:0009967(positive regulation of signal transduction)//GO:0045742(positive regulation of epidermal growth factor receptor signaling pathway)//GO:0032757(positive regulation of interleukin-8 produc…
AFF1	ENSG00000172493	protein_coding	+	chr4:87797357-88062206	264849	10.3139	8.65445	1220.49	1030.89	4299	AF4|MLLT2|PBM1	MIM:159557|HGNC:HGNC:7135|Ensembl:ENSG00000172493|HPRD:08871|Vega:OTTHUMG00000130603	4	4q21	AF4/FMR2 family member 1	hsa05202(Transcriptional misregulation in cancer)	GO:0008023(transcription elongation factor complex)	GO:0005515(protein binding)//GO:0003700(transcription factor activity, sequence-specific DNA binding)	GO:0045893(positive regulation of transcription, DNA-templated)
AFF2	ENSG00000155966	protein_coding	+	chrX:147582138-148082193	500055	0.46385	0.10325	56.3589	16.3461	2334	FMR2|FMR2P|FRAXE|MRX2|OX19	MIM:300806|HGNC:HGNC:3776|Ensembl:ENSG00000155966|HPRD:02397|Vega:OTTHUMG00000022613	X	Xq28	AF4/FMR2 family member 2		GO:0016607(nuclear speck)	GO:0002151(G-quadruplex RNA binding)	GO:0006397(mRNA processing)//GO:0007420(brain development)//GO:0008380(RNA splicing)//GO:0007611(learning or memory)//GO:0043484(regulation of RNA splicing)
AFF3	ENSG00000144218	protein_coding	-	chr2:100162322-100759201	596879	3.05902	1.88888	170.001	196.153	3899	LAF4|MLLT2-like	MIM:601464|HGNC:HGNC:6473|Ensembl:ENSG00000144218|HPRD:03272|Vega:OTTHUMG00000153011	2	2q11.2-q12	AF4/FMR2 family member 3		GO:0005654(nucleoplasm)//GO:0005634(nucleus)//GO:0005737(cytoplasm)	GO:0003690(double-stranded DNA binding)	GO:0034612(response to tumor necrosis factor)//GO:0035116(embryonic hindlimb morphogenesis)//GO:0006351(transcription, DNA-templated)//GO:0006355(regulation of transcription, DNA-templated)
AFF4	ENSG00000072364	protein_coding	-	chr5:132211070-132299326	88256	36.4859	25.179	4429.26	3087.23	27125	AF5Q31|CHOPS|MCEF	MIM:604417|HGNC:HGNC:17869|Ensembl:ENSG00000072364|HPRD:09187|Vega:OTTHUMG00000059838	5	5q31	AF4/FMR2 family member 4		GO:0035327(transcriptionally active chromatin)//GO:0008023(transcription elongation factor complex)	GO:0005515(protein binding)//GO:0003700(transcription factor activity, sequence-specific DNA binding)	GO:0006366(transcription from RNA polymerase II promoter)//GO:0006355(regulation of transcription, DNA-templated)//GO:0007286(spermatid development)
AFG3L2	ENSG00000141385	protein_coding	-	chr18:12307667-12377313	69646	25.8978	32.3338	997.83	1298.97	10939	SCA28|SPAX5	MIM:604581|HGNC:HGNC:315|Ensembl:ENSG00000141385|HPRD:05205|Vega:OTTHUMG00000131695	18	18p11	AFG3 like AAA ATPase 2		GO:0016021(integral component of membrane)//GO:0005739(mitochondrion)//GO:0005743(mitochondrial inner membrane)	GO:0008237(metallopeptidase activity)//GO:0008270(zinc ion binding)//GO:0004222(metalloendopeptidase activity)//GO:0051082(unfolded protein binding)//GO:0005524(ATP binding)//GO:0004176(ATP-dependent peptidase activity)//GO:0005515(protein binding)	GO:0007409(axonogenesis)//GO:0060013(righting reflex)//GO:0048747(muscle fiber development)//GO:0021675(nerve development)//GO:0042552(myelination)//GO:0040014(regulation of multicellular organism growth)//GO:0008053(mitochondrial fusion)//GO:0045041(protein import into mitochondrial intermembrane space)//GO:0007528(neuromuscular junction development)//GO:0042407(cristae formation)//GO:0006508(pr…
AFM	ENSG00000079557	protein_coding	+	chr4:74347399-74369691	22292	0	0	0	0	173	ALB2|ALBA|ALF	MIM:104145|HGNC:HGNC:316|Ensembl:ENSG00000079557|HPRD:00073|Vega:OTTHUMG00000130004	4	4q13.3	afamin		GO:0072562(blood microparticle)//GO:0070062(extracellular exosome)//GO:0005576(extracellular region)//GO:0005615(extracellular space)	GO:0008431(vitamin E binding)	GO:0051180(vitamin transport)
AFMID	ENSG00000183077	protein_coding	+	chr17:76183397-76203782	20385	10.4082	20.9822	145.055	104.615	125061	FKF|KF|KFA	HGNC:HGNC:20910|Ensembl:ENSG00000183077|HPRD:16478|Vega:OTTHUMG00000153957	17	17q25.3	arylformamidase	hsa00380(Tryptophan metabolism)//hsa00630(Glyoxylate and dicarboxylate metabolism)//	GO:0005634(nucleus)//GO:0005829(cytosol)	GO:0004061(arylformamidase activity)//GO:0016787(hydrolase activity)	GO:0008152(metabolic process)//GO:0044281(small molecule metabolic process)//GO:0034354('de novo' NAD biosynthetic process from tryptophan)//GO:0034641(cellular nitrogen compound metabolic process)//GO:0006569(tryptophan catabolic process)//GO:0019441(tryptophan catabolic process to kynurenine)
AFP	ENSG00000081051	protein_coding	+	chr4:74296854-74321891	25037	0	0	0	0	174	AFPD|FETA|HPAFP	MIM:104150|HGNC:HGNC:317|Ensembl:ENSG00000081051|HPRD:00074|Vega:OTTHUMG00000130011	4	4q13.3	alpha fetoprotein	hsa04390(Hippo signaling pathway)	GO:0005615(extracellular space)//GO:0005737(cytoplasm)	GO:0046872(metal ion binding)	GO:0060395(SMAD protein signal transduction)//GO:0031100(organ regeneration)//GO:0001542(ovulation from ovarian follicle)//GO:0001889(liver development)//GO:0031016(pancreas development)//GO:0006810(transport)//GO:0042448(progesterone metabolic process)//GO:0010033(response to organic substance)
AFTPH	ENSG00000119844	protein_coding	+	chr2:64751464-64820139	68675	27.0236	27.4046	1376.64	1395.96	54812	Nbla10388	HGNC:HGNC:25951|Ensembl:ENSG00000119844|HPRD:10635|Vega:OTTHUMG00000129539	2	2p14	aftiphilin		GO:0005794(Golgi apparatus)//GO:0005829(cytosol)//GO:0043231(intracellular membrane-bounded organelle)//GO:0030121(AP-1 adaptor complex)//GO:0005654(nucleoplasm)//GO:0005634(nucleus)//GO:0005737(cytoplasm)	GO:0030276(clathrin binding)	GO:0015031(protein transport)//GO:0046907(intracellular transport)
AGA	ENSG00000038002	protein_coding	-	chr4:178351923-178363657	11734	7.13533	10.0454	110.202	33.0175	175	AGU|ASRG|GA	MIM:613228|HGNC:HGNC:318|Ensembl:ENSG00000038002|HPRD:01949|Vega:OTTHUMG00000160723	4	4q34.3	aspartylglucosaminidase	hsa00511(Other glycan degradation)//hsa04142(Lysosome)	GO:0005783(endoplasmic reticulum)//GO:0005764(lysosome)//GO:0070062(extracellular exosome)//GO:0005615(extracellular space)	GO:0003948(N4-(beta-N-acetylglucosaminyl)-L-asparaginase activity)//GO:0008233(peptidase activity)//GO:0016787(hydrolase activity)//GO:0043621(protein self-association)	GO:0006508(proteolysis)//GO:0051604(protein maturation)//GO:0008152(metabolic process)//GO:0006517(protein deglycosylation)
AGAP1	ENSG00000157985	protein_coding	+	chr2:236402732-237040444	637712	9.99819	8.0931	1077.29	1127.88	116987	AGAP-1|CENTG2|GGAP1|cnt-g2	MIM:608651|HGNC:HGNC:16922|Ensembl:ENSG00000157985|HPRD:16359|Vega:OTTHUMG00000133293	2	2q37	ArfGAP with GTPase domain, ankyrin repeat and PH domain 1	hsa04144(Endocytosis)	GO:0005622(intracellular)//GO:0005737(cytoplasm)//GO:0016020(membrane)	GO:0005096(GTPase activator activity)//GO:0046872(metal ion binding)//GO:0005543(phospholipid binding)//GO:0005525(GTP binding)	GO:0015031(protein transport)//GO:0007264(small GTPase mediated signal transduction)//GO:0043547(positive regulation of GTPase activity)
AGAP10	ENSG00000204172	protein_coding	-	chr10:47186202-47243502	57300	0.694257	1.21416	43.8995	68.6535
AGAP2	ENSG00000135439	protein_coding	-	chr12:58117543-58154190	36647	0.690381	0.709679	33.999	34.8716	116986	CENTG1|GGAP2|PIKE	MIM:605476|HGNC:HGNC:16921|Ensembl:ENSG00000135439|HPRD:05687|Vega:OTTHUMG00000170285	12	12q14.1	ArfGAP with GTPase domain, ankyrin repeat and PH domain 2	hsa04068(FoxO signaling pathway)//hsa04144(Endocytosis)	GO:0070062(extracellular exosome)//GO:0016020(membrane)//GO:0005739(mitochondrion)//GO:0005622(intracellular)//GO:0005730(nucleolus)//GO:0005634(nucleus)	GO:0030295(protein kinase activator activity)//GO:0019901(protein kinase binding)//GO:0005096(GTPase activator activity)//GO:0005525(GTP binding)//GO:0046872(metal ion binding)//GO:0005515(protein binding)	GO:0007411(axon guidance)//GO:0015031(protein transport)//GO:0032147(activation of protein kinase activity)//GO:0033601(positive regulation of mammary gland epithelial cell proliferation)//GO:0043524(negative regulation of neuron apoptotic process)//GO:2001240(negative regulation of extrinsic apoptotic signaling pathway in absence of ligand)//GO:0007264(small GTPase mediated signal transduction)/…
AGAP2-AS1	ENSG00000255737	protein_coding	+	chr12:58117543-58154190	36647	0.957272	2.34019	16.6305	40.3203	100130776	PUNISHER	HGNC:HGNC:48633|Ensembl:ENSG00000255737	12	12q14.1	AGAP2 antisense RNA 1
AGAP3	ENSG00000133612	protein_coding	+	chr7:150782917-150841523	58606	17.4065	34.7067	443.482	598.267	116988	AGAP-3|CENTG3|CRAG|MRIP-1|cnt-g3	MIM:616813|HGNC:HGNC:16923|Ensembl:ENSG00000133612|HPRD:16707|Vega:OTTHUMG00000158724	7	7q36.1	ArfGAP with GTPase domain, ankyrin repeat and PH domain 3	hsa04144(Endocytosis)	GO:0005622(intracellular)//GO:0071944(cell periphery)//GO:0005634(nucleus)//GO:0005737(cytoplasm)//GO:0016020(membrane)	GO:0003924(GTPase activity)//GO:0005096(GTPase activator activity)//GO:0046872(metal ion binding)//GO:0005525(GTP binding)//GO:0031593(polyubiquitin binding)	GO:0043161(proteasome-mediated ubiquitin-dependent protein catabolic process)//GO:0000060(protein import into nucleus, translocation)//GO:0007165(signal transduction)//GO:0007264(small GTPase mediated signal transduction)//GO:0043547(positive regulation of GTPase activity)
AGAP4	ENSG00000188234	protein_coding	-	chr10:46321041-46349323	28282	0.0934441	0.0738335	2.77175	2.17948	119016	AGAP-4|AGAP-8|AGAP8|CTGLF1|CTGLF5|MRIP2	HGNC:HGNC:23459|Ensembl:ENSG00000188234|HPRD:16771|Vega:OTTHUMG00000018088	10	10q11.22	ArfGAP with GTPase domain, ankyrin repeat and PH domain 4			GO:0005096(GTPase activator activity)//GO:0046872(metal ion binding)	GO:0043547(positive regulation of GTPase activity)
AGAP5	ENSG00000172650	protein_coding	-	chr10:75404638-75490272	85634	0.40726	0.81662	12.0109	23.9742	729092	CTGLF2	HGNC:HGNC:23467|Ensembl:ENSG00000172650|Vega:OTTHUMG00000018473	10	10q22.2	ArfGAP with GTPase domain, ankyrin repeat and PH domain 5			GO:0005096(GTPase activator activity)//GO:0046872(metal ion binding)	GO:0043547(positive regulation of GTPase activity)
AGAP6	ENSG00000204149	protein_coding	+	chr10:51748077-51770259	22182	8.50133	5.94873	267.936	196.153	414189	AGAP-6|CTGLF3|bA324H6.1	HGNC:HGNC:23466|Ensembl:ENSG00000204149|Vega:OTTHUMG00000018220	10	10q11.23	ArfGAP with GTPase domain, ankyrin repeat and PH domain 6			GO:0005096(GTPase activator activity)//GO:0046872(metal ion binding)	GO:0043547(positive regulation of GTPase activity)
AGAP7	ENSG00000204169	protein_coding	-	chr10:51371378-51741813	370435	0.00239761	0	0.070522	0
AGAP8	ENSG00000174194	protein_coding	-	chr10:51026320-51371371	345051	2.10456	1.97321	61.9024	57.7561
AGAP9	ENSG00000198035	protein_coding	+	chr10:48185878-48237584	51706	3.93174	2.10309	92.8504	50.289	642517	AGAP-9|CTGLF6|bA301J7.2	HGNC:HGNC:23463|Ensembl:ENSG00000204172|Vega:OTTHUMG00000018115	10	10q11.22	ArfGAP with GTPase domain, ankyrin repeat and PH domain 9			GO:0005096(GTPase activator activity)//GO:0046872(metal ion binding)	GO:0043547(positive regulation of GTPase activity)
AGBL1	ENSG00000166748	protein_coding	+	chr15:86685226-87572283	887057	0	0	0	0	123624	CCP4|FECD8	MIM:615496|HGNC:HGNC:26504|Ensembl:ENSG00000166748|HPRD:07115|Vega:OTTHUMG00000149978	15	15q25.3	ATP/GTP binding protein-like 1		GO:0005829(cytosol)	GO:0008270(zinc ion binding)//GO:0015631(tubulin binding)//GO:0004181(metallocarboxypeptidase activity)	GO:0006508(proteolysis)//GO:0035610(protein side chain deglutamylation)//GO:0035609(C-terminal protein deglutamylation)
AGBL2	ENSG00000165923	protein_coding	-	chr11:47681142-47736941	55799	0	0	0	0	79841	CCP2	HGNC:HGNC:26296|Ensembl:ENSG00000165923|HPRD:08039|Vega:OTTHUMG00000165368	11	11p11.2	ATP/GTP binding protein-like 2		GO:0005814(centriole)//GO:0036064(ciliary basal body)//GO:0005829(cytosol)	GO:0008270(zinc ion binding)//GO:0004181(metallocarboxypeptidase activity)	GO:0006508(proteolysis)//GO:0035610(protein side chain deglutamylation)
AGBL3	ENSG00000146856	protein_coding	+	chr7:134671258-134855547	184289	7.13198	2.53177	131.196	92.6278	340351	CCP3	HGNC:HGNC:27981|Ensembl:ENSG00000146856|HPRD:14175|Vega:OTTHUMG00000155406	7	7q33	ATP/GTP binding protein-like 3		GO:0005829(cytosol)	GO:0008270(zinc ion binding)//GO:0004181(metallocarboxypeptidase activity)	GO:0006508(proteolysis)//GO:0035610(protein side chain deglutamylation)
AGBL4	ENSG00000186094	protein_coding	-	chr1:48998526-50489585	1491059	0	0	0	0	84871	CCP6	MIM:616476|HGNC:HGNC:25892|Ensembl:ENSG00000186094|HPRD:07487|Vega:OTTHUMG00000007793	1	1p33	ATP/GTP binding protein-like 4		GO:0036064(ciliary basal body)//GO:0005814(centriole)//GO:0005794(Golgi apparatus)//GO:0005829(cytosol)	GO:0008270(zinc ion binding)//GO:0015631(tubulin binding)//GO:0004181(metallocarboxypeptidase activity)	GO:0006508(proteolysis)//GO:0035610(protein side chain deglutamylation)//GO:0035609(C-terminal protein deglutamylation)
AGBL5	ENSG00000084693	protein_coding	+	chr2:27265231-27294641	29410	22.4656	9.29928	296.577	221.217	60509	CCP5	MIM:615900|HGNC:HGNC:26147|Ensembl:ENSG00000084693|HPRD:07968|Vega:OTTHUMG00000128406	2	2p23.3	ATP/GTP binding protein-like 5		GO:0072686(mitotic spindle)//GO:0030496(midbody)//GO:0005634(nucleus)//GO:0005737(cytoplasm)//GO:0005829(cytosol)	GO:0008270(zinc ion binding)//GO:0015631(tubulin binding)//GO:0004181(metallocarboxypeptidase activity)	GO:0006508(proteolysis)//GO:0035611(protein branching point deglutamylation)//GO:0035608(protein deglutamylation)
AGER	ENSG00000204305	protein_coding	-	chr6:32146130-32152101	5971	0	2.56341	0	35.9614	177	RAGE	MIM:600214|HGNC:HGNC:320|Ensembl:ENSG00000204305|HPRD:02568|Vega:OTTHUMG00000031120	6	6p21.3	advanced glycosylation end product-specific receptor		GO:0005886(plasma membrane)//GO:0005887(integral component of plasma membrane)//GO:0009986(cell surface)//GO:0009925(basal plasma membrane)//GO:0030424(axon)//GO:0016021(integral component of membrane)//GO:0005829(cytosol)//GO:0005615(extracellular space)//GO:0043025(neuronal cell body)	GO:0070379(high mobility group box 1 binding)//GO:0004872(receptor activity)//GO:1904599(advanced glycation end-product binding)//GO:0008201(heparin binding)//GO:0042802(identical protein binding)//GO:0050785(advanced glycation end-product receptor activity)//GO:0004888(transmembrane signaling receptor activity)//GO:0005515(protein binding)//GO:0044548(S100 protein binding)	GO:0071398(cellular response to fatty acid)//GO:0051595(response to methylglyoxal)//GO:0071639(positive regulation of monocyte chemotactic protein-1 production)//GO:0042104(positive regulation of activated T cell proliferation)//GO:0070301(cellular response to hydrogen peroxide)//GO:0009611(response to wounding)//GO:0007166(cell surface receptor signaling pathway)//GO:0071407(cellular response to…
AGFG1	ENSG00000173744	protein_coding	+	chr2:228336847-228425930	89083	17.9501	16.5251	1476.42	921.919	3267	HRB|RAB|RIP	MIM:600862|HGNC:HGNC:5175|Ensembl:ENSG00000173744|HPRD:02918|Vega:OTTHUMG00000133186	2	2q36.3	ArfGAP with FG repeats 1	hsa05164(Influenza A)	GO:0043231(intracellular membrane-bounded organelle)//GO:0042995(cell projection)//GO:0005643(nuclear pore)//GO:0016023(cytoplasmic, membrane-bounded vesicle)//GO:0043025(neuronal cell body)	GO:0003723(RNA binding)//GO:0005096(GTPase activator activity)//GO:0046872(metal ion binding)//GO:0005515(protein binding)//GO:0003677(DNA binding)	GO:0006406(mRNA export from nucleus)//GO:0045109(intermediate filament organization)//GO:0007289(spermatid nucleus differentiation)//GO:0043547(positive regulation of GTPase activity)//GO:0007275(multicellular organism development)//GO:0001675(acrosome assembly)
AGFG2	ENSG00000106351	protein_coding	+	chr7:100136833-100165842	29009	0.653395	4.2344	35.1088	149.294	3268	HRBL|RABR	MIM:604019|HGNC:HGNC:5177|Ensembl:ENSG00000106351|HPRD:04932|Vega:OTTHUMG00000156029	7	7q22.1	ArfGAP with FG repeats 2		GO:0016020(membrane)	GO:0005096(GTPase activator activity)//GO:0046872(metal ion binding)//GO:0003674(molecular_function)	GO:0008150(biological_process)//GO:0043547(positive regulation of GTPase activity)
AGGF1	ENSG00000164252	protein_coding	+	chr5:76325075-76361059	35984	28.8089	30.0298	1631.64	1699.99	55109	GPATC7|GPATCH7|HSU84971|HUS84971|VG5Q	MIM:608464|HGNC:HGNC:24684|Ensembl:ENSG00000164252|HPRD:07621|Vega:OTTHUMG00000102132	5	5q13.3	angiogenic factor with G-patch and FHA domains 1		GO:0048471(perinuclear region of cytoplasm)//GO:0005576(extracellular region)//GO:0005737(cytoplasm)	GO:0003676(nucleic acid binding)//GO:0005515(protein binding)	GO:0006396(RNA processing)//GO:0045766(positive regulation of angiogenesis)//GO:0007155(cell adhesion)//GO:0001570(vasculogenesis)//GO:0001938(positive regulation of endothelial cell proliferation)//GO:0001525(angiogenesis)
AGK	ENSG00000006530	protein_coding	+	chr7:141229002-141401953	172951	20.2041	10.7446	550.654	515.446	55750	CATC5|CTRCT38|MTDPS10|MULK	MIM:610345|HGNC:HGNC:21869|HPRD:08554	7	7q34	acylglycerol kinase	hsa00561(Glycerolipid metabolism)//	GO:0043231(intracellular membrane-bounded organelle)//GO:0005739(mitochondrion)//GO:0005741(mitochondrial outer membrane)	GO:0005524(ATP binding)//GO:0047620(acylglycerol kinase activity)//GO:0016301(kinase activity)//GO:0001729(ceramide kinase activity)//GO:0004143(diacylglycerol kinase activity)	GO:0044255(cellular lipid metabolic process)//GO:0044281(small molecule metabolic process)//GO:0035338(long-chain fatty-acyl-CoA biosynthetic process)//GO:0016310(phosphorylation)//GO:0019432(triglyceride biosynthetic process)//GO:0046834(lipid phosphorylation)//GO:0046513(ceramide biosynthetic process)
AGL	ENSG00000162688	protein_coding	+	chr1:100315639-100389579	73940	11.6816	8.49187	1032.94	769.355	178	GDE	MIM:610860|HGNC:HGNC:321|Ensembl:ENSG00000162688|HPRD:01984|Vega:OTTHUMG00000010803	1	1p21	amylo-alpha-1, 6-glucosidase, 4-alpha-glucanotransferase	hsa00500(Starch and sucrose metabolism)//	GO:0016529(sarcoplasmic reticulum)//GO:0005829(cytosol)//GO:0043033(isoamylase complex)//GO:0016234(inclusion body)//GO:0005634(nucleus)//GO:0005737(cytoplasm)	GO:0031593(polyubiquitin binding)//GO:0004133(glycogen debranching enzyme activity)//GO:0030247(polysaccharide binding)//GO:0004135(amylo-alpha-1,6-glucosidase activity)//GO:0004134(4-alpha-glucanotransferase activity)//GO:0005515(protein binding)	GO:0044281(small molecule metabolic process)//GO:0005980(glycogen catabolic process)//GO:0005978(glycogen biosynthetic process)//GO:0006006(glucose metabolic process)//GO:0005975(carbohydrate metabolic process)//GO:0007584(response to nutrient)//GO:0051384(response to glucocorticoid)
AGMAT	ENSG00000116771	protein_coding	-	chr1:15853307-15930121	76814	0.0303317	0	0.923917	0	79814	-	HGNC:HGNC:18407|HPRD:12436	1	1p36.21	agmatinase	hsa00330(Arginine and proline metabolism)//	GO:0005739(mitochondrion)//GO:0070062(extracellular exosome)	GO:0046872(metal ion binding)//GO:0008783(agmatinase activity)	GO:0044281(small molecule metabolic process)//GO:0006595(polyamine metabolic process)//GO:0034641(cellular nitrogen compound metabolic process)//GO:0033388(putrescine biosynthetic process from arginine)//GO:0097055(agmatine biosynthetic process)//GO:0008295(spermidine biosynthetic process)
AGMO	ENSG00000187546	protein_coding	-	chr7:15239942-15601640	361698	0	0	0	0	392636	TMEM195	MIM:613738|HGNC:HGNC:33784|Ensembl:ENSG00000187546|HPRD:13362|Vega:OTTHUMG00000152387	7	7p21.2	alkylglycerol monooxygenase		GO:0005783(endoplasmic reticulum)//GO:0016021(integral component of membrane)//GO:0005789(endoplasmic reticulum membrane)	GO:0005506(iron ion binding)//GO:0050479(glyceryl-ether monooxygenase activity)	GO:0044255(cellular lipid metabolic process)//GO:0055114(oxidation-reduction process)//GO:0044281(small molecule metabolic process)//GO:0006643(membrane lipid metabolic process)//GO:0019432(triglyceride biosynthetic process)//GO:0006633(fatty acid biosynthetic process)//GO:0046485(ether lipid metabolic process)
AGO1	ENSG00000092847	protein_coding	+	chr1:36335408-36395211	59803	7.89454	0.786718	1303.64	129.8	26523	EIF2C|EIF2C1|GERP95|Q99|hAgo1	MIM:606228|HGNC:HGNC:3262|HPRD:06942	1	1p34.3	argonaute 1, RISC catalytic component		GO:0030529(intracellular ribonucleoprotein complex)//GO:0070578(RISC-loading complex)//GO:0035068(micro-ribonucleoprotein complex)//GO:0016442(RISC complex)//GO:0000932(cytoplasmic mRNA processing body)//GO:0005829(cytosol)//GO:0005844(polysome)//GO:0005654(nucleoplasm)//GO:0005634(nucleus)//GO:0005737(cytoplasm)	GO:0003676(nucleic acid binding)//GO:0004521(endoribonuclease activity)//GO:0003727(single-stranded RNA binding)//GO:0003723(RNA binding)//GO:0001047(core promoter binding)//GO:0000978(RNA polymerase II core promoter proximal region sequence-specific DNA binding)//GO:0003725(double-stranded RNA binding)//GO:0000993(RNA polymerase II core binding)//GO:0035198(miRNA binding)//GO:0044822(poly(A) RNA…	GO:0010586(miRNA metabolic process)//GO:0035280(miRNA loading onto RISC involved in gene silencing by miRNA)//GO:0045087(innate immune response)//GO:0000956(nuclear-transcribed mRNA catabolic process)//GO:0031047(gene silencing by RNA)//GO:0006351(transcription, DNA-templated)//GO:0010467(gene expression)//GO:0007173(epidermal growth factor receptor signaling pathway)//GO:0031054(pre-miRNA proces…
AGO2	ENSG00000123908	protein_coding	-	chr8:141541263-141645718	104455	205.178	49.9045	3756.64	1054.87	27161	EIF2C2|Q10	MIM:606229|HGNC:HGNC:3263|Ensembl:ENSG00000123908|HPRD:06943|Vega:OTTHUMG00000164232	8	8q24	argonaute 2, RISC catalytic component		GO:0030529(intracellular ribonucleoprotein complex)//GO:0070578(RISC-loading complex)//GO:0035068(micro-ribonucleoprotein complex)//GO:0016442(RISC complex)//GO:0000932(cytoplasmic mRNA processing body)//GO:0016020(membrane)//GO:0030425(dendrite)//GO:0005845(mRNA cap binding complex)//GO:0005829(cytosol)//GO:0005844(polysome)//GO:0005654(nucleoplasm)//GO:0005634(nucleus)//GO:0005737(cytoplasm)	GO:0070551(endoribonuclease activity, cleaving siRNA-paired mRNA)//GO:0004521(endoribonuclease activity)//GO:0003743(translation initiation factor activity)//GO:0003727(single-stranded RNA binding)//GO:0090624(endoribonuclease activity, cleaving miRNA-paired mRNA)//GO:0035197(siRNA binding)//GO:0001047(core promoter binding)//GO:0003725(double-stranded RNA binding)//GO:0003729(mRNA binding)//GO:0…	GO:0048011(neurotrophin TRK receptor signaling pathway)//GO:0090502(RNA phosphodiester bond hydrolysis, endonucleolytic)//GO:0035280(miRNA loading onto RISC involved in gene silencing by miRNA)//GO:0031047(gene silencing by RNA)//GO:0006351(transcription, DNA-templated)//GO:0045944(positive regulation of transcription from RNA polymerase II promoter)//GO:0035194(posttranscriptional gene silencing…
AGO3	ENSG00000126070	protein_coding	+	chr1:36396318-36538101	141783	8.81287	4.53712	1017.23	828.201	192669	EIF2C3	MIM:607355|HGNC:HGNC:18421|Ensembl:ENSG00000126070|HPRD:09558|Vega:OTTHUMG00000184172	1	1p34	argonaute 3, RISC catalytic component		GO:0070578(RISC-loading complex)//GO:0035068(micro-ribonucleoprotein complex)//GO:0016442(RISC complex)//GO:0000932(cytoplasmic mRNA processing body)//GO:0016020(membrane)//GO:0005829(cytosol)//GO:0005737(cytoplasm)	GO:0003743(translation initiation factor activity)//GO:0003727(single-stranded RNA binding)//GO:0035198(miRNA binding)//GO:0003725(double-stranded RNA binding)//GO:0044822(poly(A) RNA binding)//GO:0005515(protein binding)	GO:0006402(mRNA catabolic process)//GO:0031054(pre-miRNA processing)//GO:0035280(miRNA loading onto RISC involved in gene silencing by miRNA)//GO:0045087(innate immune response)//GO:0031047(gene silencing by RNA)//GO:0010467(gene expression)//GO:0007173(epidermal growth factor receptor signaling pathway)//GO:0035279(mRNA cleavage involved in gene silencing by miRNA)//GO:0090625(mRNA cleavage invo…
AGO4	ENSG00000134698	protein_coding	+	chr1:36273772-36323491	49719	8.4997	4.68422	772.394	424.998	192670	EIF2C4	MIM:607356|HGNC:HGNC:18424|Ensembl:ENSG00000134698|HPRD:09559|Vega:OTTHUMG00000004243	1	1p34	argonaute 4, RISC catalytic component		GO:0070578(RISC-loading complex)//GO:0035068(micro-ribonucleoprotein complex)//GO:0016442(RISC complex)//GO:0000932(cytoplasmic mRNA processing body)//GO:0016020(membrane)//GO:0005829(cytosol)//GO:0005737(cytoplasm)	GO:0005515(protein binding)//GO:0035198(miRNA binding)//GO:0003725(double-stranded RNA binding)//GO:0003727(single-stranded RNA binding)	GO:0006402(mRNA catabolic process)//GO:0031054(pre-miRNA processing)//GO:0035280(miRNA loading onto RISC involved in gene silencing by miRNA)//GO:0045087(innate immune response)//GO:0031047(gene silencing by RNA)//GO:0010467(gene expression)//GO:0007173(epidermal growth factor receptor signaling pathway)//GO:0035279(mRNA cleavage involved in gene silencing by miRNA)//GO:0010501(RNA secondary stru…
AGPAT1	ENSG00000204310	protein_coding	-	chr6:32116135-32145873	29738	20.3284	20.4315	590.383	593.908	10554	1-AGPAT1|G15|LPAAT-alpha|LPAATA	MIM:603099|HGNC:HGNC:324|Ensembl:ENSG00000204310|HPRD:04372|Vega:OTTHUMG00000031210	6	6p21.3	1-acylglycerol-3-phosphate O-acyltransferase 1	hsa00561(Glycerolipid metabolism)//hsa00564(Glycerophospholipid metabolism)//	GO:0005783(endoplasmic reticulum)//GO:0016020(membrane)//GO:0016021(integral component of membrane)//GO:0005789(endoplasmic reticulum membrane)	GO:0005515(protein binding)//GO:0003841(1-acylglycerol-3-phosphate O-acyltransferase activity)	GO:0044255(cellular lipid metabolic process)//GO:0006654(phosphatidic acid biosynthetic process)//GO:0001961(positive regulation of cytokine-mediated signaling pathway)//GO:0016024(CDP-diacylglycerol biosynthetic process)//GO:0006644(phospholipid metabolic process)//GO:0019432(triglyceride biosynthetic process)//GO:0006112(energy reserve metabolic process)//GO:0046474(glycerophospholipid biosynth…
AGPAT2	ENSG00000169692	protein_coding	-	chr9:139567594-139581875	14281	4.51927	8.95808	72.0655	95.897	10555	1-AGPAT2|BSCL|BSCL1|LPAAB|LPAAT-beta	MIM:603100|HGNC:HGNC:325|Ensembl:ENSG00000169692|HPRD:04373|Vega:OTTHUMG00000020936	9	9q34.3	1-acylglycerol-3-phosphate O-acyltransferase 2	hsa00561(Glycerolipid metabolism)//hsa00564(Glycerophospholipid metabolism)//	GO:0005783(endoplasmic reticulum)//GO:0016021(integral component of membrane)//GO:0005789(endoplasmic reticulum membrane)	GO:0003841(1-acylglycerol-3-phosphate O-acyltransferase activity)	GO:0044255(cellular lipid metabolic process)//GO:0006644(phospholipid metabolic process)//GO:0001961(positive regulation of cytokine-mediated signaling pathway)//GO:0016024(CDP-diacylglycerol biosynthetic process)//GO:0006654(phosphatidic acid biosynthetic process)//GO:0044281(small molecule metabolic process)//GO:0019432(triglyceride biosynthetic process)//GO:0046474(glycerophospholipid biosynth…
AGPAT3	ENSG00000160216	protein_coding	+	chr21:45285066-45406417	121351	6.8452	6.86772	395.436	395.575	56894	LPAAT-GAMMA1|LPAAT3	MIM:614794|HGNC:HGNC:326|Ensembl:ENSG00000160216|HPRD:10637|Vega:OTTHUMG00000086892	21	21q22.3	1-acylglycerol-3-phosphate O-acyltransferase 3	hsa00561(Glycerolipid metabolism)//hsa00564(Glycerophospholipid metabolism)//	GO:0016021(integral component of membrane)//GO:0005635(nuclear envelope)//GO:0016020(membrane)//GO:0005789(endoplasmic reticulum membrane)//GO:0005886(plasma membrane)//GO:0005783(endoplasmic reticulum)	GO:0016746(transferase activity, transferring acyl groups)//GO:0003841(1-acylglycerol-3-phosphate O-acyltransferase activity)	GO:0044255(cellular lipid metabolic process)//GO:0006644(phospholipid metabolic process)//GO:0008152(metabolic process)//GO:0008654(phospholipid biosynthetic process)//GO:0016024(CDP-diacylglycerol biosynthetic process)//GO:0006654(phosphatidic acid biosynthetic process)//GO:0019432(triglyceride biosynthetic process)//GO:0046474(glycerophospholipid biosynthetic process)//GO:0044281(small molecule…
AGPAT4	ENSG00000026652	protein_coding	-	chr6:161551010-161695093	144083	4.40744	1.88194	371.414	185.256	56895	1-AGPAT4|LPAAT-delta|dJ473J16.2	MIM:614795|HGNC:HGNC:20885|Ensembl:ENSG00000026652|HPRD:12437|Vega:OTTHUMG00000015966	6	6q26	1-acylglycerol-3-phosphate O-acyltransferase 4	hsa00561(Glycerolipid metabolism)//hsa00564(Glycerophospholipid metabolism)//	GO:0016021(integral component of membrane)//GO:0005789(endoplasmic reticulum membrane)	GO:0005515(protein binding)//GO:0016746(transferase activity, transferring acyl groups)//GO:0003841(1-acylglycerol-3-phosphate O-acyltransferase activity)	GO:0044255(cellular lipid metabolic process)//GO:0006644(phospholipid metabolic process)//GO:0008152(metabolic process)//GO:0008654(phospholipid biosynthetic process)//GO:0016024(CDP-diacylglycerol biosynthetic process)//GO:0006654(phosphatidic acid biosynthetic process)//GO:0019432(triglyceride biosynthetic process)//GO:0046474(glycerophospholipid biosynthetic process)//GO:0044281(small molecule…
AGPAT5	ENSG00000155189	protein_coding	+	chr8:6565877-6617184	51307	25.5067	19.4222	1171.53	863.073	55326	1AGPAT5|LPAATE	MIM:614796|HGNC:HGNC:20886|HPRD:12438	8	8p23.1	1-acylglycerol-3-phosphate O-acyltransferase 5	hsa00561(Glycerolipid metabolism)//hsa00564(Glycerophospholipid metabolism)//	GO:0016021(integral component of membrane)//GO:0005739(mitochondrion)//GO:0005789(endoplasmic reticulum membrane)//GO:0005741(mitochondrial outer membrane)//GO:0005635(nuclear envelope)	GO:0005515(protein binding)//GO:0003841(1-acylglycerol-3-phosphate O-acyltransferase activity)	GO:0044255(cellular lipid metabolic process)//GO:0006644(phospholipid metabolic process)//GO:0008654(phospholipid biosynthetic process)//GO:0016024(CDP-diacylglycerol biosynthetic process)//GO:0006654(phosphatidic acid biosynthetic process)//GO:0002244(hematopoietic progenitor cell differentiation)//GO:0019432(triglyceride biosynthetic process)//GO:0046474(glycerophospholipid biosynthetic process…
AGPAT6	ENSG00000158669	protein_coding	+	chr8:41386724-41482520	95796	34.438	31.5502	773.318	818.394
AGPAT9	ENSG00000138678	protein_coding	+	chr4:84457066-84527028	69962	23.9496	14.0168	546.959	415.19
AGPS	ENSG00000018510	protein_coding	+	chr2:178092322-178408564	316242	26.7969	20.3096	2629.47	2014.93	8540	ADAP-S|ADAS|ADHAPS|ADPS|ALDHPSY|RCDP3	MIM:603051|HGNC:HGNC:327|Ensembl:ENSG00000018510|HPRD:04337|Vega:OTTHUMG00000132530	2	2q31.2	alkylglycerone phosphate synthase	hsa00565(Ether lipid metabolism)//	GO:0005777(peroxisome)//GO:0016020(membrane)//GO:0043231(intracellular membrane-bounded organelle)//GO:0005739(mitochondrion)//GO:0005782(peroxisomal matrix)//GO:0005730(nucleolus)//GO:0005778(peroxisomal membrane)	GO:0016614(oxidoreductase activity, acting on CH-OH group of donors)//GO:0005515(protein binding)//GO:0050660(flavin adenine dinucleotide binding)//GO:0008609(alkylglycerone-phosphate synthase activity)//GO:0071949(FAD binding)	GO:0044255(cellular lipid metabolic process)//GO:0008611(ether lipid biosynthetic process)//GO:0044281(small molecule metabolic process)//GO:0008610(lipid biosynthetic process)//GO:0055114(oxidation-reduction process)
AGR2	ENSG00000106541	protein_coding	-	chr7:16831434-16873057	41623	0	0	0	0	10551	AG2|GOB-4|HAG-2|HEL-S-116|PDIA17|XAG-2	MIM:606358|HGNC:HGNC:328|Ensembl:ENSG00000106541|HPRD:05896|Vega:OTTHUMG00000023446	7	7p21.3	anterior gradient 2, protein disulphide isomerase family member		GO:0005783(endoplasmic reticulum)//GO:0005739(mitochondrion)//GO:0005615(extracellular space)	GO:0005515(protein binding)//GO:0002162(dystroglycan binding)//GO:0005154(epidermal growth factor receptor binding)//GO:0042803(protein homodimerization activity)	GO:1903896(positive regulation of IRE1-mediated unfolded protein response)//GO:0010628(positive regulation of gene expression)//GO:0048546(digestive tract morphogenesis)//GO:0060480(lung goblet cell differentiation)//GO:0060548(negative regulation of cell death)//GO:0090004(positive regulation of establishment of protein localization to plasma membrane)//GO:0010811(positive regulation of cell-sub…
AGR3	ENSG00000173467	protein_coding	-	chr7:16899028-16921611	22583	0	0	0	0	155465	AG-3|AG3|BCMP11|HAG3|PDIA18|hAG-3	MIM:609482|HGNC:HGNC:24167|Ensembl:ENSG00000173467|HPRD:16545|Vega:OTTHUMG00000128411	7	7p21.1	anterior gradient 3, protein disulphide isomerase family member		GO:0005783(endoplasmic reticulum)//GO:0005575(cellular_component)	GO:0005515(protein binding)//GO:0002162(dystroglycan binding)	GO:0008150(biological_process)
AGRN	ENSG00000188157	protein_coding	+	chr1:955502-991496	35994	9.36974	6.42882	411.815	299.678	375790	CMS8|CMSPPD	MIM:103320|HGNC:HGNC:329|Ensembl:ENSG00000188157|HPRD:10550|Vega:OTTHUMG00000040778	1	1p36.33	agrin	hsa04512(ECM-receptor interaction)	GO:0005886(plasma membrane)//GO:0070062(extracellular exosome)//GO:0005576(extracellular region)//GO:0005796(Golgi lumen)//GO:0009986(cell surface)//GO:0016021(integral component of membrane)//GO:0043202(lysosomal lumen)//GO:0045202(synapse)//GO:0030054(cell junction)//GO:0005605(basal lamina)//GO:0031012(extracellular matrix)//GO:0005737(cytoplasm)	GO:0043236(laminin binding)//GO:0005200(structural constituent of cytoskeleton)//GO:0035374(chondroitin sulfate binding)//GO:0002162(dystroglycan binding)//GO:0033691(sialic acid binding)//GO:0030548(acetylcholine receptor regulator activity)//GO:0043395(heparan sulfate proteoglycan binding)//GO:0005515(protein binding)//GO:0005509(calcium ion binding)	GO:0043113(receptor clustering)//GO:0007213(G-protein coupled acetylcholine receptor signaling pathway)//GO:0045887(positive regulation of synaptic growth at neuromuscular junction)//GO:0005975(carbohydrate metabolic process)//GO:0006766(vitamin metabolic process)//GO:0006024(glycosaminoglycan biosynthetic process)//GO:0050808(synapse organization)//GO:0006027(glycosaminoglycan catabolic process)…
AGRP	ENSG00000159723	protein_coding	-	chr16:67515216-67521153	5937	0	0	0	0	181	AGRT|ART|ASIP2	MIM:602311|HGNC:HGNC:330|Ensembl:ENSG00000159723|HPRD:09079|Vega:OTTHUMG00000137509	16	16q22	agouti related neuropeptide	hsa04920(Adipocytokine signaling pathway)	GO:0070062(extracellular exosome)//GO:0005615(extracellular space)//GO:0005796(Golgi lumen)//GO:0043025(neuronal cell body)	GO:0005102(receptor binding)//GO:0005184(neuropeptide hormone activity)	GO:0009648(photoperiodism)//GO:0042755(eating behavior)//GO:0060259(regulation of feeding behavior)//GO:0008343(adult feeding behavior)//GO:0060135(maternal process involved in female pregnancy)//GO:0007631(feeding behavior)//GO:0007218(neuropeptide signaling pathway)//GO:0032868(response to insulin)//GO:0007623(circadian rhythm)//GO:0009755(hormone-mediated signaling pathway)//GO:2000253(positiv…
AGT	ENSG00000135744	protein_coding	-	chr1:230838268-230937749	99481	0.133297	0.0395093	3.69567	1.08974	183	ANHU|SERPINA8	MIM:106150|HGNC:HGNC:333|Ensembl:ENSG00000135744|HPRD:00106|Vega:OTTHUMG00000037757	1	1q42.2	angiotensinogen	hsa04614(Renin-angiotensin system)//	GO:0072562(blood microparticle)//GO:0070062(extracellular exosome)//GO:0005576(extracellular region)//GO:0005615(extracellular space)//GO:0005737(cytoplasm)	GO:0008083(growth factor activity)//GO:0031703(type 2 angiotensin receptor binding)//GO:0031702(type 1 angiotensin receptor binding)//GO:0004867(serine-type endopeptidase inhibitor activity)//GO:0017080(sodium channel regulator activity)//GO:0016176(superoxide-generating NADPH oxidase activator activity)//GO:0005515(protein binding)//GO:0005179(hormone activity)	GO:1901201(regulation of extracellular matrix assembly)//GO:0042311(vasodilation)//GO:0051403(stress-activated MAPK cascade)//GO:0002018(renin-angiotensin regulation of aldosterone production)//GO:0003014(renal system process)//GO:0010595(positive regulation of endothelial cell migration)//GO:2001238(positive regulation of extrinsic apoptotic signaling pathway)//GO:0001658(branching involved in u…
AGTPBP1	ENSG00000135049	protein_coding	-	chr9:88161454-88356944	195490	55.4151	31.1555	2807.78	1641.15	23287	CCP1|NNA1	MIM:606830|HGNC:HGNC:17258|Ensembl:ENSG00000135049|HPRD:08442|Vega:OTTHUMG00000020124	9	9q21.33	ATP/GTP binding protein 1		GO:0005634(nucleus)//GO:0005739(mitochondrion)//GO:0005737(cytoplasm)//GO:0005829(cytosol)	GO:0008270(zinc ion binding)//GO:0015631(tubulin binding)//GO:0004181(metallocarboxypeptidase activity)	GO:0007628(adult walking behavior)//GO:0035610(protein side chain deglutamylation)//GO:0060041(retina development in camera-type eye)//GO:0021772(olfactory bulb development)//GO:0050905(neuromuscular process)//GO:0042133(neurotransmitter metabolic process)//GO:0007005(mitochondrion organization)//GO:0035609(C-terminal protein deglutamylation)//GO:0001754(eye photoreceptor cell differentiation)//G…
AGTR1	ENSG00000144891	protein_coding	+	chr3:148415570-148460795	45225	0	0	0	0	185	AG2S|AGTR1B|AT1|AT1AR|AT1B|AT1BR|AT1R|AT2R1|HAT1R	MIM:106165|HGNC:HGNC:336|Ensembl:ENSG00000144891|HPRD:00107|Vega:OTTHUMG00000159503	3	3q24	angiotensin II receptor type 1	hsa04020(Calcium signaling pathway)//hsa04022(cGMP-PKG signaling pathway)//	GO:0005622(intracellular)//GO:0016021(integral component of membrane)//GO:0005887(integral component of plasma membrane)//GO:0005886(plasma membrane)//GO:0005829(cytosol)	GO:0004945(angiotensin type II receptor activity)//GO:0001596(angiotensin type I receptor activity)//GO:0046982(protein heterodimerization activity)//GO:0031711(bradykinin receptor binding)//GO:0005515(protein binding)	GO:0034374(low-density lipoprotein particle remodeling)//GO:0032270(positive regulation of cellular protein metabolic process)//GO:0050727(regulation of inflammatory response)//GO:0033864(positive regulation of NAD(P)H oxidase activity)//GO:0051482(positive regulation of cytosolic calcium ion concentration involved in phospholipase C-activating G-protein coupled signaling pathway)//GO:0032430(pos…
AGTR2	ENSG00000180772	protein_coding	+	chrX:115301974-115306225	4251	0	0	0	0	186	AT2|ATGR2|MRX88	MIM:300034|HGNC:HGNC:338|Ensembl:ENSG00000180772|HPRD:02071|Vega:OTTHUMG00000022243	X	Xq22-q23	angiotensin II receptor type 2	hsa04080(Neuroactive ligand-receptor interaction)//hsa04261(Adrenergic signaling in cardiomyocytes)//hsa04614(Renin-angiotensin system)	GO:0005886(plasma membrane)//GO:0005887(integral component of plasma membrane)//GO:0005576(extracellular region)//GO:0048471(perinuclear region of cytoplasm)	GO:0004945(angiotensin type II receptor activity)//GO:0017046(peptide hormone binding)//GO:0048019(receptor antagonist activity)//GO:0008134(transcription factor binding)//GO:0005515(protein binding)	GO:0050715(positive regulation of cytokine secretion)//GO:0010459(negative regulation of heart rate)//GO:2001238(positive regulation of extrinsic apoptotic signaling pathway)//GO:0051387(negative regulation of neurotrophin TRK receptor signaling pathway)//GO:0007166(cell surface receptor signaling pathway)//GO:0002018(renin-angiotensin regulation of aldosterone production)//GO:0045893(positive re…
AGTRAP	ENSG00000177674	protein_coding	+	chr1:11796140-11814859	18719	9.58531	2.40774	104.403	28.3332	57085	ATRAP	MIM:608729|HGNC:HGNC:13539|Ensembl:ENSG00000177674|HPRD:16379|Vega:OTTHUMG00000002230	1	1p36.22	angiotensin II receptor associated protein		GO:0005886(plasma membrane)//GO:0030659(cytoplasmic vesicle membrane)//GO:0005938(cell cortex)//GO:0005789(endoplasmic reticulum membrane)//GO:0016021(integral component of membrane)//GO:0043231(intracellular membrane-bounded organelle)//GO:0000139(Golgi membrane)//GO:0005654(nucleoplasm)//GO:0005737(cytoplasm)	GO:0004945(angiotensin type II receptor activity)//GO:0005515(protein binding)	GO:0001666(response to hypoxia)//GO:0038166(angiotensin-activated signaling pathway)//GO:0008217(regulation of blood pressure)
AGXT	ENSG00000172482	protein_coding	+	chr2:241807895-241819919	12024	0	0	0	0	189	AGT|AGT1|AGXT1|PH1|SPAT|SPT|TLH6	MIM:604285|HGNC:HGNC:341|Ensembl:ENSG00000172482|HPRD:05048|Vega:OTTHUMG00000133354	2	2q37.3	alanine-glyoxylate aminotransferase	hsa00250(Alanine, aspartate and glutamate metabolism)//hsa00260(Glycine, serine and threonine metabolism)//hsa00630(Glyoxylate and dicarboxylate metabolism)//	GO:0005777(peroxisome)//GO:0005759(mitochondrial matrix)//GO:0005782(peroxisomal matrix)	GO:0004760(serine-pyruvate transaminase activity)//GO:0008453(alanine-glyoxylate transaminase activity)//GO:0042803(protein homodimerization activity)//GO:0005102(receptor binding)//GO:0030170(pyridoxal phosphate binding)//GO:0008483(transaminase activity)//GO:0043621(protein self-association)//GO:0005515(protein binding)//GO:0016597(amino acid binding)	GO:0044281(small molecule metabolic process)//GO:0009436(glyoxylate catabolic process)//GO:0051591(response to cAMP)//GO:0046724(oxalic acid secretion)//GO:0042866(pyruvate biosynthetic process)//GO:0019448(L-cysteine catabolic process)//GO:0046487(glyoxylate metabolic process)//GO:0007219(Notch signaling pathway)//GO:0019265(glycine biosynthetic process, by transamination of glyoxylate)//GO:0034…
AGXT2	ENSG00000113492	protein_coding	-	chr5:34998205-35048198	49993	0	0	0	0	64902	AGT2|DAIBAT	MIM:612471|HGNC:HGNC:14412|Ensembl:ENSG00000113492|HPRD:10638|Vega:OTTHUMG00000090788	5	5p13	alanine--glyoxylate aminotransferase 2	hsa00250(Alanine, aspartate and glutamate metabolism)//hsa00260(Glycine, serine and threonine metabolism)//hsa00270(Cysteine and methionine metabolism)//hsa00280(Valine, leucine and isoleucine degradation)//	GO:0005739(mitochondrion)//GO:0005759(mitochondrial matrix)	GO:0030170(pyridoxal phosphate binding)//GO:0047305((R)-3-amino-2-methylpropionate-pyruvate transaminase activity)//GO:0008453(alanine-glyoxylate transaminase activity)//GO:0042802(identical protein binding)//GO:0016223(beta-alanine-pyruvate transaminase activity)	GO:0044281(small molecule metabolic process)//GO:0045429(positive regulation of nitric oxide biosynthetic process)//GO:0055086(nucleobase-containing small molecule metabolic process)//GO:0046135(pyrimidine nucleoside catabolic process)//GO:0046487(glyoxylate metabolic process)//GO:0019265(glycine biosynthetic process, by transamination of glyoxylate)//GO:0006206(pyrimidine nucleobase metabolic pr…
AHCTF1	ENSG00000153207	protein_coding	-	chr1:247002399-247095280	92881	27.4593	21.5471	2203.54	2072.68	25909	ELYS|MST108|MSTP108|TMBS62	MIM:610853|HGNC:HGNC:24618|Ensembl:ENSG00000153207|HPRD:09935|Vega:OTTHUMG00000040706	1	1q44	AT-hook containing transcription factor 1		GO:0070062(extracellular exosome)//GO:0034399(nuclear periphery)//GO:0031965(nuclear membrane)//GO:0031080(nuclear pore outer ring)//GO:0005829(cytosol)//GO:0016363(nuclear matrix)//GO:0005643(nuclear pore)//GO:0000785(chromatin)//GO:0005654(nucleoplasm)//GO:0005634(nucleus)//GO:0000777(condensed chromosome kinetochore)	GO:0003677(DNA binding)//GO:0003700(transcription factor activity, sequence-specific DNA binding)	GO:0000910(cytokinesis)//GO:0051028(mRNA transport)//GO:0000278(mitotic cell cycle)//GO:0007264(small GTPase mediated signal transduction)//GO:0051292(nuclear pore complex assembly)//GO:0015031(protein transport)//GO:0006355(regulation of transcription, DNA-templated)
AHCY	ENSG00000101444	protein_coding	-	chr20:32782374-32899608	117234	93.8589	165.678	2353.19	4261.97	191	SAHH|adoHcyase	MIM:180960|HGNC:HGNC:343|Ensembl:ENSG00000101444|HPRD:01621|Vega:OTTHUMG00000140098	20	20q11.22	adenosylhomocysteinase	hsa00270(Cysteine and methionine metabolism)//	GO:0070062(extracellular exosome)//GO:0043005(neuron projection)//GO:0005829(cytosol)//GO:0042470(melanosome)//GO:0005634(nucleus)//GO:0005737(cytoplasm)	GO:0051287(NAD binding)//GO:0005515(protein binding)//GO:0030554(adenyl nucleotide binding)//GO:0042802(identical protein binding)//GO:0004013(adenosylhomocysteinase activity)	GO:0033353(S-adenosylmethionine cycle)//GO:0042745(circadian sleep/wake cycle)//GO:0006730(one-carbon metabolic process)//GO:0001666(response to hypoxia)//GO:0034641(cellular nitrogen compound metabolic process)//GO:0071268(homocysteine biosynthetic process)//GO:0001887(selenium compound metabolic process)//GO:0019510(S-adenosylhomocysteine catabolic process)//GO:0007584(response to nutrient)//GO…
AHCYL1	ENSG00000168710	protein_coding	+	chr1:110527307-110566357	39050	59.6369	61.7834	2999.03	3098.13	10768	DCAL|IRBIT|PPP1R78|PRO0233|XPVKONA	MIM:607826|HGNC:HGNC:344|Ensembl:ENSG00000168710|HPRD:07613|Vega:OTTHUMG00000011652	1	1p13.2	adenosylhomocysteinase like 1	hsa00270(Cysteine and methionine metabolism)//	GO:0070062(extracellular exosome)//GO:0005789(endoplasmic reticulum membrane)//GO:0016324(apical plasma membrane)//GO:0005737(cytoplasm)//GO:0005829(cytosol)	GO:0003723(RNA binding)//GO:0005515(protein binding)//GO:0004013(adenosylhomocysteinase activity)	GO:0042045(epithelial fluid transport)//GO:0031440(regulation of mRNA 3'-end processing)//GO:0061337(cardiac conduction)//GO:0006730(one-carbon metabolic process)//GO:1903779(regulation of cardiac conduction)//GO:0044070(regulation of anion transport)//GO:0010765(positive regulation of sodium ion transport)//GO:0008150(biological_process)//GO:0038166(angiotensin-activated signaling pathway)//GO:0…
AHCYL2	ENSG00000158467	protein_coding	+	chr7:128864863-129070052	205189	6.59595	6.26603	215.273	159.102	23382	ADOHCYASE3|IRBIT2	MIM:616520|HGNC:HGNC:22204|Ensembl:ENSG00000158467|HPRD:11113|Vega:OTTHUMG00000157677	7	7q32.1	adenosylhomocysteinase like 2	hsa00270(Cysteine and methionine metabolism)//	GO:0005783(endoplasmic reticulum)//GO:0043005(neuron projection)//GO:0005829(cytosol)	GO:0005515(protein binding)//GO:0004013(adenosylhomocysteinase activity)	GO:0006730(one-carbon metabolic process)//GO:0033353(S-adenosylmethionine cycle)
AHDC1	ENSG00000126705	protein_coding	-	chr1:27860545-27930942	70397	1.47802	0.582123	119.185	46.8588	27245	MRD25	MIM:615790|HGNC:HGNC:25230|Ensembl:ENSG00000126705|HPRD:10885|Vega:OTTHUMG00000003398	1	1p36.13	AT-hook DNA binding motif containing 1			GO:0003677(DNA binding)
AHI1	ENSG00000135541	protein_coding	-	chr6:135604669-136037193	432524	58.6504	43.1181	1652.89	446.793	54806	AHI-1|JBTS3|ORF1|dJ71N10.1	MIM:608894|HGNC:HGNC:21575|Ensembl:ENSG00000135541|HPRD:10597|Vega:OTTHUMG00000015631	6	6q23.3	Abelson helper integration site 1		GO:0005929(cilium)//GO:0036038(TCTN-B9D complex)//GO:0005912(adherens junction)//GO:0001750(photoreceptor outer segment)//GO:0005829(cytosol)//GO:0005813(centrosome)//GO:0005814(centriole)//GO:0072372(primary cilium)//GO:0031513(nonmotile primary cilium)//GO:0036064(ciliary basal body)//GO:0005911(cell-cell junction)	GO:0005515(protein binding)//GO:0042802(identical protein binding)	GO:0010842(retina layer formation)//GO:0042384(cilium assembly)//GO:0007169(transmembrane receptor protein tyrosine kinase signaling pathway)//GO:0002092(positive regulation of receptor internalization)//GO:0039008(pronephric nephron tubule morphogenesis)//GO:0001738(morphogenesis of a polarized epithelium)//GO:0016192(vesicle-mediated transport)//GO:0043066(negative regulation of apoptotic proce…
AHNAK	ENSG00000124942	protein_coding	-	chr11:62201015-62323707	122692	9.4091	4.94808	2292.24	1049.42	79026	AHNAKRS	MIM:103390|HGNC:HGNC:347|Ensembl:ENSG00000124942|HPRD:14684|Vega:OTTHUMG00000167558	11	11q12.2	AHNAK nucleoprotein		GO:0005886(plasma membrane)//GO:0031982(vesicle)//GO:0043034(costamere)//GO:0016020(membrane)//GO:0015629(actin cytoskeleton)//GO:0005829(cytosol)//GO:0005765(lysosomal membrane)//GO:0070062(extracellular exosome)//GO:0005737(cytoplasm)//GO:0045121(membrane raft)//GO:0044291(cell-cell contact zone)//GO:0030315(T-tubule)//GO:0005634(nucleus)//GO:0005925(focal adhesion)//GO:0042383(sarcolemma)	GO:0044822(poly(A) RNA binding)//GO:0097493(structural molecule activity conferring elasticity)//GO:0005515(protein binding)//GO:0044548(S100 protein binding)	GO:1901385(regulation of voltage-gated calcium channel activity)//GO:0051259(protein oligomerization)//GO:0043484(regulation of RNA splicing)
AHNAK2	ENSG00000185567	protein_coding	-	chr14:105403580-105444694	41114	1.69796	1.04962	108.098	44.6793	113146	C14orf78	MIM:608570|HGNC:HGNC:20125|Ensembl:ENSG00000185567|Vega:OTTHUMG00000170765	14	14q32.33	AHNAK nucleoprotein 2		GO:0030018(Z disc)//GO:0005886(plasma membrane)//GO:0030659(cytoplasmic vesicle membrane)//GO:0043034(costamere)//GO:0042383(sarcolemma)//GO:0030315(T-tubule)//GO:0005634(nucleus)//GO:0005737(cytoplasm)	GO:0005515(protein binding)	GO:0001778(plasma membrane repair)
AHR	ENSG00000106546	protein_coding	+	chr7:17319457-17385776	66319	0.497355	0.287004	39.7284	22.8845	196	bHLHe76	MIM:600253|HGNC:HGNC:348|Ensembl:ENSG00000106546|HPRD:02596|Vega:OTTHUMG00000149967	7	7p15	aryl hydrocarbon receptor		GO:0005634(nucleus)//GO:0005667(transcription factor complex)//GO:0034753(nuclear aryl hydrocarbon receptor complex)//GO:0005654(nucleoplasm)//GO:0034752(cytosolic aryl hydrocarbon receptor complex)//GO:0005737(cytoplasm)	GO:0035326(enhancer binding)//GO:0003700(transcription factor activity, sequence-specific DNA binding)//GO:0043565(sequence-specific DNA binding)//GO:0004879(RNA polymerase II transcription factor activity, ligand-activated sequence-specific DNA binding)//GO:0044212(transcription regulatory region DNA binding)//GO:0051879(Hsp90 protein binding)//GO:0070888(E-box binding)//GO:0008134(transcription…	GO:0032922(circadian regulation of gene expression)//GO:0009410(response to xenobiotic stimulus)//GO:0000122(negative regulation of transcription from RNA polymerase II promoter)//GO:0006805(xenobiotic metabolic process)//GO:0045893(positive regulation of transcription, DNA-templated)//GO:0045899(positive regulation of RNA polymerase II transcriptional preinitiation complex assembly)//GO:0030850(…
AHRR	ENSG00000063438	protein_coding	+	chr5:271735-438406	166671	8.70565	3.63913	472.121	212.499	57491	AHH|AHHR|bHLHe77	MIM:606517|HGNC:HGNC:346|Ensembl:ENSG00000063438|HPRD:07356|Vega:OTTHUMG00000162171	5	5p15.3	aryl-hydrocarbon receptor repressor		GO:0034753(nuclear aryl hydrocarbon receptor complex)//GO:0005737(cytoplasm)	GO:0046983(protein dimerization activity)//GO:0003677(DNA binding)//GO:0001191(transcriptional repressor activity, RNA polymerase II transcription factor binding)	GO:0009410(response to xenobiotic stimulus)//GO:0006351(transcription, DNA-templated)//GO:0045944(positive regulation of transcription from RNA polymerase II promoter)//GO:0000122(negative regulation of transcription from RNA polymerase II promoter)//GO:0006355(regulation of transcription, DNA-templated)
AHSA1	ENSG00000100591	protein_coding	+	chr14:77893017-77935817	42800	313.128	447.532	1688.92	2599.03	10598	AHA1|C14orf3|p38	MIM:608466|HGNC:HGNC:1189|Ensembl:ENSG00000100591|HPRD:09768|Vega:OTTHUMG00000171539	14	14q24	AHA1, activator of heat shock 90kDa protein ATPase homolog 1 (yeast)		GO:0005783(endoplasmic reticulum)//GO:0070062(extracellular exosome)//GO:0005737(cytoplasm)//GO:0005829(cytosol)	GO:0051087(chaperone binding)//GO:0005515(protein binding)//GO:0001671(ATPase activator activity)	GO:0032781(positive regulation of ATPase activity)//GO:0006950(response to stress)
AHSA2	ENSG00000173209	protein_coding	+	chr2:61404552-61697904	293352	108.993	68.7781	2576.8	1729.42	130872	Hch1	HGNC:HGNC:20437|Ensembl:ENSG00000173209|HPRD:16479|Vega:OTTHUMG00000129437	2	2p15	AHA1, activator of heat shock 90kDa protein ATPase homolog 2 (yeast)			GO:0051087(chaperone binding)//GO:0005515(protein binding)//GO:0001671(ATPase activator activity)	GO:0032781(positive regulation of ATPase activity)
AHSG	ENSG00000145192	protein_coding	+	chr3:186330711-186339107	8396	0	0	0	0	197	A2HS|AHS|FETUA|HSGA	MIM:138680|HGNC:HGNC:349|Ensembl:ENSG00000145192|HPRD:00727|Vega:OTTHUMG00000156605	3	3q27	alpha-2-HS-glycoprotein		GO:0031012(extracellular matrix)//GO:0070062(extracellular exosome)//GO:0005576(extracellular region)//GO:0005615(extracellular space)//GO:0072562(blood microparticle)	GO:0019210(kinase inhibitor activity)//GO:0004866(endopeptidase inhibitor activity)//GO:0004869(cysteine-type endopeptidase inhibitor activity)	GO:0042326(negative regulation of phosphorylation)//GO:0030500(regulation of bone mineralization)//GO:0006907(pinocytosis)//GO:0046627(negative regulation of insulin receptor signaling pathway)//GO:0001501(skeletal system development)//GO:0006953(acute-phase response)//GO:0070168(negative regulation of biomineral tissue development)//GO:0050727(regulation of inflammatory response)//GO:0001503(oss…
AHSP	ENSG00000169877	protein_coding	+	chr16:31539184-31540124	940	0	0	0	0	51327	EDRF|ERAF	MIM:605821|HGNC:HGNC:18075|Ensembl:ENSG00000169877|HPRD:12052|Vega:OTTHUMG00000132461	16	16p11.2	alpha hemoglobin stabilizing protein		GO:0005833(hemoglobin complex)	GO:0030492(hemoglobin binding)//GO:0005515(protein binding)//GO:0051082(unfolded protein binding)	GO:0030097(hemopoiesis)//GO:0020027(hemoglobin metabolic process)//GO:0050821(protein stabilization)//GO:0006457(protein folding)
AICDA	ENSG00000111732	protein_coding	-	chr12:8754761-8765467	10706	0	0	0	0	57379	AID|ARP2|CDA2|HEL-S-284|HIGM2	MIM:605257|HGNC:HGNC:13203|Ensembl:ENSG00000111732|HPRD:05585|Vega:OTTHUMG00000168676	12	12p13	activation-induced cytidine deaminase	hsa04672(Intestinal immune network for IgA production)//hsa05340(Primary immunodeficiency)	GO:0005634(nucleus)//GO:0000178(exosome (RNase complex))//GO:0005737(cytoplasm)	GO:0005515(protein binding)//GO:0008270(zinc ion binding)//GO:0004126(cytidine deaminase activity)//GO:0031625(ubiquitin protein ligase binding)//GO:0016814(hydrolase activity, acting on carbon-nitrogen (but not peptide) bonds, in cyclic amidines)	GO:0008152(metabolic process)//GO:0016446(somatic hypermutation of immunoglobulin genes)//GO:0080111(DNA demethylation)//GO:0045190(isotype switching)//GO:0030183(B cell differentiation)//GO:0090310(negative regulation of methylation-dependent chromatin silencing)//GO:0006397(mRNA processing)//GO:0016445(somatic diversification of immunoglobulins)//GO:0009972(cytidine deamination)//GO:0071222(cel…
AIDA	ENSG00000186063	protein_coding	-	chr1:222841354-222946483	105129	27.5849	18.3486	785.329	652.753	64853	C1orf80	MIM:612375|HGNC:HGNC:25761|Ensembl:ENSG00000186063|HPRD:07798|Vega:OTTHUMG00000037653	1	1q41	axin interactor, dorsalization associated		GO:0005575(cellular_component)//GO:0005737(cytoplasm)	GO:0005515(protein binding)//GO:0019904(protein domain specific binding)	GO:0009953(dorsal/ventral pattern formation)//GO:0046329(negative regulation of JNK cascade)//GO:0043508(negative regulation of JUN kinase activity)//GO:0043496(regulation of protein homodimerization activity)
AIF1	ENSG00000204472	protein_coding	+	chr6:31582960-31584798	1838	0.725568	1.46526	8.31525	6.53843	199	AIF-1|IBA1|IRT-1|IRT1	MIM:601833|HGNC:HGNC:352|Ensembl:ENSG00000204472|HPRD:03496|Vega:OTTHUMG00000031246	6	6p21.3	allograft inflammatory factor 1		GO:0001891(phagocytic cup)//GO:0030027(lamellipodium)//GO:0043204(perikaryon)//GO:0048471(perinuclear region of cytoplasm)//GO:0005829(cytosol)//GO:0005884(actin filament)//GO:0005634(nucleus)//GO:0032587(ruffle membrane)//GO:0005737(cytoplasm)	GO:0003674(molecular_function)//GO:0051015(actin filament binding)//GO:0005509(calcium ion binding)	GO:0071673(positive regulation of smooth muscle cell chemotaxis)//GO:0014739(positive regulation of muscle hyperplasia)//GO:0016601(Rac protein signal transduction)//GO:0071447(cellular response to hydroperoxide)//GO:0071315(cellular response to morphine)//GO:0051602(response to electrical stimulus)//GO:0043066(negative regulation of apoptotic process)//GO:0071672(negative regulation of smooth mu…
AIF1L	ENSG00000126878	protein_coding	+	chr9:133971862-133998539	26677	14.2011	13.849	593.154	572.113	83543	C9orf58|IBA2	HGNC:HGNC:28904|Ensembl:ENSG00000126878|HPRD:12967|Vega:OTTHUMG00000020817	9	9q34.13-q34.3	allograft inflammatory factor 1-like		GO:0015629(actin cytoskeleton)//GO:0043234(protein complex)//GO:0005884(actin filament)//GO:0070062(extracellular exosome)//GO:0005737(cytoplasm)//GO:0032587(ruffle membrane)//GO:0005925(focal adhesion)	GO:0051015(actin filament binding)//GO:0005509(calcium ion binding)
AIFM1	ENSG00000156709	protein_coding	-	chrX:129263336-129299861	36525	24.3867	52.504	476.741	671.279	9131	AIF|CMT2D|CMTX4|COWCK|COXPD6|DFNX5|NADMR|NAMSD|PDCD8	MIM:300169|MIM:310490|HGNC:HGNC:8768|Ensembl:ENSG00000156709|HPRD:02161|Vega:OTTHUMG00000022392	X	Xq26.1	apoptosis inducing factor, mitochondria associated 1	hsa04210(Apoptosis)	GO:0005743(mitochondrial inner membrane)//GO:0005758(mitochondrial intermembrane space)//GO:0005623(cell)//GO:0048471(perinuclear region of cytoplasm)//GO:0005829(cytosol)//GO:0005739(mitochondrion)//GO:0005634(nucleus)	GO:0046983(protein dimerization activity)//GO:0016491(oxidoreductase activity)//GO:0009055(electron carrier activity)//GO:0016651(oxidoreductase activity, acting on NAD(P)H)//GO:0016174(NAD(P)H oxidase activity)//GO:0071949(FAD binding)//GO:0050660(flavin adenine dinucleotide binding)//GO:0005515(protein binding)//GO:0003677(DNA binding)	GO:0055114(oxidation-reduction process)//GO:0032981(mitochondrial respiratory chain complex I assembly)//GO:0070059(intrinsic apoptotic signaling pathway in response to endoplasmic reticulum stress)//GO:1904045(cellular response to aldosterone)//GO:0051402(neuron apoptotic process)//GO:0030261(chromosome condensation)//GO:0009636(response to toxic substance)//GO:0043525(positive regulation of neu…
AIFM2	ENSG00000042286	protein_coding	-	chr10:71812551-71892690	80139	0.0460286	0	1.84783	0	84883	AMID|PRG3	MIM:605159|HGNC:HGNC:21411|Ensembl:ENSG00000042286|HPRD:09797|Vega:OTTHUMG00000018398	10	10q22.1	apoptosis inducing factor, mitochondria associated 2		GO:0016021(integral component of membrane)//GO:0005811(lipid particle)//GO:0005829(cytosol)//GO:0005739(mitochondrion)//GO:0005741(mitochondrial outer membrane)//GO:0005615(extracellular space)//GO:0005737(cytoplasm)	GO:0004174(electron-transferring-flavoprotein dehydrogenase activity)//GO:0050660(flavin adenine dinucleotide binding)//GO:0003677(DNA binding)	GO:0055114(oxidation-reduction process)//GO:0043065(positive regulation of apoptotic process)//GO:0008637(apoptotic mitochondrial changes)
AIFM3	ENSG00000183773	protein_coding	+	chr22:21319395-21353327	33932	0	0	0	0	150209	AIFL	HGNC:HGNC:26398|Ensembl:ENSG00000183773|HPRD:08085|Vega:OTTHUMG00000150804	22	22q11.21	apoptosis inducing factor, mitochondria associated 3		GO:0005783(endoplasmic reticulum)//GO:0005634(nucleus)//GO:0005743(mitochondrial inner membrane)//GO:0005739(mitochondrion)	GO:0051537(2 iron, 2 sulfur cluster binding)//GO:0050660(flavin adenine dinucleotide binding)//GO:0016491(oxidoreductase activity)//GO:0046872(metal ion binding)	GO:0055114(oxidation-reduction process)//GO:0045454(cell redox homeostasis)//GO:0097194(execution phase of apoptosis)
AIG1	ENSG00000146416	protein_coding	+	chr6:143381632-143661441	279809	23.7499	46.8295	491.524	670.189	51390	AIG-1|dJ95L4.1	MIM:608514|HGNC:HGNC:21607|Ensembl:ENSG00000146416|HPRD:16346|Vega:OTTHUMG00000015721	6	6q24.2	androgen-induced 1		GO:0016021(integral component of membrane)	GO:0005515(protein binding)
AIM1	ENSG00000112297	protein_coding	+	chr6:106959729-107018326	58597	1.16113	0.0339372	20.3262	3.26922	202	CRYBG1|ST4	MIM:601797|HGNC:HGNC:356|Ensembl:ENSG00000112297|HPRD:18576|Vega:OTTHUMG00000015302	6	6q21	absent in melanoma 1		GO:0005575(cellular_component)	GO:0003674(molecular_function)//GO:0030246(carbohydrate binding)	GO:0008150(biological_process)
AIM1L	ENSG00000176092	protein_coding	-	chr1:26648349-26680621	32272	2.37435	0.0377298	10.1631	1.08974	55057	CRYBG2	HGNC:HGNC:17295|Ensembl:ENSG00000176092|HPRD:09794	1	1p36.11	absent in melanoma 1-like			GO:0030246(carbohydrate binding)
AIM2	ENSG00000163568	protein_coding	-	chr1:159032273-159116886	84613	0	0.128401	0	1.08974	9447	PYHIN4	MIM:604578|HGNC:HGNC:357|Ensembl:ENSG00000163568|HPRD:05202|Vega:OTTHUMG00000037183	1	1q22	absent in melanoma 2	hsa04623(Cytosolic DNA-sensing pathway)	GO:0005634(nucleus)//GO:0097169(AIM2 inflammasome complex)//GO:0005737(cytoplasm)//GO:0005829(cytosol)	GO:0005515(protein binding)//GO:0042802(identical protein binding)//GO:0003690(double-stranded DNA binding)	GO:0050702(interleukin-1 beta secretion)//GO:0032088(negative regulation of NF-kappaB transcription factor activity)//GO:0045087(innate immune response)//GO:0035872(nucleotide-binding domain, leucine rich repeat containing receptor signaling pathway)//GO:0070269(pyroptosis)//GO:2001056(positive regulation of cysteine-type endopeptidase activity)//GO:0050718(positive regulation of interleukin-1 be…
AIMP1	ENSG00000164022	protein_coding	+	chr4:106962755-107270383	307628	206.735	299.168	3608.82	4641.2	9255	EMAP2|EMAPII|HLD3|SCYE1|p43	MIM:603605|HGNC:HGNC:10648|Ensembl:ENSG00000164022|HPRD:04676|Vega:OTTHUMG00000131217	4	4q24	aminoacyl tRNA synthetase complex-interacting multifunctional protein 1		GO:0009986(cell surface)//GO:0030133(transport vesicle)//GO:0016020(membrane)//GO:0005794(Golgi apparatus)//GO:0005829(cytosol)//GO:0017101(aminoacyl-tRNA synthetase multienzyme complex)//GO:0005783(endoplasmic reticulum)//GO:0005634(nucleus)//GO:0005615(extracellular space)//GO:0005737(cytoplasm)	GO:0051020(GTPase binding)//GO:0005515(protein binding)//GO:0005125(cytokine activity)//GO:0000049(tRNA binding)//GO:0042803(protein homodimerization activity)	GO:0006954(inflammatory response)//GO:0010467(gene expression)//GO:0044281(small molecule metabolic process)//GO:0007267(cell-cell signaling)//GO:0009611(response to wounding)//GO:0006418(tRNA aminoacylation for protein translation)//GO:0007155(cell adhesion)//GO:0006006(glucose metabolic process)//GO:0001887(selenium compound metabolic process)//GO:0001937(negative regulation of endothelial cell…
AIMP2	ENSG00000106305	protein_coding	+	chr7:6048875-6098861	49986	5.76876	26.1348	79.4568	284.422	7965	JTV-1|JTV1|P38|PRO0992	MIM:600859|HGNC:HGNC:20609|Ensembl:ENSG00000106305|HPRD:02915|Vega:OTTHUMG00000122077	7	7p22	aminoacyl tRNA synthetase complex-interacting multifunctional protein 2		GO:0016020(membrane)//GO:0005634(nucleus)//GO:0005829(cytosol)	GO:0005515(protein binding)	GO:0006418(tRNA aminoacylation for protein translation)//GO:0044281(small molecule metabolic process)//GO:1901216(positive regulation of neuron death)//GO:0031398(positive regulation of protein ubiquitination)//GO:0010467(gene expression)//GO:0001887(selenium compound metabolic process)//GO:0060510(Type II pneumocyte differentiation)//GO:0008285(negative regulation of cell proliferation)//GO:0034…
[truncated: 19,524 more rows]

## Sheet: HOIP+HOIL-1L vs Control
	RNA-seq (mRNA part) HOIP+HOIL-1L vs Control, Related to Fig. 7a-c, e
						FPKM Values		Counts		Annotations
gene_short_name	gene_id	biotype	strand	locus	Length	HOIP+HOIL-1L_FPKM	Control_FPKM	HOIP+HOIL-1L_count	Control_count	GeneID	Synonyms	dbXrefs	chromosome	map_location	description	pathway	GO-CC	GO-MF	GO-BP
[truncated: 20,308 more rows]

## Sheet: lncRNA HOIP+HOIL-1L vs Control
	RNA-seq (lncRNA part) HOIP+HOIL-1L vs Control, Related to Fig. 7f
							FPKM Values		Counts		Annotations
[truncated: 97,287 more rows]
