# Supplementary material for: Hypoxia regulates overall mRNA homeostasis by inducing Met1-linked linear ubiquitination of AGO2 in cancer cells
Source: Nat Commun. 2021 Sep 13;12:5416. doi: 10.1038/s41467-021-25739-5 (PMC8438024; doi:10.1038/s41467-021-25739-5)
Supplement: Supplementary file 5 — Supplementary Data 4 [file 41467_2021_25739_MOESM5_ESM.xlsx]

## Sheet: One replicate
Proteome profiles associated with AGO2 under hypoxia stress, related to Fig. 2a
(N, Normoxia; H, hypoxia)
Protein Group	Protein ID	Accession	-10lgP	Coverage (%)	Coverage (%) N	Coverage (%) H	Area N	Area H	#Peptides	#Unique	#Spec N	#Spec H	PTM	Avg. Mass	Description
1	3	sp|Q9UKV8|AGO2_HUMAN	472.43	82	80	77	31700000000	10300000000	244	191	776	600	Carbamidomethylation; Oxidation (M); Deamidation (NQ)	97208	Protein argonaute-2 OS=Homo sapiens OX=9606 GN=AGO2 PE=1 SV=3
2	2	sp|Q9UPQ9|TNR6B_HUMAN	469.58	57	56	53	1140000000	377000000	108	107	235	185	Carbamidomethylation; Oxidation (M); Deamidation (NQ)	194001	Trinucleotide repeat-containing gene 6B protein OS=Homo sapiens OX=9606 GN=TNRC6B PE=1 SV=4
10	14	tr|A0A1B0GU24|A0A1B0GU24_HUMAN	372.35	44	43	38	9430000	4490000	56	3	101	79	Carbamidomethylation; Oxidation (M); Deamidation (NQ)	202719	Trinucleotide repeat-containing gene 6C protein OS=Homo sapiens OX=9606 GN=TNRC6C PE=1 SV=1
12	11	sp|Q9HCJ0|TNR6C_HUMAN	368.98	47	46	40	817000		54	1	98	74	Carbamidomethylation; Acetylation (Protein N-term); Oxidation (M); Deamidation (NQ)	175964	Trinucleotide repeat-containing gene 6C protein OS=Homo sapiens OX=9606 GN=TNRC6C PE=1 SV=3
11	13	sp|Q8NDV7|TNR6A_HUMAN	368.69	45	41	33	235000000	67300000	58	57	86	84	Carbamidomethylation; Oxidation (M); Deamidation (NQ)	210296	Trinucleotide repeat-containing gene 6A protein OS=Homo sapiens OX=9606 GN=TNRC6A PE=1 SV=2
6	6	sp|P0DMV8|HS71A_HUMAN	359.85	62	60	58	615000000	182000000	65	31	145	118	Carbamidomethylation; Oxidation (M); Deamidation (NQ)	70052	Heat shock 70 kDa protein 1A OS=Homo sapiens OX=9606 GN=HSPA1A PE=1 SV=1
6	7	sp|P0DMV9|HS71B_HUMAN	359.85	62	60	58	615000000	182000000	65	31	145	118	Carbamidomethylation; Oxidation (M); Deamidation (NQ)	70052	Heat shock 70 kDa protein 1B OS=Homo sapiens OX=9606 GN=HSPA1B PE=1 SV=1
6	8	tr|A0A0G2JIW1|A0A0G2JIW1_HUMAN	359.85	62	60	58	615000000	182000000	65	31	145	118	Carbamidomethylation; Oxidation (M); Deamidation (NQ)	70109	Heat shock 70 kDa protein 1B OS=Homo sapiens OX=9606 GN=HSPA1B PE=1 SV=1
5	4	sp|P11142|HSP7C_HUMAN	351.2	61	60	60	1080000000	276000000	57	17	167	126	Carbamidomethylation; Oxidation (M); Deamidation (NQ)	70898	Heat shock cognate 71 kDa protein OS=Homo sapiens OX=9606 GN=HSPA8 PE=1 SV=1
4	9	sp|P08238|HS90B_HUMAN	350.45	58	55	54	1010000000	271000000	72	40	166	134	Carbamidomethylation; Oxidation (M); Deamidation (NQ)	83264	Heat shock protein HSP 90-beta OS=Homo sapiens OX=9606 GN=HSP90AB1 PE=1 SV=4
13	15	sp|Q9UPY3|DICER_HUMAN	350.02	34	33	27	304000000	78400000	57	57	89	68	Carbamidomethylation; Oxidation (M); Deamidation (NQ)	218680	Endoribonuclease Dicer OS=Homo sapiens OX=9606 GN=DICER1 PE=1 SV=3
3	12	sp|P07900|HS90A_HUMAN	346.55	50	47	48	784000000	237000000	61	30	170	133	Carbamidomethylation; Oxidation (M); Deamidation (NQ)	84660	Heat shock protein HSP 90-alpha OS=Homo sapiens OX=9606 GN=HSP90AA1 PE=1 SV=5
9	20	sp|P38646|GRP75_HUMAN	329.13	47	45	45	1180000000	394000000	46	41	92	80	Carbamidomethylation; Oxidation (M); Deamidation (NQ)	73681	Stress-70 protein mitochondrial OS=Homo sapiens OX=9606 GN=HSPA9 PE=1 SV=2
26	17	sp|P04264|K2C1_HUMAN	328.01	54	54	52	240000000	70800000	37	20	68	62	Carbamidomethylation; Oxidation (M); Deamidation (NQ)	66039	Keratin type II cytoskeletal 1 OS=Homo sapiens OX=9606 GN=KRT1 PE=1 SV=6
16	21	sp|P11021|BIP_HUMAN	320.46	49	45	47	634000000	267000000	50	44	74	75	Oxidation (M); Deamidation (NQ)	72333	Endoplasmic reticulum chaperone BiP OS=Homo sapiens OX=9606 GN=HSPA5 PE=1 SV=2
27	22	tr|A0A0R4J2E8|A0A0R4J2E8_HUMAN	316.79	44	44	38	396000000	83700000	38	38	71	44	Carbamidomethylation; Oxidation (M); Deamidation (NQ)	94623	Matrin-3 OS=Homo sapiens OX=9606 GN=MATR3 PE=1 SV=1
27	23	sp|P43243|MATR3_HUMAN	316.79	44	44	38	396000000	83700000	38	38	71	44	Carbamidomethylation; Oxidation (M); Deamidation (NQ)	94623	Matrin-3 OS=Homo sapiens OX=9606 GN=MATR3 PE=1 SV=2
27	24	tr|A8MXP9|A8MXP9_HUMAN	316.79	42	42	36	396000000	83700000	38	38	71	44	Carbamidomethylation; Oxidation (M); Deamidation (NQ)	99967	Matrin-3 OS=Homo sapiens OX=9606 GN=MATR3 PE=1 SV=1
25	26	sp|Q08211|DHX9_HUMAN	312.55	37	37	27	467000000	78500000	45	45	73	50	Carbamidomethylation; Oxidation (M); Deamidation (NQ)	140958	ATP-dependent RNA helicase A OS=Homo sapiens OX=9606 GN=DHX9 PE=1 SV=4
7	48	sp|Q9H9G7|AGO3_HUMAN	312.02	30	28	28	2360000	6800000	51	4	118	105	Carbamidomethylation; Oxidation (M); Deamidation (NQ)	97360	Protein argonaute-3 OS=Homo sapiens OX=9606 GN=AGO3 PE=1 SV=2
17	57	sp|Q00839|HNRPU_HUMAN	309.65	34	32	28	1330000000	299000000	44	44	83	77	Carbamidomethylation; Acetylation (Protein N-term); Oxidation (M); Deamidation (NQ)	90585	Heterogeneous nuclear ribonucleoprotein U OS=Homo sapiens OX=9606 GN=HNRNPU PE=1 SV=6
36	32	sp|P21333|FLNA_HUMAN	305.86	25	23	19	65600000	17700000	48	45	50	42	Carbamidomethylation; Oxidation (M); Deamidation (NQ)	280737	Filamin-A OS=Homo sapiens OX=9606 GN=FLNA PE=1 SV=4
15	27	sp|P07437|TBB5_HUMAN	305.53	67	67	61	141000000	48300000	42	6	82	78	Carbamidomethylation; Oxidation (M); Deamidation (NQ)	49671	Tubulin beta chain OS=Homo sapiens OX=9606 GN=TUBB PE=1 SV=2
56	39	sp|P35527|K1C9_HUMAN	301.45	55	49	44	197000000	21400000	27	27	36	24	Oxidation (M); Deamidation (NQ)	62064	Keratin type I cytoskeletal 9 OS=Homo sapiens OX=9606 GN=KRT9 PE=1 SV=3
18	29	sp|P68371|TBB4B_HUMAN	299.93	64	64	61	6950000	2940000	39	1	78	69	Carbamidomethylation; Oxidation (M); Deamidation (NQ)	49831	Tubulin beta-4B chain OS=Homo sapiens OX=9606 GN=TUBB4B PE=1 SV=1
60	31	sp|Q12906|ILF3_HUMAN	297.98	39	38	26	104000000	35500000	26	23	34	23	Oxidation (M); Deamidation (NQ)	95339	Interleukin enhancer-binding factor 3 OS=Homo sapiens OX=9606 GN=ILF3 PE=1 SV=3
21	28	sp|Q13885|TBB2A_HUMAN	297.86	64	64	61	1480000	614000	38	1	71	64	Carbamidomethylation; Oxidation (M); Deamidation (NQ)	49907	Tubulin beta-2A chain OS=Homo sapiens OX=9606 GN=TUBB2A PE=1 SV=1
19	30	sp|Q9BVA1|TBB2B_HUMAN	297.67	64	64	61	2460000	1160000	38	1	73	65	Carbamidomethylation; Oxidation (M); Deamidation (NQ)	49953	Tubulin beta-2B chain OS=Homo sapiens OX=9606 GN=TUBB2B PE=1 SV=1
39	41	sp|P11940|PABP1_HUMAN	295.03	48	42	46	140000000	69000000	33	22	39	49	Carbamidomethylation; Oxidation (M); Deamidation (NQ)	70671	Polyadenylate-binding protein 1 OS=Homo sapiens OX=9606 GN=PABPC1 PE=1 SV=2
14	97	sp|P34931|HS71L_HUMAN	294.14	37	37	29	720000		35	3	99	67	Carbamidomethylation; Oxidation (M); Deamidation (NQ)	70375	Heat shock 70 kDa protein 1-like OS=Homo sapiens OX=9606 GN=HSPA1L PE=1 SV=2
14	108	tr|Q53FA3|Q53FA3_HUMAN	294.14	35	35	29	720000		34	3	98	67	Carbamidomethylation; Oxidation (M); Deamidation (NQ)	70404	HSPA1L (Fragment) OS=Homo sapiens OX=9606 GN=HSPA1L PE=1 SV=1
24	51	sp|P04350|TBB4A_HUMAN	287.11	60	57	57	1270000	452000	36	2	66	61	Carbamidomethylation; Oxidation (M); Deamidation (NQ)	49586	Tubulin beta-4A chain OS=Homo sapiens OX=9606 GN=TUBB4A PE=1 SV=2
37	143	sp|P61978|HNRPK_HUMAN	283.62	47	45	38	123000000	12100000	26	7	50	37	Acetylation (Protein N-term); Oxidation (M); Deamidation (NQ)	50976	Heterogeneous nuclear ribonucleoprotein K OS=Homo sapiens OX=9606 GN=HNRNPK PE=1 SV=1
44	44	sp|P35579|MYH9_HUMAN	283.13	23	23	13	37900000	6300000	38	32	47	30	Oxidation (M)	226530	Myosin-9 OS=Homo sapiens OX=9606 GN=MYH9 PE=1 SV=4
8	62	sp|Q9UL18|AGO1_HUMAN	278.58	36	34	28	22300000	5490000	47	7	108	93	Carbamidomethylation; Oxidation (M); Deamidation (NQ)	97214	Protein argonaute-1 OS=Homo sapiens OX=9606 GN=AGO1 PE=1 SV=3
33	165	tr|G8JLB6|G8JLB6_HUMAN	275.59	39	39	33	169000000	52300000	20	11	49	42	Carbamidomethylation; Acetylation (Protein N-term); Oxidation (M); Deamidation (NQ)	51230	Heterogeneous nuclear ribonucleoprotein H OS=Homo sapiens OX=9606 GN=HNRNPH1 PE=1 SV=1
47	45	sp|P35580|MYH10_HUMAN	274.27	22	20	14	20200000	3060000	33	26	40	27	Carbamidomethylation; Oxidation (M); Deamidation (NQ)	228997	Myosin-10 OS=Homo sapiens OX=9606 GN=MYH10 PE=1 SV=3
51	79	sp|P68363|TBA1B_HUMAN	273.83	52	52	40	2570000	896000	27	1	37	32	Carbamidomethylation; Oxidation (M); Deamidation (NQ)	50152	Tubulin alpha-1B chain OS=Homo sapiens OX=9606 GN=TUBA1B PE=1 SV=1
50	80	sp|Q9BQE3|TBA1C_HUMAN	272.72	52	49	42	11700000	4490000	27	2	36	33	Carbamidomethylation; Oxidation (M); Deamidation (NQ)	49895	Tubulin alpha-1C chain OS=Homo sapiens OX=9606 GN=TUBA1C PE=1 SV=1
50	81	tr|F5H5D3|F5H5D3_HUMAN	272.72	45	43	37	11700000	4490000	27	2	36	33	Carbamidomethylation; Oxidation (M); Deamidation (NQ)	57730	Tubulin alpha chain OS=Homo sapiens OX=9606 GN=TUBA1C PE=1 SV=1
45	49	sp|P49327|FAS_HUMAN	272.42	17	14	13	43400000	13700000	33	33	34	32	Carbamidomethylation; Acetylation (Protein N-term); Oxidation (M); Deamidation (NQ)	273424	Fatty acid synthase OS=Homo sapiens OX=9606 GN=FASN PE=1 SV=3
34	64	sp|P13645|K1C10_HUMAN	270.96	39	39	37	317000000	126000000	27	22	51	40	Carbamidomethylation; Oxidation (M); Deamidation (NQ)	58827	Keratin type I cytoskeletal 10 OS=Homo sapiens OX=9606 GN=KRT10 PE=1 SV=6
31	87	sp|Q13509|TBB3_HUMAN	270.59	51	51	45	217000		27	1	55	52	Carbamidomethylation; Oxidation (M); Deamidation (NQ)	50433	Tubulin beta-3 chain OS=Homo sapiens OX=9606 GN=TUBB3 PE=1 SV=2
58	75	sp|O14654|IRS4_HUMAN	269.18	19	18	18	57100000	15200000	20	20	27	28	Oxidation (M); Deamidation (NQ)	133767	Insulin receptor substrate 4 OS=Homo sapiens OX=9606 GN=IRS4 PE=1 SV=1
66	36	sp|Q96EP0|RNF31_HUMAN	269.15	30	26	25	91600000	46400000	26	26	28	24	Carbamidomethylation; Oxidation (M)	119652	E3 ubiquitin-protein ligase RNF31 OS=Homo sapiens OX=9606 GN=RNF31 PE=1 SV=1
28	92	sp|P54652|HSP72_HUMAN	268.99	31	30	28	4070000	1290000	29	4	59	46	Carbamidomethylation; Oxidation (M); Deamidation (NQ)	70021	Heat shock-related 70 kDa protein 2 OS=Homo sapiens OX=9606 GN=HSPA2 PE=1 SV=1
42	46	tr|F8VPD4|F8VPD4_HUMAN	268.8	17	17	15	72800000	21400000	29	29	40	33	Acetylation (Protein N-term); Oxidation (M); Deamidation (NQ)	236020	CAD protein OS=Homo sapiens OX=9606 GN=CAD PE=1 SV=1
42	47	sp|P27708|PYR1_HUMAN	268.8	17	16	14	72800000	21400000	29	29	40	33	Acetylation (Protein N-term); Oxidation (M); Deamidation (NQ)	242981	CAD protein OS=Homo sapiens OX=9606 GN=CAD PE=1 SV=3
61	243	sp|P14866|HNRPL_HUMAN	267.58	33	33	25	78000000	15100000	14	8	37	15	Oxidation (M); Deamidation (NQ)	64133	Heterogeneous nuclear ribonucleoprotein L OS=Homo sapiens OX=9606 GN=HNRNPL PE=1 SV=2
29	213	sp|P09211|GSTP1_HUMAN	266.91	70	66	64	704000000	188000000	23	23	53	55	Carbamidomethylation; Oxidation (M); Deamidation (NQ)	23356	Glutathione S-transferase P OS=Homo sapiens OX=9606 GN=GSTP1 PE=1 SV=2
80	326	sp|P67809|YBOX1_HUMAN	266.59	59	58	59	69500000	36100000	14	10	19	25	Acetylation (Protein N-term); Oxidation (M); Deamidation (NQ)	35924	Nuclease-sensitive element-binding protein 1 OS=Homo sapiens OX=9606 GN=YBX1 PE=1 SV=3
30	42	tr|A0A087X0X3|A0A087X0X3_HUMAN	266.17	36	34	29	370000000	85700000	22	22	60	37	Acetylation (Protein N-term); Oxidation (M); Deamidation (NQ)	77570	Heterogeneous nuclear ribonucleoprotein M OS=Homo sapiens OX=9606 GN=HNRNPM PE=1 SV=1
30	43	sp|P52272|HNRPM_HUMAN	266.17	36	34	29	370000000	85700000	22	22	60	37	Acetylation (Protein N-term); Oxidation (M); Deamidation (NQ)	77516	Heterogeneous nuclear ribonucleoprotein M OS=Homo sapiens OX=9606 GN=HNRNPM PE=1 SV=3
22	263	tr|E9PI65|E9PI65_HUMAN	265.92	74	70	69		0	29	1	72	59	Carbamidomethylation; Oxidation (M); Deamidation (NQ)	17916	Heat shock cognate 71 kDa protein (Fragment) OS=Homo sapiens OX=9606 GN=HSPA8 PE=1 SV=1
35	68	tr|A0A0D9SG12|A0A0D9SG12_HUMAN	265.03	37	34	31	127000000	26600000	22	20	47	41	Acetylation (Protein N-term); Oxidation (M); Deamidation (NQ)	71541	ATP-dependent RNA helicase DDX3X OS=Homo sapiens OX=9606 GN=DDX3X PE=1 SV=1
35	69	tr|A0A0D9SFB3|A0A0D9SFB3_HUMAN	265.03	37	34	32	127000000	26600000	22	20	47	41	Acetylation (Protein N-term); Oxidation (M); Deamidation (NQ)	70840	ATP-dependent RNA helicase DDX3X OS=Homo sapiens OX=9606 GN=DDX3X PE=1 SV=1
35	70	tr|A0A2R8YF78|A0A2R8YF78_HUMAN	265.03	37	34	32	127000000	26600000	22	20	47	41	Acetylation (Protein N-term); Oxidation (M); Deamidation (NQ)	70940	ATP-dependent RNA helicase DDX3X OS=Homo sapiens OX=9606 GN=DDX3X PE=1 SV=1
35	71	tr|A0A2R8YFS5|A0A2R8YFS5_HUMAN	265.03	36	33	31	127000000	26600000	22	20	47	41	Acetylation (Protein N-term); Oxidation (M); Deamidation (NQ)	73156	ATP-dependent RNA helicase DDX3X OS=Homo sapiens OX=9606 GN=DDX3X PE=1 SV=1
35	72	tr|A0A2R8Y4A4|A0A2R8Y4A4_HUMAN	265.03	36	33	31	127000000	26600000	22	20	47	41	Acetylation (Protein N-term); Oxidation (M); Deamidation (NQ)	73244	ATP-dependent RNA helicase DDX3X OS=Homo sapiens OX=9606 GN=DDX3X PE=1 SV=1
35	73	sp|O00571|DDX3X_HUMAN	265.03	36	33	31	127000000	26600000	22	20	47	41	Acetylation (Protein N-term); Oxidation (M); Deamidation (NQ)	73244	ATP-dependent RNA helicase DDX3X OS=Homo sapiens OX=9606 GN=DDX3X PE=1 SV=3
35	74	tr|A0A0D9SF53|A0A0D9SF53_HUMAN	265.03	32	30	28	127000000	26600000	22	20	47	41	Acetylation (Protein N-term); Oxidation (M); Deamidation (NQ)	81477	ATP-dependent RNA helicase DDX3X OS=Homo sapiens OX=9606 GN=DDX3X PE=1 SV=1
32	77	sp|Q9BUF5|TBB6_HUMAN	264.73	55	54	48	3580000	1700000	31	3	54	41	Carbamidomethylation; Oxidation (M); Deamidation (NQ)	49857	Tubulin beta-6 chain OS=Homo sapiens OX=9606 GN=TUBB6 PE=1 SV=1
82	150	sp|Q96KR1|ZFR_HUMAN	262.43	23	23	19	46500000	10400000	15	15	26	20	Oxidation (M); Deamidation (NQ)	117012	Zinc finger RNA-binding protein OS=Homo sapiens OX=9606 GN=ZFR PE=1 SV=2
54	84	tr|J3KTA4|J3KTA4_HUMAN	262.31	37	34	26	96000000	26400000	26	17	38	28	Carbamidomethylation; Oxidation (M); Deamidation (NQ)	69087	Probable ATP-dependent RNA helicase DDX5 OS=Homo sapiens OX=9606 GN=DDX5 PE=1 SV=1
54	85	sp|P17844|DDX5_HUMAN	262.31	37	34	26	96000000	26400000	26	17	38	28	Carbamidomethylation; Oxidation (M); Deamidation (NQ)	69148	Probable ATP-dependent RNA helicase DDX5 OS=Homo sapiens OX=9606 GN=DDX5 PE=1 SV=1
67	463	sp|P68104|EF1A1_HUMAN	260.58	29	29	28	63900000	21900000	21	21	30	21	Carbamidomethylation; Oxidation (M)	50141	Elongation factor 1-alpha 1 OS=Homo sapiens OX=9606 GN=EEF1A1 PE=1 SV=1
74	241	tr|G3V2Q1|G3V2Q1_HUMAN	258.17	54	54	46	456000		16	1	27	19	Acetylation (Protein N-term); Oxidation (M); Deamidation (NQ)	33571	Heterogeneous nuclear ribonucleoproteins C1/C2 OS=Homo sapiens OX=9606 GN=HNRNPC PE=1 SV=1
74	242	sp|P07910|HNRPC_HUMAN	258.17	54	54	45	456000		16	1	27	19	Acetylation (Protein N-term); Oxidation (M); Deamidation (NQ)	33670	Heterogeneous nuclear ribonucleoproteins C1/C2 OS=Homo sapiens OX=9606 GN=HNRNPC PE=1 SV=4
48	186	tr|Q5T6W2|Q5T6W2_HUMAN	257.59	50	48	43	871000	216000	20	1	38	30	Acetylation (Protein N-term); Oxidation (M); Deamidation (NQ)	41807	Heterogeneous nuclear ribonucleoprotein K (Fragment) OS=Homo sapiens OX=9606 GN=HNRNPK PE=1 SV=1
57	54	tr|A0A1X7SBZ2|A0A1X7SBZ2_HUMAN	254.1	39	35	36	79700000	29600000	25	16	35	31	Carbamidomethylation; Oxidation (M); Deamidation (NQ)	80255	Probable ATP-dependent RNA helicase DDX17 OS=Homo sapiens OX=9606 GN=DDX17 PE=1 SV=1
57	55	sp|Q92841|DDX17_HUMAN	254.1	39	35	36	79700000	29600000	25	16	35	31	Carbamidomethylation; Oxidation (M); Deamidation (NQ)	80273	Probable ATP-dependent RNA helicase DDX17 OS=Homo sapiens OX=9606 GN=DDX17 PE=1 SV=2
57	56	tr|A0A1W2PQ51|A0A1W2PQ51_HUMAN	254.1	39	35	36	79700000	29600000	25	16	35	31	Carbamidomethylation; Oxidation (M); Deamidation (NQ)	80458	Probable ATP-dependent RNA helicase DDX17 OS=Homo sapiens OX=9606 GN=DDX17 PE=1 SV=1
63	82	sp|Q00610|CLH1_HUMAN	253.77	17	17	11	28700000	6420000	25	25	29	23	Carbamidomethylation; Acetylation (Protein N-term); Oxidation (M); Deamidation (NQ)	191613	Clathrin heavy chain 1 OS=Homo sapiens OX=9606 GN=CLTC PE=1 SV=5
63	83	tr|A0A087WVQ6|A0A087WVQ6_HUMAN	253.77	17	17	11	28700000	6420000	25	25	29	23	Carbamidomethylation; Acetylation (Protein N-term); Oxidation (M); Deamidation (NQ)	192057	Clathrin heavy chain OS=Homo sapiens OX=9606 GN=CLTC PE=1 SV=1
90	127	sp|P10809|CH60_HUMAN	253.71	44	38	27	78000000	31400000	19	19	23	20	Carbamidomethylation; Oxidation (M); Deamidation (NQ)	61055	60 kDa heat shock protein mitochondrial OS=Homo sapiens OX=9606 GN=HSPD1 PE=1 SV=2
40	133	sp|P60709|ACTB_HUMAN	251.29	56	47	50	250000000	83400000	22	22	42	32	Carbamidomethylation; Oxidation (M); Deamidation (NQ)	41737	Actin cytoplasmic 1 OS=Homo sapiens OX=9606 GN=ACTB PE=1 SV=1
40	135	sp|P63261|ACTG_HUMAN	251.29	56	47	50	250000000	83400000	22	22	42	32	Carbamidomethylation; Oxidation (M); Deamidation (NQ)	41793	Actin cytoplasmic 2 OS=Homo sapiens OX=9606 GN=ACTG1 PE=1 SV=1
64	91	sp|P08670|VIME_HUMAN	249.89	50	43	42	73900000	18300000	25	23	29	23	Carbamidomethylation; Oxidation (M); Deamidation (NQ)	53652	Vimentin OS=Homo sapiens OX=9606 GN=VIM PE=1 SV=4
65	114	sp|Q6PKG0|LARP1_HUMAN	249.39	24	23	21	43600000	15100000	20	18	27	23	Acetylation (Protein N-term); Oxidation (M); Deamidation (NQ)	123510	La-related protein 1 OS=Homo sapiens OX=9606 GN=LARP1 PE=1 SV=2
72	99	tr|B1ANR0|B1ANR0_HUMAN	248.7	42	39	35	3800000	2070000	24	1	25	26	Carbamidomethylation; Oxidation (M); Deamidation (NQ)	67971	Polyadenylate-binding protein OS=Homo sapiens OX=9606 GN=PABPC4 PE=1 SV=1
72	100	sp|Q13310|PABP4_HUMAN	248.7	40	38	34	3800000	2070000	24	1	25	26	Carbamidomethylation; Oxidation (M); Deamidation (NQ)	70783	Polyadenylate-binding protein 4 OS=Homo sapiens OX=9606 GN=PABPC4 PE=1 SV=1
77	273	sp|P51991|ROA3_HUMAN	248.69	37	37	37	78900000	18800000	20	18	27	20	Carbamidomethylation; Acetylation (Protein N-term); Oxidation (M)	39595	Heterogeneous nuclear ribonucleoprotein A3 OS=Homo sapiens OX=9606 GN=HNRNPA3 PE=1 SV=2
55	88	sp|Q14204|DYHC1_HUMAN	248.27	10	9	7	61500000	9590000	37	37	39	29	Oxidation (M); Deamidation (NQ)	532412	Cytoplasmic dynein 1 heavy chain 1 OS=Homo sapiens OX=9606 GN=DYNC1H1 PE=1 SV=5
49	139	sp|Q9HCK5|AGO4_HUMAN	247.65	24	23	18	1400000		31	4	39	37	Carbamidomethylation; Oxidation (M); Deamidation (NQ)	97097	Protein argonaute-4 OS=Homo sapiens OX=9606 GN=AGO4 PE=1 SV=2
69	111	sp|P49411|EFTU_HUMAN	245.98	45	45	33	134000000	30900000	24	24	35	17	Carbamidomethylation; Oxidation (M); Deamidation (NQ)	49542	Elongation factor Tu mitochondrial OS=Homo sapiens OX=9606 GN=TUFM PE=1 SV=2
59	106	sp|Q6P2Q9|PRP8_HUMAN	245.48	14	14	9	66600000	7480000	28	28	35	21	Carbamidomethylation; Oxidation (M); Deamidation (NQ)	273599	Pre-mRNA-processing-splicing factor 8 OS=Homo sapiens OX=9606 GN=PRPF8 PE=1 SV=2
53	86	sp|P78527|PRKDC_HUMAN	243.56	10	9	6	39000000	9400000	34	34	39	31	Oxidation (M); Deamidation (NQ)	469093	DNA-dependent protein kinase catalytic subunit OS=Homo sapiens OX=9606 GN=PRKDC PE=1 SV=3
41	89	sp|O75643|U520_HUMAN	240.78	16	15	13	67600000	17100000	29	29	36	37	Oxidation (M); Deamidation (NQ)	244505	U5 small nuclear ribonucleoprotein 200 kDa helicase OS=Homo sapiens OX=9606 GN=SNRNP200 PE=1 SV=2
143	176	sp|Q9Y5X1|SNX9_HUMAN	239.45	35	33	21	55800000	14300000	14	14	19	10	Carbamidomethylation; Oxidation (M); Deamidation (NQ)	66592	Sorting nexin-9 OS=Homo sapiens OX=9606 GN=SNX9 PE=1 SV=1
75	194	sp|O43390|HNRPR_HUMAN	238.05	28	28	24	71700000	12500000	17	14	27	25	Carbamidomethylation; Acetylation (Protein N-term); Oxidation (M); Deamidation (NQ)	70943	Heterogeneous nuclear ribonucleoprotein R OS=Homo sapiens OX=9606 GN=HNRNPR PE=1 SV=1
68	66	sp|Q9NR30|DDX21_HUMAN	237.59	30	28	28	61000000	11800000	21	19	26	20	Oxidation (M); Deamidation (NQ)	87344	Nucleolar RNA helicase 2 OS=Homo sapiens OX=9606 GN=DDX21 PE=1 SV=5
76	94	sp|Q9Y230|RUVB2_HUMAN	235.24	40	37	40	100000000	34200000	20	18	28	21	Carbamidomethylation; Acetylation (Protein N-term); Oxidation (M); Deamidation (NQ)	51157	RuvB-like 2 OS=Homo sapiens OX=9606 GN=RUVBL2 PE=1 SV=3
119	107	sp|P18583|SON_HUMAN	234.84	11	11	6	17700000	4930000	17	17	19	12	Acetylation (Protein N-term); Oxidation (M); Deamidation (NQ)	263827	Protein SON OS=Homo sapiens OX=9606 GN=SON PE=1 SV=4
139	371	sp|P05388|RLA0_HUMAN	234.07	45	38	35	116000000	38100000	14	14	15	14	Carbamidomethylation	34274	60S acidic ribosomal protein P0 OS=Homo sapiens OX=9606 GN=RPLP0 PE=1 SV=1
153	161	sp|Q14157|UBP2L_HUMAN	232.4	18	18	14	20800000	9150000	12	12	14	13	Oxidation (M); Deamidation (NQ)	114534	Ubiquitin-associated protein 2-like OS=Homo sapiens OX=9606 GN=UBAP2L PE=1 SV=2
109	153	sp|Q14151|SAFB2_HUMAN	232.35	24	23	20	13400000	3520000	18	13	21	12	Acetylation (Protein N-term); Oxidation (M); Deamidation (NQ)	107474	Scaffold attachment factor B2 OS=Homo sapiens OX=9606 GN=SAFB2 PE=1 SV=1
126	98	sp|Q92598|HS105_HUMAN	231.94	27	25	17	30200000	7950000	19	18	23	15	Carbamidomethylation; Oxidation (M); Deamidation (NQ)	96865	Heat shock protein 105 kDa OS=Homo sapiens OX=9606 GN=HSPH1 PE=1 SV=1
93	112	sp|Q15393|SF3B3_HUMAN	231.26	17	16	13	44600000	12300000	18	18	21	17	Oxidation (M); Deamidation (NQ)	135577	Splicing factor 3B subunit 3 OS=Homo sapiens OX=9606 GN=SF3B3 PE=1 SV=4
163	323	sp|P82673|RT35_HUMAN	228.38	44	40	37	78900000	12100000	12	12	15	11	Oxidation (M); Deamidation (NQ)	36844	28S ribosomal protein S35 mitochondrial OS=Homo sapiens OX=9606 GN=MRPS35 PE=1 SV=1
110	277	tr|A0A0U1RRM4|A0A0U1RRM4_HUMAN	228.3	31	31	16	64300000	7520000	20	19	24	12	Acetylation (Protein N-term); Oxidation (M); Deamidation (NQ)	62464	Polypyrimidine tract-binding protein 1 OS=Homo sapiens OX=9606 GN=PTBP1 PE=1 SV=1
110	282	sp|P26599|PTBP1_HUMAN	228.3	32	31	17	64200000	7520000	19	18	23	12	Acetylation (Protein N-term); Oxidation (M); Deamidation (NQ)	57221	Polypyrimidine tract-binding protein 1 OS=Homo sapiens OX=9606 GN=PTBP1 PE=1 SV=1
102	162	sp|P55265|DSRAD_HUMAN	227.06	15	14	9	44200000	10900000	16	16	23	15	Oxidation (M); Deamidation (NQ)	136066	Double-stranded RNA-specific adenosine deaminase OS=Homo sapiens OX=9606 GN=ADAR PE=1 SV=4
127	110	sp|P09874|PARP1_HUMAN	226.84	21	19	13	26000000	6680000	17	17	22	11	Oxidation (M)	113084	Poly [ADP-ribose] polymerase 1 OS=Homo sapiens OX=9606 GN=PARP1 PE=1 SV=4
97	96	sp|P49792|RBP2_HUMAN	226.26	8	7	7	7280000	2340000	20	12	20	19	Oxidation (M); Deamidation (NQ)	358201	E3 SUMO-protein ligase RanBP2 OS=Homo sapiens OX=9606 GN=RANBP2 PE=1 SV=2
121	128	sp|Q9NZB2|F120A_HUMAN	225.13	19	17	16	36200000	8000000	17	17	17	14		121888	Constitutive coactivator of PPAR-gamma-like protein 1 OS=Homo sapiens OX=9606 GN=FAM120A PE=1 SV=2
169	215	sp|Q9NYF8|BCLF1_HUMAN	224.9	17	14	12	11500000	3280000	11	10	15	9	Oxidation (M)	106122	Bcl-2-associated transcription factor 1 OS=Homo sapiens OX=9606 GN=BCLAF1 PE=1 SV=2
138	343	sp|Q99714|HCD2_HUMAN	224.37	58	50	57	38700000	12900000	12	12	15	15	Carbamidomethylation; Oxidation (M); Deamidation (NQ)	26923	3-hydroxyacyl-CoA dehydrogenase type-2 OS=Homo sapiens OX=9606 GN=HSD17B10 PE=1 SV=3
116	180	tr|A0A2R8YDM9|A0A2R8YDM9_HUMAN	224.1	24	17	19	17500000	9280000	14	14	16	15	Oxidation (M); Deamidation (NQ)	105130	Ataxin-2 OS=Homo sapiens OX=9606 GN=ATXN2 PE=1 SV=1
116	181	tr|A0A2R8Y5A6|A0A2R8Y5A6_HUMAN	224.1	20	14	16	17500000	9280000	14	14	16	15	Oxidation (M); Deamidation (NQ)	126009	Ataxin-2 OS=Homo sapiens OX=9606 GN=ATXN2 PE=1 SV=1
116	182	tr|H0YH87|H0YH87_HUMAN	224.1	28	20	23	17500000	9280000	14	14	16	15	Oxidation (M); Deamidation (NQ)	90167	Ataxin-2 OS=Homo sapiens OX=9606 GN=ATXN2 PE=1 SV=2
116	183	tr|A0A2R8Y7P6|A0A2R8Y7P6_HUMAN	224.1	24	17	20	17500000	9280000	14	14	16	15	Oxidation (M); Deamidation (NQ)	103709	Ataxin-2 OS=Homo sapiens OX=9606 GN=ATXN2 PE=1 SV=1
116	184	tr|V9GY86|V9GY86_HUMAN	224.1	20	14	16	17500000	9280000	14	14	16	15	Oxidation (M); Deamidation (NQ)	124403	Ataxin-2 OS=Homo sapiens OX=9606 GN=ATXN2 PE=1 SV=1
116	185	sp|Q99700|ATX2_HUMAN	224.1	18	13	14	17500000	9280000	14	14	16	15	Oxidation (M); Deamidation (NQ)	140283	Ataxin-2 OS=Homo sapiens OX=9606 GN=ATXN2 PE=1 SV=2
178	505	sp|P38919|IF4A3_HUMAN	224.03	26	26	20	16400000	6130000	11	9	15	11	Acetylation (Protein N-term); Oxidation (M)	46871	Eukaryotic initiation factor 4A-III OS=Homo sapiens OX=9606 GN=EIF4A3 PE=1 SV=4
101	144	sp|Q9BYM8|HOIL1_HUMAN	223.22	39	24	37	41000000	70200000	20	20	11	24	Carbamidomethylation; Oxidation (M); Deamidation (NQ)	57572	RanBP-type and C3HC4-type zinc finger-containing protein 1 OS=Homo sapiens OX=9606 GN=RBCK1 PE=1 SV=2
107	158	sp|Q9Y265|RUVB1_HUMAN	222.29	36	36	30	77000000	28100000	16	14	21	17	Carbamidomethylation; Oxidation (M); Deamidation (NQ)	50228	RuvB-like 1 OS=Homo sapiens OX=9606 GN=RUVBL1 PE=1 SV=1
258	447	sp|Q15424|SAFB1_HUMAN	222.07	16	13	12	4430000	2730000	11	6	14	7	Oxidation (M); Deamidation (NQ)	102642	Scaffold attachment factor B1 OS=Homo sapiens OX=9606 GN=SAFB PE=1 SV=4
175	226	sp|Q15717|ELAV1_HUMAN	221.27	45	45	24	121000000	27100000	16	16	17	9	Carbamidomethylation; Acetylation (Protein N-term); Deamidation (NQ)	36092	ELAV-like protein 1 OS=Homo sapiens OX=9606 GN=ELAVL1 PE=1 SV=2
84	328	tr|B4DY08|B4DY08_HUMAN	220.74	49	49	38	529000		15	1	26	17	Acetylation (Protein N-term); Oxidation (M); Deamidation (NQ)	31972	Heterogeneous nuclear ribonucleoproteins C1/C2 OS=Homo sapiens OX=9606 GN=HNRNPC PE=1 SV=1
130	138	sp|Q15029|U5S1_HUMAN	220.73	17	17	13	35500000	8590000	14	14	15	13	Oxidation (M)	109436	116 kDa U5 small nuclear ribonucleoprotein component OS=Homo sapiens OX=9606 GN=EFTUD2 PE=1 SV=1
86	155	sp|P19338|NUCL_HUMAN	220.62	25	22	20	73500000	21100000	21	21	24	20	Oxidation (M); Deamidation (NQ)	76615	Nucleolin OS=Homo sapiens OX=9606 GN=NCL PE=1 SV=3
141	212	sp|P07814|SYEP_HUMAN	220.35	11	10	9	13000000	4180000	11	11	14	14	Carbamidomethylation; Oxidation (M); Deamidation (NQ)	170590	Bifunctional glutamate/proline--tRNA ligase OS=Homo sapiens OX=9606 GN=EPRS PE=1 SV=5
170	129	sp|P33993|MCM7_HUMAN	220.29	27	26	17	20000000	4110000	16	16	17	10	Oxidation (M); Deamidation (NQ)	81308	DNA replication licensing factor MCM7 OS=Homo sapiens OX=9606 GN=MCM7 PE=1 SV=4
104	154	sp|Q9HCE1|MOV10_HUMAN	219.88	18	16	16	50000000	10300000	16	16	22	16	Oxidation (M); Deamidation (NQ)	113671	Helicase MOV-10 OS=Homo sapiens OX=9606 GN=MOV10 PE=1 SV=2
104	156	tr|Q5JR04|Q5JR04_HUMAN	219.88	19	17	17	50000000	10300000	16	16	22	16	Oxidation (M); Deamidation (NQ)	107210	Helicase MOV-10 OS=Homo sapiens OX=9606 GN=MOV10 PE=1 SV=1
106	160	sp|Q13263|TIF1B_HUMAN	219.32	33	33	28	48000000	15000000	16	16	22	14	Acetylation (Protein N-term); Oxidation (M); Deamidation (NQ)	88550	Transcription intermediary factor 1-beta OS=Homo sapiens OX=9606 GN=TRIM28 PE=1 SV=5
117	125	sp|P34932|HSP74_HUMAN	218.84	30	27	22	11000000	4530000	18	16	18	13	Carbamidomethylation; Oxidation (M); Deamidation (NQ)	94331	Heat shock 70 kDa protein 4 OS=Homo sapiens OX=9606 GN=HSPA4 PE=1 SV=4
96	115	sp|O75369|FLNB_HUMAN	218.18	11	9	10	11500000	3410000	23	18	25	24	Carbamidomethylation; Oxidation (M); Deamidation (NQ)	278162	Filamin-B OS=Homo sapiens OX=9606 GN=FLNB PE=1 SV=2
142	187	sp|P25205|MCM3_HUMAN	217.53	24	22	17	32600000	9100000	15	15	19	12	Acetylation (Protein N-term); Oxidation (M)	90981	DNA replication licensing factor MCM3 OS=Homo sapiens OX=9606 GN=MCM3 PE=1 SV=3
103	159	sp|Q96EY7|PTCD3_HUMAN	216.75	28	28	15	132000000	26500000	16	16	28	16	Carbamidomethylation; Oxidation (M); Deamidation (NQ)	78550	Pentatricopeptide repeat domain-containing protein 3 mitochondrial OS=Homo sapiens OX=9606 GN=PTCD3 PE=1 SV=3
91	126	sp|P49750|YLPM1_HUMAN	215.9	12	11	10	18500000	7410000	19	19	24	19	Oxidation (M)	241643	YLP motif-containing protein 1 OS=Homo sapiens OX=9606 GN=YLPM1 PE=1 SV=4
154	137	sp|Q92900|RENT1_HUMAN	215.06	19	19	14	19400000	5880000	16	16	19	13	Deamidation (NQ)	124345	Regulator of nonsense transcripts 1 OS=Homo sapiens OX=9606 GN=UPF1 PE=1 SV=2
85	249	sp|P05141|ADT2_HUMAN	214.93	42	42	31	216000000	57000000	17	11	23	20	Carbamidomethylation; Acetylation (Protein N-term); Oxidation (M); Deamidation (NQ)	32852	ADP/ATP translocase 2 OS=Homo sapiens OX=9606 GN=SLC25A5 PE=1 SV=7
99	524	sp|P55795|HNRH2_HUMAN	214.89	28	26	19	6820000	1250000	10	6	24	13	Carbamidomethylation; Oxidation (M); Deamidation (NQ)	49264	Heterogeneous nuclear ribonucleoprotein H2 OS=Homo sapiens OX=9606 GN=HNRNPH2 PE=1 SV=1
125	121	sp|Q9Y5B9|SP16H_HUMAN	214.87	20	19	15	33400000	8150000	17	17	19	15	Carbamidomethylation; Acetylation (Protein N-term); Oxidation (M); Deamidation (NQ)	119914	FACT complex subunit SPT16 OS=Homo sapiens OX=9606 GN=SUPT16H PE=1 SV=1
161	648	sp|P39023|RL3_HUMAN	214.79	24	24	19	27300000	4140000	9	9	16	9	Carbamidomethylation; Oxidation (M); Deamidation (NQ)	46109	60S ribosomal protein L3 OS=Homo sapiens OX=9606 GN=RPL3 PE=1 SV=2
112	119	sp|Q9UQ35|SRRM2_HUMAN	214.39	9	9	7	11400000	5580000	18	18	18	15	Acetylation (Protein N-term); Oxidation (M); Deamidation (NQ)	299616	Serine/arginine repetitive matrix protein 2 OS=Homo sapiens OX=9606 GN=SRRM2 PE=1 SV=2
207	425	sp|P16989|YBOX3_HUMAN	214.31	42	41	29	25400000	10000000	10	6	12	11	Acetylation (Protein N-term); Deamidation (NQ)	40090	Y-box-binding protein 3 OS=Homo sapiens OX=9606 GN=YBX3 PE=1 SV=4
95	347	sp|P22061|PIMT_HUMAN	213.96	63	63	41	50400000	16400000	13	13	22	18	Carbamidomethylation; Oxidation (M)	24636	Protein-L-isoaspartate(D-aspartate) O-methyltransferase OS=Homo sapiens OX=9606 GN=PCMT1 PE=1 SV=4
95	348	tr|A0A0A0MRJ6|A0A0A0MRJ6_HUMAN	213.96	51	51	33	50400000	16400000	13	13	22	18	Carbamidomethylation; Oxidation (M)	30315	Protein-L-isoaspartate O-methyltransferase OS=Homo sapiens OX=9606 GN=PCMT1 PE=1 SV=1
95	349	tr|H7BY58|H7BY58_HUMAN	213.96	50	50	33	50400000	16400000	13	13	22	18	Carbamidomethylation; Oxidation (M)	30358	Protein-L-isoaspartate O-methyltransferase OS=Homo sapiens OX=9606 GN=PCMT1 PE=1 SV=1
186	568	sp|P08621|RU17_HUMAN	213.88	27	27	24	48500000	12100000	7	7	15	9	Acetylation (Protein N-term); Oxidation (M); Deamidation (NQ)	51557	U1 small nuclear ribonucleoprotein 70 kDa OS=Homo sapiens OX=9606 GN=SNRNP70 PE=1 SV=2
193	177	sp|P82933|RT09_HUMAN	213.88	39	37	17	50300000	7720000	13	13	18	7	Carbamidomethylation; Oxidation (M); Deamidation (NQ)	45835	28S ribosomal protein S9 mitochondrial OS=Homo sapiens OX=9606 GN=MRPS9 PE=1 SV=2
155	246	sp|P14618|KPYM_HUMAN	212.98	30	21	25	28500000	9150000	13	13	13	14	Carbamidomethylation; Oxidation (M); Deamidation (NQ)	57937	Pyruvate kinase PKM OS=Homo sapiens OX=9606 GN=PKM PE=1 SV=4
81	171	sp|O60506|HNRPQ_HUMAN	212.78	32	32	21	30400000	7680000	14	11	25	20	Carbamidomethylation; Acetylation (Protein N-term); Oxidation (M); Deamidation (NQ)	69603	Heterogeneous nuclear ribonucleoprotein Q OS=Homo sapiens OX=9606 GN=SYNCRIP PE=1 SV=2
134	131	tr|A0A3B3IT15|A0A3B3IT15_HUMAN	212.33	15	15	12	31600000	8690000	15	15	16	12	Deamidation (NQ)	136020	Coatomer subunit alpha OS=Homo sapiens OX=9606 GN=COPA PE=1 SV=1
134	132	sp|P53621|COPA_HUMAN	212.33	14	14	11	31600000	8690000	15	15	16	12	Deamidation (NQ)	138345	Coatomer subunit alpha OS=Homo sapiens OX=9606 GN=COPA PE=1 SV=2
88	116	sp|P13639|EF2_HUMAN	211.68	25	23	19	68700000	23800000	20	20	25	18	Carbamidomethylation; Oxidation (M)	95338	Elongation factor 2 OS=Homo sapiens OX=9606 GN=EEF2 PE=1 SV=4
291	678	tr|H0Y4R1|H0Y4R1_HUMAN	211.63	21	19	19	25400000	8500000	10	10	11	8	Oxidation (M)	51077	Inosine-5'-monophosphate dehydrogenase 2 (Fragment) OS=Homo sapiens OX=9606 GN=IMPDH2 PE=1 SV=1
291	679	sp|P12268|IMDH2_HUMAN	211.63	19	17	17	25400000	8500000	10	10	11	8	Oxidation (M)	55805	Inosine-5'-monophosphate dehydrogenase 2 OS=Homo sapiens OX=9606 GN=IMPDH2 PE=1 SV=2
173	136	sp|Q6P2E9|EDC4_HUMAN	211.21	18	17	10	21400000	5530000	14	14	16	9	Oxidation (M); Deamidation (NQ)	151661	Enhancer of mRNA-decapping protein 4 OS=Homo sapiens OX=9606 GN=EDC4 PE=1 SV=1
224	214	sp|Q13451|FKBP5_HUMAN	211.14	32	32	22	17800000	5590000	12	12	18	9	Oxidation (M); Deamidation (NQ)	51212	Peptidyl-prolyl cis-trans isomerase FKBP5 OS=Homo sapiens OX=9606 GN=FKBP5 PE=1 SV=2
124	175	sp|O75533|SF3B1_HUMAN	210.74	14	14	10	17800000	4470000	16	16	21	13	Oxidation (M); Deamidation (NQ)	145830	Splicing factor 3B subunit 1 OS=Homo sapiens OX=9606 GN=SF3B1 PE=1 SV=3
145	147	sp|Q9H0D6|XRN2_HUMAN	210.09	18	15	12	27100000	7030000	14	14	19	10	Oxidation (M); Deamidation (NQ)	108583	5'-3' exoribonuclease 2 OS=Homo sapiens OX=9606 GN=XRN2 PE=1 SV=1
140	1037	sp|P05387|RLA2_HUMAN	209.97	85	77	85	211000000	51200000	12	11	16	13	Oxidation (M); Deamidation (NQ)	11665	60S acidic ribosomal protein P2 OS=Homo sapiens OX=9606 GN=RPLP2 PE=1 SV=1
206	240	sp|P11586|C1TC_HUMAN	209.73	13	13	13	23500000	8070000	11	11	11	10		101559	C-1-tetrahydrofolate synthase cytoplasmic OS=Homo sapiens OX=9606 GN=MTHFD1 PE=1 SV=3
206	245	tr|F5H2F4|F5H2F4_HUMAN	209.73	12	12	12	23500000	8070000	11	11	11	10		110613	C-1-tetrahydrofolate synthase cytoplasmic OS=Homo sapiens OX=9606 GN=MTHFD1 PE=1 SV=1
92	145	sp|O43143|DHX15_HUMAN	209.63	24	23	19	58900000	14300000	18	18	23	19	Oxidation (M); Deamidation (NQ)	90933	Pre-mRNA-splicing factor ATP-dependent RNA helicase DHX15 OS=Homo sapiens OX=9606 GN=DHX15 PE=1 SV=2
222	172	sp|Q08J23|NSUN2_HUMAN	209.57	24	21	20	14800000	5360000	14	14	12	12	Deamidation (NQ)	86471	tRNA (cytosine(34)-C(5))-methyltransferase OS=Homo sapiens OX=9606 GN=NSUN2 PE=1 SV=2
211	518	sp|P36578|RL4_HUMAN	208.33	26	26	23	185000000	46300000	12	12	13	9	Carbamidomethylation; Oxidation (M); Deamidation (NQ)	47697	60S ribosomal protein L4 OS=Homo sapiens OX=9606 GN=RPL4 PE=1 SV=5
156	329	sp|Q9Y2R9|RT07_HUMAN	208.3	41	41	34	64400000	12800000	10	10	16	10	Carbamidomethylation; Oxidation (M)	28134	28S ribosomal protein S7 mitochondrial OS=Homo sapiens OX=9606 GN=MRPS7 PE=1 SV=2
156	330	tr|J3QLS3|J3QLS3_HUMAN	208.3	37	37	31	64400000	12800000	10	10	16	10	Carbamidomethylation; Oxidation (M)	31704	28S ribosomal protein S7 mitochondrial OS=Homo sapiens OX=9606 GN=MRPS7 PE=1 SV=1
228	191	sp|P17987|TCPA_HUMAN	207.92	29	29	18	13800000	2590000	12	11	13	9	Carbamidomethylation; Acetylation (Protein N-term)	60344	T-complex protein 1 subunit alpha OS=Homo sapiens OX=9606 GN=TCP1 PE=1 SV=1
135	415	sp|P60842|IF4A1_HUMAN	207.88	30	30	21	27800000	7640000	11	9	21	10	Oxidation (M); Deamidation (NQ)	46154	Eukaryotic initiation factor 4A-I OS=Homo sapiens OX=9606 GN=EIF4A1 PE=1 SV=1
192	151	sp|Q8IX01|SUGP2_HUMAN	207.77	20	17	11	34600000	4780000	15	15	16	9	Carbamidomethylation; Oxidation (M)	120207	SURP and G-patch domain-containing protein 2 OS=Homo sapiens OX=9606 GN=SUGP2 PE=1 SV=2
192	152	tr|M0R2Z9|M0R2Z9_HUMAN	207.77	19	17	11	34600000	4780000	15	15	16	9	Carbamidomethylation; Oxidation (M)	121545	SURP and G-patch domain-containing protein 2 OS=Homo sapiens OX=9606 GN=SUGP2 PE=1 SV=1
172	321	sp|Q9UHB9|SRP68_HUMAN	206.8	18	16	16	16200000	5530000	13	13	13	11	Carbamidomethylation; Oxidation (M); Deamidation (NQ)	70730	Signal recognition particle subunit SRP68 OS=Homo sapiens OX=9606 GN=SRP68 PE=1 SV=2
105	280	sp|P12236|ADT3_HUMAN	206.58	43	40	35	46100000	10500000	16	8	21	16	Carbamidomethylation; Acetylation (Protein N-term); Oxidation (M); Deamidation (NQ)	32866	ADP/ATP translocase 3 OS=Homo sapiens OX=9606 GN=SLC25A6 PE=1 SV=4
164	704	sp|P06748|NPM_HUMAN	206.42	31	23	18	30900000	5580000	8	8	14	13	Oxidation (M); Deamidation (NQ)	32575	Nucleophosmin OS=Homo sapiens OX=9606 GN=NPM1 PE=1 SV=2
203	284	tr|H3BUF6|H3BUF6_HUMAN	205.91	19	15	15	9380000	4650000	11	11	12	13	Acetylation (Protein N-term); Oxidation (M); Deamidation (NQ)	112714	Ataxin-2-like protein OS=Homo sapiens OX=9606 GN=ATXN2L PE=1 SV=1
100	419	sp|P04406|G3P_HUMAN	205.53	39	33	35	148000000	44600000	11	10	19	17	Carbamidomethylation; Oxidation (M); Deamidation (NQ)	36053	Glyceraldehyde-3-phosphate dehydrogenase OS=Homo sapiens OX=9606 GN=GAPDH PE=1 SV=3
136	188	tr|F1T0B3|F1T0B3_HUMAN	205.51	23	23	16	47300000	9760000	13	13	18	12	Oxidation (M); Deamidation (NQ)	73915	ATP-dependent RNA helicase DDX1 OS=Homo sapiens OX=9606 GN=DDX1 PE=1 SV=1
136	189	tr|A0A087X2G1|A0A087X2G1_HUMAN	205.51	23	23	16	47300000	9760000	13	13	18	12	Oxidation (M); Deamidation (NQ)	73975	ATP-dependent RNA helicase DDX1 OS=Homo sapiens OX=9606 GN=DDX1 PE=1 SV=1
136	190	sp|Q92499|DDX1_HUMAN	205.51	21	21	15	47300000	9760000	13	13	18	12	Oxidation (M); Deamidation (NQ)	82432	ATP-dependent RNA helicase DDX1 OS=Homo sapiens OX=9606 GN=DDX1 PE=1 SV=2
263	230	sp|Q8N163|CCAR2_HUMAN	205.16	21	21	15	14900000	2930000	12	12	13	9	Carbamidomethylation	102902	Cell cycle and apoptosis regulator protein 2 OS=Homo sapiens OX=9606 GN=CCAR2 PE=1 SV=2
79	640	sp|P52597|HNRPF_HUMAN	204.75	32	26	23	95400000	26900000	14	10	20	22	Acetylation (Protein N-term); Oxidation (M); Deamidation (NQ)	45672	Heterogeneous nuclear ribonucleoprotein F OS=Homo sapiens OX=9606 GN=HNRNPF PE=1 SV=3
215	203	sp|Q9Y2W1|TR150_HUMAN	204.26	21	17	16	11800000	4200000	18	17	14	14	Deamidation (NQ)	108666	Thyroid hormone receptor-associated protein 3 OS=Homo sapiens OX=9606 GN=THRAP3 PE=1 SV=2
314	424	sp|Q96CT2|KLH29_HUMAN	204.21	14	12	11	18600000	6610000	9	9	10	8	Deamidation (NQ)	94228	Kelch-like protein 29 OS=Homo sapiens OX=9606 GN=KLHL29 PE=2 SV=3
212	578	sp|P82675|RT05_HUMAN	203.99	24	19	23	27600000	5110000	13	13	12	11	Carbamidomethylation; Oxidation (M); Deamidation (NQ)	48007	28S ribosomal protein S5 mitochondrial OS=Homo sapiens OX=9606 GN=MRPS5 PE=1 SV=2
123	124	sp|O75592|MYCB2_HUMAN	203.76	5	5	3	6630000	1710000	22	22	23	14	Oxidation (M); Deamidation (NQ)	513643	E3 ubiquitin-protein ligase MYCBP2 OS=Homo sapiens OX=9606 GN=MYCBP2 PE=1 SV=4
261	334	sp|Q96DT7|ZBT10_HUMAN	203.66	18	18	15	11700000	2590000	9	9	10	8		94894	Zinc finger and BTB domain-containing protein 10 OS=Homo sapiens OX=9606 GN=ZBTB10 PE=1 SV=2
152	208	sp|P05023|AT1A1_HUMAN	203.55	15	15	14	17000000	4730000	11	11	15	11	Deamidation (NQ)	112896	Sodium/potassium-transporting ATPase subunit alpha-1 OS=Homo sapiens OX=9606 GN=ATP1A1 PE=1 SV=1
246	1014	sp|Q13148|TADBP_HUMAN	203.22	24	24	24	47900000	17800000	8	8	9	12	Oxidation (M); Deamidation (NQ)	44740	TAR DNA-binding protein 43 OS=Homo sapiens OX=9606 GN=TARDBP PE=1 SV=1
108	346	sp|P22626|ROA2_HUMAN	202.14	34	34	29	78300000	22400000	11	10	18	15	Carbamidomethylation; Oxidation (M); Deamidation (NQ)	37430	Heterogeneous nuclear ribonucleoproteins A2/B1 OS=Homo sapiens OX=9606 GN=HNRNPA2B1 PE=1 SV=2
114	166	sp|O60264|SMCA5_HUMAN	201.82	19	18	16	28000000	6550000	17	15	20	16	Acetylation (Protein N-term); Oxidation (M); Deamidation (NQ)	121905	SWI/SNF-related matrix-associated actin-dependent regulator of chromatin subfamily A member 5 OS=Homo sapiens OX=9606 GN=SMARCA5 PE=1 SV=1
166	397	sp|Q1KMD3|HNRL2_HUMAN	201.66	15	15	13	45400000	10900000	9	9	15	12	Carbamidomethylation; Oxidation (M); Deamidation (NQ)	85105	Heterogeneous nuclear ribonucleoprotein U-like protein 2 OS=Homo sapiens OX=9606 GN=HNRNPUL2 PE=1 SV=1
171	225	sp|Q7Z2W4|ZCCHV_HUMAN	200.33	23	21	20	291000	81800	14	1	15	11	Deamidation (NQ)	101431	Zinc finger CCCH-type antiviral protein 1 OS=Homo sapiens OX=9606 GN=ZC3HAV1 PE=1 SV=3
94	333	sp|P31689|DNJA1_HUMAN	200.04	31	31	31	101000000	32200000	10	10	22	17	Oxidation (M); Deamidation (NQ)	44868	DnaJ homolog subfamily A member 1 OS=Homo sapiens OX=9606 GN=DNAJA1 PE=1 SV=2
43	1093	sp|P62805|H4_HUMAN	199.68	54	51	54	691000000	196000000	12	12	34	32	Oxidation (M); Deamidation (NQ)	11367	Histone H4 OS=Homo sapiens OX=9606 GN=HIST1H4A PE=1 SV=2
220	385	sp|Q71RC2|LARP4_HUMAN	199.49	19	16	16	12000000	2240000	11	11	14	10	Acetylation (Protein N-term); Oxidation (M); Deamidation (NQ)	80596	La-related protein 4 OS=Homo sapiens OX=9606 GN=LARP4 PE=1 SV=3
321	537	sp|O75367|H2AY_HUMAN	199.47	34	34	23	13400000	3550000	12	8	12	7	Carbamidomethylation; Oxidation (M)	39617	Core histone macro-H2A.1 OS=Homo sapiens OX=9606 GN=H2AFY PE=1 SV=4
151	164	sp|O75534|CSDE1_HUMAN	198.65	23	23	14	26700000	6850000	16	16	20	10	Carbamidomethylation; Oxidation (M); Deamidation (NQ)	88885	Cold shock domain-containing protein E1 OS=Homo sapiens OX=9606 GN=CSDE1 PE=1 SV=2
128	395	sp|Q07666|KHDR1_HUMAN	198.08	31	29	29	71200000	23100000	13	12	18	18	Oxidation (M); Deamidation (NQ)	48227	KH domain-containing RNA-binding signal transduction-associated protein 1 OS=Homo sapiens OX=9606 GN=KHDRBS1 PE=1 SV=1
283	719	tr|M0QYT0|M0QYT0_HUMAN	198.04	30	30	16	353000	139000	7	1	16	3	Oxidation (M); Deamidation (NQ)	36024	Uncharacterized protein (Fragment) OS=Homo sapiens OX=9606 PE=1 SV=1
111	375	tr|B4DY09|B4DY09_HUMAN	197.97	46	36	41	83900000	22800000	13	13	19	16	Oxidation (M); Deamidation (NQ)	38910	cDNA FLJ51660 highly similar to Interleukin enhancer-binding factor 2 OS=Homo sapiens OX=9606 GN=ILF2 PE=1 SV=1
111	376	sp|Q12905|ILF2_HUMAN	197.97	41	33	37	83900000	22800000	13	13	19	16	Oxidation (M); Deamidation (NQ)	43062	Interleukin enhancer-binding factor 2 OS=Homo sapiens OX=9606 GN=ILF2 PE=1 SV=2
201	209	sp|Q8N1F7|NUP93_HUMAN	197.26	20	19	14	12800000	3910000	13	13	12	11	Oxidation (M)	93488	Nuclear pore complex protein Nup93 OS=Homo sapiens OX=9606 GN=NUP93 PE=1 SV=2
201	210	tr|H3BVG0|H3BVG0_HUMAN	197.26	18	17	13	12800000	3910000	13	13	12	11	Oxidation (M)	99555	Nuclear pore complex protein Nup93 OS=Homo sapiens OX=9606 GN=NUP93 PE=1 SV=1
230	324	sp|Q92552|RT27_HUMAN	196.96	31	29	22	69900000	13700000	13	13	14	9	Oxidation (M)	47611	28S ribosomal protein S27 mitochondrial OS=Homo sapiens OX=9606 GN=MRPS27 PE=1 SV=3
168	231	tr|C9J6P4|C9J6P4_HUMAN	196.63	22	19	19	731000	220000	15	2	15	12	Deamidation (NQ)	114085	Zinc finger CCCH-type antiviral protein 1 OS=Homo sapiens OX=9606 GN=ZC3HAV1 PE=1 SV=1
217	195	sp|P52701|MSH6_HUMAN	196.2	13	12	8	9520000	2860000	14	14	14	10	Oxidation (M); Deamidation (NQ)	152785	DNA mismatch repair protein Msh6 OS=Homo sapiens OX=9606 GN=MSH6 PE=1 SV=2
199	198	sp|Q9BQG0|MBB1A_HUMAN	196	12	11	6	16400000	2770000	12	12	14	9	Oxidation (M); Deamidation (NQ)	148854	Myb-binding protein 1A OS=Homo sapiens OX=9606 GN=MYBBP1A PE=1 SV=2
280	221	sp|Q5BKZ1|ZN326_HUMAN	195.78	23	19	19	16600000	6670000	11	11	9	9	Carbamidomethylation; Acetylation (Protein N-term); Oxidation (M); Deamidation (NQ)	65654	DBIRD complex subunit ZNF326 OS=Homo sapiens OX=9606 GN=ZNF326 PE=1 SV=2
129	261	sp|P78347|GTF2I_HUMAN	195.47	15	14	14	25100000	6560000	11	11	15	14	Acetylation (Protein N-term); Oxidation (M); Deamidation (NQ)	112416	General transcription factor II-I OS=Homo sapiens OX=9606 GN=GTF2I PE=1 SV=2
307	266	tr|E7EX73|E7EX73_HUMAN	195.05	13	12	9	9660000	3320000	13	13	12	8	Oxidation (M); Deamidation (NQ)	158644	Eukaryotic translation initiation factor 4 gamma 1 OS=Homo sapiens OX=9606 GN=EIF4G1 PE=1 SV=1
307	267	tr|E9PGM1|E9PGM1_HUMAN	195.05	12	11	8	9660000	3320000	13	13	12	8	Oxidation (M); Deamidation (NQ)	166746	Eukaryotic translation initiation factor 4 gamma 1 OS=Homo sapiens OX=9606 GN=EIF4G1 PE=1 SV=1
307	268	tr|E7EUU4|E7EUU4_HUMAN	195.05	12	11	8	9660000	3320000	13	13	12	8	Oxidation (M); Deamidation (NQ)	171641	Eukaryotic translation initiation factor 4 gamma 1 OS=Homo sapiens OX=9606 GN=EIF4G1 PE=1 SV=1
307	269	sp|Q04637|IF4G1_HUMAN	195.05	12	11	8	9660000	3320000	13	13	12	8	Oxidation (M); Deamidation (NQ)	175490	Eukaryotic translation initiation factor 4 gamma 1 OS=Homo sapiens OX=9606 GN=EIF4G1 PE=1 SV=4
264	370	sp|Q8WUM0|NU133_HUMAN	195	12	12	8	6250000	1260000	9	9	13	6	Oxidation (M)	128979	Nuclear pore complex protein Nup133 OS=Homo sapiens OX=9606 GN=NUP133 PE=1 SV=2
282	527	sp|P52292|IMA1_HUMAN	194.5	22	20	19	20600000	6500000	8	8	12	8	Oxidation (M); Deamidation (NQ)	57862	Importin subunit alpha-1 OS=Homo sapiens OX=9606 GN=KPNA2 PE=1 SV=1
278	313	sp|Q96T37|RBM15_HUMAN	194.47	16	16	10	10900000	1610000	11	11	12	8	Deamidation (NQ)	107188	RNA-binding protein 15 OS=Homo sapiens OX=9606 GN=RBM15 PE=1 SV=2
278	314	tr|A0A087WWP4|A0A087WWP4_HUMAN	194.47	16	16	10	10900000	1610000	11	11	12	8	Deamidation (NQ)	102135	RNA-binding protein 15 OS=Homo sapiens OX=9606 GN=RBM15 PE=1 SV=1
269	712	sp|Q92665|RT31_HUMAN	194.27	21	21	17	66000000	17500000	7	7	12	7	Carbamidomethylation; Oxidation (M)	45319	28S ribosomal protein S31 mitochondrial OS=Homo sapiens OX=9606 GN=MRPS31 PE=1 SV=3
349	645	tr|I3L1P8|I3L1P8_HUMAN	193.92	35	35	32	27200000	7400000	7	7	9	7	Oxidation (M); Deamidation (NQ)	32182	Mitochondrial 2-oxoglutarate/malate carrier protein (Fragment) OS=Homo sapiens OX=9606 GN=SLC25A11 PE=1 SV=1
349	646	sp|Q02978|M2OM_HUMAN	193.92	33	33	30	27200000	7400000	7	7	9	7	Oxidation (M); Deamidation (NQ)	34062	Mitochondrial 2-oxoglutarate/malate carrier protein OS=Homo sapiens OX=9606 GN=SLC25A11 PE=1 SV=3
244	366	sp|P51398|RT29_HUMAN	193.66	29	29	25	96500000	23000000	10	10	11	9	Deamidation (NQ)	45566	28S ribosomal protein S29 mitochondrial OS=Homo sapiens OX=9606 GN=DAP3 PE=1 SV=1
180	438	tr|C9J9K3|C9J9K3_HUMAN	193.4	44	44	34	63000000	19900000	9	9	15	11	Carbamidomethylation; Acetylation (Protein N-term); Oxidation (M); Deamidation (NQ)	29405	40S ribosomal protein SA (Fragment) OS=Homo sapiens OX=9606 GN=RPSA PE=1 SV=8
180	439	sp|P08865|RSSA_HUMAN	193.4	40	40	31	63000000	19900000	9	9	15	11	Carbamidomethylation; Acetylation (Protein N-term); Oxidation (M); Deamidation (NQ)	32854	40S ribosomal protein SA OS=Homo sapiens OX=9606 GN=RPSA PE=1 SV=4
180	440	tr|A0A0C4DG17|A0A0C4DG17_HUMAN	193.4	39	39	30	63000000	19900000	9	9	15	11	Carbamidomethylation; Acetylation (Protein N-term); Oxidation (M); Deamidation (NQ)	33314	40S ribosomal protein SA OS=Homo sapiens OX=9606 GN=RPSA PE=1 SV=1
191	1036	tr|C9JJ19|C9JJ19_HUMAN	193.05	36	36	24	30000000	4570000	5	5	14	9	Oxidation (M); Deamidation (NQ)	26332	28S ribosomal protein S34 mitochondrial OS=Homo sapiens OX=9606 GN=MRPS34 PE=1 SV=2
191	1090	sp|P82930|RT34_HUMAN	193.05	37	37	25	30000000	4570000	5	5	14	9	Oxidation (M); Deamidation (NQ)	25650	28S ribosomal protein S34 mitochondrial OS=Homo sapiens OX=9606 GN=MRPS34 PE=1 SV=2
386	461	sp|Q96S66|CLCC1_HUMAN	193.03	19	19	15	11400000	3110000	8	8	8	6	Oxidation (M)	62023	Chloride channel CLIC-like protein 1 OS=Homo sapiens OX=9606 GN=CLCC1 PE=1 SV=1
131	235	tr|G5E9W7|G5E9W7_HUMAN	192.3	38	38	29	77100000	18400000	12	12	18	13	Oxidation (M); Deamidation (NQ)	36806	28S ribosomal protein S22 mitochondrial OS=Homo sapiens OX=9606 GN=MRPS22 PE=1 SV=1
131	236	tr|G5E9V5|G5E9V5_HUMAN	192.3	34	34	26	77100000	18400000	12	12	18	13	Oxidation (M); Deamidation (NQ)	41209	28S ribosomal protein S22 mitochondrial OS=Homo sapiens OX=9606 GN=MRPS22 PE=1 SV=1
131	237	sp|P82650|RT22_HUMAN	192.3	34	34	26	77100000	18400000	12	12	18	13	Oxidation (M); Deamidation (NQ)	41280	28S ribosomal protein S22 mitochondrial OS=Homo sapiens OX=9606 GN=MRPS22 PE=1 SV=1
300	1091	sp|Q07021|C1QBP_HUMAN	192.25	34	27	24	35400000	10200000	8	8	11	7	Carbamidomethylation; Oxidation (M); Deamidation (NQ)	31362	Complement component 1 Q subcomponent-binding protein mitochondrial OS=Homo sapiens OX=9606 GN=C1QBP PE=1 SV=1
159	179	sp|Q9BYK8|HELZ2_HUMAN	191.75	6	6	5	18500000	5510000	13	13	17	11	Carbamidomethylation	294649	Helicase with zinc finger domain 2 OS=Homo sapiens OX=9606 GN=HELZ2 PE=1 SV=6
234	272	sp|Q00341|VIGLN_HUMAN	191.14	13	12	8	8730000	2490000	13	13	14	8		141455	Vigilin OS=Homo sapiens OX=9606 GN=HDLBP PE=1 SV=2
234	274	tr|A0A024R4E5|A0A024R4E5_HUMAN	191.14	12	11	8	8490000	2490000	12	12	13	8		141439	High density lipoprotein binding protein (Vigilin) isoform CRA_a OS=Homo sapiens OX=9606 GN=HDLBP PE=1 SV=1
221	401	tr|E7EQT4|E7EQT4_HUMAN	190.38	10	10	9	13500000	2630000	9	9	11	10	Deamidation (NQ)	147362	Apoptotic chromatin condensation inducer in the nucleus OS=Homo sapiens OX=9606 GN=ACIN1 PE=1 SV=2
221	402	sp|Q9UKV3|ACINU_HUMAN	190.38	10	10	8	13500000	2630000	9	9	11	10	Deamidation (NQ)	151861	Apoptotic chromatin condensation inducer in the nucleus OS=Homo sapiens OX=9606 GN=ACIN1 PE=1 SV=2
221	403	tr|S4R3H4|S4R3H4_HUMAN	190.38	10	10	9	13500000	2630000	9	9	11	10	Deamidation (NQ)	145442	Apoptotic chromatin condensation inducer in the nucleus OS=Homo sapiens OX=9606 GN=ACIN1 PE=1 SV=1
279	383	sp|P49756|RBM25_HUMAN	190.36	15	14	9	7270000	2170000	10	10	12	9	Oxidation (M); Deamidation (NQ)	100186	RNA-binding protein 25 OS=Homo sapiens OX=9606 GN=RBM25 PE=1 SV=3
237	279	sp|P78371|TCPB_HUMAN	190.35	25	24	16	14000000	3640000	11	11	12	8	Oxidation (M)	57488	T-complex protein 1 subunit beta OS=Homo sapiens OX=9606 GN=CCT2 PE=1 SV=4
235	379	sp|Q9NZI8|IF2B1_HUMAN	190.11	24	21	19	14100000	4020000	11	9	14	9	Oxidation (M); Deamidation (NQ)	63481	Insulin-like growth factor 2 mRNA-binding protein 1 OS=Homo sapiens OX=9606 GN=IGF2BP1 PE=1 SV=2
238	464	sp|P26641|EF1G_HUMAN	190.06	22	19	17	33000000	9480000	11	11	11	11	Acetylation (Protein N-term)	50119	Elongation factor 1-gamma OS=Homo sapiens OX=9606 GN=EEF1G PE=1 SV=3
345	629	sp|Q15633|TRBP2_HUMAN	189.73	27	26	27	14000000	4510000	8	8	8	8	Carbamidomethylation	39039	RISC-loading complex subunit TARBP2 OS=Homo sapiens OX=9606 GN=TARBP2 PE=1 SV=3
229	283	sp|Q9UJS0|CMC2_HUMAN	189.56	19	19	19	13800000	3640000	10	7	13	10	Oxidation (M); Deamidation (NQ)	74176	Calcium-binding mitochondrial carrier protein Aralar2 OS=Homo sapiens OX=9606 GN=SLC25A13 PE=1 SV=2
231	516	sp|Q9Y3I0|RTCB_HUMAN	189.46	20	20	14	28700000	9310000	9	9	13	9	Oxidation (M); Deamidation (NQ)	55210	tRNA-splicing ligase RtcB homolog OS=Homo sapiens OX=9606 GN=RTCB PE=1 SV=1
210	489	sp|Q9Y3F4|STRAP_HUMAN	188.91	30	30	23	35000000	10500000	9	9	13	10	Carbamidomethylation; Deamidation (NQ)	38438	Serine-threonine kinase receptor-associated protein OS=Homo sapiens OX=9606 GN=STRAP PE=1 SV=1
174	205	tr|J3KR24|J3KR24_HUMAN	188.17	18	18	11	16900000	3690000	16	16	15	11	Deamidation (NQ)	131763	Isoleucine--tRNA ligase cytoplasmic OS=Homo sapiens OX=9606 GN=IARS PE=1 SV=1
174	206	sp|P41252|SYIC_HUMAN	188.17	17	16	10	16900000	3690000	16	16	15	11	Deamidation (NQ)	144498	Isoleucine--tRNA ligase cytoplasmic OS=Homo sapiens OX=9606 GN=IARS PE=1 SV=2
195	207	sp|Q86VP6|CAND1_HUMAN	187.94	11	10	10	9390000	2910000	12	12	12	10	Deamidation (NQ)	136375	Cullin-associated NEDD8-dissociated protein 1 OS=Homo sapiens OX=9606 GN=CAND1 PE=1 SV=2
398	411	tr|C9J2Y9|C9J2Y9_HUMAN	187.84	11	8	7	10200000	1900000	8	8	7	6	Deamidation (NQ)	133057	DNA-directed RNA polymerase subunit beta OS=Homo sapiens OX=9606 GN=POLR2B PE=1 SV=2
398	412	sp|P30876|RPB2_HUMAN	187.84	10	8	7	10200000	1900000	8	8	7	6	Deamidation (NQ)	133896	DNA-directed RNA polymerase II subunit RPB2 OS=Homo sapiens OX=9606 GN=POLR2B PE=1 SV=1
547	514	sp|P22234|PUR6_HUMAN	187.63	23	15	20	11500000	1100000	8	8	5	8	Acetylation (Protein N-term); Oxidation (M)	47079	Multifunctional protein ADE2 OS=Homo sapiens OX=9606 GN=PAICS PE=1 SV=3
219	413	sp|Q13435|SF3B2_HUMAN	187.38	14	13	10	21400000	6170000	9	9	13	9	Oxidation (M)	100228	Splicing factor 3B subunit 2 OS=Homo sapiens OX=9606 GN=SF3B2 PE=1 SV=2
219	414	tr|E9PPJ0|E9PPJ0_HUMAN	187.38	14	13	10	21400000	6170000	9	9	13	9	Oxidation (M)	98170	Splicing factor 3B subunit 2 OS=Homo sapiens OX=9606 GN=SF3B2 PE=1 SV=1
122	746	sp|Q06830|PRDX1_HUMAN	187	38	34	38	84600000	24700000	11	10	17	13	Carbamidomethylation; Oxidation (M)	22110	Peroxiredoxin-1 OS=Homo sapiens OX=9606 GN=PRDX1 PE=1 SV=1
387	582	sp|Q15084|PDIA6_HUMAN	186.8	24	24	20	27800000	8090000	7	7	10	6		48121	Protein disulfide-isomerase A6 OS=Homo sapiens OX=9606 GN=PDIA6 PE=1 SV=1
254	427	tr|A0A3F2YNX0|A0A3F2YNX0_HUMAN	186.29	6	6	5	8620000	2760000	9	9	12	9		228868	Protein transport protein sec16 OS=Homo sapiens OX=9606 GN=SEC16A PE=1 SV=1
254	428	tr|A0A3F2YNZ0|A0A3F2YNZ0_HUMAN	186.29	6	6	5	8620000	2760000	9	9	12	9		231133	Protein transport protein sec16 OS=Homo sapiens OX=9606 GN=SEC16A PE=1 SV=1
254	429	tr|F1T0I1|F1T0I1_HUMAN	186.29	6	6	4	8620000	2760000	9	9	12	9		249480	Protein transport protein sec16 OS=Homo sapiens OX=9606 GN=SEC16A PE=1 SV=1
254	430	sp|O15027|SC16A_HUMAN	186.29	6	6	4	8620000	2760000	9	9	12	9		251891	Protein transport protein Sec16A OS=Homo sapiens OX=9606 GN=SEC16A PE=1 SV=4
292	459	tr|F8W6I7|F8W6I7_HUMAN	186.1	35	30	21	12200000	1330000	10	8	12	8	Carbamidomethylation; Oxidation (M); Deamidation (NQ)	33155	Heterogeneous nuclear ribonucleoprotein A1 OS=Homo sapiens OX=9606 GN=HNRNPA1 PE=1 SV=2
292	460	sp|P09651|ROA1_HUMAN	186.1	29	25	18	12200000	1330000	10	8	12	8	Carbamidomethylation; Oxidation (M); Deamidation (NQ)	38747	Heterogeneous nuclear ribonucleoprotein A1 OS=Homo sapiens OX=9606 GN=HNRNPA1 PE=1 SV=5
150	625	sp|P62424|RL7A_HUMAN	185.79	33	33	24	116000000	33000000	10	10	12	16	Carbamidomethylation; Deamidation (NQ)	29996	60S ribosomal protein L7a OS=Homo sapiens OX=9606 GN=RPL7A PE=1 SV=2
165	192	sp|Q9H2P0|ADNP_HUMAN	185.15	19	19	9	7020000	1150000	16	16	20	11	Carbamidomethylation; Oxidation (M); Deamidation (NQ)	123563	Activity-dependent neuroprotector homeobox protein OS=Homo sapiens OX=9606 GN=ADNP PE=1 SV=1
120	380	sp|P14625|ENPL_HUMAN	185.13	18	17	12	8130000	2820000	12	10	18	15	Oxidation (M); Deamidation (NQ)	92469	Endoplasmin OS=Homo sapiens OX=9606 GN=HSP90B1 PE=1 SV=1
160	197	sp|Q08945|SSRP1_HUMAN	184.99	22	22	10	19500000	2370000	13	13	20	7	Acetylation (Protein N-term); Oxidation (M); Deamidation (NQ)	81075	FACT complex subunit SSRP1 OS=Homo sapiens OX=9606 GN=SSRP1 PE=1 SV=1
450	567	sp|P13807|GYS1_HUMAN	184.32	18	12	13	31200000	6000000	9	9	6	7	Carbamidomethylation; Oxidation (M); Deamidation (NQ)	83786	Glycogen [starch] synthase muscle OS=Homo sapiens OX=9606 GN=GYS1 PE=1 SV=2
146	193	sp|P55884|EIF3B_HUMAN	184.26	23	19	21	10400000	16400000	13	13	12	16	Carbamidomethylation; Acetylation (Protein N-term); Oxidation (M); Deamidation (NQ)	92482	Eukaryotic translation initiation factor 3 subunit B OS=Homo sapiens OX=9606 GN=EIF3B PE=1 SV=3
576	765	sp|O43823|AKAP8_HUMAN	184.26	17	14	10	8450000	2230000	8	8	6	6	Oxidation (M); Deamidation (NQ)	76108	A-kinase anchor protein 8 OS=Homo sapiens OX=9606 GN=AKAP8 PE=1 SV=1
240	350	sp|O00267|SPT5H_HUMAN	184.12	14	12	10	4400000	1290000	12	12	10	11	Oxidation (M)	121000	Transcription elongation factor SPT5 OS=Homo sapiens OX=9606 GN=SUPT5H PE=1 SV=1
205	409	sp|P22314|UBA1_HUMAN	183.68	10	10	10	8980000	2520000	8	8	14	9	Oxidation (M); Deamidation (NQ)	117849	Ubiquitin-like modifier-activating enzyme 1 OS=Homo sapiens OX=9606 GN=UBA1 PE=1 SV=3
162	285	sp|P42285|MTREX_HUMAN	183.65	17	16	8	7030000	4060000	14	14	18	9	Carbamidomethylation; Oxidation (M); Deamidation (NQ)	117805	Exosome RNA helicase MTR4 OS=Homo sapiens OX=9606 GN=MTREX PE=1 SV=3
270	813	sp|Q6UN15|FIP1_HUMAN	183.52	19	15	16	10600000	5190000	7	7	7	11	Oxidation (M)	66526	Pre-mRNA 3'-end-processing factor FIP1 OS=Homo sapiens OX=9606 GN=FIP1L1 PE=1 SV=1
364	318	sp|O76094|SRP72_HUMAN	183.45	21	19	16	15500000	3920000	10	10	9	10	Oxidation (M); Deamidation (NQ)	74606	Signal recognition particle subunit SRP72 OS=Homo sapiens OX=9606 GN=SRP72 PE=1 SV=3
158	790	tr|Q5JR95|Q5JR95_HUMAN	183.11	40	40	40	167000000	72400000	8	8	15	12	Carbamidomethylation; Deamidation (NQ)	21880	40S ribosomal protein S8 OS=Homo sapiens OX=9606 GN=RPS8 PE=1 SV=1
158	791	sp|P62241|RS8_HUMAN	183.11	37	37	37	167000000	72400000	8	8	15	12	Carbamidomethylation; Deamidation (NQ)	24205	40S ribosomal protein S8 OS=Homo sapiens OX=9606 GN=RPS8 PE=1 SV=2
226	1061	sp|P08708|RS17_HUMAN	183.09	59	50	59	37300000	5310000	8	8	15	9	Carbamidomethylation; Oxidation (M); Deamidation (NQ)	15550	40S ribosomal protein S17 OS=Homo sapiens OX=9606 GN=RPS17 PE=1 SV=2
226	1062	tr|H3BNC9|H3BNC9_HUMAN	183.09	14	12	14	37300000	5310000	8	8	15	9	Carbamidomethylation; Oxidation (M); Deamidation (NQ)	64533	Uncharacterized protein OS=Homo sapiens OX=9606 PE=3 SV=2
313	546	sp|Q13573|SNW1_HUMAN	182.85	16	16	13	3800000	869000	7	1	9	7	Oxidation (M); Deamidation (NQ)	61495	SNW domain-containing protein 1 OS=Homo sapiens OX=9606 GN=SNW1 PE=1 SV=1
83	270	sp|P23396|RS3_HUMAN	182.75	54	43	54	282000000	99300000	13	13	24	17	Carbamidomethylation; Oxidation (M); Deamidation (NQ)	26688	40S ribosomal protein S3 OS=Homo sapiens OX=9606 GN=RPS3 PE=1 SV=2
638	1035	sp|Q14257|RCN2_HUMAN	182.62	25	21	25	15100000	7010000	5	5	4	5		36876	Reticulocalbin-2 OS=Homo sapiens OX=9606 GN=RCN2 PE=1 SV=1
137	392	sp|Q15233|NONO_HUMAN	182.54	34	28	27	26500000	10200000	13	12	18	16	Oxidation (M)	54232	Non-POU domain-containing octamer-binding protein OS=Homo sapiens OX=9606 GN=NONO PE=1 SV=4
183	281	sp|P31948|STIP1_HUMAN	182.25	20	13	20	64200000	10400000	12	12	13	14	Acetylation (Protein N-term); Oxidation (M); Deamidation (NQ)	62639	Stress-induced-phosphoprotein 1 OS=Homo sapiens OX=9606 GN=STIP1 PE=1 SV=1
484	557	sp|P22695|QCR2_HUMAN	182.23	25	23	17	17200000	2930000	7	7	8	5	Oxidation (M); Deamidation (NQ)	48443	Cytochrome b-c1 complex subunit 2 mitochondrial OS=Homo sapiens OX=9606 GN=UQCRC2 PE=1 SV=3
404	509	sp|Q8IY81|SPB1_HUMAN	182.13	15	15	12	4110000	1780000	9	9	9	7	Deamidation (NQ)	96558	pre-rRNA processing protein FTSJ3 OS=Homo sapiens OX=9606 GN=FTSJ3 PE=1 SV=2
347	615	sp|Q9BZE1|RM37_HUMAN	182.1	22	22	18	75500000	4320000	9	9	11	6	Oxidation (M)	48118	39S ribosomal protein L37 mitochondrial OS=Homo sapiens OX=9606 GN=MRPL37 PE=1 SV=2
344	564	sp|P63104|1433Z_HUMAN	181.89	38	34	31	7490000	2910000	8	6	9	7	Acetylation (Protein N-term); Oxidation (M)	27745	14-3-3 protein zeta/delta OS=Homo sapiens OX=9606 GN=YWHAZ PE=1 SV=1
344	565	tr|E7EX29|E7EX29_HUMAN	181.89	38	34	30	7490000	2910000	8	6	9	7	Acetylation (Protein N-term); Oxidation (M)	28037	14-3-3 protein zeta/delta (Fragment) OS=Homo sapiens OX=9606 GN=YWHAZ PE=1 SV=1
202	229	sp|Q02790|FKBP4_HUMAN	181.31	32	32	20	14500000	3040000	12	12	18	9	Carbamidomethylation; Oxidation (M); Deamidation (NQ)	51805	Peptidyl-prolyl cis-trans isomerase FKBP4 OS=Homo sapiens OX=9606 GN=FKBP4 PE=1 SV=3
540	654	sp|Q96EB6|SIR1_HUMAN	181.25	15	7	13	4640000	1490000	7	7	4	7	Carbamidomethylation; Acetylation (Protein N-term)	81681	NAD-dependent protein deacetylase sirtuin-1 OS=Homo sapiens OX=9606 GN=SIRT1 PE=1 SV=2
368	406	sp|O95831|AIFM1_HUMAN	180.76	20	20	18	15200000	3030000	8	8	10	7	Oxidation (M); Deamidation (NQ)	66901	Apoptosis-inducing factor 1 mitochondrial OS=Homo sapiens OX=9606 GN=AIFM1 PE=1 SV=1
242	523	sp|P63244|RACK1_HUMAN	180.75	38	32	27	66200000	21400000	10	10	12	11	Carbamidomethylation; Oxidation (M)	35077	Receptor of activated protein C kinase 1 OS=Homo sapiens OX=9606 GN=RACK1 PE=1 SV=3
491	921	sp|Q9UPT8|ZC3H4_HUMAN	180.42	11	11	7	6660000	1500000	6	6	7	5		140256	Zinc finger CCCH domain-containing protein 4 OS=Homo sapiens OX=9606 GN=ZC3H4 PE=1 SV=3
491	927	tr|M0QY97|M0QY97_HUMAN	180.42	16	16	11	6660000	1500000	6	6	7	5		95545	Zinc finger CCCH domain-containing protein 4 (Fragment) OS=Homo sapiens OX=9606 GN=ZC3H4 PE=1 SV=1
167	289	sp|Q96SI9|STRBP_HUMAN	180.27	16	16	10	7620000	1160000	12	9	17	8	Oxidation (M)	73653	Spermatid perinuclear RNA-binding protein OS=Homo sapiens OX=9606 GN=STRBP PE=1 SV=1
326	331	sp|P33992|MCM5_HUMAN	180.14	22	21	11	18000000	4670000	12	12	11	8	Oxidation (M); Deamidation (NQ)	82286	DNA replication licensing factor MCM5 OS=Homo sapiens OX=9606 GN=MCM5 PE=1 SV=5
257	466	sp|Q9H6T3|RPAP3_HUMAN	180.05	18	18	14	10400000	3340000	9	9	12	12	Oxidation (M); Deamidation (NQ)	75719	RNA polymerase II-associated protein 3 OS=Homo sapiens OX=9606 GN=RPAP3 PE=1 SV=2
289	1679	tr|A0A2R8Y811|A0A2R8Y811_HUMAN	179.47	38	38	38	124000000	35400000	6	6	10	11	Oxidation (M)	16160	40S ribosomal protein S14 (Fragment) OS=Homo sapiens OX=9606 GN=RPS14 PE=1 SV=1
289	1680	sp|P62263|RS14_HUMAN	179.47	38	38	38	124000000	35400000	6	6	10	11	Oxidation (M)	16273	40S ribosomal protein S14 OS=Homo sapiens OX=9606 GN=RPS14 PE=1 SV=3
252	1563	tr|E5RGH4|E5RGH4_HUMAN	179.24	55	55	44	1150000	0	6	1	13	8	Acetylation (Protein N-term); Oxidation (M); Deamidation (NQ)	11181	Heterogeneous nuclear ribonucleoprotein H (Fragment) OS=Homo sapiens OX=9606 GN=HNRNPH1 PE=1 SV=1
115	336	sp|Q5T9A4|ATD3B_HUMAN	178.97	18	18	15	770000	227000	11	1	23	10	Acetylation (Protein N-term); Deamidation (NQ)	72573	ATPase family AAA domain-containing protein 3B OS=Homo sapiens OX=9606 GN=ATAD3B PE=1 SV=1
253	265	sp|Q7Z6Z7|HUWE1_HUMAN	178.89	5	5	2	8770000	1760000	18	18	18	9	Carbamidomethylation; Deamidation (NQ)	481896	E3 ubiquitin-protein ligase HUWE1 OS=Homo sapiens OX=9606 GN=HUWE1 PE=1 SV=3
232	275	tr|B4DUR8|B4DUR8_HUMAN	178.28	25	23	20	17100000	5630000	10	10	10	10	Carbamidomethylation; Oxidation (M)	55674	T-complex protein 1 subunit gamma OS=Homo sapiens OX=9606 GN=CCT3 PE=1 SV=1
232	276	sp|P49368|TCPG_HUMAN	178.28	23	21	18	17100000	5630000	10	10	10	10	Carbamidomethylation; Oxidation (M)	60534	T-complex protein 1 subunit gamma OS=Homo sapiens OX=9606 GN=CCT3 PE=1 SV=4
187	453	tr|G3XAC6|G3XAC6_HUMAN	177.77	25	25	18	47600000	17100000	9	8	15	11	Carbamidomethylation; Acetylation (Protein N-term); Oxidation (M); Deamidation (NQ)	48024	RNA-binding protein 39 OS=Homo sapiens OX=9606 GN=RBM39 PE=1 SV=1
187	454	sp|Q14498|RBM39_HUMAN	177.77	20	20	15	47600000	17100000	9	8	15	11	Carbamidomethylation; Acetylation (Protein N-term); Oxidation (M); Deamidation (NQ)	59380	RNA-binding protein 39 OS=Homo sapiens OX=9606 GN=RBM39 PE=1 SV=2
255	262	sp|Q14152|EIF3A_HUMAN	177.27	9	9	7	13700000	3280000	11	11	12	9		166569	Eukaryotic translation initiation factor 3 subunit A OS=Homo sapiens OX=9606 GN=EIF3A PE=1 SV=1
98	258	sp|P13647|K2C5_HUMAN	177.21	20	18	14	427000		15	1	24	15	Carbamidomethylation; Oxidation (M); Deamidation (NQ)	62378	Keratin type II cytoskeletal 5 OS=Homo sapiens OX=9606 GN=KRT5 PE=1 SV=3
383	736	sp|P11177|ODPB_HUMAN	176.97	27	27	13	11400000	1540000	7	7	10	6	Oxidation (M); Deamidation (NQ)	39233	Pyruvate dehydrogenase E1 component subunit beta mitochondrial OS=Homo sapiens OX=9606 GN=PDHB PE=1 SV=3
260	378	sp|P15880|RS2_HUMAN	176.76	43	43	25	119000000	30400000	14	14	16	9	Carbamidomethylation; Acetylation (Protein N-term); Oxidation (M)	31324	40S ribosomal protein S2 OS=Homo sapiens OX=9606 GN=RPS2 PE=1 SV=2
475	740	sp|Q16643|DREB_HUMAN	176.19	18	18	16	125000000	2740000	8	8	8	6	Acetylation (Protein N-term)	71429	Drebrin OS=Homo sapiens OX=9606 GN=DBN1 PE=1 SV=4
331	611	tr|G3V3A4|G3V3A4_HUMAN	176.08	14	14	9	137000		7	1	10	6	Oxidation (M); Deamidation (NQ)	65391	SNW domain-containing protein 1 OS=Homo sapiens OX=9606 GN=SNW1 PE=1 SV=1
284	344	sp|Q7L0Y3|TM10C_HUMAN	176.02	26	26	17	33500000	5700000	10	10	13	6	Carbamidomethylation; Oxidation (M); Deamidation (NQ)	47347	tRNA methyltransferase 10 homolog C OS=Homo sapiens OX=9606 GN=TRMT10C PE=1 SV=2
335	396	sp|Q8NE71|ABCF1_HUMAN	175.95	12	12	6	5700000	1010000	9	9	11	5	Oxidation (M)	95926	ATP-binding cassette sub-family F member 1 OS=Homo sapiens OX=9606 GN=ABCF1 PE=1 SV=2
200	493	sp|P20700|LMNB1_HUMAN	175.65	16	13	16	7510000	2720000	10	8	11	13	Oxidation (M); Deamidation (NQ)	66408	Lamin-B1 OS=Homo sapiens OX=9606 GN=LMNB1 PE=1 SV=2
239	530	sp|P19474|RO52_HUMAN	175.63	24	20	22	44800000	15800000	10	10	11	14	Oxidation (M); Deamidation (NQ)	54170	E3 ubiquitin-protein ligase TRIM21 OS=Homo sapiens OX=9606 GN=TRIM21 PE=1 SV=1
176	926	tr|F8W7C6|F8W7C6_HUMAN	175.31	42	42	38	57700000	25300000	8	8	15	15	Oxidation (M)	18565	60S ribosomal protein L10 OS=Homo sapiens OX=9606 GN=RPL10 PE=1 SV=2
176	930	tr|X1WI28|X1WI28_HUMAN	175.31	34	34	31	57700000	25300000	8	8	15	15	Oxidation (M)	22975	60S ribosomal protein L10 (Fragment) OS=Homo sapiens OX=9606 GN=RPL10 PE=1 SV=7
176	931	sp|P27635|RL10_HUMAN	175.31	32	32	29	57700000	25300000	8	8	15	15	Oxidation (M)	24604	60S ribosomal protein L10 OS=Homo sapiens OX=9606 GN=RPL10 PE=1 SV=4
214	487	sp|P48634|PRC2A_HUMAN	175.08	11	9	8	6440000	3980000	16	15	15	16	Deamidation (NQ)	228861	Protein PRRC2A OS=Homo sapiens OX=9606 GN=PRRC2A PE=1 SV=3
225	508	sp|P06576|ATPB_HUMAN	174.8	25	18	25	21700000	7440000	9	9	9	14	Oxidation (M); Deamidation (NQ)	56560	ATP synthase subunit beta mitochondrial OS=Homo sapiens OX=9606 GN=ATP5F1B PE=1 SV=3
225	511	tr|H0YH81|H0YH81_HUMAN	174.8	36	27	36	21700000	7440000	9	9	9	14	Oxidation (M); Deamidation (NQ)	38258	ATP synthase subunit beta (Fragment) OS=Homo sapiens OX=9606 GN=ATP5F1B PE=1 SV=1
328	484	sp|Q15459|SF3A1_HUMAN	174.67	13	13	10	10400000	3410000	8	8	10	6		88886	Splicing factor 3A subunit 1 OS=Homo sapiens OX=9606 GN=SF3A1 PE=1 SV=1
315	408	sp|O00425|IF2B3_HUMAN	174.5	18	18	12	7380000	1860000	9	7	12	7	Oxidation (M); Deamidation (NQ)	63705	Insulin-like growth factor 2 mRNA-binding protein 3 OS=Homo sapiens OX=9606 GN=IGF2BP3 PE=1 SV=2
530	941	sp|Q99613|EIF3C_HUMAN	173.88	10	10	8	6440000	2000000	8	8	7	6	Deamidation (NQ)	105344	Eukaryotic translation initiation factor 3 subunit C OS=Homo sapiens OX=9606 GN=EIF3C PE=1 SV=1
196	278	sp|P49915|GUAA_HUMAN	173.88	17	12	16	13600000	5130000	11	11	12	14	Oxidation (M)	76716	GMP synthase [glutamine-hydrolyzing] OS=Homo sapiens OX=9606 GN=GMPS PE=1 SV=1
157	676	sp|Q07955|SRSF1_HUMAN	173.45	33	29	33	93800000	36500000	8	8	14	15	Carbamidomethylation	27745	Serine/arginine-rich splicing factor 1 OS=Homo sapiens OX=9606 GN=SRSF1 PE=1 SV=2
157	677	tr|J3KTL2|J3KTL2_HUMAN	173.45	32	28	32	93800000	36500000	8	8	14	15	Carbamidomethylation	28329	Serine/arginine-rich-splicing factor 1 OS=Homo sapiens OX=9606 GN=SRSF1 PE=1 SV=1
317	966	sp|O14979|HNRDL_HUMAN	173.45	17	16	17	72400000	16800000	7	6	8	8	Oxidation (M)	46438	Heterogeneous nuclear ribonucleoprotein D-like OS=Homo sapiens OX=9606 GN=HNRNPDL PE=1 SV=3
563	929	sp|Q8NCA5|FA98A_HUMAN	172.86	17	17	10	19400000	3450000	6	6	6	3		55401	Protein FAM98A OS=Homo sapiens OX=9606 GN=FAM98A PE=1 SV=1
223	1041	sp|P26368|U2AF2_HUMAN	172.44	23	20	12	50700000	6440000	8	8	17	11	Oxidation (M); Deamidation (NQ)	53501	Splicing factor U2AF 65 kDa subunit OS=Homo sapiens OX=9606 GN=U2AF2 PE=1 SV=4
267	553	sp|P06733|ENOA_HUMAN	171.88	23	20	23	13700000	6430000	8	8	10	9	Carbamidomethylation	47169	Alpha-enolase OS=Homo sapiens OX=9606 GN=ENO1 PE=1 SV=2
267	554	tr|A0A2R8Y6G6|A0A2R8Y6G6_HUMAN	171.88	23	20	23	13700000	6430000	8	8	10	9	Carbamidomethylation	47327	Alpha-enolase OS=Homo sapiens OX=9606 GN=ENO1 PE=1 SV=1
334	322	sp|O95163|ELP1_HUMAN	171.3	14	14	4	1530000	331000	12	12	12	4	Carbamidomethylation	150254	Elongator complex protein 1 OS=Homo sapiens OX=9606 GN=ELP1 PE=1 SV=3
356	569	sp|O95232|LC7L3_HUMAN	171.21	22	22	19	12000000	3570000	7	7	9	7	Deamidation (NQ)	51466	Luc7-like protein 3 OS=Homo sapiens OX=9606 GN=LUC7L3 PE=1 SV=2
480	714	sp|Q8TAE8|G45IP_HUMAN	170.74	40	40	40	26000000	6410000	6	6	7	6	Oxidation (M)	25384	Growth arrest and DNA damage-inducible proteins-interacting protein 1 OS=Homo sapiens OX=9606 GN=GADD45GIP1 PE=1 SV=1
218	316	tr|H7BXY3|H7BXY3_HUMAN	170.35	12	10	6	11800000	2170000	13	13	14	10	Oxidation (M); Deamidation (NQ)	130550	ATP-dependent RNA helicase DHX30 OS=Homo sapiens OX=9606 GN=DHX30 PE=1 SV=1
218	317	sp|Q7L2E3|DHX30_HUMAN	170.35	11	10	6	11800000	2170000	13	13	14	10	Oxidation (M); Deamidation (NQ)	133938	ATP-dependent RNA helicase DHX30 OS=Homo sapiens OX=9606 GN=DHX30 PE=1 SV=1
208	702	sp|Q9UNE7|CHIP_HUMAN	170.24	24	24	19	15400000	5540000	6	6	11	11	Oxidation (M)	34856	E3 ubiquitin-protein ligase CHIP OS=Homo sapiens OX=9606 GN=STUB1 PE=1 SV=2
363	381	sp|Q9P2J5|SYLC_HUMAN	170.13	12	9	8	6390000	2460000	12	12	9	8	Oxidation (M)	134466	Leucine--tRNA ligase cytoplasmic OS=Homo sapiens OX=9606 GN=LARS PE=1 SV=2
248	706	sp|Q9P015|RM15_HUMAN	170.13	32	28	21	25700000	2260000	8	8	13	9	Oxidation (M); Deamidation (NQ)	33420	39S ribosomal protein L15 mitochondrial OS=Homo sapiens OX=9606 GN=MRPL15 PE=1 SV=1
248	760	tr|E5RIZ4|E5RIZ4_HUMAN	170.13	35	35	21	25700000	2140000	7	7	13	7	Oxidation (M); Deamidation (NQ)	27237	39S ribosomal protein L15 mitochondrial (Fragment) OS=Homo sapiens OX=9606 GN=MRPL15 PE=1 SV=2
376	632	sp|Q96MU7|YTDC1_HUMAN	170.08	13	13	11	12400000	3570000	7	7	9	8	Deamidation (NQ)	84700	YTH domain-containing protein 1 OS=Homo sapiens OX=9606 GN=YTHDC1 PE=1 SV=3
376	633	tr|J3QR07|J3QR07_HUMAN	170.08	13	13	11	12400000	3570000	7	7	9	8	Deamidation (NQ)	85587	YTH domain-containing protein 1 OS=Homo sapiens OX=9606 GN=YTHDC1 PE=1 SV=1
402	668	sp|Q9Y5A9|YTHD2_HUMAN	169.71	18	16	14	13900000	4080000	9	8	10	8	Acetylation (Protein N-term); Oxidation (M); Deamidation (NQ)	62334	YTH domain-containing family protein 2 OS=Homo sapiens OX=9606 GN=YTHDF2 PE=1 SV=2
339	450	sp|Q92945|FUBP2_HUMAN	169.42	17	15	13	9670000	60400000	8	8	9	7	Oxidation (M); Deamidation (NQ)	73115	Far upstream element-binding protein 2 OS=Homo sapiens OX=9606 GN=KHSRP PE=1 SV=4
259	457	sp|Q15020|SART3_HUMAN	169.41	13	13	11	5900000	790000	9	4	12	9	Oxidation (M); Deamidation (NQ)	109935	Squamous cell carcinoma antigen recognized by T-cells 3 OS=Homo sapiens OX=9606 GN=SART3 PE=1 SV=1
144	504	sp|P12235|ADT1_HUMAN	169.36	29	29	21	5080000	3300000	9	1	14	13	Carbamidomethylation; Oxidation (M); Deamidation (NQ)	33065	ADP/ATP translocase 1 OS=Homo sapiens OX=9606 GN=SLC25A4 PE=1 SV=4
443	1148	sp|Q13838|DX39B_HUMAN	168.97	23	18	21	3450000	1040000	8	3	6	9	Acetylation (Protein N-term); Oxidation (M); Deamidation (NQ)	48991	Spliceosome RNA helicase DDX39B OS=Homo sapiens OX=9606 GN=DDX39B PE=1 SV=1
434	491	sp|Q13200|PSMD2_HUMAN	168.89	13	11	9	2740000	1010000	9	9	8	6		100200	26S proteasome non-ATPase regulatory subunit 2 OS=Homo sapiens OX=9606 GN=PSMD2 PE=1 SV=3
439	1286	sp|Q9UHD1|CHRD1_HUMAN	168.71	24	24	15	12000000	2100000	7	7	10	5		37490	Cysteine and histidine-rich domain-containing protein 1 OS=Homo sapiens OX=9606 GN=CHORDC1 PE=1 SV=2
575	673	sp|O15042|SR140_HUMAN	168.65	10	9	5	9790000	2070000	8	8	7	4		118292	U2 snRNP-associated SURP motif-containing protein OS=Homo sapiens OX=9606 GN=U2SURP PE=1 SV=2
528	653	sp|Q16891|MIC60_HUMAN	168.65	16	13	11	1000000	251000	9	1	7	6	Deamidation (NQ)	83678	MICOS complex subunit MIC60 OS=Homo sapiens OX=9606 GN=IMMT PE=1 SV=1
470	559	sp|Q93009|UBP7_HUMAN	168.61	8	7	5	4310000	1580000	7	7	7	6	Oxidation (M)	128302	Ubiquitin carboxyl-terminal hydrolase 7 OS=Homo sapiens OX=9606 GN=USP7 PE=1 SV=2
479	663	sp|P40939|ECHA_HUMAN	168.46	12	12	12	6500000	1660000	7	7	7	7	Deamidation (NQ)	83000	Trifunctional enzyme subunit alpha mitochondrial OS=Homo sapiens OX=9606 GN=HADHA PE=1 SV=2
479	664	tr|H0YFD6|H0YFD6_HUMAN	168.46	11	11	11	6500000	1660000	7	7	7	7	Deamidation (NQ)	86372	Trifunctional enzyme subunit alpha mitochondrial OS=Homo sapiens OX=9606 GN=HADHA PE=1 SV=2
392	254	sp|Q14980|NUMA1_HUMAN	168.11	10	7	4	1960000	1220000	16	16	13	8	Oxidation (M); Deamidation (NQ)	238257	Nuclear mitotic apparatus protein 1 OS=Homo sapiens OX=9606 GN=NUMA1 PE=1 SV=2
392	255	tr|A0A087WY61|A0A087WY61_HUMAN	168.11	8	7	3	1960000	970000	14	14	13	6	Oxidation (M); Deamidation (NQ)	236160	Nuclear mitotic apparatus protein 1 OS=Homo sapiens OX=9606 GN=NUMA1 PE=1 SV=1
388	1099	sp|P82664|RT10_HUMAN	168.08	31	31	24	17200000	3010000	6	6	10	7	Oxidation (M)	22999	28S ribosomal protein S10 mitochondrial OS=Homo sapiens OX=9606 GN=MRPS10 PE=1 SV=2
330	593	sp|P28331|NDUS1_HUMAN	167.97	15	13	9	7330000	2580000	7	7	10	6	Deamidation (NQ)	79468	NADH-ubiquinone oxidoreductase 75 kDa subunit mitochondrial OS=Homo sapiens OX=9606 GN=NDUFS1 PE=1 SV=3
250	1297	sp|P62906|RL10A_HUMAN	167.94	24	24	24	74700000	17800000	8	8	13	7	Oxidation (M)	24831	60S ribosomal protein L10a OS=Homo sapiens OX=9606 GN=RPL10A PE=1 SV=2
509	892	tr|K7ES61|K7ES61_HUMAN	167.73	29	29	18	14100000	1770000	8	8	9	5	Oxidation (M)	33792	39S ribosomal protein L4 mitochondrial (Fragment) OS=Homo sapiens OX=9606 GN=MRPL4 PE=1 SV=1
509	893	sp|Q9BYD3|RM04_HUMAN	167.73	28	28	18	14100000	1770000	8	8	9	5	Oxidation (M)	34919	39S ribosomal protein L4 mitochondrial OS=Homo sapiens OX=9606 GN=MRPL4 PE=1 SV=1
293	472	tr|A0A1W2PQS1|A0A1W2PQS1_HUMAN	167.59	24	24	21	12200000	3830000	9	9	9	9		44861	26S proteasome regulatory subunit 7 OS=Homo sapiens OX=9606 GN=PSMC2 PE=1 SV=1
293	473	sp|P35998|PRS7_HUMAN	167.59	22	22	19	12200000	3830000	9	9	9	9		48634	26S proteasome regulatory subunit 7 OS=Homo sapiens OX=9606 GN=PSMC2 PE=1 SV=3
308	367	sp|P25705|ATPA_HUMAN	167.52	20	14	20	58700000	15600000	9	9	8	10	Oxidation (M); Deamidation (NQ)	59751	ATP synthase subunit alpha mitochondrial OS=Homo sapiens OX=9606 GN=ATP5F1A PE=1 SV=1
281	443	sp|P14868|SYDC_HUMAN	167.38	19	19	14	11800000	3750000	8	8	9	8	Oxidation (M)	57136	Aspartate--tRNA ligase cytoplasmic OS=Homo sapiens OX=9606 GN=DARS PE=1 SV=2
274	434	tr|H7BXH2|H7BXH2_HUMAN	167.17	16	15	10	13200000	2020000	12	12	16	8	Carbamidomethylation; Oxidation (M); Deamidation (NQ)	92409	Serine/threonine-protein phosphatase 6 regulatory subunit 3 OS=Homo sapiens OX=9606 GN=PPP6R3 PE=1 SV=1
274	435	tr|E9PKF6|E9PKF6_HUMAN	167.17	16	14	10	13200000	2020000	12	12	16	8	Carbamidomethylation; Oxidation (M); Deamidation (NQ)	93733	Serine/threonine-protein phosphatase 6 regulatory subunit 3 OS=Homo sapiens OX=9606 GN=PPP6R3 PE=1 SV=1
274	436	sp|Q5H9R7|PP6R3_HUMAN	167.17	15	14	9	13200000	2020000	12	12	16	8	Carbamidomethylation; Oxidation (M); Deamidation (NQ)	97669	Serine/threonine-protein phosphatase 6 regulatory subunit 3 OS=Homo sapiens OX=9606 GN=PPP6R3 PE=1 SV=2
366	308	sp|P42694|HELZ_HUMAN	166.7	8	6	5	4300000	1280000	11	11	10	7		218968	Probable helicase with zinc finger domain OS=Homo sapiens OX=9606 GN=HELZ PE=1 SV=2
366	309	tr|J3QS41|J3QS41_HUMAN	166.7	7	6	4	4210000	1250000	10	10	9	6		219055	Probable helicase with zinc finger domain OS=Homo sapiens OX=9606 GN=HELZ PE=1 SV=1
365	341	tr|E7EMW7|E7EMW7_HUMAN	166.61	5	5	2	5020000	535000	10	10	11	6	Oxidation (M)	308574	E3 ubiquitin-protein ligase UBR5 OS=Homo sapiens OX=9606 GN=UBR5 PE=1 SV=1
365	342	sp|O95071|UBR5_HUMAN	166.61	5	5	2	5020000	535000	10	10	11	6	Oxidation (M)	309352	E3 ubiquitin-protein ligase UBR5 OS=Homo sapiens OX=9606 GN=UBR5 PE=1 SV=2
374	467	sp|P07237|PDIA1_HUMAN	166.57	21	15	21	9050000	3570000	9	9	6	10		57116	Protein disulfide-isomerase OS=Homo sapiens OX=9606 GN=P4HB PE=1 SV=3
362	541	tr|A9Z1X7|A9Z1X7_HUMAN	166.36	15	10	12	6650000	3000000	12	11	49	8	Deamidation (NQ)	103390	Serine/arginine repetitive matrix protein 1 OS=Homo sapiens OX=9606 GN=SRRM1 PE=1 SV=1
362	542	sp|Q8IYB3|SRRM1_HUMAN	166.36	15	10	12	6650000	3000000	12	11	49	8	Deamidation (NQ)	102335	Serine/arginine repetitive matrix protein 1 OS=Homo sapiens OX=9606 GN=SRRM1 PE=1 SV=2
455	608	sp|P07355|ANXA2_HUMAN	166.22	24	24	14	13900000	1280000	7	7	9	5	Carbamidomethylation; Acetylation (Protein N-term); Oxidation (M); Deamidation (NQ)	38604	Annexin A2 OS=Homo sapiens OX=9606 GN=ANXA2 PE=1 SV=2
89	1777	tr|K7ELC2|K7ELC2_HUMAN	165.78	35	35	26	47800000	12500000	8	8	27	16	Oxidation (M); Deamidation (NQ)	17723	40S ribosomal protein S15 OS=Homo sapiens OX=9606 GN=RPS15 PE=1 SV=1
89	1800	tr|K7EM56|K7EM56_HUMAN	165.78	47	47	36	47800000	12500000	8	8	27	16	Oxidation (M); Deamidation (NQ)	12990	40S ribosomal protein S15 OS=Homo sapiens OX=9606 GN=RPS15 PE=1 SV=2
89	1801	tr|A0A0B4J2B4|A0A0B4J2B4_HUMAN	165.78	45	45	34	47800000	12500000	8	8	27	16	Oxidation (M); Deamidation (NQ)	13742	40S ribosomal protein S15 OS=Homo sapiens OX=9606 GN=RPS15 PE=1 SV=1
89	1802	tr|S4R417|S4R417_HUMAN	165.78	39	39	30	47800000	12500000	8	8	27	16	Oxidation (M); Deamidation (NQ)	15580	40S ribosomal protein S15 OS=Homo sapiens OX=9606 GN=RPS15 PE=1 SV=1
89	1803	sp|P62841|RS15_HUMAN	165.78	37	37	28	47800000	12500000	8	8	27	16	Oxidation (M); Deamidation (NQ)	17040	40S ribosomal protein S15 OS=Homo sapiens OX=9606 GN=RPS15 PE=1 SV=2
89	1942	tr|K7EQJ5|K7EQJ5_HUMAN	165.78	32	32	28	47400000	12500000	7	7	26	16	Oxidation (M); Deamidation (NQ)	16571	40S ribosomal protein S15 OS=Homo sapiens OX=9606 GN=RPS15 PE=1 SV=2
185	538	sp|P50990|TCPQ_HUMAN	165.78	24	20	19	9680000	3790000	12	12	19	10	Carbamidomethylation; Oxidation (M); Deamidation (NQ)	59621	T-complex protein 1 subunit theta OS=Homo sapiens OX=9606 GN=CCT8 PE=1 SV=4
194	519	sp|Q02878|RL6_HUMAN	165.72	28	25	28	30200000	9440000	13	13	14	12	Deamidation (NQ)	32728	60S ribosomal protein L6 OS=Homo sapiens OX=9606 GN=RPL6 PE=1 SV=3
329	478	sp|Q5JTH9|RRP12_HUMAN	165.49	9	9	7	13300000	2240000	9	9	11	7	Oxidation (M)	143702	RRP12-like protein OS=Homo sapiens OX=9606 GN=RRP12 PE=1 SV=2
413	681	sp|P27348|1433T_HUMAN	165.35	34	34	25	6700000	2270000	7	5	9	6	Carbamidomethylation; Oxidation (M)	27764	14-3-3 protein theta OS=Homo sapiens OX=9606 GN=YWHAQ PE=1 SV=1
372	703	sp|Q8NC51|PAIRB_HUMAN	165.2	34	29	17	16700000	2180000	9	9	9	7	Carbamidomethylation; Deamidation (NQ)	44965	Plasminogen activator inhibitor 1 RNA-binding protein OS=Homo sapiens OX=9606 GN=SERBP1 PE=1 SV=2
541	859	sp|Q9UJZ1|STML2_HUMAN	164.99	26	26	23	9510000	2570000	6	6	6	5		38534	Stomatin-like protein 2 mitochondrial OS=Homo sapiens OX=9606 GN=STOML2 PE=1 SV=1
301	753	sp|P18124|RL7_HUMAN	164.96	31	31	31	17800000	4640000	7	7	9	8	Deamidation (NQ)	29226	60S ribosomal protein L7 OS=Homo sapiens OX=9606 GN=RPL7 PE=1 SV=1
182	288	tr|A0A2R8YDW2|A0A2R8YDW2_HUMAN	164.61	12	10	10	9280000	4930000	13	13	11	13	Carbamidomethylation; Deamidation (NQ)	138390	Chromodomain-helicase-DNA-binding protein 4 (Fragment) OS=Homo sapiens OX=9606 GN=CHD4 PE=1 SV=1
182	291	tr|A0A2R8Y4X2|A0A2R8Y4X2_HUMAN	164.61	11	10	9	9280000	4930000	13	13	11	13	Carbamidomethylation; Deamidation (NQ)	144238	Chromodomain-helicase-DNA-binding protein 4 (Fragment) OS=Homo sapiens OX=9606 GN=CHD4 PE=1 SV=1
182	292	tr|A0A2R8YD40|A0A2R8YD40_HUMAN	164.61	10	8	8	9280000	4930000	13	13	11	13	Carbamidomethylation; Deamidation (NQ)	170594	Chromodomain-helicase-DNA-binding protein 4 (Fragment) OS=Homo sapiens OX=9606 GN=CHD4 PE=1 SV=1
182	293	tr|A0A2R8YDJ9|A0A2R8YDJ9_HUMAN	164.61	9	8	8	9280000	4930000	13	13	11	13	Carbamidomethylation; Deamidation (NQ)	178689	Chromodomain-helicase-DNA-binding protein 4 (Fragment) OS=Homo sapiens OX=9606 GN=CHD4 PE=1 SV=1
182	297	tr|A0A2R8Y425|A0A2R8Y425_HUMAN	164.61	8	6	6	9280000	4930000	13	13	11	13	Carbamidomethylation; Deamidation (NQ)	215614	Chromodomain-helicase-DNA-binding protein 4 (Fragment) OS=Homo sapiens OX=9606 GN=CHD4 PE=1 SV=1
182	298	tr|A0A2R8Y5J0|A0A2R8Y5J0_HUMAN	164.61	8	6	6	9280000	4930000	13	13	11	13	Carbamidomethylation; Deamidation (NQ)	215721	Chromodomain-helicase-DNA-binding protein 4 OS=Homo sapiens OX=9606 GN=CHD4 PE=1 SV=1
182	299	tr|A0A2R8YFK9|A0A2R8YFK9_HUMAN	164.61	8	6	6	9280000	4930000	13	13	11	13	Carbamidomethylation; Deamidation (NQ)	216622	Chromodomain-helicase-DNA-binding protein 4 OS=Homo sapiens OX=9606 GN=CHD4 PE=1 SV=1
182	300	tr|A0A2U3TZM0|A0A2U3TZM0_HUMAN	164.61	8	6	6	9280000	4930000	13	13	11	13	Carbamidomethylation; Deamidation (NQ)	216879	Chromodomain-helicase-DNA-binding protein 4 OS=Homo sapiens OX=9606 GN=CHD4 PE=1 SV=1
182	301	tr|A0A2R8YFD8|A0A2R8YFD8_HUMAN	164.61	8	6	6	9280000	4930000	13	13	11	13	Carbamidomethylation; Deamidation (NQ)	216843	Chromodomain-helicase-DNA-binding protein 4 OS=Homo sapiens OX=9606 GN=CHD4 PE=1 SV=1
182	302	tr|F5GWX5|F5GWX5_HUMAN	164.61	8	6	6	9280000	4930000	13	13	11	13	Carbamidomethylation; Deamidation (NQ)	217102	Chromodomain-helicase-DNA-binding protein 4 OS=Homo sapiens OX=9606 GN=CHD4 PE=1 SV=1
182	303	sp|Q14839|CHD4_HUMAN	164.61	8	6	6	9280000	4930000	13	13	11	13	Carbamidomethylation; Deamidation (NQ)	218003	Chromodomain-helicase-DNA-binding protein 4 OS=Homo sapiens OX=9606 GN=CHD4 PE=1 SV=2
182	304	tr|A0A2R8Y212|A0A2R8Y212_HUMAN	164.61	8	6	6	9280000	4930000	13	13	11	13	Carbamidomethylation; Deamidation (NQ)	218188	Chromodomain-helicase-DNA-binding protein 4 OS=Homo sapiens OX=9606 GN=CHD4 PE=1 SV=1
182	305	tr|A0A2R8Y521|A0A2R8Y521_HUMAN	164.61	8	6	6	9280000	4930000	13	13	11	13	Carbamidomethylation; Deamidation (NQ)	218564	Chromodomain-helicase-DNA-binding protein 4 OS=Homo sapiens OX=9606 GN=CHD4 PE=1 SV=1
182	306	tr|A0A0C4DGG9|A0A0C4DGG9_HUMAN	164.61	7	6	6	9280000	4930000	13	13	11	13	Carbamidomethylation; Deamidation (NQ)	220474	Chromodomain-helicase-DNA-binding protein 4 OS=Homo sapiens OX=9606 GN=CHD4 PE=1 SV=1
472	556	sp|Q12789|TF3C1_HUMAN	164.26	6	4	4	2110000	467000	10	10	9	6	Oxidation (M)	238873	General transcription factor 3C polypeptide 1 OS=Homo sapiens OX=9606 GN=GTF3C1 PE=1 SV=4
397	483	sp|Q96GA3|LTV1_HUMAN	164.09	20	15	17	8370000	2170000	8	8	6	9	Oxidation (M); Deamidation (NQ)	54855	Protein LTV1 homolog OS=Homo sapiens OX=9606 GN=LTV1 PE=1 SV=1
184	666	sp|Q9Y224|RTRAF_HUMAN	164.07	36	30	36	10500000	3000000	8	8	13	15	Oxidation (M); Deamidation (NQ)	28068	RNA transcription translation and transport factor protein OS=Homo sapiens OX=9606 GN=RTRAF PE=1 SV=1
476	561	tr|E9PF10|E9PF10_HUMAN	163.96	7	7	5	16000000	1400000	7	7	7	5	Deamidation (NQ)	148094	Nuclear pore complex protein Nup155 OS=Homo sapiens OX=9606 GN=NUP155 PE=1 SV=1
476	562	sp|O75694|NU155_HUMAN	163.96	6	6	4	16000000	1400000	7	7	7	5	Deamidation (NQ)	155199	Nuclear pore complex protein Nup155 OS=Homo sapiens OX=9606 GN=NUP155 PE=1 SV=1
631	915	sp|Q86YZ3|HORN_HUMAN	163.9	6	6	1	3900000	332000	6	6	8	1	Deamidation (NQ)	282389	Hornerin OS=Homo sapiens OX=9606 GN=HRNR PE=1 SV=2
435	670	sp|P23246|SFPQ_HUMAN	163.75	15	15	13	12500000	4720000	7	7	8	6	Oxidation (M)	76150	Splicing factor proline- and glutamine-rich OS=Homo sapiens OX=9606 GN=SFPQ PE=1 SV=2
245	965	tr|F8VVM2|F8VVM2_HUMAN	163.52	23	20	23	33600000	9690000	7	7	13	9	Carbamidomethylation; Oxidation (M); Deamidation (NQ)	36161	Phosphate carrier protein mitochondrial OS=Homo sapiens OX=9606 GN=SLC25A3 PE=1 SV=1
445	590	sp|Q9BQ39|DDX50_HUMAN	163.4	15	10	14	4640000	1710000	9	7	6	8	Deamidation (NQ)	82565	ATP-dependent RNA helicase DDX50 OS=Homo sapiens OX=9606 GN=DDX50 PE=1 SV=1
324	290	sp|Q14966|ZN638_HUMAN	163.12	7	7	3	5450000	974000	12	12	11	6		220623	Zinc finger protein 638 OS=Homo sapiens OX=9606 GN=ZNF638 PE=1 SV=2
118	377	sp|P04259|K2C6B_HUMAN	163.08	18	18	16	1410000	266000	13	1	22	15	Deamidation (NQ)	60067	Keratin type II cytoskeletal 6B OS=Homo sapiens OX=9606 GN=KRT6B PE=1 SV=5
298	469	tr|Q5JW30|Q5JW30_HUMAN	162.68	21	21	15	11300000	3140000	8	8	10	7	Oxidation (M); Deamidation (NQ)	54709	Double-stranded RNA-binding protein Staufen homolog 1 OS=Homo sapiens OX=9606 GN=STAU1 PE=1 SV=1
298	474	sp|O95793|STAU1_HUMAN	162.68	18	18	13	11300000	3140000	8	8	10	7	Oxidation (M); Deamidation (NQ)	63182	Double-stranded RNA-binding protein Staufen homolog 1 OS=Homo sapiens OX=9606 GN=STAU1 PE=1 SV=2
309	382	sp|Q9H2U1|DHX36_HUMAN	162.47	10	8	8	7260000	1920000	9	9	9	9	Acetylation (Protein N-term); Oxidation (M); Deamidation (NQ)	114760	ATP-dependent DNA/RNA helicase DHX36 OS=Homo sapiens OX=9606 GN=DHX36 PE=1 SV=2
421	643	sp|Q9UKM9|RALY_HUMAN	162.35	40	40	25	19200000	4370000	7	7	9	4	Oxidation (M); Deamidation (NQ)	32463	RNA-binding protein Raly OS=Homo sapiens OX=9606 GN=RALY PE=1 SV=1
411	513	sp|P12956|XRCC6_HUMAN	161.9	17	17	12	9880000	2300000	8	8	8	6		69843	X-ray repair cross-complementing protein 6 OS=Homo sapiens OX=9606 GN=XRCC6 PE=1 SV=2
290	405	sp|P13797|PLST_HUMAN	161.82	17	12	13	8810000	3930000	9	9	9	8	Acetylation (Protein N-term); Oxidation (M)	70811	Plastin-3 OS=Homo sapiens OX=9606 GN=PLS3 PE=1 SV=4
276	540	sp|P26640|SYVC_HUMAN	161.78	10	10	4	6570000	915000	8	8	11	7	Carbamidomethylation	140476	Valine--tRNA ligase OS=Homo sapiens OX=9606 GN=VARS PE=1 SV=4
276	580	tr|A0A140T936|A0A140T936_HUMAN	161.78	8	8	5	3950000	915000	7	7	10	7		131949	Valine--tRNA ligase (Fragment) OS=Homo sapiens OX=9606 GN=VARS PE=1 SV=1
489	716	sp|Q9Y285|SYFA_HUMAN	161.53	18	18	11	11900000	2420000	7	7	10	5	Acetylation (Protein N-term); Oxidation (M); Deamidation (NQ)	57564	Phenylalanine--tRNA ligase alpha subunit OS=Homo sapiens OX=9606 GN=FARSA PE=1 SV=3
342	503	sp|P53396|ACLY_HUMAN	161.49	9	8	8	7850000	1790000	8	8	8	8	Oxidation (M)	120839	ATP-citrate synthase OS=Homo sapiens OX=9606 GN=ACLY PE=1 SV=3
286	295	sp|P04843|RPN1_HUMAN	161.43	21	21	12	24200000	5670000	11	11	11	8		68569	Dolichyl-diphosphooligosaccharide--protein glycosyltransferase subunit 1 OS=Homo sapiens OX=9606 GN=RPN1 PE=1 SV=1
265	470	tr|E9PDE8|E9PDE8_HUMAN	161.4	14	14	11	2810000	947000	9	6	11	8	Oxidation (M)	91954	Heat shock 70 kDa protein 4L OS=Homo sapiens OX=9606 GN=HSPA4L PE=1 SV=1
265	471	sp|O95757|HS74L_HUMAN	161.4	14	14	11	2810000	947000	9	6	11	8	Oxidation (M)	94512	Heat shock 70 kDa protein 4L OS=Homo sapiens OX=9606 GN=HSPA4L PE=1 SV=3
310	398	sp|Q9NXF1|TEX10_HUMAN	161.25	14	13	6	7420000	1200000	11	11	11	8		105674	Testis-expressed protein 10 OS=Homo sapiens OX=9606 GN=TEX10 PE=1 SV=2
177	1153	tr|C9J5D1|C9J5D1_HUMAN	160.63	54	38	45	36100000	45000000	8	8	15	10	Carbamidomethylation; Deamidation (NQ)	14886	N-alpha-acetyltransferase 50 OS=Homo sapiens OX=9606 GN=NAA50 PE=1 SV=1
177	1154	tr|E7EQ69|E7EQ69_HUMAN	160.63	42	29	35	36100000	45000000	8	8	15	10	Carbamidomethylation; Deamidation (NQ)	19311	N-alpha-acetyltransferase 50 OS=Homo sapiens OX=9606 GN=NAA50 PE=1 SV=1
177	1155	sp|Q9GZZ1|NAA50_HUMAN	160.63	41	29	34	36100000	45000000	8	8	15	10	Carbamidomethylation; Deamidation (NQ)	19398	N-alpha-acetyltransferase 50 OS=Homo sapiens OX=9606 GN=NAA50 PE=1 SV=1
369	506	sp|Q9Y4W2|LAS1L_HUMAN	160.38	15	15	9	9840000	2150000	8	8	8	8	Deamidation (NQ)	83065	Ribosomal biogenesis protein LAS1L OS=Homo sapiens OX=9606 GN=LAS1L PE=1 SV=2
583	899	sp|Q96DI7|SNR40_HUMAN	160.02	25	25	14	7500000	1470000	6	6	9	4	Deamidation (NQ)	39311	U5 small nuclear ribonucleoprotein 40 kDa protein OS=Homo sapiens OX=9606 GN=SNRNP40 PE=1 SV=1
296	479	sp|P55084|ECHB_HUMAN	159.99	21	21	14	10900000	2830000	10	10	11	8	Oxidation (M)	51294	Trifunctional enzyme subunit beta mitochondrial OS=Homo sapiens OX=9606 GN=HADHB PE=1 SV=3
637	908	sp|Q14697|GANAB_HUMAN	159.74	9	9	5	2390000	367000	6	6	6	3		106874	Neutral alpha-glucosidase AB OS=Homo sapiens OX=9606 GN=GANAB PE=1 SV=3
637	909	tr|F5H6X6|F5H6X6_HUMAN	159.74	10	10	6	2390000	367000	6	6	6	3		96216	Neutral alpha-glucosidase AB OS=Homo sapiens OX=9606 GN=GANAB PE=1 SV=1
508	607	sp|Q02809|PLOD1_HUMAN	159.62	13	13	6	3200000	584000	7	7	8	3		83550	Procollagen-lysine 2-oxoglutarate 5-dioxygenase 1 OS=Homo sapiens OX=9606 GN=PLOD1 PE=1 SV=2
359	1558	sp|P05386|RLA1_HUMAN	159.53	69	69	55	18600000	501000	7	6	8	7	Oxidation (M)	11514	60S acidic ribosomal protein P1 OS=Homo sapiens OX=9606 GN=RPLP1 PE=1 SV=1
518	1067	sp|Q15366|PCBP2_HUMAN	159.53	19	19	16	17800000	3030000	5	4	7	5	Oxidation (M); Deamidation (NQ)	38580	Poly(rC)-binding protein 2 OS=Homo sapiens OX=9606 GN=PCBP2 PE=1 SV=1
495	674	sp|P62701|RS4X_HUMAN	159.47	37	31	28	12000000	1760000	9	4	8	6	Carbamidomethylation; Oxidation (M)	29598	40S ribosomal protein S4 X isoform OS=Homo sapiens OX=9606 GN=RPS4X PE=1 SV=2
394	612	sp|Q9UIG0|BAZ1B_HUMAN	159.31	6	6	2	2790000	218000	7	7	11	4		170902	Tyrosine-protein kinase BAZ1B OS=Homo sapiens OX=9606 GN=BAZ1B PE=1 SV=2
327	655	tr|A0A0J9YVP6|A0A0J9YVP6_HUMAN	159.31	21	18	18	13600000	4400000	7	7	10	7	Oxidation (M)	57399	Poly(U)-binding-splicing factor PUF60 (Fragment) OS=Homo sapiens OX=9606 GN=PUF60 PE=1 SV=1
327	656	tr|A0A0J9YYL3|A0A0J9YYL3_HUMAN	159.31	22	19	19	13600000	4400000	7	7	10	7	Oxidation (M)	54627	Poly(U)-binding-splicing factor PUF60 (Fragment) OS=Homo sapiens OX=9606 GN=PUF60 PE=1 SV=1
327	657	tr|A0A0J9YXX5|A0A0J9YXX5_HUMAN	159.31	20	17	17	13600000	4400000	7	7	10	7	Oxidation (M)	59103	Poly(U)-binding-splicing factor PUF60 (Fragment) OS=Homo sapiens OX=9606 GN=PUF60 PE=1 SV=1
327	658	sp|Q9UHX1|PUF60_HUMAN	159.31	20	17	17	13600000	4400000	7	7	10	7	Oxidation (M)	59876	Poly(U)-binding-splicing factor PUF60 OS=Homo sapiens OX=9606 GN=PUF60 PE=1 SV=1
327	660	tr|A0A0J9YXJ8|A0A0J9YXJ8_HUMAN	159.31	21	18	18	13600000	4400000	7	7	10	7	Oxidation (M)	56331	Poly(U)-binding-splicing factor PUF60 (Fragment) OS=Homo sapiens OX=9606 GN=PUF60 PE=1 SV=1
358	1435	sp|P62753|RS6_HUMAN	159.06	19	19	19	118000000	38400000	6	6	8	8	Carbamidomethylation; Oxidation (M)	28681	40S ribosomal protein S6 OS=Homo sapiens OX=9606 GN=RPS6 PE=1 SV=1
449	923	sp|Q9BVP2|GNL3_HUMAN	158.86	15	13	7	5830000	926000	6	6	8	5	Carbamidomethylation; Deamidation (NQ)	61993	Guanine nucleotide-binding protein-like 3 OS=Homo sapiens OX=9606 GN=GNL3 PE=1 SV=2
494	617	sp|Q6NZY4|ZCHC8_HUMAN	158.83	16	10	12	6800000	1840000	8	8	6	8	Deamidation (NQ)	78577	Zinc finger CCHC domain-containing protein 8 OS=Homo sapiens OX=9606 GN=ZCCHC8 PE=1 SV=2
378	531	sp|P54136|SYRC_HUMAN	158.64	14	13	11	3450000	2070000	9	9	8	8		75379	Arginine--tRNA ligase cytoplasmic OS=Homo sapiens OX=9606 GN=RARS PE=1 SV=2
360	843	tr|A0A3B3ISF0|A0A3B3ISF0_HUMAN	158.53	10	9	5	66600000	11300000	8	6	12	8	Oxidation (M)	126207	La-related protein 1B OS=Homo sapiens OX=9606 GN=LARP1B PE=1 SV=1
800	1332	sp|Q9H0W5|CCDC8_HUMAN	158.48	14	11	9	1110000	174000	4	4	3	3		59374	Coiled-coil domain-containing protein 8 OS=Homo sapiens OX=9606 GN=CCDC8 PE=1 SV=2
553	1076	sp|Q9H9J2|RM44_HUMAN	158.31	20	20	17	14000000	1890000	7	7	8	4	Oxidation (M)	37535	39S ribosomal protein L44 mitochondrial OS=Homo sapiens OX=9606 GN=MRPL44 PE=1 SV=1
288	708	sp|Q9NP92|RT30_HUMAN	158	21	21	14	14300000	3320000	7	7	10	11	Oxidation (M); Deamidation (NQ)	50365	39S ribosomal protein S30 mitochondrial OS=Homo sapiens OX=9606 GN=MRPS30 PE=1 SV=2
594	934	tr|C9IYN3|C9IYN3_HUMAN	157.87	13	13	8	1960000	349000	5	5	5	5		59664	Heterogeneous nuclear ribonucleoprotein L-like isoform CRA_a OS=Homo sapiens OX=9606 GN=HNRNPLL PE=1 SV=2
594	935	tr|B7WPG3|B7WPG3_HUMAN	157.87	14	14	9	1960000	349000	5	5	5	5		56451	Heterogeneous nuclear ribonucleoprotein L-like OS=Homo sapiens OX=9606 GN=HNRNPLL PE=1 SV=1
594	936	sp|Q8WVV9|HNRLL_HUMAN	157.87	13	13	8	1960000	349000	5	5	5	5		60083	Heterogeneous nuclear ribonucleoprotein L-like OS=Homo sapiens OX=9606 GN=HNRNPLL PE=1 SV=1
594	937	tr|D6W592|D6W592_HUMAN	157.87	13	13	8	1960000	349000	5	5	5	5		60099	Heterogeneous nuclear ribonucleoprotein L-like isoform CRA_d OS=Homo sapiens OX=9606 GN=HNRNPLL PE=1 SV=1
424	1416	sp|Q3ZCQ8|TIM50_HUMAN	157.73	16	12	16	8960000	4440000	4	4	5	9	Deamidation (NQ)	39646	Mitochondrial import inner membrane translocase subunit TIM50 OS=Homo sapiens OX=9606 GN=TIMM50 PE=1 SV=2
483	536	sp|Q9Y2L1|RRP44_HUMAN	157.47	11	10	5	2990000	549000	9	9	8	6	Oxidation (M); Deamidation (NQ)	109003	Exosome complex exonuclease RRP44 OS=Homo sapiens OX=9606 GN=DIS3 PE=1 SV=2
213	1018	sp|Q07020|RL18_HUMAN	157.16	32	32	25	96600000	32700000	6	6	12	9		21634	60S ribosomal protein L18 OS=Homo sapiens OX=9606 GN=RPL18 PE=1 SV=2
213	1019	tr|J3QQ67|J3QQ67_HUMAN	157.16	32	32	25	96600000	32700000	6	6	12	9		21847	60S ribosomal protein L18 (Fragment) OS=Homo sapiens OX=9606 GN=RPL18 PE=1 SV=1
213	1094	tr|H0YHA7|H0YHA7_HUMAN	157.16	37	37	28	96600000	32700000	6	6	12	9		18982	60S ribosomal protein L18 (Fragment) OS=Homo sapiens OX=9606 GN=RPL18 PE=1 SV=1
287	547	sp|Q7Z3K3|POGZ_HUMAN	156.88	8	8	5	8350000	2210000	8	8	8	10	Deamidation (NQ)	155343	Pogo transposable element with ZNF domain OS=Homo sapiens OX=9606 GN=POGZ PE=1 SV=2
581	1191	sp|Q86U42|PABP2_HUMAN	156.83	32	28	29	29000000	12000000	7	7	5	7		32749	Polyadenylate-binding protein 2 OS=Homo sapiens OX=9606 GN=PABPN1 PE=1 SV=3
478	551	sp|P46087|NOP2_HUMAN	156.79	15	15	11	5080000	1250000	8	8	8	5		89302	Probable 28S rRNA (cytosine(4447)-C(5))-methyltransferase OS=Homo sapiens OX=9606 GN=NOP2 PE=1 SV=2
357	784	sp|Q96DV4|RM38_HUMAN	156.78	21	21	21	13500000	2350000	7	7	8	9	Carbamidomethylation; Oxidation (M)	44597	39S ribosomal protein L38 mitochondrial OS=Homo sapiens OX=9606 GN=MRPL38 PE=1 SV=2
391	1161	sp|P61247|RS3A_HUMAN	156.24	24	21	19	20500000	9800000	5	5	7	7	Carbamidomethylation; Oxidation (M)	29945	40S ribosomal protein S3a OS=Homo sapiens OX=9606 GN=RPS3A PE=1 SV=2
351	817	sp|Q9H9B4|SFXN1_HUMAN	156.23	24	21	19	11000000	2670000	6	6	8	10	Acetylation (Protein N-term); Oxidation (M); Deamidation (NQ)	35619	Sideroflexin-1 OS=Homo sapiens OX=9606 GN=SFXN1 PE=1 SV=4
510	774	sp|P50402|EMD_HUMAN	155.98	27	22	27	6300000	1610000	6	6	6	6		28994	Emerin OS=Homo sapiens OX=9606 GN=EMD PE=1 SV=1
149	386	sp|P02533|K1C14_HUMAN	155.73	21	21	18	1310000	338000	11	1	15	14	Oxidation (M); Deamidation (NQ)	51562	Keratin type I cytoskeletal 14 OS=Homo sapiens OX=9606 GN=KRT14 PE=1 SV=4
333	521	sp|P26639|SYTC_HUMAN	155.73	16	13	14	5950000	2940000	10	10	10	11	Deamidation (NQ)	83435	Threonine--tRNA ligase cytoplasmic OS=Homo sapiens OX=9606 GN=TARS PE=1 SV=3
341	628	sp|Q9UG63|ABCF2_HUMAN	155.69	13	13	12	9050000	1720000	8	8	9	6	Oxidation (M); Deamidation (NQ)	71290	ATP-binding cassette sub-family F member 2 OS=Homo sapiens OX=9606 GN=ABCF2 PE=1 SV=2
536	945	tr|A0A3B3IRI2|A0A3B3IRI2_HUMAN	155.54	13	13	9	7720000	1560000	7	6	7	4		63723	CTP synthase OS=Homo sapiens OX=9606 GN=CTPS1 PE=1 SV=1
536	946	sp|P17812|PYRG1_HUMAN	155.54	12	12	9	7720000	1560000	7	6	7	4		66690	CTP synthase 1 OS=Homo sapiens OX=9606 GN=CTPS1 PE=1 SV=2
695	1211	sp|Q9BYJ9|YTHD1_HUMAN	155.51	22	22	6	2040000	203000	7	5	8	2	Acetylation (Protein N-term); Oxidation (M); Deamidation (NQ)	60874	YTH domain-containing family protein 1 OS=Homo sapiens OX=9606 GN=YTHDF1 PE=1 SV=1
507	619	tr|J3KPX7|J3KPX7_HUMAN	155.46	28	21	18	6400000	5030000	7	7	8	5	Deamidation (NQ)	33239	Prohibitin-2 OS=Homo sapiens OX=9606 GN=PHB2 PE=1 SV=2
507	620	sp|Q99623|PHB2_HUMAN	155.46	27	21	18	6400000	5030000	7	7	8	5	Deamidation (NQ)	33296	Prohibitin-2 OS=Homo sapiens OX=9606 GN=PHB2 PE=1 SV=2
507	627	tr|F5GY37|F5GY37_HUMAN	155.46	31	23	20	6400000	5030000	7	7	8	5	Deamidation (NQ)	29723	Prohibitin-2 OS=Homo sapiens OX=9606 GN=PHB2 PE=1 SV=1
390	571	sp|O15355|PPM1G_HUMAN	155.45	18	16	18	9170000	3490000	7	7	7	7	Deamidation (NQ)	59272	Protein phosphatase 1G OS=Homo sapiens OX=9606 GN=PPM1G PE=1 SV=1
408	711	sp|Q7Z417|NUFP2_HUMAN	155.25	11	10	11	3800000	1310000	7	7	7	8	Deamidation (NQ)	76121	Nuclear fragile X mental retardation-interacting protein 2 OS=Homo sapiens OX=9606 GN=NUFIP2 PE=1 SV=1
839	1246	tr|A0A087X295|A0A087X295_HUMAN	155.16	9	9	4	5020000	945000	5	5	5	2		125001	WD repeat-containing protein 6 OS=Homo sapiens OX=9606 GN=WDR6 PE=1 SV=1
839	1255	tr|E9PDU5|E9PDU5_HUMAN	155.16	9	9	4	5020000	945000	5	5	5	2		116169	WD repeat-containing protein 6 OS=Homo sapiens OX=9606 GN=WDR6 PE=1 SV=1
839	1256	sp|Q9NNW5|WDR6_HUMAN	155.16	9	9	4	5020000	945000	5	5	5	2		121724	WD repeat-containing protein 6 OS=Homo sapiens OX=9606 GN=WDR6 PE=1 SV=1
400	390	sp|Q2NL82|TSR1_HUMAN	154.89	14	12	4	4720000	891000	9	9	8	5		91810	Pre-rRNA-processing protein TSR1 homolog OS=Homo sapiens OX=9606 GN=TSR1 PE=1 SV=1
797	1290	sp|Q9Y5V3|MAGD1_HUMAN	154.83	7	7	2	1610000	328000	4	3	5	1	Deamidation (NQ)	86161	Melanoma-associated antigen D1 OS=Homo sapiens OX=9606 GN=MAGED1 PE=1 SV=3
611	830	tr|A0A2R8Y5A0|A0A2R8Y5A0_HUMAN	154.47	21	21	11	25400000	2360000	7	6	8	3	Oxidation (M)	40718	Casein kinase II subunit alpha OS=Homo sapiens OX=9606 GN=CSNK2A1 PE=1 SV=1
611	831	tr|A0A2R8YFU2|A0A2R8YFU2_HUMAN	154.47	20	20	10	25400000	2360000	7	6	8	3	Oxidation (M)	43186	Casein kinase II subunit alpha OS=Homo sapiens OX=9606 GN=CSNK2A1 PE=1 SV=1
611	832	tr|A0A2R8YD58|A0A2R8YD58_HUMAN	154.47	20	20	10	25400000	2360000	7	6	8	3	Oxidation (M)	44419	Casein kinase II subunit alpha OS=Homo sapiens OX=9606 GN=CSNK2A1 PE=1 SV=1
611	833	tr|E7EU96|E7EU96_HUMAN	154.47	20	20	10	25400000	2360000	7	6	8	3	Oxidation (M)	45311	Casein kinase II subunit alpha OS=Homo sapiens OX=9606 GN=CSNK2A1 PE=1 SV=1
611	834	sp|P68400|CSK21_HUMAN	154.47	19	19	10	25400000	2360000	7	6	8	3	Oxidation (M)	45144	Casein kinase II subunit alpha OS=Homo sapiens OX=9606 GN=CSNK2A1 PE=1 SV=1
532	910	sp|Q9ULW0|TPX2_HUMAN	154.36	9	9	8	4790000	1760000	6	6	6	5		85653	Targeting protein for Xklp2 OS=Homo sapiens OX=9606 GN=TPX2 PE=1 SV=2
370	494	sp|Q96PK6|RBM14_HUMAN	153.99	17	13	12	20900000	5250000	11	11	10	8	Deamidation (NQ)	69492	RNA-binding protein 14 OS=Homo sapiens OX=9606 GN=RBM14 PE=1 SV=2
336	750	sp|Q92615|LAR4B_HUMAN	153.98	13	13	12	9700000	3870000	8	8	8	7	Deamidation (NQ)	80552	La-related protein 4B OS=Homo sapiens OX=9606 GN=LARP4B PE=1 SV=3
236	445	sp|O75152|ZC11A_HUMAN	153.71	16	13	15	7660000	3300000	13	13	14	12	Carbamidomethylation; Oxidation (M); Deamidation (NQ)	89131	Zinc finger CCCH domain-containing protein 11A OS=Homo sapiens OX=9606 GN=ZC3H11A PE=1 SV=3
350	776	sp|Q9Y2X3|NOP58_HUMAN	153.27	18	15	15	13100000	3090000	7	7	8	8	Oxidation (M)	59578	Nucleolar protein 58 OS=Homo sapiens OX=9606 GN=NOP58 PE=1 SV=1
241	526	sp|P10155|RO60_HUMAN	153.18	19	16	19	11300000	5470000	10	10	10	14	Acetylation (Protein N-term); Oxidation (M); Deamidation (NQ)	60671	60 kDa SS-A/Ro ribonucleoprotein OS=Homo sapiens OX=9606 GN=TROVE2 PE=1 SV=2
338	442	sp|O00231|PSD11_HUMAN	153.18	25	25	16	9510000	1950000	9	9	12	6	Acetylation (Protein N-term)	47464	26S proteasome non-ATPase regulatory subunit 11 OS=Homo sapiens OX=9606 GN=PSMD11 PE=1 SV=3
504	687	sp|O76031|CLPX_HUMAN	153.03	16	12	13	6060000	2140000	8	8	6	7		69224	ATP-dependent Clp protease ATP-binding subunit clpX-like mitochondrial OS=Homo sapiens OX=9606 GN=CLPX PE=1 SV=2
384	916	sp|Q9NYK5|RM39_HUMAN	153.01	21	21	17	18600000	3570000	7	7	7	8	Oxidation (M)	38712	39S ribosomal protein L39 mitochondrial OS=Homo sapiens OX=9606 GN=MRPL39 PE=1 SV=3
384	922	tr|C9JG87|C9JG87_HUMAN	153.01	24	24	20	18600000	3570000	7	7	7	8	Oxidation (M)	34033	39S ribosomal protein L39 mitochondrial (Fragment) OS=Homo sapiens OX=9606 GN=MRPL39 PE=1 SV=1
405	1311	sp|O60884|DNJA2_HUMAN	152.96	17	13	17	33000000	7750000	7	7	9	7	Deamidation (NQ)	45746	DnaJ homolog subfamily A member 2 OS=Homo sapiens OX=9606 GN=DNAJA2 PE=1 SV=1
679	882	sp|Q9BY77|PDIP3_HUMAN	152.93	24	22	17	206000000	16300000	7	7	19	10	Carbamidomethylation; Acetylation (Protein N-term); Oxidation (M); Deamidation (NQ)	46089	Polymerase delta-interacting protein 3 OS=Homo sapiens OX=9606 GN=POLDIP3 PE=1 SV=2
679	883	tr|F6VRR5|F6VRR5_HUMAN	152.93	23	21	16	206000000	16300000	7	7	19	10	Carbamidomethylation; Acetylation (Protein N-term); Oxidation (M); Deamidation (NQ)	48104	Polymerase delta-interacting protein 3 OS=Homo sapiens OX=9606 GN=POLDIP3 PE=1 SV=1
340	603	tr|Q5JY65|Q5JY65_HUMAN	152.47	10	10	7	5810000	1300000	7	7	7	9		99173	Crooked neck-like protein 1 OS=Homo sapiens OX=9606 GN=CRNKL1 PE=1 SV=1
340	604	sp|Q9BZJ0|CRNL1_HUMAN	152.47	10	10	6	5810000	1300000	7	7	7	9		100452	Crooked neck-like protein 1 OS=Homo sapiens OX=9606 GN=CRNKL1 PE=1 SV=4
442	794	sp|Q9BUJ2|HNRL1_HUMAN	152.27	13	13	10	13700000	3250000	8	8	11	5	Carbamidomethylation; Oxidation (M); Deamidation (NQ)	95739	Heterogeneous nuclear ribonucleoprotein U-like protein 1 OS=Homo sapiens OX=9606 GN=HNRNPUL1 PE=1 SV=2
379	685	sp|O95433|AHSA1_HUMAN	152.14	23	20	16	16700000	5720000	7	7	9	8	Deamidation (NQ)	38274	Activator of 90 kDa heat shock protein ATPase homolog 1 OS=Homo sapiens OX=9606 GN=AHSA1 PE=1 SV=1
382	455	sp|Q53GT1|KLH22_HUMAN	152.1	14	14	11	5180000	1270000	8	8	8	6		71667	Kelch-like protein 22 OS=Homo sapiens OX=9606 GN=KLHL22 PE=1 SV=2
468	845	sp|Q7Z6E9|RBBP6_HUMAN	152.04	7	6	3	5110000	850000	11	11	12	5	Deamidation (NQ)	201563	E3 ubiquitin-protein ligase RBBP6 OS=Homo sapiens OX=9606 GN=RBBP6 PE=1 SV=1
343	682	sp|P62195|PRS8_HUMAN	151.91	19	19	19	20700000	1690000	6	5	10	8	Acetylation (Protein N-term); Oxidation (M); Deamidation (NQ)	45626	26S proteasome regulatory subunit 8 OS=Homo sapiens OX=9606 GN=PSMC5 PE=1 SV=1
816	1345	sp|Q9NX58|LYAR_HUMAN	151.89	19	16	16	4080000	337000	5	5	4	4	Deamidation (NQ)	43615	Cell growth-regulating nucleolar protein OS=Homo sapiens OX=9606 GN=LYAR PE=1 SV=2
371	780	sp|Q99832|TCPH_HUMAN	151.64	17	17	8	8760000	1340000	8	8	11	6	Oxidation (M)	59367	T-complex protein 1 subunit eta OS=Homo sapiens OX=9606 GN=CCT7 PE=1 SV=2
275	335	sp|O00567|NOP56_HUMAN	151.53	25	23	9	7890000	895000	12	12	17	5	Oxidation (M); Deamidation (NQ)	66050	Nucleolar protein 56 OS=Homo sapiens OX=9606 GN=NOP56 PE=1 SV=4
502	1300	tr|A0A087WYT3|A0A087WYT3_HUMAN	151.19	30	30	23	22900000	10300000	5	5	7	5	Carbamidomethylation; Oxidation (M); Deamidation (NQ)	19155	Prostaglandin E synthase 3 OS=Homo sapiens OX=9606 GN=PTGES3 PE=1 SV=1
502	1350	sp|Q15185|TEBP_HUMAN	151.19	31	31	24	22900000	10300000	5	5	7	5	Carbamidomethylation; Oxidation (M); Deamidation (NQ)	18697	Prostaglandin E synthase 3 OS=Homo sapiens OX=9606 GN=PTGES3 PE=1 SV=1
469	502	sp|Q7KZ85|SPT6H_HUMAN	151.1	8	7	3	4170000	762000	9	9	9	3	Deamidation (NQ)	199071	Transcription elongation factor SPT6 OS=Homo sapiens OX=9606 GN=SUPT6H PE=1 SV=2
420	1077	sp|Q9BYD1|RM13_HUMAN	150.89	32	32	24	9140000	1480000	7	7	8	5	Oxidation (M)	20692	39S ribosomal protein L13 mitochondrial OS=Homo sapiens OX=9606 GN=MRPL13 PE=1 SV=1
251	1152	sp|Q9UMS4|PRP19_HUMAN	150.84	14	14	11	25700000	6420000	7	7	11	9	Deamidation (NQ)	55181	Pre-mRNA-processing factor 19 OS=Homo sapiens OX=9606 GN=PRPF19 PE=1 SV=1
311	751	sp|P26373|RL13_HUMAN	150.82	32	29	27	56700000	18600000	9	9	8	10	Oxidation (M); Deamidation (NQ)	24261	60S ribosomal protein L13 OS=Homo sapiens OX=9606 GN=RPL13 PE=1 SV=4
554	1412	sp|P24666|PPAC_HUMAN	150.79	32	32	32	21200000	6720000	4	4	6	6	Oxidation (M); Deamidation (NQ)	18042	Low molecular weight phosphotyrosine protein phosphatase OS=Homo sapiens OX=9606 GN=ACP1 PE=1 SV=3
653	1309	sp|Q13283|G3BP1_HUMAN	150.48	12	12	12	3980000	1210000	4	4	4	4		52164	Ras GTPase-activating protein-binding protein 1 OS=Homo sapiens OX=9606 GN=G3BP1 PE=1 SV=1
471	400	sp|Q8NI27|THOC2_HUMAN	150.44	6	5	3	2010000	692000	9	9	8	4	Acetylation (Protein N-term); Deamidation (NQ)	182774	THO complex subunit 2 OS=Homo sapiens OX=9606 GN=THOC2 PE=1 SV=2
190	638	sp|Q9BYN8|RT26_HUMAN	150.43	36	36	29	48000000	14600000	9	9	13	11	Oxidation (M); Deamidation (NQ)	24212	28S ribosomal protein S26 mitochondrial OS=Homo sapiens OX=9606 GN=MRPS26 PE=1 SV=1
271	372	sp|A5YKK6|CNOT1_HUMAN	150.27	9	7	6	7410000	3610000	15	15	13	12	Deamidation (NQ)	266937	CCR4-NOT transcription complex subunit 1 OS=Homo sapiens OX=9606 GN=CNOT1 PE=1 SV=2
517	769	sp|P07195|LDHB_HUMAN	150.06	21	21	8	6080000	1160000	6	5	9	2	Carbamidomethylation; Deamidation (NQ)	36639	L-lactate dehydrogenase B chain OS=Homo sapiens OX=9606 GN=LDHB PE=1 SV=2
295	1047	sp|Q12931|TRAP1_HUMAN	149.91	9	9	8	3510000	940000	6	4	9	9	Deamidation (NQ)	80110	Heat shock protein 75 kDa mitochondrial OS=Homo sapiens OX=9606 GN=TRAP1 PE=1 SV=3
457	767	sp|Q9Y3D9|RT23_HUMAN	149.87	39	33	37	37700000	12400000	7	7	8	6	Deamidation (NQ)	21771	28S ribosomal protein S23 mitochondrial OS=Homo sapiens OX=9606 GN=MRPS23 PE=1 SV=2
548	990	tr|G5E972|G5E972_HUMAN	149.76	18	18	18	9980000	3430000	5	5	5	6		46307	Lamina-associated polypeptide 2 isoforms beta/gamma OS=Homo sapiens OX=9606 GN=TMPO PE=1 SV=1
548	1000	sp|P42167|LAP2B_HUMAN	149.76	16	16	16	9980000	3430000	5	5	5	6		50670	Lamina-associated polypeptide 2 isoforms beta/gamma OS=Homo sapiens OX=9606 GN=TMPO PE=1 SV=2
552	789	sp|Q9BW92|SYTM_HUMAN	149.73	11	11	3	5360000	1060000	6	6	8	2		81036	Threonine--tRNA ligase mitochondrial OS=Homo sapiens OX=9606 GN=TARS2 PE=1 SV=1
533	1144	sp|O00148|DX39A_HUMAN	149.67	23	18	21	5560000	2050000	8	3	5	9	Acetylation (Protein N-term); Oxidation (M); Deamidation (NQ)	49130	ATP-dependent RNA helicase DDX39A OS=Homo sapiens OX=9606 GN=DDX39A PE=1 SV=2
486	1045	sp|Q9BXP5|SRRT_HUMAN	149.55	10	9	8	4370000	1070000	6	6	7	7	Deamidation (NQ)	100667	Serrate RNA effector molecule homolog OS=Homo sapiens OX=9606 GN=SRRT PE=1 SV=1
322	803	sp|O00303|EIF3F_HUMAN	149.51	20	20	20	8730000	3350000	7	7	9	8	Oxidation (M)	37564	Eukaryotic translation initiation factor 3 subunit F OS=Homo sapiens OX=9606 GN=EIF3F PE=1 SV=1
683	1003	tr|A0A0A0MRM8|A0A0A0MRM8_HUMAN	149.39	10	10	4	4660000	359000	10	10	10	4	Deamidation (NQ)	145015	Unconventional myosin-VI OS=Homo sapiens OX=9606 GN=MYO6 PE=1 SV=1
416	1201	sp|P30050|RL12_HUMAN	149.24	43	43	41	44800000	14200000	7	7	8	9	Carbamidomethylation	17819	60S ribosomal protein L12 OS=Homo sapiens OX=9606 GN=RPL12 PE=1 SV=1
440	575	sp|P13674|P4HA1_HUMAN	149.22	19	19	12	4630000	1700000	8	8	8	5	Deamidation (NQ)	61049	Prolyl 4-hydroxylase subunit alpha-1 OS=Homo sapiens OX=9606 GN=P4HA1 PE=1 SV=2
401	525	sp|P30101|PDIA3_HUMAN	149.07	22	19	12	4040000	822000	9	9	8	6	Oxidation (M); Deamidation (NQ)	56782	Protein disulfide-isomerase A3 OS=Homo sapiens OX=9606 GN=PDIA3 PE=1 SV=4
485	785	sp|Q9BYD6|RM01_HUMAN	149.06	23	23	19	12100000	2990000	6	6	9	8	Deamidation (NQ)	36909	39S ribosomal protein L1 mitochondrial OS=Homo sapiens OX=9606 GN=MRPL1 PE=1 SV=2
577	1295	sp|Q00577|PURA_HUMAN	149.04	20	20	13	5650000	1230000	4	4	4	5	Deamidation (NQ)	34911	Transcriptional activator protein Pur-alpha OS=Homo sapiens OX=9606 GN=PURA PE=1 SV=2
181	2256	sp|P62306|RUXF_HUMAN	148.95	40	40	40	18500000	5090000	5	5	14	9	Acetylation (Protein N-term); Oxidation (M); Deamidation (NQ)	9725	Small nuclear ribonucleoprotein F OS=Homo sapiens OX=9606 GN=SNRPF PE=1 SV=1
432	730	sp|Q8WTT2|NOC3L_HUMAN	148.88	12	12	7	5650000	1240000	9	9	13	5	Deamidation (NQ)	92548	Nucleolar complex protein 3 homolog OS=Homo sapiens OX=9606 GN=NOC3L PE=1 SV=1
303	490	sp|Q15149|PLEC_HUMAN	148.88	3	3	2	2920000	920000	14	11	14	8	Oxidation (M); Deamidation (NQ)	531796	Plectin OS=Homo sapiens OX=9606 GN=PLEC PE=1 SV=3
464	1500	sp|P52907|CAZA1_HUMAN	148.61	25	20	25	9020000	2900000	4	4	5	7	Oxidation (M); Deamidation (NQ)	32923	F-actin-capping protein subunit alpha-1 OS=Homo sapiens OX=9606 GN=CAPZA1 PE=1 SV=3
460	626	sp|P09661|RU2A_HUMAN	148.38	34	29	15	8090000	2060000	9	9	9	3		28416	U2 small nuclear ribonucleoprotein A' OS=Homo sapiens OX=9606 GN=SNRPA1 PE=1 SV=2
617	1440	sp|P82912|RT11_HUMAN	148.34	37	37	16	37800000	8500000	5	5	5	4	Carbamidomethylation	20616	28S ribosomal protein S11 mitochondrial OS=Homo sapiens OX=9606 GN=MRPS11 PE=1 SV=2
441	705	sp|P56192|SYMC_HUMAN	148.11	12	12	6	70200000	1640000	8	8	9	6		101116	Methionine--tRNA ligase cytoplasmic OS=Homo sapiens OX=9606 GN=MARS PE=1 SV=2
799	1122	sp|Q14684|RRP1B_HUMAN	148.07	11	11	2	8380000	510000	6	6	8	1		84428	Ribosomal RNA processing protein 1 homolog B OS=Homo sapiens OX=9606 GN=RRP1B PE=1 SV=3
690	1271	sp|Q14247|SRC8_HUMAN	147.71	15	11	15	3890000	724000	5	5	3	5		61586	Src substrate cortactin OS=Homo sapiens OX=9606 GN=CTTN PE=1 SV=2
544	987	sp|P46060|RAGP1_HUMAN	147.57	14	11	11	4980000	1390000	6	6	6	5	Carbamidomethylation; Deamidation (NQ)	63542	Ran GTPase-activating protein 1 OS=Homo sapiens OX=9606 GN=RANGAP1 PE=1 SV=1
782	1086	sp|P30153|2AAA_HUMAN	147.57	13	13	9	7950000	1290000	5	5	6	4	Oxidation (M)	65309	Serine/threonine-protein phosphatase 2A 65 kDa regulatory subunit A alpha isoform OS=Homo sapiens OX=9606 GN=PPP2R1A PE=1 SV=4
430	618	sp|Q14C86|GAPD1_HUMAN	147.3	7	7	4	2820000	594000	7	7	7	5	Deamidation (NQ)	164979	GTPase-activating protein and VPS9 domain-containing protein 1 OS=Homo sapiens OX=9606 GN=GAPVD1 PE=1 SV=2
542	1750	sp|P62750|RL23A_HUMAN	147.21	31	26	26	50600000	17800000	7	7	7	6		17695	60S ribosomal protein L23a OS=Homo sapiens OX=9606 GN=RPL23A PE=1 SV=1
542	2127	tr|H7BY10|H7BY10_HUMAN	147.21	26	20	26	50600000	17800000	6	6	6	6		17811	60S ribosomal protein L23a (Fragment) OS=Homo sapiens OX=9606 GN=RPL23A PE=1 SV=1
542	2129	tr|K7EJV9|K7EJV9_HUMAN	147.21	24	19	24	50600000	17800000	6	6	6	6		19374	60S ribosomal protein L23a (Fragment) OS=Homo sapiens OX=9606 GN=RPL23A PE=1 SV=1
542	2132	tr|K7ERT8|K7ERT8_HUMAN	147.21	23	18	23	50600000	17800000	6	6	6	6		19640	60S ribosomal protein L23a (Fragment) OS=Homo sapiens OX=9606 GN=RPL23A PE=1 SV=1
542	2135	tr|A8MUS3|A8MUS3_HUMAN	147.21	21	16	21	50600000	17800000	6	6	6	6		21916	60S ribosomal protein L23a OS=Homo sapiens OX=9606 GN=RPL23A PE=1 SV=1
306	684	sp|Q9H307|PININ_HUMAN	147.03	11	11	9	8590000	2330000	7	7	10	9	Oxidation (M)	81628	Pinin OS=Homo sapiens OX=9606 GN=PNN PE=1 SV=5
273	597	sp|Q5JTZ9|SYAM_HUMAN	146.86	9	8	9	4170000	862000	7	7	11	8	Deamidation (NQ)	107340	Alanine--tRNA ligase mitochondrial OS=Homo sapiens OX=9606 GN=AARS2 PE=1 SV=1
699	1899	sp|P46783|RS10_HUMAN	146.62	24	24	15	12000000	25200000	6	6	6	3		18898	40S ribosomal protein S10 OS=Homo sapiens OX=9606 GN=RPS10 PE=1 SV=1
668	1218	sp|O95429|BAG4_HUMAN	146.59	15	15	10	6120000	1430000	5	5	5	4	Oxidation (M)	49594	BAG family molecular chaperone regulator 4 OS=Homo sapiens OX=9606 GN=BAG4 PE=1 SV=1
262	468	sp|P51659|DHB4_HUMAN	146.23	19	19	10	8370000	1030000	10	10	14	7	Deamidation (NQ)	79686	Peroxisomal multifunctional enzyme type 2 OS=Homo sapiens OX=9606 GN=HSD17B4 PE=1 SV=3
262	481	tr|A0A2R8YD50|A0A2R8YD50_HUMAN	146.23	19	19	11	5850000	1030000	9	9	12	7	Deamidation (NQ)	76838	Peroxisomal multifunctional enzyme type 2 OS=Homo sapiens OX=9606 GN=HSD17B4 PE=1 SV=1
272	1259	tr|H0Y6E7|H0Y6E7_HUMAN	146.1	29	24	24	107000000	26600000	9	9	17	8	Deamidation (NQ)	31865	RNA-binding motif protein X chromosome (Fragment) OS=Homo sapiens OX=9606 GN=RBMX PE=1 SV=2
272	1260	tr|H3BT71|H3BT71_HUMAN	146.1	29	24	24	107000000	26600000	9	9	17	8	Deamidation (NQ)	32197	RNA-binding motif protein X chromosome OS=Homo sapiens OX=9606 GN=RBMX PE=1 SV=1
272	1261	sp|P38159|RBMX_HUMAN	146.1	22	18	18	107000000	26600000	9	9	17	8	Deamidation (NQ)	42332	RNA-binding motif protein X chromosome OS=Homo sapiens OX=9606 GN=RBMX PE=1 SV=3
272	1276	sp|Q96E39|RMXL1_HUMAN	146.1	18	16	14	107000000	26300000	7	7	16	7	Deamidation (NQ)	42142	RNA binding motif protein X-linked-like-1 OS=Homo sapiens OX=9606 GN=RBMXL1 PE=1 SV=1
529	940	sp|Q92667|AKAP1_HUMAN	146.03	8	8	7	3840000	904000	6	6	6	5		97342	A-kinase anchor protein 1 mitochondrial OS=Homo sapiens OX=9606 GN=AKAP1 PE=1 SV=1
433	458	sp|P42704|LPPRC_HUMAN	145.87	10	9	6	5060000	717000	13	12	12	7	Deamidation (NQ)	157904	Leucine-rich PPR motif-containing protein mitochondrial OS=Homo sapiens OX=9606 GN=LRPPRC PE=1 SV=3
395	745	sp|P35749|MYH11_HUMAN	145.8	5	5	3	197000		8	2	9	6	Deamidation (NQ)	227337	Myosin-11 OS=Homo sapiens OX=9606 GN=MYH11 PE=1 SV=3
393	572	sp|Q99666|RGPD5_HUMAN	145.75	5	5	5	109000		8	1	7	7	Deamidation (NQ)	198922	RANBP2-like and GRIP domain-containing protein 5/6 OS=Homo sapiens OX=9606 GN=RGPD5 PE=1 SV=3
393	573	sp|O14715|RGPD8_HUMAN	145.75	5	5	5	109000		8	1	7	7	Deamidation (NQ)	198992	RANBP2-like and GRIP domain-containing protein 8 OS=Homo sapiens OX=9606 GN=RGPD8 PE=1 SV=2
448	634	sp|Q9Y3Z3|SAMH1_HUMAN	145.68	17	16	7	3940000	865000	9	9	10	4		72201	Deoxynucleoside triphosphate triphosphohydrolase SAMHD1 OS=Homo sapiens OX=9606 GN=SAMHD1 PE=1 SV=2
304	364	sp|Q9UQE7|SMC3_HUMAN	145.59	11	8	9	4770000	1540000	11	11	9	11	Oxidation (M); Deamidation (NQ)	141541	Structural maintenance of chromosomes protein 3 OS=Homo sapiens OX=9606 GN=SMC3 PE=1 SV=2
461	762	tr|A0A286YF22|A0A286YF22_HUMAN	145.28	15	15	11	15200000	6990000	6	5	6	6		55939	D-3-phosphoglycerate dehydrogenase OS=Homo sapiens OX=9606 GN=PHGDH PE=1 SV=1
461	763	tr|A0A2C9F2M7|A0A2C9F2M7_HUMAN	145.28	15	15	11	15200000	6990000	6	5	6	6		56112	D-3-phosphoglycerate dehydrogenase OS=Homo sapiens OX=9606 GN=PHGDH PE=1 SV=1
461	764	sp|O43175|SERA_HUMAN	145.28	15	15	11	15200000	6990000	6	5	6	6		56651	D-3-phosphoglycerate dehydrogenase OS=Homo sapiens OX=9606 GN=PHGDH PE=1 SV=4
297	1893	sp|P84103|SRSF3_HUMAN	145.19	24	19	21	47400000	19000000	4	3	7	10	Deamidation (NQ)	19330	Serine/arginine-rich splicing factor 3 OS=Homo sapiens OX=9606 GN=SRSF3 PE=1 SV=1
297	2183	tr|A0A087X2D0|A0A087X2D0_HUMAN	145.19	42	33	37	47400000	19000000	4	3	7	10	Deamidation (NQ)	10321	Serine/arginine-rich-splicing factor 3 OS=Homo sapiens OX=9606 GN=SRSF3 PE=1 SV=1
256	507	sp|P24928|RPB1_HUMAN	144.94	6	6	4	7020000	1530000	11	11	15	7	Oxidation (M); Deamidation (NQ)	217174	DNA-directed RNA polymerase II subunit RPB1 OS=Homo sapiens OX=9606 GN=POLR2A PE=1 SV=2
179	825	sp|Q9H4B7|TBB1_HUMAN	144.74	17	14	12	415000	186000	10	3	12	14	Carbamidomethylation; Oxidation (M); Deamidation (NQ)	50327	Tubulin beta-1 chain OS=Homo sapiens OX=9606 GN=TUBB1 PE=1 SV=1
204	1747	tr|J3QR09|J3QR09_HUMAN	144.74	23	23	18	38700000	9710000	6	6	15	9	Oxidation (M); Deamidation (NQ)	23135	Ribosomal protein L19 OS=Homo sapiens OX=9606 GN=RPL19 PE=1 SV=1
204	1748	tr|J3KTE4|J3KTE4_HUMAN	144.74	23	23	18	38700000	9710000	6	6	15	9	Oxidation (M); Deamidation (NQ)	23248	Ribosomal protein L19 OS=Homo sapiens OX=9606 GN=RPL19 PE=1 SV=1
204	1749	sp|P84098|RL19_HUMAN	144.74	22	22	17	38700000	9710000	6	6	15	9	Oxidation (M); Deamidation (NQ)	23466	60S ribosomal protein L19 OS=Homo sapiens OX=9606 GN=RPL19 PE=1 SV=1
590	1315	sp|O15371|EIF3D_HUMAN	144.57	12	12	10	17400000	5010000	4	4	5	4	Deamidation (NQ)	63973	Eukaryotic translation initiation factor 3 subunit D OS=Homo sapiens OX=9606 GN=EIF3D PE=1 SV=1
543	963	sp|O14980|XPO1_HUMAN	144.51	6	6	4	4780000	942000	5	5	7	4	Acetylation (Protein N-term); Oxidation (M)	123386	Exportin-1 OS=Homo sapiens OX=9606 GN=XPO1 PE=1 SV=1
488	2920	tr|A0A2R8Y849|A0A2R8Y849_HUMAN	144.48	27	21	26	42200000	10800000	7	7	6	7	Oxidation (M)	15197	40S ribosomal protein S24 OS=Homo sapiens OX=9606 GN=RPS24 PE=1 SV=1
488	2921	tr|E7ETK0|E7ETK0_HUMAN	144.48	27	21	26	42200000	10800000	7	7	6	7	Oxidation (M)	15197	40S ribosomal protein S24 OS=Homo sapiens OX=9606 GN=RPS24 PE=1 SV=1
488	2922	tr|A0A087WUS0|A0A087WUS0_HUMAN	144.48	27	20	26	42200000	10800000	7	7	6	7	Oxidation (M)	15353	40S ribosomal protein S24 OS=Homo sapiens OX=9606 GN=RPS24 PE=1 SV=1
488	2923	sp|P62847|RS24_HUMAN	144.48	26	20	26	42200000	10800000	7	7	6	7	Oxidation (M)	15423	40S ribosomal protein S24 OS=Homo sapiens OX=9606 GN=RPS24 PE=1 SV=1
488	2925	tr|A0A2R8YD14|A0A2R8YD14_HUMAN	144.48	21	16	21	42200000	10800000	7	7	6	7	Oxidation (M)	19258	40S ribosomal protein S24 OS=Homo sapiens OX=9606 GN=RPS24 PE=1 SV=1
498	589	sp|Q8NFY9|KBTB8_HUMAN	144.29	16	16	5	4660000	535000	8	8	9	3	Oxidation (M)	68823	Kelch repeat and BTB domain-containing protein 8 OS=Homo sapiens OX=9606 GN=KBTBD8 PE=1 SV=2
431	451	sp|Q96N67|DOCK7_HUMAN	143.8	5	5	3	4080000	637000	9	9	8	7		242558	Dedicator of cytokinesis protein 7 OS=Homo sapiens OX=9606 GN=DOCK7 PE=1 SV=4
515	1016	sp|P52815|RM12_HUMAN	143.71	41	35	35	3950000	1500000	6	1	6	5	Oxidation (M); Deamidation (NQ)	21348	39S ribosomal protein L12 mitochondrial OS=Homo sapiens OX=9606 GN=MRPL12 PE=1 SV=2
535	810	sp|O60832|DKC1_HUMAN	143.66	15	11	15	5560000	1920000	7	7	5	7	Acetylation (Protein N-term)	57674	H/ACA ribonucleoprotein complex subunit DKC1 OS=Homo sapiens OX=9606 GN=DKC1 PE=1 SV=3
587	950	sp|P61962|DCAF7_HUMAN	143.55	17	13	12	2960000	1400000	5	5	5	6	Oxidation (M)	38926	DDB1- and CUL4-associated factor 7 OS=Homo sapiens OX=9606 GN=DCAF7 PE=1 SV=1
467	639	sp|P27816|MAP4_HUMAN	143.47	12	9	10	2820000	909000	11	6	13	10	Deamidation (NQ)	121005	Microtubule-associated protein 4 OS=Homo sapiens OX=9606 GN=MAP4 PE=1 SV=3
467	647	tr|E7EVA0|E7EVA0_HUMAN	143.47	7	5	5	2820000	1050000	13	8	14	11	Deamidation (NQ)	245442	Microtubule-associated protein OS=Homo sapiens OX=9606 GN=MAP4 PE=1 SV=1
500	804	sp|P54886|P5CS_HUMAN	143.42	13	9	10	6440000	1410000	8	8	7	8	Oxidation (M)	87302	Delta-1-pyrroline-5-carboxylate synthase OS=Homo sapiens OX=9606 GN=ALDH18A1 PE=1 SV=2
412	574	tr|B7Z9I1|B7Z9I1_HUMAN	143.35	24	24	18	12100000	2360000	8	8	9	6	Deamidation (NQ)	42427	Medium-chain-specific acyl-CoA dehydrogenase mitochondrial OS=Homo sapiens OX=9606 GN=ACADM PE=1 SV=1
412	576	sp|P11310|ACADM_HUMAN	143.35	22	22	17	12100000	2360000	8	8	9	6	Deamidation (NQ)	46588	Medium-chain specific acyl-CoA dehydrogenase mitochondrial OS=Homo sapiens OX=9606 GN=ACADM PE=1 SV=1
412	577	tr|Q5T4U5|Q5T4U5_HUMAN	143.35	20	20	15	12100000	2360000	8	8	9	6	Deamidation (NQ)	50271	Acyl-Coenzyme A dehydrogenase C-4 to C-12 straight chain isoform CRA_a OS=Homo sapiens OX=9606 GN=ACADM PE=1 SV=1
595	1085	sp|Q08380|LG3BP_HUMAN	143.35	11	8	9	9210000	1070000	5	5	5	5		65331	Galectin-3-binding protein OS=Homo sapiens OX=9606 GN=LGALS3BP PE=1 SV=1
417	1456	tr|J3QQQ9|J3QQQ9_HUMAN	143.29	37	37	30	8020000	3160000	5	1	7	9	Deamidation (NQ)	12692	Uncharacterized protein OS=Homo sapiens OX=9606 PE=4 SV=1
417	1457	tr|J3QRI7|J3QRI7_HUMAN	143.29	37	37	30	8020000	3160000	5	1	7	9	Deamidation (NQ)	12630	60S ribosomal protein L26 (Fragment) OS=Homo sapiens OX=9606 GN=RPL26 PE=4 SV=1
417	1458	tr|J3QQV1|J3QQV1_HUMAN	143.29	36	36	29	8020000	3160000	5	1	7	9	Deamidation (NQ)	12934	60S ribosomal protein L26 OS=Homo sapiens OX=9606 GN=RPL26 PE=4 SV=1
417	1459	tr|J3QRC4|J3QRC4_HUMAN	143.29	30	30	24	8020000	3160000	5	1	7	9	Deamidation (NQ)	15759	60S ribosomal protein L26 (Fragment) OS=Homo sapiens OX=9606 GN=RPL26 PE=4 SV=1
417	1460	sp|P61254|RL26_HUMAN	143.29	28	28	22	8020000	3160000	5	1	7	9	Deamidation (NQ)	17258	60S ribosomal protein L26 OS=Homo sapiens OX=9606 GN=RPL26 PE=1 SV=1
706	878	tr|A0A087X2I1|A0A087X2I1_HUMAN	143.22	25	21	12	4070000	660000	7	7	6	4	Carbamidomethylation; Oxidation (M)	45797	26S proteasome regulatory subunit 10B OS=Homo sapiens OX=9606 GN=PSMC6 PE=1 SV=1
706	879	sp|P62333|PRS10_HUMAN	143.22	26	22	12	4070000	660000	7	7	6	4	Carbamidomethylation; Oxidation (M)	44173	26S proteasome regulatory subunit 10B OS=Homo sapiens OX=9606 GN=PSMC6 PE=1 SV=1
613	1874	tr|I3L0E3|I3L0E3_HUMAN	143.09	22	22	22	53000000	14700000	4	4	5	4	Carbamidomethylation	25720	HCG1984214 isoform CRA_a OS=Homo sapiens OX=9606 GN=hCG_1984214 PE=4 SV=1
613	2195	sp|Q9Y2R5|RT17_HUMAN	143.09	38	38	38	53000000	14700000	4	4	5	4	Carbamidomethylation	14502	28S ribosomal protein S17 mitochondrial OS=Homo sapiens OX=9606 GN=MRPS17 PE=1 SV=1
569	836	tr|F8VV04|F8VV04_HUMAN	142.54	9	9	7	450000	78100	6	1	6	5		89041	Squamous cell carcinoma antigen recognized by T-cells 3 (Fragment) OS=Homo sapiens OX=9606 GN=SART3 PE=1 SV=1
266	924	sp|P39019|RS19_HUMAN	142.4	44	37	37	87000000	25400000	8	8	12	12	Oxidation (M); Deamidation (NQ)	16060	40S ribosomal protein S19 OS=Homo sapiens OX=9606 GN=RPS19 PE=1 SV=2
427	792	sp|O43707|ACTN4_HUMAN	142.3	9	9	5	3660000	1020000	7	5	9	6	Deamidation (NQ)	104854	Alpha-actinin-4 OS=Homo sapiens OX=9606 GN=ACTN4 PE=1 SV=2
396	967	sp|Q99575|POP1_HUMAN	142.14	8	8	8	8000000	2440000	7	7	9	7	Deamidation (NQ)	114709	Ribonucleases P/MRP protein subunit POP1 OS=Homo sapiens OX=9606 GN=POP1 PE=1 SV=2
647	1676	tr|K7ER90|K7ER90_HUMAN	142.08	27	27	24	9400000	3340000	5	5	5	4		25442	Eukaryotic translation initiation factor 3 subunit G (Fragment) OS=Homo sapiens OX=9606 GN=EIF3G PE=1 SV=1
647	1677	tr|K7EL20|K7EL20_HUMAN	142.08	24	24	21	9400000	3340000	5	5	5	4		29283	Eukaryotic translation initiation factor 3 subunit G (Fragment) OS=Homo sapiens OX=9606 GN=EIF3G PE=1 SV=8
647	1678	sp|O75821|EIF3G_HUMAN	142.08	19	19	17	9400000	3340000	5	5	5	4		35611	Eukaryotic translation initiation factor 3 subunit G OS=Homo sapiens OX=9606 GN=EIF3G PE=1 SV=2
572	917	tr|E5RG31|E5RG31_HUMAN	142.04	16	15	7	6190000	788000	7	7	7	3		65728	DNA replication licensing factor MCM4 (Fragment) OS=Homo sapiens OX=9606 GN=MCM4 PE=1 SV=9
572	918	tr|A0A3B3IU45|A0A3B3IU45_HUMAN	142.04	12	11	5	6190000	788000	7	7	7	3		91191	DNA helicase OS=Homo sapiens OX=9606 GN=MCM4 PE=1 SV=1
572	919	sp|P33991|MCM4_HUMAN	142.04	11	10	5	6190000	788000	7	7	7	3		96558	DNA replication licensing factor MCM4 OS=Homo sapiens OX=9606 GN=MCM4 PE=1 SV=5
572	920	tr|A0A3B3IT92|A0A3B3IT92_HUMAN	142.04	11	10	4	6190000	788000	7	7	7	3		100735	DNA helicase OS=Homo sapiens OX=9606 GN=MCM4 PE=1 SV=1
377	1084	sp|P12004|PCNA_HUMAN	141.83	30	30	20	13000000	3370000	5	5	13	8	Oxidation (M); Deamidation (NQ)	28769	Proliferating cell nuclear antigen OS=Homo sapiens OX=9606 GN=PCNA PE=1 SV=1
268	870	sp|P46777|RL5_HUMAN	141.58	26	26	17	23800000	3300000	7	7	13	6	Carbamidomethylation; Oxidation (M); Deamidation (NQ)	34363	60S ribosomal protein L5 OS=Homo sapiens OX=9606 GN=RPL5 PE=1 SV=3
268	877	tr|A0A2R8Y6J3|A0A2R8Y6J3_HUMAN	141.58	32	32	21	23800000	3300000	7	7	13	6	Carbamidomethylation; Oxidation (M); Deamidation (NQ)	27045	60S ribosomal protein L5 (Fragment) OS=Homo sapiens OX=9606 GN=RPL5 PE=1 SV=1
189	1361	sp|P62269|RS18_HUMAN	141.54	34	27	28	155000000	52400000	7	7	13	13	Acetylation (Protein N-term); Oxidation (M); Deamidation (NQ)	17719	40S ribosomal protein S18 OS=Homo sapiens OX=9606 GN=RPS18 PE=1 SV=3
708	1404	sp|Q14974|IMB1_HUMAN	141.43	6	6	4	3200000	694000	4	4	4	3	Deamidation (NQ)	97170	Importin subunit beta-1 OS=Homo sapiens OX=9606 GN=KPNB1 PE=1 SV=2
302	1101	sp|P62937|PPIA_HUMAN	141.42	40	32	30	3780000	2000000	6	5	7	10	Carbamidomethylation; Oxidation (M); Deamidation (NQ)	18012	Peptidyl-prolyl cis-trans isomerase A OS=Homo sapiens OX=9606 GN=PPIA PE=1 SV=2
718	1612	sp|P62995|TRA2B_HUMAN	141.33	19	19	17	8580000	1070000	6	5	5	5	Acetylation (Protein N-term)	33666	Transformer-2 protein homolog beta OS=Homo sapiens OX=9606 GN=TRA2B PE=1 SV=1
645	2601	tr|Q5HYB6|Q5HYB6_HUMAN	141.32	19	19	11	4820000	1890000	6	4	7	4	Acetylation (Protein N-term); Deamidation (NQ)	27176	Epididymis luminal protein 189 OS=Homo sapiens OX=9606 GN=TPM3 PE=1 SV=1
645	2624	tr|A0A087WWU8|A0A087WWU8_HUMAN	141.32	16	16	11	4820000	1890000	5	4	6	4	Acetylation (Protein N-term); Deamidation (NQ)	26421	Tropomyosin alpha-3 chain OS=Homo sapiens OX=9606 GN=TPM3 PE=1 SV=1
645	2630	tr|D6R904|D6R904_HUMAN	141.32	38	38	26	4820000	1890000	5	4	6	4	Acetylation (Protein N-term); Deamidation (NQ)	11017	Tropomyosin alpha-3 chain OS=Homo sapiens OX=9606 GN=TPM3 PE=1 SV=1
629	1230	sp|O14744|ANM5_HUMAN	141.06	11	10	6	7650000	264000	6	4	8	3	Acetylation (Protein N-term); Oxidation (M)	72684	Protein arginine N-methyltransferase 5 OS=Homo sapiens OX=9606 GN=PRMT5 PE=1 SV=4
560	1013	sp|P16152|CBR1_HUMAN	140.99	31	31	31	2730000	909000	5	5	5	5	Acetylation (Protein N-term)	30375	Carbonyl reductase [NADPH] 1 OS=Homo sapiens OX=9606 GN=CBR1 PE=1 SV=3
524	669	sp|P35658|NU214_HUMAN	140.99	4	4	2	2610000	474000	7	7	7	3		213618	Nuclear pore complex protein Nup214 OS=Homo sapiens OX=9606 GN=NUP214 PE=1 SV=2
499	707	sp|Q8IXB1|DJC10_HUMAN	140.7	10	10	8	10500000	2460000	7	7	9	5	Deamidation (NQ)	91080	DnaJ homolog subfamily C member 10 OS=Homo sapiens OX=9606 GN=DNAJC10 PE=1 SV=2
227	799	sp|Q9ULX6|AKP8L_HUMAN	140.67	12	9	8	6590000	2160000	6	6	14	7	Oxidation (M); Deamidation (NQ)	71640	A-kinase anchor protein 8-like OS=Homo sapiens OX=9606 GN=AKAP8L PE=1 SV=4
305	462	sp|Q5JSZ5|PRC2B_HUMAN	140.3	9	6	5	5440000	1090000	15	14	12	9	Deamidation (NQ)	242964	Protein PRRC2B OS=Homo sapiens OX=9606 GN=PRRC2B PE=1 SV=2
601	981	sp|P19525|E2AK2_HUMAN	140.27	16	16	9	8160000	1100000	7	7	7	4	Oxidation (M)	62094	Interferon-induced double-stranded RNA-activated protein kinase OS=Homo sapiens OX=9606 GN=EIF2AK2 PE=1 SV=2
477	847	sp|P05455|LA_HUMAN	140.1	18	14	15	2610000	2040000	6	6	5	8		46837	Lupus La protein OS=Homo sapiens OX=9606 GN=SSB PE=1 SV=2
367	388	sp|Q14683|SMC1A_HUMAN	140.07	10	8	6	3260000	855000	11	11	9	7	Oxidation (M); Deamidation (NQ)	143233	Structural maintenance of chromosomes protein 1A OS=Homo sapiens OX=9606 GN=SMC1A PE=1 SV=2
429	588	sp|Q9H6S0|YTDC2_HUMAN	140.05	10	9	6	6850000	1150000	11	11	12	6	Oxidation (M); Deamidation (NQ)	160248	3'-5' RNA helicase YTHDC2 OS=Homo sapiens OX=9606 GN=YTHDC2 PE=1 SV=2
247	1944	sp|P62987|RL40_HUMAN	140.03	30	30	30	192000000	76100000	5	5	10	10	Deamidation (NQ)	14728	Ubiquitin-60S ribosomal protein L40 OS=Homo sapiens OX=9606 GN=UBA52 PE=1 SV=2
247	1995	tr|J3QTR3|J3QTR3_HUMAN	140.03	36	36	36	192000000	76100000	5	5	10	10	Deamidation (NQ)	12237	Ubiquitin-40S ribosomal protein S27a (Fragment) OS=Homo sapiens OX=9606 GN=RPS27A PE=1 SV=1
247	1997	sp|P62979|RS27A_HUMAN	140.03	24	24	24	192000000	76100000	5	5	10	10	Deamidation (NQ)	17965	Ubiquitin-40S ribosomal protein S27a OS=Homo sapiens OX=9606 GN=RPS27A PE=1 SV=2
247	2171	tr|J3QS39|J3QS39_HUMAN	140.03	41	41	41	192000000	76100000	5	5	10	10	Deamidation (NQ)	10469	Polyubiquitin-B (Fragment) OS=Homo sapiens OX=9606 GN=UBB PE=1 SV=1
247	2172	tr|F5H6Q2|F5H6Q2_HUMAN	140.03	31	31	31	192000000	76100000	5	5	10	10	Deamidation (NQ)	13732	Polyubiquitin-C (Fragment) OS=Homo sapiens OX=9606 GN=UBC PE=1 SV=8
247	2175	tr|F5GYU3|F5GYU3_HUMAN	140.03	28	28	28	192000000	76100000	5	5	10	10	Deamidation (NQ)	15032	Polyubiquitin-C (Fragment) OS=Homo sapiens OX=9606 GN=UBC PE=1 SV=1
247	2176	tr|F5H2Z3|F5H2Z3_HUMAN	140.03	28	28	28	192000000	76100000	5	5	10	10	Deamidation (NQ)	15310	Polyubiquitin-C (Fragment) OS=Homo sapiens OX=9606 GN=UBC PE=1 SV=1
247	2177	tr|F5H265|F5H265_HUMAN	140.03	26	26	26	192000000	76100000	5	5	10	10	Deamidation (NQ)	16841	Polyubiquitin-C (Fragment) OS=Homo sapiens OX=9606 GN=UBC PE=1 SV=1
247	2178	tr|B4DV12|B4DV12_HUMAN	140.03	25	25	25	192000000	76100000	5	5	10	10	Deamidation (NQ)	17215	Polyubiquitin-B OS=Homo sapiens OX=9606 GN=UBB PE=1 SV=1
247	2179	tr|F5H747|F5H747_HUMAN	140.03	24	24	24	192000000	76100000	5	5	10	10	Deamidation (NQ)	18073	Polyubiquitin-C (Fragment) OS=Homo sapiens OX=9606 GN=UBC PE=1 SV=8
247	2181	tr|F5GXK7|F5GXK7_HUMAN	140.03	22	22	22	192000000	76100000	5	5	10	10	Deamidation (NQ)	19016	Polyubiquitin-C (Fragment) OS=Homo sapiens OX=9606 GN=UBC PE=1 SV=2
247	2182	tr|J3QKN0|J3QKN0_HUMAN	140.03	18	18	18	192000000	76100000	5	5	10	10	Deamidation (NQ)	23163	Polyubiquitin-B (Fragment) OS=Homo sapiens OX=9606 GN=UBB PE=1 SV=1
247	2184	sp|P0CG47|UBB_HUMAN	140.03	17	17	17	192000000	76100000	5	5	10	10	Deamidation (NQ)	25762	Polyubiquitin-B OS=Homo sapiens OX=9606 GN=UBB PE=1 SV=1
247	2185	tr|Q5PY61|Q5PY61_HUMAN	140.03	17	17	17	192000000	76100000	5	5	10	10	Deamidation (NQ)	25758	Polyubiquitin-C OS=Homo sapiens OX=9606 GN=UBC PE=1 SV=1
247	2194	sp|P0CG48|UBC_HUMAN	140.03	6	6	6	192000000	76100000	5	5	10	10	Deamidation (NQ)	77039	Polyubiquitin-C OS=Homo sapiens OX=9606 GN=UBC PE=1 SV=3
436	686	sp|Q92621|NU205_HUMAN	140.02	4	4	3	4100000	1440000	7	7	7	6		227919	Nuclear pore complex protein Nup205 OS=Homo sapiens OX=9606 GN=NUP205 PE=1 SV=3
593	866	sp|Q13405|RM49_HUMAN	139.68	42	42	12	13700000	1850000	7	7	7	3		19198	39S ribosomal protein L49 mitochondrial OS=Homo sapiens OX=9606 GN=MRPL49 PE=1 SV=1
505	1119	sp|P50991|TCPD_HUMAN	139.57	12	12	12	9000000	3260000	5	3	5	8	Carbamidomethylation	57924	T-complex protein 1 subunit delta OS=Homo sapiens OX=9606 GN=CCT4 PE=1 SV=4
934	1401	sp|P19387|RPB3_HUMAN	139.56	21	18	3	1510000	98400	5	5	5	1		31441	DNA-directed RNA polymerase II subunit RPB3 OS=Homo sapiens OX=9606 GN=POLR2C PE=1 SV=2
620	888	sp|P78346|RPP30_HUMAN	139.53	27	27	11	10600000	2880000	6	6	6	3	Acetylation (Protein N-term)	29321	Ribonuclease P protein subunit p30 OS=Homo sapiens OX=9606 GN=RPP30 PE=1 SV=1
399	662	sp|Q8N3C0|ASCC3_HUMAN	139.29	4	4	2	128000000	447000	8	8	10	4		251458	Activating signal cointegrator 1 complex subunit 3 OS=Homo sapiens OX=9606 GN=ASCC3 PE=1 SV=3
534	1765	tr|J3KP33|J3KP33_HUMAN	139.1	21	21	14	6860000	3060000	5	5	8	5	Carbamidomethylation; Oxidation (M); Deamidation (NQ)	37934	Cellular tumor antigen p53 OS=Homo sapiens OX=9606 GN=TP53 PE=1 SV=1
534	1766	sp|P04637|P53_HUMAN	139.1	18	18	12	6860000	3060000	5	5	8	5	Carbamidomethylation; Oxidation (M); Deamidation (NQ)	43653	Cellular tumor antigen p53 OS=Homo sapiens OX=9606 GN=TP53 PE=1 SV=4
534	1767	tr|A0A0U1RQC9|A0A0U1RQC9_HUMAN	139.1	17	17	12	6860000	3060000	5	5	8	5	Carbamidomethylation; Oxidation (M); Deamidation (NQ)	45884	Cellular tumor antigen p53 OS=Homo sapiens OX=9606 GN=TP53 PE=1 SV=1
534	1993	tr|A0A087WZU8|A0A087WZU8_HUMAN	139.1	15	15	13	6430000	3060000	4	4	7	5	Oxidation (M); Deamidation (NQ)	42581	Cellular tumor antigen p53 OS=Homo sapiens OX=9606 GN=TP53 PE=1 SV=1
676	2160	sp|P24534|EF1B_HUMAN	139.03	20	20	20	11100000	4310000	3	3	4	4	Deamidation (NQ)	24764	Elongation factor 1-beta OS=Homo sapiens OX=9606 GN=EEF1B2 PE=1 SV=3
887	1772	sp|O76021|RL1D1_HUMAN	138.88	13	9	11	7670000	1860000	5	5	3	5		54973	Ribosomal L1 domain-containing protein 1 OS=Homo sapiens OX=9606 GN=RSL1D1 PE=1 SV=3
887	1794	tr|J3QSV6|J3QSV6_HUMAN	138.88	15	10	12	7670000	1860000	5	5	3	5		48209	Ribosomal L1 domain-containing protein 1 (Fragment) OS=Homo sapiens OX=9606 GN=RSL1D1 PE=1 SV=1
525	1157	tr|E7ETY2|E7ETY2_HUMAN	138.82	9	5	7	2810000	1170000	8	8	6	7	Oxidation (M)	152303	Treacle protein OS=Homo sapiens OX=9606 GN=TCOF1 PE=1 SV=1
525	1158	tr|A0A3B3IS06|A0A3B3IS06_HUMAN	138.82	10	5	8	2810000	1170000	8	8	6	7	Oxidation (M)	138691	Treacle protein (Fragment) OS=Homo sapiens OX=9606 GN=TCOF1 PE=1 SV=1
525	1199	tr|J3KQ96|J3KQ96_HUMAN	138.82	8	5	7	2810000	1060000	7	7	6	6	Oxidation (M)	144125	Treacle protein (Fragment) OS=Homo sapiens OX=9606 GN=TCOF1 PE=1 SV=1
525	1200	sp|Q13428|TCOF_HUMAN	138.82	6	5	4	2810000	946000	6	6	6	5	Oxidation (M)	152105	Treacle protein OS=Homo sapiens OX=9606 GN=TCOF1 PE=1 SV=3
667	1215	tr|A0A1B0GTG2|A0A1B0GTG2_HUMAN	138.26	13	13	8	3930000	820000	5	5	5	3		58140	Alpha-aminoadipic semialdehyde dehydrogenase OS=Homo sapiens OX=9606 GN=ALDH7A1 PE=1 SV=1
667	1216	sp|P49419|AL7A1_HUMAN	138.26	13	13	8	3930000	820000	5	5	5	3		58487	Alpha-aminoadipic semialdehyde dehydrogenase OS=Homo sapiens OX=9606 GN=ALDH7A1 PE=1 SV=5
667	1217	tr|A0A1B0GW77|A0A1B0GW77_HUMAN	138.26	13	13	8	3930000	820000	5	5	5	3		60033	Alpha-aminoadipic semialdehyde dehydrogenase OS=Homo sapiens OX=9606 GN=ALDH7A1 PE=1 SV=1
667	1232	tr|A0A1B0GUA1|A0A1B0GUA1_HUMAN	138.26	14	14	9	3930000	820000	5	5	5	3		56466	Alpha-aminoadipic semialdehyde dehydrogenase OS=Homo sapiens OX=9606 GN=ALDH7A1 PE=1 SV=1
667	1233	tr|A0A1B0GW82|A0A1B0GW82_HUMAN	138.26	13	13	8	3930000	820000	5	5	5	3		59364	Alpha-aminoadipic semialdehyde dehydrogenase (Fragment) OS=Homo sapiens OX=9606 GN=ALDH7A1 PE=1 SV=1
78	2559	sp|Q16778|H2B2E_HUMAN	138.17	30	25	28	63400000	12500000	7	7	28	16	Oxidation (M); Deamidation (NQ)	13920	Histone H2B type 2-E OS=Homo sapiens OX=9606 GN=HIST2H2BE PE=1 SV=3
78	2560	sp|P33778|H2B1B_HUMAN	138.17	30	25	28	63400000	12500000	7	7	28	16	Oxidation (M); Deamidation (NQ)	13950	Histone H2B type 1-B OS=Homo sapiens OX=9606 GN=HIST1H2BB PE=1 SV=2
78	2561	sp|P23527|H2B1O_HUMAN	138.17	30	25	28	63400000	12500000	7	7	28	16	Oxidation (M); Deamidation (NQ)	13906	Histone H2B type 1-O OS=Homo sapiens OX=9606 GN=HIST1H2BO PE=1 SV=3
78	2562	sp|P06899|H2B1J_HUMAN	138.17	30	25	28	63400000	12500000	7	7	28	16	Oxidation (M); Deamidation (NQ)	13904	Histone H2B type 1-J OS=Homo sapiens OX=9606 GN=HIST1H2BJ PE=1 SV=3
78	2563	sp|Q8N257|H2B3B_HUMAN	138.17	30	25	28	63400000	12500000	7	7	28	16	Oxidation (M); Deamidation (NQ)	13908	Histone H2B type 3-B OS=Homo sapiens OX=9606 GN=HIST3H2BB PE=1 SV=3
490	823	sp|Q9Y3B7|RM11_HUMAN	138.14	49	49	32	15600000	2220000	8	8	11	6	Carbamidomethylation; Oxidation (M)	20683	39S ribosomal protein L11 mitochondrial OS=Homo sapiens OX=9606 GN=MRPL11 PE=1 SV=1
562	779	sp|O43290|SNUT1_HUMAN	138.05	19	10	15	17700000	7270000	10	10	7	9	Oxidation (M)	90255	U4/U6.U5 tri-snRNP-associated protein 1 OS=Homo sapiens OX=9606 GN=SART1 PE=1 SV=1
453	1001	sp|P31946|1433B_HUMAN	138.03	23	23	19	1830000	836000	5	3	7	5	Oxidation (M)	28082	14-3-3 protein beta/alpha OS=Homo sapiens OX=9606 GN=YWHAB PE=1 SV=3
233	1143	sp|Q9Y383|LC7L2_HUMAN	138.01	15	15	15	17500000	7350000	5	3	12	10	Oxidation (M); Deamidation (NQ)	46514	Putative RNA-binding protein Luc7-like 2 OS=Homo sapiens OX=9606 GN=LUC7L2 PE=1 SV=2
626	1257	sp|Q9NXG2|THUM1_HUMAN	137.97	30	22	16	4260000	3790000	6	6	5	5	Carbamidomethylation; Acetylation (Protein N-term); Deamidation (NQ)	39315	THUMP domain-containing protein 1 OS=Homo sapiens OX=9606 GN=THUMPD1 PE=1 SV=2
642	939	sp|Q9Y5Q9|TF3C3_HUMAN	137.93	8	6	6	2560000	935000	6	6	4	5		101272	General transcription factor 3C polypeptide 3 OS=Homo sapiens OX=9606 GN=GTF3C3 PE=1 SV=1
458	1461	tr|E5RIT6|E5RIT6_HUMAN	137.78	31	31	25	436000	143000	5	1	7	7	Deamidation (NQ)	15207	60S ribosomal protein L26-like 1 (Fragment) OS=Homo sapiens OX=9606 GN=RPL26L1 PE=1 SV=1
458	1462	sp|Q9UNX3|RL26L_HUMAN	137.78	28	28	22	436000	143000	5	1	7	7	Deamidation (NQ)	17256	60S ribosomal protein L26-like 1 OS=Homo sapiens OX=9606 GN=RPL26L1 PE=1 SV=1
832	1346	sp|O75306|NDUS2_HUMAN	137.77	12	12	3	4760000	250000	4	4	5	1	Deamidation (NQ)	52546	NADH dehydrogenase [ubiquinone] iron-sulfur protein 2 mitochondrial OS=Homo sapiens OX=9606 GN=NDUFS2 PE=1 SV=2
447	1238	sp|P22087|FBRL_HUMAN	137.48	18	18	16	7020000	3270000	6	6	6	9	Oxidation (M); Deamidation (NQ)	33784	rRNA 2'-O-methyltransferase fibrillarin OS=Homo sapiens OX=9606 GN=FBL PE=1 SV=2
514	1499	sp|Q13243|SRSF5_HUMAN	137.48	19	19	19	18400000	6530000	4	4	5	6		31264	Serine/arginine-rich splicing factor 5 OS=Homo sapiens OX=9606 GN=SRSF5 PE=1 SV=1
446	1236	tr|E9PB90|E9PB90_HUMAN	137.27	10	9	6	4830000	851000	6	3	10	5	Oxidation (M); Deamidation (NQ)	98973	Hexokinase-2 OS=Homo sapiens OX=9606 GN=HK2 PE=1 SV=1
446	1237	sp|P52789|HXK2_HUMAN	137.27	10	9	6	4830000	851000	6	3	10	5	Oxidation (M); Deamidation (NQ)	102380	Hexokinase-2 OS=Homo sapiens OX=9606 GN=HK2 PE=1 SV=2
959	2894	sp|O14579|COPE_HUMAN	137.25	15	15	6	3310000	767000	4	4	4	2		34482	Coatomer subunit epsilon OS=Homo sapiens OX=9606 GN=COPE PE=1 SV=3
959	2895	tr|M0QXB4|M0QXB4_HUMAN	137.25	14	14	6	3310000	767000	4	4	4	2		36924	Coatomer protein complex subunit epsilon isoform CRA_g OS=Homo sapiens OX=9606 GN=COPE PE=1 SV=1
62	1843	tr|A0A0A0MS07|A0A0A0MS07_HUMAN	137.24	13	13	9	2540000	669000	6	2	26	28		31983	Immunoglobulin heavy constant gamma 1 (Fragment) OS=Homo sapiens OX=9606 GN=IGHG1 PE=1 SV=1
62	1855	sp|P01857|IGHG1_HUMAN	137.24	12	12	8	2540000	669000	6	2	26	28		36106	Immunoglobulin heavy constant gamma 1 OS=Homo sapiens OX=9606 GN=IGHG1 PE=1 SV=1
62	1856	tr|A0A0A0MS08|A0A0A0MS08_HUMAN	137.24	10	10	7	2540000	669000	6	2	26	28		43912	Immunoglobulin heavy constant gamma 1 (Fragment) OS=Homo sapiens OX=9606 GN=IGHG1 PE=1 SV=1
623	1054	tr|G3V529|G3V529_HUMAN	136.79	12	8	9	2870000	2790000	6	6	5	5	Oxidation (M)	91481	ATP-dependent RNA helicase DDX24 OS=Homo sapiens OX=9606 GN=DDX24 PE=1 SV=1
623	1055	sp|Q9GZR7|DDX24_HUMAN	136.79	11	8	8	2870000	2790000	6	6	5	5	Oxidation (M)	96332	ATP-dependent RNA helicase DDX24 OS=Homo sapiens OX=9606 GN=DDX24 PE=1 SV=1
740	1042	sp|Q15427|SF3B4_HUMAN	136.75	14	14	5	4190000	1560000	5	5	5	2		44386	Splicing factor 3B subunit 4 OS=Homo sapiens OX=9606 GN=SF3B4 PE=1 SV=1
522	1193	sp|Q99460|PSMD1_HUMAN	136.72	8	8	6	12700000	1430000	6	6	7	5		105836	26S proteasome non-ATPase regulatory subunit 1 OS=Homo sapiens OX=9606 GN=PSMD1 PE=1 SV=2
522	1194	tr|A0A087WW66|A0A087WW66_HUMAN	136.72	8	8	6	12700000	1430000	6	6	7	5		105851	26S proteasome non-ATPase regulatory subunit 1 OS=Homo sapiens OX=9606 GN=PSMD1 PE=1 SV=1
318	863	tr|D6RJ07|D6RJ07_HUMAN	136.63	33	33	27	16900000	3450000	6	6	12	6	Acetylation (Protein N-term); Oxidation (M)	34646	Zinc finger protein 346 OS=Homo sapiens OX=9606 GN=ZNF346 PE=1 SV=1
318	988	sp|Q9UL40|ZN346_HUMAN	136.63	29	29	29	16800000	3450000	5	5	11	6	Acetylation (Protein N-term); Oxidation (M)	32933	Zinc finger protein 346 OS=Homo sapiens OX=9606 GN=ZNF346 PE=1 SV=1
454	1448	sp|Q99733|NP1L4_HUMAN	136.6	13	13	13	1800000	1180000	4	3	5	8	Acetylation (Protein N-term); Oxidation (M)	42823	Nucleosome assembly protein 1-like 4 OS=Homo sapiens OX=9606 GN=NAP1L4 PE=1 SV=1
454	1475	tr|E9PKT8|E9PKT8_HUMAN	136.6	29	29	29	1800000	1180000	4	3	5	8	Acetylation (Protein N-term); Oxidation (M)	19156	Nucleosome assembly protein 1-like 4 (Fragment) OS=Homo sapiens OX=9606 GN=NAP1L4 PE=1 SV=1
454	1476	tr|C9J6D1|C9J6D1_HUMAN	136.6	28	28	28	1800000	1180000	4	3	5	8	Acetylation (Protein N-term); Oxidation (M)	20261	Nucleosome assembly protein 1-like 4 (Fragment) OS=Homo sapiens OX=9606 GN=NAP1L4 PE=1 SV=1
454	1477	tr|C9JZI7|C9JZI7_HUMAN	136.6	18	18	18	1800000	1180000	4	3	5	8	Acetylation (Protein N-term); Oxidation (M)	31840	Nucleosome assembly protein 1-like 4 (Fragment) OS=Homo sapiens OX=9606 GN=NAP1L4 PE=1 SV=1
454	1523	tr|E9PNW0|E9PNW0_HUMAN	136.6	46	46	46	1800000	1180000	4	3	5	8	Acetylation (Protein N-term); Oxidation (M)	12250	Nucleosome assembly protein 1-like 4 (Fragment) OS=Homo sapiens OX=9606 GN=NAP1L4 PE=1 SV=1
454	1524	tr|E9PJJ2|E9PJJ2_HUMAN	136.6	38	38	38	1800000	1180000	4	3	5	8	Acetylation (Protein N-term); Oxidation (M)	14653	Nucleosome assembly protein 1-like 4 (Fragment) OS=Homo sapiens OX=9606 GN=NAP1L4 PE=1 SV=1
454	1525	tr|E9PS34|E9PS34_HUMAN	136.6	37	37	37	1800000	1180000	4	3	5	8	Acetylation (Protein N-term); Oxidation (M)	15282	Nucleosome assembly protein 1-like 4 (Fragment) OS=Homo sapiens OX=9606 GN=NAP1L4 PE=1 SV=1
454	1526	tr|E9PNJ7|E9PNJ7_HUMAN	136.6	35	35	35	1800000	1180000	4	3	5	8	Acetylation (Protein N-term); Oxidation (M)	16000	Nucleosome assembly protein 1-like 4 (Fragment) OS=Homo sapiens OX=9606 GN=NAP1L4 PE=1 SV=1
609	1814	sp|Q16527|CSRP2_HUMAN	136.22	33	33	26	10900000	7120000	4	4	5	5	Carbamidomethylation; Oxidation (M)	20954	Cysteine and glycine-rich protein 2 OS=Homo sapiens OX=9606 GN=CSRP2 PE=1 SV=3
685	974	sp|O75400|PR40A_HUMAN	136.02	8	7	5	2390000	2120000	6	6	5	4	Deamidation (NQ)	108805	Pre-mRNA-processing factor 40 homolog A OS=Homo sapiens OX=9606 GN=PRPF40A PE=1 SV=2
685	978	tr|A0A3F2YNY6|A0A3F2YNY6_HUMAN	136.02	7	6	5	2390000	2120000	6	6	5	4	Deamidation (NQ)	112405	Pre-mRNA-processing factor 40 homolog A OS=Homo sapiens OX=9606 GN=PRPF40A PE=1 SV=1
526	761	sp|P53350|PLK1_HUMAN	135.84	14	9	13	3770000	1720000	7	7	6	7	Deamidation (NQ)	68255	Serine/threonine-protein kinase PLK1 OS=Homo sapiens OX=9606 GN=PLK1 PE=1 SV=1
463	1463	sp|Q9BYD2|RM09_HUMAN	135.78	21	21	16	5510000	2460000	6	6	8	5	Oxidation (M)	30243	39S ribosomal protein L9 mitochondrial OS=Homo sapiens OX=9606 GN=MRPL9 PE=1 SV=2
659	1163	sp|Q9Y678|COPG1_HUMAN	135.77	7	6	5	1200000	148000	5	5	4	4		97718	Coatomer subunit gamma-1 OS=Homo sapiens OX=9606 GN=COPG1 PE=1 SV=1
406	689	sp|Q2TAY7|SMU1_HUMAN	135.58	17	13	11	7640000	1250000	8	8	10	5	Acetylation (Protein N-term); Oxidation (M)	57544	WD40 repeat-containing protein SMU1 OS=Homo sapiens OX=9606 GN=SMU1 PE=1 SV=2
669	1535	sp|Q15120|PDK3_HUMAN	135.45	16	16	8	1600000	335000	5	4	7	2		46939	[Pyruvate dehydrogenase (acetyl-transferring)] kinase isozyme 3 mitochondrial OS=Homo sapiens OX=9606 GN=PDK3 PE=1 SV=1
501	1206	sp|Q96HS1|PGAM5_HUMAN	135.39	23	19	19	8440000	2090000	6	6	6	10	Oxidation (M)	32004	Serine/threonine-protein phosphatase PGAM5 mitochondrial OS=Homo sapiens OX=9606 GN=PGAM5 PE=1 SV=2
361	667	sp|P46013|KI67_HUMAN	135.38	4	3	4	3010000	20800000	13	13	8	19	Carbamidomethylation; Oxidation (M); Deamidation (NQ)	358695	Proliferation marker protein Ki-67 OS=Homo sapiens OX=9606 GN=MKI67 PE=1 SV=2
337	3202	sp|P62854|RS26_HUMAN	135.37	26	26	26	71700000	18400000	5	5	12	9	Oxidation (M)	13015	40S ribosomal protein S26 OS=Homo sapiens OX=9606 GN=RPS26 PE=1 SV=3
755	1898	sp|Q9UH62|ARMX3_HUMAN	135.26	11	11	11	3770000	864000	3	3	4	3		42501	Armadillo repeat-containing X-linked protein 3 OS=Homo sapiens OX=9606 GN=ARMCX3 PE=1 SV=1
527	864	sp|Q9UBU9|NXF1_HUMAN	135.21	13	13	6	4680000	1040000	6	6	9	3		70182	Nuclear RNA export factor 1 OS=Homo sapiens OX=9606 GN=NXF1 PE=1 SV=1
527	991	tr|E9PIN3|E9PIN3_HUMAN	135.21	11	11	6	4430000	1040000	5	5	8	3		68107	Nuclear RNA export factor 1 (Fragment) OS=Homo sapiens OX=9606 GN=NXF1 PE=1 SV=1
855	1639	sp|Q9Y5M8|SRPRB_HUMAN	135.13	22	22	15	2720000	672000	4	4	4	3		29702	Signal recognition particle receptor subunit beta OS=Homo sapiens OX=9606 GN=SRPRB PE=1 SV=3
188	651	sp|P08779|K1C16_HUMAN	135.11	17	17	11	213000		9	1	13	11	Oxidation (M); Deamidation (NQ)	51268	Keratin type I cytoskeletal 16 OS=Homo sapiens OX=9606 GN=KRT16 PE=1 SV=4
916	1518	sp|Q8TD19|NEK9_HUMAN	134.98	9	9	6	5710000	1500000	7	7	7	4	Deamidation (NQ)	107168	Serine/threonine-protein kinase Nek9 OS=Homo sapiens OX=9606 GN=NEK9 PE=1 SV=2
294	851	sp|P62258|1433E_HUMAN	134.78	29	29	18	6760000	1780000	6	5	10	7	Acetylation (Protein N-term); Oxidation (M); Deamidation (NQ)	29174	14-3-3 protein epsilon OS=Homo sapiens OX=9606 GN=YWHAE PE=1 SV=1
418	599	sp|P53041|PPP5_HUMAN	134.68	19	17	11	4290000	1000000	8	8	8	6	Carbamidomethylation; Deamidation (NQ)	56879	Serine/threonine-protein phosphatase 5 OS=Homo sapiens OX=9606 GN=PPP5C PE=1 SV=1
418	606	tr|H0YDU8|H0YDU8_HUMAN	134.68	20	17	12	4290000	1000000	8	8	8	6	Carbamidomethylation; Deamidation (NQ)	55215	Serine/threonine-protein phosphatase (Fragment) OS=Homo sapiens OX=9606 GN=PPP5C PE=1 SV=1
615	1190	sp|P62913|RL11_HUMAN	134.47	35	30	25	57600000	17300000	6	6	5	4	Carbamidomethylation; Acetylation (Protein N-term)	20252	60S ribosomal protein L11 OS=Homo sapiens OX=9606 GN=RPL11 PE=1 SV=2
316	498	tr|H3BS42|H3BS42_HUMAN	134.07	23	23	12	9610000	1860000	11	11	15	8		56669	Zinc finger protein 768 OS=Homo sapiens OX=9606 GN=ZNF768 PE=1 SV=2
316	500	sp|Q9H5H4|ZN768_HUMAN	134.07	22	22	11	9610000	1860000	11	11	15	8		60229	Zinc finger protein 768 OS=Homo sapiens OX=9606 GN=ZNF768 PE=1 SV=2
352	2180	sp|P16403|H12_HUMAN	133.95	19	19	19	11400000	4710000	6	2	7	11	Acetylation (Protein N-term)	21365	Histone H1.2 OS=Homo sapiens OX=9606 GN=HIST1H1C PE=1 SV=2
346	1301	sp|Q14444|CAPR1_HUMAN	133.94	12	12	11	7590000	2870000	5	5	7	9	Oxidation (M)	78366	Caprin-1 OS=Homo sapiens OX=9606 GN=CAPRIN1 PE=1 SV=2
419	1223	sp|Q13242|SRSF9_HUMAN	133.7	27	22	27	24800000	7590000	6	6	7	8	Oxidation (M)	25542	Serine/arginine-rich splicing factor 9 OS=Homo sapiens OX=9606 GN=SRSF9 PE=1 SV=1
728	1618	sp|P46778|RL21_HUMAN	133.7	32	32	21	10100000	2370000	4	4	4	3	Oxidation (M); Deamidation (NQ)	18565	60S ribosomal protein L21 OS=Homo sapiens OX=9606 GN=RPL21 PE=1 SV=2
687	1366	sp|Q10570|CPSF1_HUMAN	133.18	6	5	3	3790000	518000	7	7	7	4		160883	Cleavage and polyadenylation specificity factor subunit 1 OS=Homo sapiens OX=9606 GN=CPSF1 PE=1 SV=2
428	635	sp|Q14690|RRP5_HUMAN	133.05	6	6	3	4960000	769000	10	10	10	5	Acetylation (Protein N-term)	208699	Protein RRP5 homolog OS=Homo sapiens OX=9606 GN=PDCD11 PE=1 SV=3
428	636	tr|A0A3B3IUD7|A0A3B3IUD7_HUMAN	133.05	6	6	3	4960000	769000	10	10	10	5	Acetylation (Protein N-term)	208827	Programmed cell death 11 isoform CRA_a OS=Homo sapiens OX=9606 GN=PDCD11 PE=1 SV=1
415	890	sp|Q96A35|RM24_HUMAN	132.99	32	32	17	11500000	3580000	7	7	9	8	Oxidation (M)	24915	39S ribosomal protein L24 mitochondrial OS=Homo sapiens OX=9606 GN=MRPL24 PE=1 SV=1
570	1050	sp|P55072|TERA_HUMAN	132.89	15	12	10	22500000	1320000	9	8	8	6	Carbamidomethylation; Deamidation (NQ)	89322	Transitional endoplasmic reticulum ATPase OS=Homo sapiens OX=9606 GN=VCP PE=1 SV=4
650	2145	sp|P61313|RL15_HUMAN	132.87	26	22	19	5260000	9400000	4	4	5	5	Deamidation (NQ)	24146	60S ribosomal protein L15 OS=Homo sapiens OX=9606 GN=RPL15 PE=1 SV=2
650	2275	tr|A0A2R8YEM3|A0A2R8YEM3_HUMAN	132.87	26	26	18	5260000	9280000	3	3	5	3	Deamidation (NQ)	19968	Ribosomal protein L15 (Fragment) OS=Homo sapiens OX=9606 GN=RPL15 PE=1 SV=1
650	2276	tr|E7EQV9|E7EQV9_HUMAN	132.87	25	25	17	5260000	9280000	3	3	5	3	Deamidation (NQ)	20510	Ribosomal protein L15 (Fragment) OS=Homo sapiens OX=9606 GN=RPL15 PE=1 SV=1
650	2277	tr|E7ENU7|E7ENU7_HUMAN	132.87	25	25	17	5260000	9280000	3	3	5	3	Deamidation (NQ)	20495	Ribosomal protein L15 (Fragment) OS=Homo sapiens OX=9606 GN=RPL15 PE=1 SV=1
539	891	sp|P04075|ALDOA_HUMAN	132.67	30	14	27	3730000	2430000	8	8	5	7	Carbamidomethylation; Deamidation (NQ)	39420	Fructose-bisphosphate aldolase A OS=Homo sapiens OX=9606 GN=ALDOA PE=1 SV=2
353	661	sp|O43592|XPOT_HUMAN	132.64	10	10	8	4550000	870000	8	8	9	7	Carbamidomethylation	109964	Exportin-T OS=Homo sapiens OX=9606 GN=XPOT PE=1 SV=2
456	644	sp|O43242|PSMD3_HUMAN	132.61	16	13	14	4960000	2410000	7	7	6	7		60978	26S proteasome non-ATPase regulatory subunit 3 OS=Homo sapiens OX=9606 GN=PSMD3 PE=1 SV=2
355	1040	sp|Q15637|SF01_HUMAN	132.38	10	10	10	6230000	2440000	5	5	9	8	Acetylation (Protein N-term); Oxidation (M)	68330	Splicing factor 1 OS=Homo sapiens OX=9606 GN=SF1 PE=1 SV=4
285	1253	sp|Q13247|SRSF6_HUMAN	132.2	16	16	14	8520000	5550000	5	4	10	9	Deamidation (NQ)	39587	Serine/arginine-rich splicing factor 6 OS=Homo sapiens OX=9606 GN=SRSF6 PE=1 SV=2
607	1318	sp|P24752|THIL_HUMAN	132.19	16	16	10	5650000	755000	5	5	6	4	Oxidation (M); Deamidation (NQ)	45200	Acetyl-CoA acetyltransferase mitochondrial OS=Homo sapiens OX=9606 GN=ACAT1 PE=1 SV=1
437	818	sp|Q86YP4|P66A_HUMAN	132.08	12	10	10	1790000	658000	6	5	7	5		68063	Transcriptional repressor p66-alpha OS=Homo sapiens OX=9606 GN=GATAD2A PE=1 SV=1
911	1064	tr|Q5H909|Q5H909_HUMAN	131.91	16	14	2	2050000	105000	5	4	4	1	Acetylation (Protein N-term)	63139	Melanoma-associated antigen D2 OS=Homo sapiens OX=9606 GN=MAGED2 PE=1 SV=2
911	1078	sp|Q9UNF1|MAGD2_HUMAN	131.91	16	14	2	2050000	105000	5	4	4	1	Acetylation (Protein N-term)	64954	Melanoma-associated antigen D2 OS=Homo sapiens OX=9606 GN=MAGED2 PE=1 SV=2
612	1031	sp|P05198|IF2A_HUMAN	131.77	22	13	18	2030000	346000	5	5	4	6	Oxidation (M)	36112	Eukaryotic translation initiation factor 2 subunit 1 OS=Homo sapiens OX=9606 GN=EIF2S1 PE=1 SV=3
474	690	tr|E7EVJ4|E7EVJ4_HUMAN	131.7	15	14	12	6840000	1810000	7	7	7	6		56376	Double-stranded RNA-binding protein Staufen homolog 2 OS=Homo sapiens OX=9606 GN=STAU2 PE=1 SV=1
474	691	sp|Q9NUL3|STAU2_HUMAN	131.7	13	13	11	6840000	1810000	7	7	7	6		62609	Double-stranded RNA-binding protein Staufen homolog 2 OS=Homo sapiens OX=9606 GN=STAU2 PE=1 SV=2
474	695	tr|A0A0A0MTD1|A0A0A0MTD1_HUMAN	131.7	16	16	13	6840000	1810000	7	7	7	6		52009	Double-stranded RNA-binding protein Staufen homolog 2 OS=Homo sapiens OX=9606 GN=STAU2 PE=1 SV=1
474	696	tr|F8VPI7|F8VPI7_HUMAN	131.7	16	15	13	6840000	1810000	7	7	7	6		52737	Double-stranded RNA-binding protein Staufen homolog 2 OS=Homo sapiens OX=9606 GN=STAU2 PE=1 SV=1
474	697	tr|E7EPX0|E7EPX0_HUMAN	131.7	15	15	12	6840000	1810000	7	7	7	6		53929	Double-stranded RNA-binding protein Staufen homolog 2 OS=Homo sapiens OX=9606 GN=STAU2 PE=1 SV=1
474	698	tr|A0A0A0MTC6|A0A0A0MTC6_HUMAN	131.7	15	15	12	6840000	1810000	7	7	7	6		55414	Double-stranded RNA-binding protein Staufen homolog 2 OS=Homo sapiens OX=9606 GN=STAU2 PE=1 SV=1
474	699	tr|E9PH62|E9PH62_HUMAN	131.7	14	14	11	6840000	1810000	7	7	7	6		58970	Double-stranded RNA-binding protein Staufen homolog 2 OS=Homo sapiens OX=9606 GN=STAU2 PE=1 SV=1
474	725	tr|E5RJN7|E5RJN7_HUMAN	131.7	23	23	19	6840000	1810000	7	7	7	6		34862	Double-stranded RNA-binding protein Staufen homolog 2 (Fragment) OS=Homo sapiens OX=9606 GN=STAU2 PE=1 SV=1
474	726	tr|A0A0A0MTC4|A0A0A0MTC4_HUMAN	131.7	19	19	15	6840000	1810000	7	7	7	6		43278	Double-stranded RNA-binding protein Staufen homolog 2 OS=Homo sapiens OX=9606 GN=STAU2 PE=1 SV=1
641	1151	sp|P26196|DDX6_HUMAN	131.67	15	14	6	4010000	1120000	6	6	6	3	Oxidation (M); Deamidation (NQ)	54417	Probable ATP-dependent RNA helicase DDX6 OS=Homo sapiens OX=9606 GN=DDX6 PE=1 SV=2
769	1360	sp|Q3MHD2|LSM12_HUMAN	131.39	31	24	21	15400000	4830000	5	5	4	4	Carbamidomethylation; Deamidation (NQ)	21701	Protein LSM12 homolog OS=Homo sapiens OX=9606 GN=LSM12 PE=1 SV=2
407	583	sp|Q3KQU3|MA7D1_HUMAN	131.24	16	13	13	10800000	1320000	10	10	8	9	Carbamidomethylation; Deamidation (NQ)	92820	MAP7 domain-containing protein 1 OS=Homo sapiens OX=9606 GN=MAP7D1 PE=1 SV=1
373	783	sp|P62316|SMD2_HUMAN	131.03	59	59	31	60200000	5620000	7	7	11	6	Carbamidomethylation; Acetylation (Protein N-term); Oxidation (M); Deamidation (NQ)	13527	Small nuclear ribonucleoprotein Sm D2 OS=Homo sapiens OX=9606 GN=SNRPD2 PE=1 SV=1
487	1897	sp|P10412|H14_HUMAN	130.96	23	19	22	145000	325000	7	3	6	10	Acetylation (Protein N-term)	21865	Histone H1.4 OS=Homo sapiens OX=9606 GN=HIST1H1E PE=1 SV=2
808	1277	sp|Q9H089|LSG1_HUMAN	130.88	9	9	5	2180000	282000	5	5	5	3		75225	Large subunit GTPase 1 homolog OS=Homo sapiens OX=9606 GN=LSG1 PE=1 SV=2
850	2546	tr|J3KMX5|J3KMX5_HUMAN	130.83	26	26	8	51800000	12300000	6	6	6	1		16733	40S ribosomal protein S13 OS=Homo sapiens OX=9606 GN=RPS13 PE=1 SV=1
850	2547	sp|P62277|RS13_HUMAN	130.83	25	25	8	51800000	12300000	6	6	6	1		17222	40S ribosomal protein S13 OS=Homo sapiens OX=9606 GN=RPS13 PE=1 SV=2
579	741	sp|Q5SY16|NOL9_HUMAN	130.83	12	12	7	8840000	1680000	9	9	8	5	Acetylation (Protein N-term); Deamidation (NQ)	79323	Polynucleotide 5'-hydroxyl-kinase NOL9 OS=Homo sapiens OX=9606 GN=NOL9 PE=1 SV=1
646	1353	sp|O94763|RMP_HUMAN	130.75	11	11	7	3960000	1310000	4	4	5	4	Oxidation (M); Deamidation (NQ)	59832	Unconventional prefoldin RPB5 interactor 1 OS=Homo sapiens OX=9606 GN=URI1 PE=1 SV=3
596	820	tr|E9PKG1|E9PKG1_HUMAN	130.63	23	23	11	6990000	1400000	6	6	8	3	Oxidation (M)	37709	Protein arginine N-methyltransferase 1 OS=Homo sapiens OX=9606 GN=PRMT1 PE=1 SV=1
596	821	sp|Q99873|ANM1_HUMAN	130.63	20	20	10	6990000	1400000	6	6	8	3	Oxidation (M)	42462	Protein arginine N-methyltransferase 1 OS=Homo sapiens OX=9606 GN=PRMT1 PE=1 SV=3
516	1540	sp|P62249|RS16_HUMAN	130.59	31	29	23	15600000	6880000	6	6	5	6	Deamidation (NQ)	16445	40S ribosomal protein S16 OS=Homo sapiens OX=9606 GN=RPS16 PE=1 SV=2
826	1815	sp|O00505|IMA4_HUMAN	130.49	9	9	9	2780000	442000	3	2	3	3		57811	Importin subunit alpha-4 OS=Homo sapiens OX=9606 GN=KPNA3 PE=1 SV=2
610	2029	sp|P62888|RL30_HUMAN	130.49	35	35	35	10300000	3000000	4	4	5	6	Carbamidomethylation; Oxidation (M); Deamidation (NQ)	12784	60S ribosomal protein L30 OS=Homo sapiens OX=9606 GN=RPL30 PE=1 SV=2
610	2209	tr|E5RI99|E5RI99_HUMAN	130.49	35	35	35	10300000	3000000	4	4	5	6	Carbamidomethylation; Oxidation (M); Deamidation (NQ)	12656	60S ribosomal protein L30 (Fragment) OS=Homo sapiens OX=9606 GN=RPL30 PE=1 SV=1
578	1405	sp|Q08170|SRSF4_HUMAN	130.33	10	8	10	2280000	1330000	5	4	4	5	Deamidation (NQ)	56678	Serine/arginine-rich splicing factor 4 OS=Homo sapiens OX=9606 GN=SRSF4 PE=1 SV=2
209	2224	sp|P42677|RS27_HUMAN	130.28	46	44	46	34200000	16600000	5	5	7	18	Oxidation (M); Deamidation (NQ)	9461	40S ribosomal protein S27 OS=Homo sapiens OX=9606 GN=RPS27 PE=1 SV=3
825	1666	sp|P57740|NU107_HUMAN	130.27	6	6	4	2290000	538000	4	4	4	3		106374	Nuclear pore complex protein Nup107 OS=Homo sapiens OX=9606 GN=NUP107 PE=1 SV=1
410	985	sp|Q12874|SF3A3_HUMAN	130.24	13	13	13	8560000	3210000	5	5	7	7	Acetylation (Protein N-term); Oxidation (M)	58849	Splicing factor 3A subunit 3 OS=Homo sapiens OX=9606 GN=SF3A3 PE=1 SV=1
812	1951	tr|E9PC52|E9PC52_HUMAN	130.12	15	15	12	1460000	192000	4	3	4	3	Deamidation (NQ)	46938	Histone-binding protein RBBP7 OS=Homo sapiens OX=9606 GN=RBBP7 PE=1 SV=1
812	2008	sp|Q16576|RBBP7_HUMAN	130.12	14	14	12	1460000	192000	4	3	4	3	Deamidation (NQ)	47820	Histone-binding protein RBBP7 OS=Homo sapiens OX=9606 GN=RBBP7 PE=1 SV=1
675	1564	sp|Q8N5N7|RM50_HUMAN	130.12	34	34	23	9980000	1540000	4	4	5	3		18325	39S ribosomal protein L50 mitochondrial OS=Homo sapiens OX=9606 GN=MRPL50 PE=1 SV=2
551	1861	tr|H0YIV4|H0YIV4_HUMAN	130.06	10	10	10	4650000	1570000	4	1	7	3		44714	Nucleosome assembly protein 1-like 1 (Fragment) OS=Homo sapiens OX=9606 GN=NAP1L1 PE=1 SV=1
551	1862	sp|P55209|NP1L1_HUMAN	130.06	10	10	10	4650000	1570000	4	1	7	3		45374	Nucleosome assembly protein 1-like 1 OS=Homo sapiens OX=9606 GN=NAP1L1 PE=1 SV=1
551	1863	tr|F8VXI6|F8VXI6_HUMAN	130.06	18	18	18	4650000	1570000	4	1	7	3		24998	Nucleosome assembly protein 1-like 1 (Fragment) OS=Homo sapiens OX=9606 GN=NAP1L1 PE=1 SV=1
551	1867	tr|F5H4R6|F5H4R6_HUMAN	130.06	10	10	10	4650000	1570000	4	1	7	3		44627	Nucleosome assembly protein 1-like 1 OS=Homo sapiens OX=9606 GN=NAP1L1 PE=1 SV=1
551	1901	tr|B7Z9C2|B7Z9C2_HUMAN	130.06	11	11	11	4650000	1570000	4	1	7	3		40512	cDNA FLJ58569 highly similar to Nucleosome assembly protein 1-like 1 OS=Homo sapiens OX=9606 GN=NAP1L1 PE=1 SV=1
551	1913	tr|F8W020|F8W020_HUMAN	130.06	19	19	18	4650000	1570000	4	1	7	3		24366	Nucleosome assembly protein 1-like 1 (Fragment) OS=Homo sapiens OX=9606 GN=NAP1L1 PE=1 SV=1
551	1914	tr|F8VUX1|F8VUX1_HUMAN	130.06	16	16	16	4650000	1570000	4	1	7	3		27724	Nucleosome assembly protein 1-like 1 (Fragment) OS=Homo sapiens OX=9606 GN=NAP1L1 PE=1 SV=1
551	1915	tr|F8VY35|F8VY35_HUMAN	130.06	15	15	14	4650000	1570000	4	1	7	3		31021	Nucleosome assembly protein 1-like 1 (Fragment) OS=Homo sapiens OX=9606 GN=NAP1L1 PE=1 SV=1
551	1916	tr|F8W0J6|F8W0J6_HUMAN	130.06	10	10	10	4650000	1570000	4	1	7	3		43868	Nucleosome assembly protein 1-like 1 OS=Homo sapiens OX=9606 GN=NAP1L1 PE=1 SV=1
551	1987	tr|H0YHC3|H0YHC3_HUMAN	130.06	20	20	19	4650000	1570000	4	1	7	3		23418	Nucleosome assembly protein 1-like 1 (Fragment) OS=Homo sapiens OX=9606 GN=NAP1L1 PE=1 SV=1
551	1988	tr|F8W118|F8W118_HUMAN	130.06	19	19	18	4650000	1570000	4	1	7	3		24694	Nucleosome assembly protein 1-like 1 (Fragment) OS=Homo sapiens OX=9606 GN=NAP1L1 PE=1 SV=1
551	1991	tr|F8VV59|F8VV59_HUMAN	130.06	12	12	12	4650000	1570000	4	1	7	3		38029	Nucleosome assembly protein 1-like 1 OS=Homo sapiens OX=9606 GN=NAP1L1 PE=1 SV=1
551	2170	tr|F8VRJ2|F8VRJ2_HUMAN	130.06	34	34	33	4650000	1570000	4	1	7	3		13500	Nucleosome assembly protein 1-like 1 (Fragment) OS=Homo sapiens OX=9606 GN=NAP1L1 PE=1 SV=1
320	2780	tr|A0A075B6R9|A0A075B6R9_HUMAN	129.98	34	21	34	177000000	75500000	6	6	8	10	Deamidation (NQ)	13079	Immunoglobulin kappa variable 2D-24 (non-functional) (Fragment) OS=Homo sapiens OX=9606 GN=IGKV2D-24 PE=4 SV=1
597	1051	sp|Q6UB35|C1TM_HUMAN	129.97	9	7	8	7280000	1450000	7	7	6	6	Deamidation (NQ)	105790	Monofunctional C1-tetrahydrofolate synthase mitochondrial OS=Homo sapiens OX=9606 GN=MTHFD1L PE=1 SV=1
597	1052	tr|B7ZM99|B7ZM99_HUMAN	129.97	9	7	8	7280000	1450000	7	7	6	6	Deamidation (NQ)	105889	MTHFD1L protein OS=Homo sapiens OX=9606 GN=MTHFD1L PE=1 SV=1
597	1068	tr|A0A087WVM4|A0A087WVM4_HUMAN	129.97	7	7	7	4820000	1450000	5	5	5	5		99312	Monofunctional C1-tetrahydrofolate synthase mitochondrial OS=Homo sapiens OX=9606 GN=MTHFD1L PE=1 SV=1
600	2869	sp|P45880|VDAC2_HUMAN	129.92	15	11	15	16500000	6860000	5	4	7	5	Deamidation (NQ)	31567	Voltage-dependent anion-selective channel protein 2 OS=Homo sapiens OX=9606 GN=VDAC2 PE=1 SV=2
600	2878	tr|A0A0A0MR02|A0A0A0MR02_HUMAN	129.92	16	12	16	16500000	6860000	5	4	7	5	Deamidation (NQ)	30348	Voltage-dependent anion-selective channel protein 2 (Fragment) OS=Homo sapiens OX=9606 GN=VDAC2 PE=1 SV=1
686	1264	sp|Q93100|KPBB_HUMAN	129.84	6	5	3	5950000	1390000	6	4	5	4		124884	Phosphorylase b kinase regulatory subunit beta OS=Homo sapiens OX=9606 GN=PHKB PE=1 SV=3
1090	1930	sp|Q09028|RBBP4_HUMAN	129.79	13	9	13	1130000	2220000	3	2	2	3	Acetylation (Protein N-term)	47656	Histone-binding protein RBBP4 OS=Homo sapiens OX=9606 GN=RBBP4 PE=1 SV=3
588	1015	sp|Q13162|PRDX4_HUMAN	129.76	24	20	14	11400000	2500000	6	5	8	4	Deamidation (NQ)	30540	Peroxiredoxin-4 OS=Homo sapiens OX=9606 GN=PRDX4 PE=1 SV=1
721	1886	sp|O60762|DPM1_HUMAN	129.69	15	15	15	6960000	1730000	3	3	3	5	Deamidation (NQ)	29634	Dolichol-phosphate mannosyltransferase subunit 1 OS=Homo sapiens OX=9606 GN=DPM1 PE=1 SV=1
721	1887	tr|Q5QPK2|Q5QPK2_HUMAN	129.69	13	13	13	6960000	1730000	3	3	3	5	Deamidation (NQ)	32426	Dolichol-phosphate mannosyltransferase subunit 1 OS=Homo sapiens OX=9606 GN=DPM1 PE=1 SV=1
721	1888	tr|H0Y368|H0Y368_HUMAN	129.69	13	13	13	6960000	1730000	3	3	3	5	Deamidation (NQ)	33337	Dolichol-phosphate mannosyltransferase subunit 1 (Fragment) OS=Homo sapiens OX=9606 GN=DPM1 PE=1 SV=1
735	1488	sp|P14373|TRI27_HUMAN	129.64	10	8	10	2600000	1320000	4	4	3	4		58490	Zinc finger protein RFP OS=Homo sapiens OX=9606 GN=TRIM27 PE=1 SV=1
496	1059	sp|Q99615|DNJC7_HUMAN	129.37	17	14	11	5530000	2780000	7	7	6	7	Carbamidomethylation; Acetylation (Protein N-term)	56441	DnaJ homolog subfamily C member 7 OS=Homo sapiens OX=9606 GN=DNAJC7 PE=1 SV=2
573	998	sp|O95782|AP2A1_HUMAN	129.36	6	6	2	3170000	271000	6	6	9	3		107546	AP-2 complex subunit alpha-1 OS=Homo sapiens OX=9606 GN=AP2A1 PE=1 SV=3
519	1849	sp|Q15365|PCBP1_HUMAN	129.25	18	14	18	4530000	1990000	4	3	6	6	Carbamidomethylation; Oxidation (M); Deamidation (NQ)	37498	Poly(rC)-binding protein 1 OS=Homo sapiens OX=9606 GN=PCBP1 PE=1 SV=2
649	1955	tr|C9JAB2|C9JAB2_HUMAN	129.03	15	15	15	11100000	6210000	3	2	5	5	Deamidation (NQ)	26928	Serine/arginine-rich-splicing factor 7 OS=Homo sapiens OX=9606 GN=SRSF7 PE=1 SV=1
649	1956	sp|Q16629|SRSF7_HUMAN	129.03	15	15	15	11100000	6210000	3	2	5	5	Deamidation (NQ)	27367	Serine/arginine-rich splicing factor 7 OS=Homo sapiens OX=9606 GN=SRSF7 PE=1 SV=1
649	2039	tr|A0A0B4J1Z1|A0A0B4J1Z1_HUMAN	129.03	26	26	26	11100000	6210000	3	2	5	5	Deamidation (NQ)	15763	Serine/arginine-rich-splicing factor 7 OS=Homo sapiens OX=9606 GN=SRSF7 PE=1 SV=1
249	1156	sp|P40429|RL13A_HUMAN	128.94	24	24	24	108000000	41500000	5	5	11	11	Acetylation (Protein N-term); Oxidation (M)	23577	60S ribosomal protein L13a OS=Homo sapiens OX=9606 GN=RPL13A PE=1 SV=2
409	729	sp|Q9BZE4|NOG1_HUMAN	128.86	14	12	11	13200000	4300000	8	8	9	6	Deamidation (NQ)	73965	Nucleolar GTP-binding protein 1 OS=Homo sapiens OX=9606 GN=GTPBP4 PE=1 SV=3
537	1160	sp|Q9BZI7|REN3B_HUMAN	128.65	15	12	13	1980000	784000	5	5	6	4	Oxidation (M)	57762	Regulator of nonsense transcripts 3B OS=Homo sapiens OX=9606 GN=UPF3B PE=1 SV=1
537	1195	tr|A0A087WYC8|A0A087WYC8_HUMAN	128.65	34	27	29	1980000	784000	5	5	6	4	Oxidation (M)	25232	Regulator of nonsense transcripts 3B OS=Homo sapiens OX=9606 GN=UPF3B PE=1 SV=1
584	1175	sp|Q01780|EXOSX_HUMAN	128.63	8	8	8	6050000	858000	5	5	6	5		100831	Exosome component 10 OS=Homo sapiens OX=9606 GN=EXOSC10 PE=1 SV=2
531	675	sp|Q14671|PUM1_HUMAN	128.34	10	9	4	6880000	1060000	9	9	11	4	Oxidation (M); Deamidation (NQ)	126473	Pumilio homolog 1 OS=Homo sapiens OX=9606 GN=PUM1 PE=1 SV=3
531	739	tr|E9PR38|E9PR38_HUMAN	128.34	11	10	5	6700000	1060000	8	8	10	4	Oxidation (M); Deamidation (NQ)	100500	Pumilio homolog 1 OS=Homo sapiens OX=9606 GN=PUM1 PE=1 SV=1
752	1517	sp|Q9NWU2|GID8_HUMAN	128.31	23	23	11	4480000	108000	4	4	6	2	Oxidation (M)	26749	Glucose-induced degradation protein 8 homolog OS=Homo sapiens OX=9606 GN=GID8 PE=1 SV=1
1019	1359	sp|P35251|RFC1_HUMAN	128.29	6	4	3	402000	131000	6	6	5	3	Deamidation (NQ)	128254	Replication factor C subunit 1 OS=Homo sapiens OX=9606 GN=RFC1 PE=1 SV=4
884	1287	sp|Q99459|CDC5L_HUMAN	128.12	9	6	6	6100000	3800000	6	6	5	4		92251	Cell division cycle 5-like protein OS=Homo sapiens OX=9606 GN=CDC5L PE=1 SV=2
707	1135	sp|Q9UHI6|DDX20_HUMAN	127.92	9	9	2	3250000	81500	5	5	8	1	Deamidation (NQ)	92241	Probable ATP-dependent RNA helicase DDX20 OS=Homo sapiens OX=9606 GN=DDX20 PE=1 SV=2
538	822	sp|P61221|ABCE1_HUMAN	127.82	11	10	10	2150000	445000	7	7	8	5	Deamidation (NQ)	67314	ATP-binding cassette sub-family E member 1 OS=Homo sapiens OX=9606 GN=ABCE1 PE=1 SV=1
538	827	tr|D6R9I9|D6R9I9_HUMAN	127.82	16	14	14	2150000	445000	7	7	8	5	Deamidation (NQ)	47037	ATP-binding cassette sub-family E member 1 OS=Homo sapiens OX=9606 GN=ABCE1 PE=1 SV=1
616	1389	sp|P23528|COF1_HUMAN	127.75	34	34	22	38300000	12800000	5	5	6	4	Acetylation (Protein N-term)	18502	Cofilin-1 OS=Homo sapiens OX=9606 GN=CFL1 PE=1 SV=3
589	1073	sp|Q96RP9|EFGM_HUMAN	127.72	8	8	8	6510000	1540000	5	5	5	5		83472	Elongation factor G mitochondrial OS=Homo sapiens OX=9606 GN=GFM1 PE=1 SV=2
589	1083	tr|C9IZ01|C9IZ01_HUMAN	127.72	10	10	10	6510000	1540000	5	5	5	5		66035	Elongation factor G mitochondrial OS=Homo sapiens OX=9606 GN=GFM1 PE=1 SV=1
319	1022	tr|A0A087X2D5|A0A087X2D5_HUMAN	127.65	22	22	22	20300000	5520000	6	6	9	9	Oxidation (M)	35291	39S ribosomal protein L45 mitochondrial OS=Homo sapiens OX=9606 GN=MRPL45 PE=1 SV=1
319	1023	sp|Q9BRJ2|RM45_HUMAN	127.65	22	22	22	20300000	5520000	6	6	9	9	Oxidation (M)	35351	39S ribosomal protein L45 mitochondrial OS=Homo sapiens OX=9606 GN=MRPL45 PE=1 SV=2
319	1043	tr|A0A087WU62|A0A087WU62_HUMAN	127.65	26	26	26	20300000	5520000	6	6	9	9	Oxidation (M)	29348	39S ribosomal protein L45 mitochondrial OS=Homo sapiens OX=9606 GN=MRPL45 PE=1 SV=1
319	1044	tr|A0A0G2JMS5|A0A0G2JMS5_HUMAN	127.65	26	26	26	20300000	5520000	6	6	9	9	Oxidation (M)	29408	39S ribosomal protein L45 mitochondrial OS=Homo sapiens OX=9606 GN=MRPL45 PE=1 SV=1
452	996	sp|Q8N1G4|LRC47_HUMAN	127.54	11	11	11	2870000	894000	5	5	6	8	Deamidation (NQ)	63473	Leucine-rich repeat-containing protein 47 OS=Homo sapiens OX=9606 GN=LRRC47 PE=1 SV=1
727	1197	tr|E5RHW4|E5RHW4_HUMAN	127.5	20	20	11	4100000	552000	5	3	5	3		37725	Erlin-2 (Fragment) OS=Homo sapiens OX=9606 GN=ERLIN2 PE=1 SV=1
727	1198	sp|O94905|ERLN2_HUMAN	127.5	19	19	11	4100000	552000	5	3	5	3		37840	Erlin-2 OS=Homo sapiens OX=9606 GN=ERLIN2 PE=1 SV=1
557	1671	sp|P19623|SPEE_HUMAN	127.45	22	22	17	2710000	2170000	5	5	6	5	Acetylation (Protein N-term); Oxidation (M); Deamidation (NQ)	33825	Spermidine synthase OS=Homo sapiens OX=9606 GN=SRM PE=1 SV=1
942	1858	sp|P52294|IMA5_HUMAN	127.35	9	9	7	2370000	736000	3	2	3	2	Deamidation (NQ)	60222	Importin subunit alpha-5 OS=Homo sapiens OX=9606 GN=KPNA1 PE=1 SV=3
714	1605	sp|Q4G0J3|LARP7_HUMAN	127.26	10	10	4	4780000	968000	5	5	6	2		66899	La-related protein 7 OS=Homo sapiens OX=9606 GN=LARP7 PE=1 SV=1
299	953	sp|Q9NWU5|RM22_HUMAN	127.19	35	35	21	25400000	5860000	6	6	12	6	Oxidation (M)	23641	39S ribosomal protein L22 mitochondrial OS=Homo sapiens OX=9606 GN=MRPL22 PE=1 SV=1
299	954	tr|E7ESL0|E7ESL0_HUMAN	127.19	34	34	21	25400000	5860000	6	6	12	6	Oxidation (M)	24325	39S ribosomal protein L22 mitochondrial OS=Homo sapiens OX=9606 GN=MRPL22 PE=1 SV=1
299	955	tr|J3KQY1|J3KQY1_HUMAN	127.19	31	31	19	25400000	5860000	6	6	12	6	Oxidation (M)	26475	39S ribosomal protein L22 mitochondrial OS=Homo sapiens OX=9606 GN=MRPL22 PE=1 SV=1
325	558	sp|P15924|DESP_HUMAN	127.13	5	4	3	4440000	1180000	13	13	10	9	Carbamidomethylation; Oxidation (M)	331774	Desmoplakin OS=Homo sapiens OX=9606 GN=DSP PE=1 SV=3
426	886	sp|Q14315|FLNC_HUMAN	127.11	7	5	5	2220000	826000	15	10	12	12	Carbamidomethylation	291020	Filamin-C OS=Homo sapiens OX=9606 GN=FLNC PE=1 SV=3
568	1275	sp|Q14692|BMS1_HUMAN	126.96	4	4	3	2970000	428000	5	5	5	4		145807	Ribosome biogenesis protein BMS1 homolog OS=Homo sapiens OX=9606 GN=BMS1 PE=1 SV=1
680	1046	sp|Q7KZF4|SND1_HUMAN	126.84	10	8	6	55800000	871000	6	6	6	4	Deamidation (NQ)	101997	Staphylococcal nuclease domain-containing protein 1 OS=Homo sapiens OX=9606 GN=SND1 PE=1 SV=1
973	2058	sp|P78345|RPP38_HUMAN	126.84	17	15	13	3320000	797000	4	4	3	3		31834	Ribonuclease P protein subunit p38 OS=Homo sapiens OX=9606 GN=RPP38 PE=1 SV=2
652	1239	sp|Q96I24|FUBP3_HUMAN	126.82	12	12	7	4630000	695000	5	5	6	3	Acetylation (Protein N-term)	61640	Far upstream element-binding protein 3 OS=Homo sapiens OX=9606 GN=FUBP3 PE=1 SV=2
574	1173	sp|P23921|RIR1_HUMAN	126.72	10	9	7	2180000	459000	7	7	6	6		90070	Ribonucleoside-diphosphate reductase large subunit OS=Homo sapiens OX=9606 GN=RRM1 PE=1 SV=1
634	867	sp|Q9Y262|EIF3L_HUMAN	126.37	14	14	4	2670000	173000	7	7	7	3		66727	Eukaryotic translation initiation factor 3 subunit L OS=Homo sapiens OX=9606 GN=EIF3L PE=1 SV=1
634	868	tr|B0QY89|B0QY89_HUMAN	126.37	13	13	4	2670000	173000	7	7	7	3		70902	Eukaryotic translation initiation factor 3 subunit L OS=Homo sapiens OX=9606 GN=EIF3L PE=1 SV=1
920	1454	tr|F8VP97|F8VP97_HUMAN	126.21	17	17	4	179000	24300	4	4	4	1		34496	CCR4-NOT transcription complex subunit 2 (Fragment) OS=Homo sapiens OX=9606 GN=CNOT2 PE=1 SV=1
920	1455	sp|Q9NZN8|CNOT2_HUMAN	126.21	10	10	3	179000	24300	4	4	4	1		59738	CCR4-NOT transcription complex subunit 2 OS=Homo sapiens OX=9606 GN=CNOT2 PE=1 SV=1
920	1464	tr|F8VUB4|F8VUB4_HUMAN	126.21	11	11	3	179000	24300	4	4	4	1		57419	CCR4-NOT transcription complex subunit 2 OS=Homo sapiens OX=9606 GN=CNOT2 PE=1 SV=2
920	1465	tr|F8VV52|F8VV52_HUMAN	126.21	10	10	3	179000	24300	4	4	4	1		58621	CCR4-NOT transcription complex subunit 2 (Fragment) OS=Homo sapiens OX=9606 GN=CNOT2 PE=1 SV=1
751	1512	tr|E9PQZ1|E9PQZ1_HUMAN	126.17	21	15	21	4050000	1500000	4	4	3	5	Acetylation (Protein N-term); Oxidation (M); Deamidation (NQ)	26507	Elongation factor 1-delta OS=Homo sapiens OX=9606 GN=EEF1D PE=1 SV=1
751	1513	tr|E9PK01|E9PK01_HUMAN	126.17	19	14	19	4050000	1500000	4	4	3	5	Acetylation (Protein N-term); Oxidation (M); Deamidation (NQ)	28821	Elongation factor 1-delta (Fragment) OS=Homo sapiens OX=9606 GN=EEF1D PE=1 SV=1
751	1514	sp|P29692|EF1D_HUMAN	126.17	17	13	17	4050000	1500000	4	4	3	5	Acetylation (Protein N-term); Oxidation (M); Deamidation (NQ)	31122	Elongation factor 1-delta OS=Homo sapiens OX=9606 GN=EEF1D PE=1 SV=5
503	1317	sp|O95373|IPO7_HUMAN	126.11	6	6	5	2420000	910000	5	5	8	4	Acetylation (Protein N-term); Oxidation (M); Deamidation (NQ)	119516	Importin-7 OS=Homo sapiens OX=9606 GN=IPO7 PE=1 SV=1
354	732	tr|A0A024R4M0|A0A024R4M0_HUMAN	126.08	32	32	28	16900000	4000000	7	7	7	11		22591	40S ribosomal protein S9 OS=Homo sapiens OX=9606 GN=RPS9 PE=1 SV=1
354	733	sp|P46781|RS9_HUMAN	126.08	32	32	28	16900000	4000000	7	7	7	11		22591	40S ribosomal protein S9 OS=Homo sapiens OX=9606 GN=RPS9 PE=1 SV=3
738	3067	sp|P28799|GRN_HUMAN	126.07	5	5	5	6290000	1230000	5	5	5	3		63545	Progranulin OS=Homo sapiens OX=9606 GN=GRN PE=1 SV=2
738	3109	tr|K7EQ05|K7EQ05_HUMAN	126.07	6	6	6	6290000	1230000	5	5	5	3		46757	Granulins OS=Homo sapiens OX=9606 GN=GRN PE=1 SV=1
738	3486	tr|K7EKL3|K7EKL3_HUMAN	126.07	7	7	7	6290000	1230000	5	5	5	3		41358	Granulins (Fragment) OS=Homo sapiens OX=9606 GN=GRN PE=1 SV=1
332	775	sp|P49588|SYAC_HUMAN	125.76	11	8	9	4800000	1200000	9	9	10	10		106810	Alanine--tRNA ligase cytoplasmic OS=Homo sapiens OX=9606 GN=AARS PE=1 SV=2
438	855	sp|Q93008|USP9X_HUMAN	125.68	4	3	3	3510000	1320000	9	9	7	6		292278	Probable ubiquitin carboxyl-terminal hydrolase FAF-X OS=Homo sapiens OX=9606 GN=USP9X PE=1 SV=3
451	768	sp|Q9C0J8|WDR33_HUMAN	125.43	9	8	4	4400000	1760000	9	9	11	5	Deamidation (NQ)	145891	pre-mRNA 3' end processing protein WDR33 OS=Homo sapiens OX=9606 GN=WDR33 PE=1 SV=2
658	881	sp|O00411|RPOM_HUMAN	125.15	5	4	3	3770000	450000	6	6	6	3		138620	DNA-directed RNA polymerase mitochondrial OS=Homo sapiens OX=9606 GN=POLRMT PE=1 SV=2
854	1421	sp|Q9NT62|ATG3_HUMAN	125	16	16	8	2310000	810000	4	4	4	2		35864	Ubiquitin-like-conjugating enzyme ATG3 OS=Homo sapiens OX=9606 GN=ATG3 PE=1 SV=1
497	1623	sp|P40227|TCPZ_HUMAN	124.61	9	9	7	9240000	2620000	4	4	6	5	Deamidation (NQ)	58024	T-complex protein 1 subunit zeta OS=Homo sapiens OX=9606 GN=CCT6A PE=1 SV=3
323	1778	sp|P62829|RL23_HUMAN	124.57	39	32	39	28900000	9440000	4	4	5	12	Carbamidomethylation; Oxidation (M)	14865	60S ribosomal protein L23 OS=Homo sapiens OX=9606 GN=RPL23 PE=1 SV=1
566	1242	sp|P78332|RBM6_HUMAN	124.49	11	9	4	6490000	453000	10	10	12	3	Deamidation (NQ)	128644	RNA-binding protein 6 OS=Homo sapiens OX=9606 GN=RBM6 PE=1 SV=5
566	1250	tr|E9PGM9|E9PGM9_HUMAN	124.49	12	9	4	3170000	453000	9	9	10	3	Deamidation (NQ)	113929	RNA-binding protein 6 OS=Homo sapiens OX=9606 GN=RBM6 PE=1 SV=1
858	1839	sp|P0DP24|CALM2_HUMAN	124.48	30	28	30	8970000	3940000	4	4	3	4	Acetylation (Protein N-term)	16838	Calmodulin-2 OS=Homo sapiens OX=9606 GN=CALM2 PE=1 SV=1
858	1840	sp|P0DP23|CALM1_HUMAN	124.48	30	28	30	8970000	3940000	4	4	3	4	Acetylation (Protein N-term)	16838	Calmodulin-1 OS=Homo sapiens OX=9606 GN=CALM1 PE=1 SV=1
858	1841	sp|P0DP25|CALM3_HUMAN	124.48	30	28	30	8970000	3940000	4	4	3	4	Acetylation (Protein N-term)	16838	Calmodulin-3 OS=Homo sapiens OX=9606 GN=CALM3 PE=1 SV=1
858	1842	tr|E7ETZ0|E7ETZ0_HUMAN	124.48	30	27	30	8970000	3940000	4	4	3	4	Acetylation (Protein N-term)	16966	Calmodulin-1 OS=Homo sapiens OX=9606 GN=CALM1 PE=1 SV=1
810	1743	sp|O43164|PJA2_HUMAN	124.43	9	7	9	1370000	474000	4	4	3	4		78214	E3 ubiquitin-protein ligase Praja-2 OS=Homo sapiens OX=9606 GN=PJA2 PE=1 SV=4
425	1934	sp|P62244|RS15A_HUMAN	124.33	28	28	28	24200000	2580000	3	3	8	5	Oxidation (M)	14840	40S ribosomal protein S15a OS=Homo sapiens OX=9606 GN=RPS15A PE=1 SV=2
602	1355	sp|O75746|CMC1_HUMAN	124.23	7	7	7	614000	290000	4	1	6	4		74762	Calcium-binding mitochondrial carrier protein Aralar1 OS=Homo sapiens OX=9606 GN=SLC25A12 PE=1 SV=2
550	1633	tr|H0YA96|H0YA96_HUMAN	124.21	30	24	22	38200000	11500000	5	4	7	5	Oxidation (M); Deamidation (NQ)	23930	Heterogeneous nuclear ribonucleoprotein D0 (Fragment) OS=Homo sapiens OX=9606 GN=HNRNPD PE=1 SV=1
550	1641	tr|H0Y8G5|H0Y8G5_HUMAN	124.21	24	19	18	38200000	11500000	5	4	7	5	Oxidation (M); Deamidation (NQ)	29667	Heterogeneous nuclear ribonucleoprotein D0 (Fragment) OS=Homo sapiens OX=9606 GN=HNRNPD PE=1 SV=8
550	1644	sp|Q14103|HNRPD_HUMAN	124.21	17	14	13	38200000	11500000	5	4	7	5	Oxidation (M); Deamidation (NQ)	38434	Heterogeneous nuclear ribonucleoprotein D0 OS=Homo sapiens OX=9606 GN=HNRNPD PE=1 SV=1
550	1788	tr|D6RF44|D6RF44_HUMAN	124.21	41	31	41	37400000	11500000	4	3	6	5	Oxidation (M)	12553	Heterogeneous nuclear ribonucleoprotein D0 (Fragment) OS=Homo sapiens OX=9606 GN=HNRNPD PE=1 SV=8
550	1895	tr|D6RAF8|D6RAF8_HUMAN	124.21	21	15	21	37400000	11500000	4	3	6	5	Oxidation (M)	23076	Heterogeneous nuclear ribonucleoprotein D0 (Fragment) OS=Homo sapiens OX=9606 GN=HNRNPD PE=1 SV=1
586	659	sp|Q14566|MCM6_HUMAN	124.19	10	8	4	3200000	806000	7	7	6	3		92889	DNA replication licensing factor MCM6 OS=Homo sapiens OX=9606 GN=MCM6 PE=1 SV=1
1027	2631	sp|Q86VM9|ZCH18_HUMAN	124.17	11	10	6	4790000	647000	6	6	5	3		106379	Zinc finger CCCH domain-containing protein 18 OS=Homo sapiens OX=9606 GN=ZC3H18 PE=1 SV=2
1027	2632	tr|E7ERS3|E7ERS3_HUMAN	124.17	11	10	6	4790000	647000	6	6	5	3		108940	Zinc finger CCCH domain-containing protein 18 OS=Homo sapiens OX=9606 GN=ZC3H18 PE=1 SV=1
624	652	sp|Q14669|TRIPC_HUMAN	124.17	6	3	4	1890000	681000	9	9	6	7	Deamidation (NQ)	220432	E3 ubiquitin-protein ligase TRIP12 OS=Homo sapiens OX=9606 GN=TRIP12 PE=1 SV=1
673	1403	sp|P61964|WDR5_HUMAN	124.16	15	15	10	6530000	1430000	4	4	5	3	Deamidation (NQ)	36589	WD repeat-containing protein 5 OS=Homo sapiens OX=9606 GN=WDR5 PE=1 SV=1
565	898	sp|Q5UIP0|RIF1_HUMAN	124.15	4	3	3	1100000	332000	7	7	5	6		274464	Telomere-associated protein RIF1 OS=Homo sapiens OX=9606 GN=RIF1 PE=1 SV=2
754	1593	tr|F5GYN4|F5GYN4_HUMAN	123.85	22	22	22	4580000	1900000	4	4	4	4		28051	Ubiquitin thioesterase OTUB1 OS=Homo sapiens OX=9606 GN=OTUB1 PE=1 SV=1
754	1594	sp|Q96FW1|OTUB1_HUMAN	123.85	20	20	20	4580000	1900000	4	4	4	4		31284	Ubiquitin thioesterase OTUB1 OS=Homo sapiens OX=9606 GN=OTUB1 PE=1 SV=2
754	1595	tr|J3KR44|J3KR44_HUMAN	123.85	20	20	20	4580000	1900000	4	4	4	4		31440	Ubiquitin thioesterase OS=Homo sapiens OX=9606 GN=OTUB1 PE=1 SV=2
944	2138	tr|A0A3B3ISY9|A0A3B3ISY9_HUMAN	123.76	17	17	14	7120000	2890000	4	4	4	3	Acetylation (Protein N-term)	36893	Acylglycerol kinase mitochondrial OS=Homo sapiens OX=9606 GN=AGK PE=1 SV=1
944	2261	tr|E9PC15|E9PC15_HUMAN	123.76	12	12	12	7120000	2890000	3	3	3	3		43797	Acylglycerol kinase mitochondrial OS=Homo sapiens OX=9606 GN=AGK PE=1 SV=1
944	2262	tr|A0A3B3ITD0|A0A3B3ITD0_HUMAN	123.76	11	11	11	7120000	2890000	3	3	3	3		46483	Acylglycerol kinase mitochondrial OS=Homo sapiens OX=9606 GN=AGK PE=1 SV=1
944	2263	sp|Q53H12|AGK_HUMAN	123.76	11	11	11	7120000	2890000	3	3	3	3		47137	Acylglycerol kinase mitochondrial OS=Homo sapiens OX=9606 GN=AGK PE=1 SV=2
944	2309	tr|A0A3B3ISZ0|A0A3B3ISZ0_HUMAN	123.76	13	13	13	7120000	2890000	3	3	3	3		39033	Acylglycerol kinase mitochondrial OS=Homo sapiens OX=9606 GN=AGK PE=1 SV=1
473	1121	sp|P12270|TPR_HUMAN	123.32	6	6	2	2770000	480000	12	12	12	4		267290	Nucleoprotein TPR OS=Homo sapiens OX=9606 GN=TPR PE=1 SV=3
520	1924	sp|P30048|PRDX3_HUMAN	123.31	19	19	14	6330000	2190000	4	4	7	5	Deamidation (NQ)	27693	Thioredoxin-dependent peroxide reductase mitochondrial OS=Homo sapiens OX=9606 GN=PRDX3 PE=1 SV=3
444	1396	sp|Q9Y3Y2|CHTOP_HUMAN	123.31	24	24	15	7650000	1830000	5	5	9	5	Oxidation (M); Deamidation (NQ)	26397	Chromatin target of PRMT1 protein OS=Homo sapiens OX=9606 GN=CHTOP PE=1 SV=2
444	1574	tr|X6R700|X6R700_HUMAN	123.31	23	23	16	7620000	1830000	4	4	7	5	Oxidation (M)	23661	Chromatin target of PRMT1 protein OS=Homo sapiens OX=9606 GN=CHTOP PE=1 SV=1
720	1210	sp|Q9H0S4|DDX47_HUMAN	123.29	13	13	10	5730000	1530000	5	5	5	4		50647	Probable ATP-dependent RNA helicase DDX47 OS=Homo sapiens OX=9606 GN=DDX47 PE=1 SV=1
403	1882	sp|Q9NQ29|LUC7L_HUMAN	123.17	12	9	12	0	3510000	4	2	8	7	Oxidation (M); Deamidation (NQ)	43728	Putative RNA-binding protein Luc7-like 1 OS=Homo sapiens OX=9606 GN=LUC7L PE=1 SV=1
693	1918	sp|P40938|RFC3_HUMAN	123.08	11	11	11	1960000	683000	3	3	4	4	Deamidation (NQ)	40556	Replication factor C subunit 3 OS=Homo sapiens OX=9606 GN=RFC3 PE=1 SV=2
933	1376	sp|Q9P035|HACD3_HUMAN	123.08	17	14	10	10900000	2200000	5	5	4	3		43160	Very-long-chain (3R)-3-hydroxyacyl-CoA dehydratase 3 OS=Homo sapiens OX=9606 GN=HACD3 PE=1 SV=2
742	1390	sp|P51570|GALK1_HUMAN	123.06	17	12	12	1540000	1200000	5	5	4	4		42272	Galactokinase OS=Homo sapiens OX=9606 GN=GALK1 PE=1 SV=1
670	2108	sp|Q9Y5S9|RBM8A_HUMAN	123.04	32	32	15	5510000	1790000	3	3	6	2	Acetylation (Protein N-term); Oxidation (M)	19889	RNA-binding protein 8A OS=Homo sapiens OX=9606 GN=RBM8A PE=1 SV=1
385	1221	sp|P82914|RT15_HUMAN	122.96	18	18	18	33000000	8830000	5	5	9	9	Oxidation (M)	29842	28S ribosomal protein S15 mitochondrial OS=Homo sapiens OX=9606 GN=MRPS15 PE=1 SV=1
582	1087	tr|E9PHY5|E9PHY5_HUMAN	122.95	11	7	10	2780000	1170000	8	8	5	7		104360	Band 4.1-like protein 2 OS=Homo sapiens OX=9606 GN=EPB41L2 PE=1 SV=1
582	1088	sp|O43491|E41L2_HUMAN	122.95	10	6	9	2780000	1170000	8	8	5	7		112588	Band 4.1-like protein 2 OS=Homo sapiens OX=9606 GN=EPB41L2 PE=1 SV=1
632	1349	sp|Q6P158|DHX57_HUMAN	122.84	4	4	4	3290000	913000	4	4	4	4		155604	Putative ATP-dependent RNA helicase DHX57 OS=Homo sapiens OX=9606 GN=DHX57 PE=1 SV=2
722	2065	tr|B1AK87|B1AK87_HUMAN	122.81	16	11	16	4040000	660000	4	4	4	4	Oxidation (M)	29295	F-actin-capping protein subunit beta OS=Homo sapiens OX=9606 GN=CAPZB PE=1 SV=1
722	2066	tr|B1AK88|B1AK88_HUMAN	122.81	14	9	14	4040000	660000	4	4	4	4	Oxidation (M)	33781	F-actin-capping protein subunit beta OS=Homo sapiens OX=9606 GN=CAPZB PE=1 SV=1
722	2104	sp|P47756|CAPZB_HUMAN	122.81	15	10	15	4040000	660000	4	4	4	4	Oxidation (M)	31350	F-actin-capping protein subunit beta OS=Homo sapiens OX=9606 GN=CAPZB PE=1 SV=4
722	2272	tr|B1AK85|B1AK85_HUMAN	122.81	16	11	16	4040000	660000	4	4	4	4	Oxidation (M)	29265	F-actin-capping protein subunit beta OS=Homo sapiens OX=9606 GN=CAPZB PE=1 SV=1
743	1397	sp|P04181|OAT_HUMAN	122.8	10	10	7	7580000	1570000	4	4	4	3		48535	Ornithine aminotransferase mitochondrial OS=Homo sapiens OX=9606 GN=OAT PE=1 SV=1
591	1400	sp|Q8IWX8|CHERP_HUMAN	122.77	5	5	5	5010000	1570000	4	4	5	6		103702	Calcium homeostasis endoplasmic reticulum protein OS=Homo sapiens OX=9606 GN=CHERP PE=1 SV=3
591	1414	tr|J3QK89|J3QK89_HUMAN	122.77	5	5	5	5010000	1570000	4	4	5	6		104934	Calcium homeostasis endoplasmic reticulum protein OS=Homo sapiens OX=9606 GN=CHERP PE=1 SV=1
681	1159	sp|Q96T58|MINT_HUMAN	122.71	2	2	1	1580000	347000	5	5	5	3		402251	Msx2-interacting protein OS=Homo sapiens OX=9606 GN=SPEN PE=1 SV=1
837	2515	sp|Q9NRF8|PYRG2_HUMAN	122.45	8	8	6	1360000	436000	4	3	4	4		65678	CTP synthase 2 OS=Homo sapiens OX=9606 GN=CTPS2 PE=1 SV=1
462	1227	sp|Q9NY93|DDX56_HUMAN	122.39	10	10	7	3480000	695000	5	5	6	6		61590	Probable ATP-dependent RNA helicase DDX56 OS=Homo sapiens OX=9606 GN=DDX56 PE=1 SV=1
999	2163	sp|P19105|ML12A_HUMAN	122.16	23	23	19	5040000	1440000	4	4	3	3	Oxidation (M)	19794	Myosin regulatory light chain 12A OS=Homo sapiens OX=9606 GN=MYL12A PE=1 SV=2
999	2164	sp|O14950|ML12B_HUMAN	122.16	23	23	19	5040000	1440000	4	4	3	3	Oxidation (M)	19779	Myosin regulatory light chain 12B OS=Homo sapiens OX=9606 GN=MYL12B PE=1 SV=2
999	2165	tr|J3QRS3|J3QRS3_HUMAN	122.16	22	22	19	5040000	1440000	4	4	3	3	Oxidation (M)	20457	Myosin regulatory light chain 12A OS=Homo sapiens OX=9606 GN=MYL12A PE=1 SV=1
216	839	sp|P05787|K2C8_HUMAN	121.89	14	14	10	1570000	90900	9	3	16	11	Oxidation (M); Deamidation (NQ)	53704	Keratin type II cytoskeletal 8 OS=Homo sapiens OX=9606 GN=KRT8 PE=1 SV=7
628	900	tr|A0A2R8YGG3|A0A2R8YGG3_HUMAN	121.64	5	4	3	25900000	1240000	6	6	5	4		165278	Transcription activator BRG1 (Fragment) OS=Homo sapiens OX=9606 GN=SMARCA4 PE=1 SV=1
628	901	tr|A0A2R8Y7S2|A0A2R8Y7S2_HUMAN	121.64	4	4	3	25900000	1240000	6	6	5	4		184850	Transcription activator BRG1 OS=Homo sapiens OX=9606 GN=SMARCA4 PE=1 SV=1
628	902	tr|A0A2R8Y4P4|A0A2R8Y4P4_HUMAN	121.64	4	4	3	25900000	1240000	6	6	5	4		185192	Transcription activator BRG1 OS=Homo sapiens OX=9606 GN=SMARCA4 PE=1 SV=1
628	903	sp|P51532|SMCA4_HUMAN	121.64	4	4	3	25900000	1240000	6	6	5	4		184644	Transcription activator BRG1 OS=Homo sapiens OX=9606 GN=SMARCA4 PE=1 SV=2
628	904	tr|Q9HBD4|Q9HBD4_HUMAN	121.64	4	4	3	25900000	1240000	6	6	5	4		188147	SMARCA4 isoform 2 OS=Homo sapiens OX=9606 GN=SMARCA4 PE=1 SV=1
628	905	tr|A0A0A0MT49|A0A0A0MT49_HUMAN	121.64	4	4	3	25900000	1240000	6	6	5	4		188859	Transcription activator BRG1 OS=Homo sapiens OX=9606 GN=SMARCA4 PE=1 SV=1
741	1303	tr|E7EQB9|E7EQB9_HUMAN	121.61	21	21	7	10300000	900000	5	5	6	3	Acetylation (Protein N-term); Oxidation (M)	33840	DNA-directed RNA polymerases I and III subunit RPAC1 OS=Homo sapiens OX=9606 GN=POLR1C PE=1 SV=1
741	1304	tr|A0A2R8YEZ4|A0A2R8YEZ4_HUMAN	121.61	21	21	7	10300000	900000	5	5	6	3	Acetylation (Protein N-term); Oxidation (M)	34959	DNA-directed RNA polymerases I and III subunit RPAC1 OS=Homo sapiens OX=9606 GN=POLR1C PE=1 SV=1
741	1305	tr|A0A2R8Y5D3|A0A2R8Y5D3_HUMAN	121.61	18	18	6	10300000	900000	5	5	6	3	Acetylation (Protein N-term); Oxidation (M)	38832	DNA-directed RNA polymerases I and III subunit RPAC1 OS=Homo sapiens OX=9606 GN=POLR1C PE=1 SV=1
741	1306	sp|O15160|RPAC1_HUMAN	121.61	18	18	6	10300000	900000	5	5	6	3	Acetylation (Protein N-term); Oxidation (M)	39250	DNA-directed RNA polymerases I and III subunit RPAC1 OS=Homo sapiens OX=9606 GN=POLR1C PE=1 SV=1
709	1178	sp|Q96S55|WRIP1_HUMAN	121.41	13	9	7	3160000	525000	7	7	5	4	Deamidation (NQ)	72133	ATPase WRNIP1 OS=Homo sapiens OX=9606 GN=WRNIP1 PE=1 SV=2
890	1713	tr|A0A0D9SEY1|A0A0D9SEY1_HUMAN	121.4	5	4	3	1090000	505000	5	5	4	3	Deamidation (NQ)	151083	Mitogen-activated protein kinase kinase kinase kinase 4 isoform CRA_a OS=Homo sapiens OX=9606 GN=MAP4K4 PE=1 SV=1
890	1714	sp|O95819|M4K4_HUMAN	121.4	6	5	3	1090000	505000	5	5	4	3	Deamidation (NQ)	142101	Mitogen-activated protein kinase kinase kinase kinase 4 OS=Homo sapiens OX=9606 GN=MAP4K4 PE=1 SV=2
890	1715	tr|H7C360|H7C360_HUMAN	121.4	6	5	3	1090000	505000	5	5	4	3	Deamidation (NQ)	134171	Mitogen-activated protein kinase kinase kinase kinase 4 (Fragment) OS=Homo sapiens OX=9606 GN=MAP4K4 PE=1 SV=1
890	1716	tr|E7EN19|E7EN19_HUMAN	121.4	5	4	3	1090000	505000	5	5	4	3	Deamidation (NQ)	144917	Mitogen-activated protein kinase kinase kinase kinase 4 OS=Homo sapiens OX=9606 GN=MAP4K4 PE=1 SV=1
890	1717	tr|G5E948|G5E948_HUMAN	121.4	6	5	3	1090000	505000	5	5	4	3	Deamidation (NQ)	141148	Mitogen-activated protein kinase kinase kinase kinase 4 OS=Homo sapiens OX=9606 GN=MAP4K4 PE=1 SV=2
890	1718	tr|E7ENQ1|E7ENQ1_HUMAN	121.4	6	5	3	1090000	505000	5	5	4	3	Deamidation (NQ)	132166	Mitogen-activated protein kinase kinase kinase kinase 4 OS=Homo sapiens OX=9606 GN=MAP4K4 PE=1 SV=1
890	1719	tr|G3XAA2|G3XAA2_HUMAN	121.4	6	5	3	1090000	505000	5	5	4	3	Deamidation (NQ)	133484	Mitogen-activated protein kinase kinase kinase kinase 4 OS=Homo sapiens OX=9606 GN=MAP4K4 PE=1 SV=2
890	1720	tr|C9J840|C9J840_HUMAN	121.4	7	6	4	1090000	505000	5	5	4	3	Deamidation (NQ)	113561	Mitogen-activated protein kinase kinase kinase kinase 4 OS=Homo sapiens OX=9606 GN=MAP4K4 PE=1 SV=3
890	1721	tr|E7EX83|E7EX83_HUMAN	121.4	7	5	3	1090000	505000	5	5	4	3	Deamidation (NQ)	119000	Mitogen-activated protein kinase kinase kinase kinase 4 OS=Homo sapiens OX=9606 GN=MAP4K4 PE=1 SV=1
890	1722	tr|A0A0D9SG62|A0A0D9SG62_HUMAN	121.4	7	5	3	1090000	505000	5	5	4	3	Deamidation (NQ)	119698	Mitogen-activated protein kinase kinase kinase kinase 4 OS=Homo sapiens OX=9606 GN=MAP4K4 PE=1 SV=1
605	1112	tr|A0A024QZP7|A0A024QZP7_HUMAN	121.14	23	23	12	6300000	1030000	5	4	5	5	Deamidation (NQ)	34081	Cell division cycle 2 G1 to S and G2 to M isoform CRA_a OS=Homo sapiens OX=9606 GN=CDK1 PE=1 SV=1
605	1123	sp|P06493|CDK1_HUMAN	121.14	23	23	12	6300000	1030000	5	4	5	5	Deamidation (NQ)	34095	Cyclin-dependent kinase 1 OS=Homo sapiens OX=9606 GN=CDK1 PE=1 SV=3
1042	1779	tr|M0R0R2|M0R0R2_HUMAN	121.13	24	24	14	12300000	1940000	5	5	5	2	Carbamidomethylation; Acetylation (Protein N-term); Oxidation (M); Deamidation (NQ)	25333	40S ribosomal protein S5 OS=Homo sapiens OX=9606 GN=RPS5 PE=1 SV=1
1042	1795	tr|M0R0F0|M0R0F0_HUMAN	121.13	28	28	16	12300000	1940000	5	5	5	2	Carbamidomethylation; Acetylation (Protein N-term); Oxidation (M); Deamidation (NQ)	22391	40S ribosomal protein S5 (Fragment) OS=Homo sapiens OX=9606 GN=RPS5 PE=1 SV=1
1042	1796	sp|P46782|RS5_HUMAN	121.13	27	27	16	12300000	1940000	5	5	5	2	Carbamidomethylation; Acetylation (Protein N-term); Oxidation (M); Deamidation (NQ)	22876	40S ribosomal protein S5 OS=Homo sapiens OX=9606 GN=RPS5 PE=1 SV=4
1042	1946	tr|M0QZN2|M0QZN2_HUMAN	121.13	34	34	24	12100000	1940000	4	4	4	2	Carbamidomethylation; Acetylation (Protein N-term); Oxidation (M); Deamidation (NQ)	14763	40S ribosomal protein S5 OS=Homo sapiens OX=9606 GN=RPS5 PE=1 SV=1
817	1393	sp|P10515|ODP2_HUMAN	121.06	9	9	6	1640000	556000	5	4	5	3		68997	Dihydrolipoyllysine-residue acetyltransferase component of pyruvate dehydrogenase complex mitochondrial OS=Homo sapiens OX=9606 GN=DLAT PE=1 SV=3
660	1285	sp|Q9NS69|TOM22_HUMAN	120.85	57	57	23	7680000	1460000	5	5	7	3	Acetylation (Protein N-term); Oxidation (M)	15522	Mitochondrial import receptor subunit TOM22 homolog OS=Homo sapiens OX=9606 GN=TOMM22 PE=1 SV=3
1000	2439	sp|P01834|IGKC_HUMAN	120.74	49	49	36	3020000	661000	3	3	3	2		11765	Immunoglobulin kappa constant OS=Homo sapiens OX=9606 GN=IGKC PE=1 SV=2
198	1363	sp|Q7Z794|K2C1B_HUMAN	120.72	7	7	7	305000	168000	5	1	16	11	Deamidation (NQ)	61901	Keratin type II cytoskeletal 1b OS=Homo sapiens OX=9606 GN=KRT77 PE=2 SV=3
571	773	sp|O94906|PRP6_HUMAN	120.72	10	10	5	3440000	794000	9	9	9	4	Deamidation (NQ)	106925	Pre-mRNA-processing factor 6 OS=Homo sapiens OX=9606 GN=PRPF6 PE=1 SV=1
423	1145	sp|P35232|PHB_HUMAN	120.69	22	22	17	14800000	3430000	5	5	10	5		29804	Prohibitin OS=Homo sapiens OX=9606 GN=PHB PE=1 SV=1
939	2673	sp|Q9Y277|VDAC3_HUMAN	120.55	17	17	12	11500000	2400000	4	3	4	3		30659	Voltage-dependent anion-selective channel protein 3 OS=Homo sapiens OX=9606 GN=VDAC3 PE=1 SV=1
906	1769	tr|E9PS17|E9PS17_HUMAN	120.44	8	8	5	5770000	599000	5	5	5	4		85719	N-terminal kinase-like protein OS=Homo sapiens OX=9606 GN=SCYL1 PE=1 SV=1
906	1770	tr|E9PK59|E9PK59_HUMAN	120.44	8	8	5	5770000	599000	5	5	5	4		86183	N-terminal kinase-like protein OS=Homo sapiens OX=9606 GN=SCYL1 PE=1 SV=1
906	1771	sp|Q96KG9|SCYL1_HUMAN	120.44	8	8	5	5770000	599000	5	5	5	4		89631	N-terminal kinase-like protein OS=Homo sapiens OX=9606 GN=SCYL1 PE=1 SV=1
906	1793	tr|E9PPN3|E9PPN3_HUMAN	120.44	7	7	6	5180000	599000	4	4	4	4		73685	N-terminal kinase-like protein OS=Homo sapiens OX=9606 GN=SCYL1 PE=1 SV=1
777	1599	sp|O00159|MYO1C_HUMAN	120.34	8	6	5	4340000	652000	6	5	5	4	Deamidation (NQ)	121682	Unconventional myosin-Ic OS=Homo sapiens OX=9606 GN=MYO1C PE=1 SV=4
777	1600	tr|F5H6E2|F5H6E2_HUMAN	120.34	8	6	5	4340000	652000	6	5	5	4	Deamidation (NQ)	118994	Unconventional myosin-Ic OS=Homo sapiens OX=9606 GN=MYO1C PE=1 SV=1
698	1430	sp|P27824|CALX_HUMAN	120.26	9	7	7	3050000	501000	5	5	4	4		67568	Calnexin OS=Homo sapiens OX=9606 GN=CANX PE=1 SV=2
655	1823	sp|Q53GQ0|DHB12_HUMAN	120.19	16	16	8	8480000	3220000	4	4	6	4	Oxidation (M)	34324	Very-long-chain 3-oxoacyl-CoA reductase OS=Homo sapiens OX=9606 GN=HSD17B12 PE=1 SV=2
932	2729	sp|Q9BQ67|GRWD1_HUMAN	120.17	14	14	7	8140000	1660000	3	3	4	3		49419	Glutamate-rich WD repeat-containing protein 1 OS=Homo sapiens OX=9606 GN=GRWD1 PE=1 SV=1
694	1006	tr|E9PEZ1|E9PEZ1_HUMAN	119.69	4	3	1	3640000	941000	7	5	7	3	Deamidation (NQ)	278133	Cullin-9 OS=Homo sapiens OX=9606 GN=CUL9 PE=1 SV=1
694	1007	sp|Q8IWT3|CUL9_HUMAN	119.69	4	3	1	3640000	941000	7	5	7	3	Deamidation (NQ)	281227	Cullin-9 OS=Homo sapiens OX=9606 GN=CUL9 PE=1 SV=2
1091	1932	sp|Q6NUN9|ZN746_HUMAN	119.63	9	9	2	2150000	220000	3	3	3	1		69136	Zinc finger protein 746 OS=Homo sapiens OX=9606 GN=ZNF746 PE=1 SV=1
1091	1933	tr|A0A2R8YDQ5|A0A2R8YDQ5_HUMAN	119.63	9	9	2	2150000	220000	3	3	3	1		70834	Zinc finger protein 746 OS=Homo sapiens OX=9606 GN=ZNF746 PE=1 SV=1
971	2022	sp|Q9H3P7|GCP60_HUMAN	119.58	10	7	5	1300000	699000	4	4	4	2	Acetylation (Protein N-term)	60593	Golgi resident protein GCP60 OS=Homo sapiens OX=9606 GN=ACBD3 PE=1 SV=4
580	1141	sp|O95573|ACSL3_HUMAN	119.37	9	9	9	4180000	713000	5	5	5	6	Deamidation (NQ)	80420	Long-chain-fatty-acid--CoA ligase 3 OS=Homo sapiens OX=9606 GN=ACSL3 PE=1 SV=3
1005	3279	sp|P62899|RL31_HUMAN	119.36	19	19	19	30800000	7420000	3	3	2	3		14463	60S ribosomal protein L31 OS=Homo sapiens OX=9606 GN=RPL31 PE=1 SV=1
925	2368	sp|Q9NY61|AATF_HUMAN	119.22	11	11	6	3940000	636000	3	3	3	2		63133	Protein AATF OS=Homo sapiens OX=9606 GN=AATF PE=1 SV=1
512	4694	sp|A6NHT5|HMX3_HUMAN	119.1	4	4	4	9210000	2930000	4	4	6	6		37825	Homeobox protein HMX3 OS=Homo sapiens OX=9606 GN=HMX3 PE=1 SV=1
882	3871	tr|D6RAN8|D6RAN8_HUMAN	118.73	25	25	25	15800000	3770000	3	3	4	2		10474	39S ribosomal protein L27 mitochondrial OS=Homo sapiens OX=9606 GN=MRPL27 PE=1 SV=1
882	3874	tr|H7C5U8|H7C5U8_HUMAN	118.73	17	17	17	15800000	3770000	3	3	4	2		14850	39S ribosomal protein L27 mitochondrial (Fragment) OS=Homo sapiens OX=9606 GN=MRPL27 PE=1 SV=1
882	3875	sp|Q9P0M9|RM27_HUMAN	118.73	16	16	16	15800000	3770000	3	3	4	2		16073	39S ribosomal protein L27 mitochondrial OS=Homo sapiens OX=9606 GN=MRPL27 PE=1 SV=1
717	1582	sp|P23526|SAHH_HUMAN	118.69	14	14	8	5870000	1500000	6	6	5	4	Carbamidomethylation	47716	Adenosylhomocysteinase OS=Homo sapiens OX=9606 GN=AHCY PE=1 SV=4
1066	1850	sp|O75663|TIPRL_HUMAN	118.57	14	14	4	2840000	506000	3	3	3	1		31444	TIP41-like protein OS=Homo sapiens OX=9606 GN=TIPRL PE=1 SV=2
604	1583	sp|P36542|ATPG_HUMAN	118.51	15	15	12	18200000	3280000	4	4	7	5		32996	ATP synthase subunit gamma mitochondrial OS=Homo sapiens OX=9606 GN=ATP5F1C PE=1 SV=1
809	1343	tr|K7ENA3|K7ENA3_HUMAN	118.35	36	36	12	5250000	782000	5	5	5	2	Carbamidomethylation	18944	Tudor-interacting repair regulator protein OS=Homo sapiens OX=9606 GN=NUDT16L1 PE=1 SV=1
809	1347	sp|Q9BRJ7|TIRR_HUMAN	118.35	29	29	10	5250000	782000	5	5	5	2	Carbamidomethylation	23338	Tudor-interacting repair regulator protein OS=Homo sapiens OX=9606 GN=NUDT16L1 PE=1 SV=1
809	1354	tr|K7EIN2|K7EIN2_HUMAN	118.35	31	31	11	5250000	782000	5	5	5	2	Carbamidomethylation	21928	Tudor-interacting repair regulator protein (Fragment) OS=Homo sapiens OX=9606 GN=NUDT16L1 PE=1 SV=1
644	1669	sp|Q8TD47|RS4Y2_HUMAN	118.11	17	14	14		76300	6	1	5	6	Carbamidomethylation; Deamidation (NQ)	29295	40S ribosomal protein S4 Y isoform 2 OS=Homo sapiens OX=9606 GN=RPS4Y2 PE=2 SV=3
663	2053	sp|Q7Z2W9|RM21_HUMAN	118.1	20	13	20	10200000	1390000	4	4	5	4	Oxidation (M)	22815	39S ribosomal protein L21 mitochondrial OS=Homo sapiens OX=9606 GN=MRPL21 PE=1 SV=2
663	2230	tr|F5H7V8|F5H7V8_HUMAN	118.1	27	18	27	10200000	1390000	4	4	5	4	Oxidation (M)	16268	39S ribosomal protein L21 mitochondrial OS=Homo sapiens OX=9606 GN=MRPL21 PE=1 SV=1
860	1971	sp|Q9HCM4|E41L5_HUMAN	118.06	8	8	8	1470000	322000	3	3	4	3		81856	Band 4.1-like protein 5 OS=Homo sapiens OX=9606 GN=EPB41L5 PE=1 SV=3
1130	2123	sp|Q9NQT5|EXOS3_HUMAN	117.93	17	12	9	2000000	843000	3	3	2	2	Acetylation (Protein N-term)	29572	Exosome complex component RRP40 OS=Homo sapiens OX=9606 GN=EXOSC3 PE=1 SV=3
870	2448	sp|P05412|JUN_HUMAN	117.65	13	13	9	2450000	1940000	3	3	3	3	Deamidation (NQ)	35676	Transcription factor AP-1 OS=Homo sapiens OX=9606 GN=JUN PE=1 SV=2
1129	1880	sp|P62140|PP1B_HUMAN	117.6	14	11	6	625000		4	1	3	2	Carbamidomethylation; Acetylation (Protein N-term)	37187	Serine/threonine-protein phosphatase PP1-beta catalytic subunit OS=Homo sapiens OX=9606 GN=PPP1CB PE=1 SV=3
930	1742	sp|Q13347|EIF3I_HUMAN	117.3	17	17	9	1980000	645000	4	4	4	2	Oxidation (M)	36502	Eukaryotic translation initiation factor 3 subunit I OS=Homo sapiens OX=9606 GN=EIF3I PE=1 SV=1
422	1104	tr|A2IDC7|A2IDC7_HUMAN	117.26	31	23	30	9670000	3080000	7	7	6	8		23146	39S ribosomal protein L28 mitochondrial (Fragment) OS=Homo sapiens OX=9606 GN=MRPL28 PE=1 SV=1
422	1105	tr|Q4TT37|Q4TT37_HUMAN	117.26	28	21	27	9670000	3080000	7	7	6	8		25895	39S ribosomal protein L28 mitochondrial (Fragment) OS=Homo sapiens OX=9606 GN=MRPL28 PE=1 SV=1
422	1106	tr|A2IDC6|A2IDC6_HUMAN	117.26	25	19	25	9670000	3080000	7	7	6	8		28506	39S ribosomal protein L28 mitochondrial (Fragment) OS=Homo sapiens OX=9606 GN=MRPL28 PE=1 SV=1
422	1107	sp|Q13084|RM28_HUMAN	117.26	24	18	23	9670000	3080000	7	7	6	8		30157	39S ribosomal protein L28 mitochondrial OS=Homo sapiens OX=9606 GN=MRPL28 PE=1 SV=4
672	3059	sp|O60783|RT14_HUMAN	117.1	22	22	22	12200000	2350000	2	2	4	4		15139	28S ribosomal protein S14 mitochondrial OS=Homo sapiens OX=9606 GN=MRPS14 PE=1 SV=1
947	2489	sp|Q9H4L4|SENP3_HUMAN	117.06	8	8	6	2850000	555000	3	3	3	2	Oxidation (M)	65010	Sentrin-specific protease 3 OS=Homo sapiens OX=9606 GN=SENP3 PE=1 SV=2
511	1659	sp|P25398|RS12_HUMAN	116.83	32	32	23	108000000	39600000	7	7	8	7	Carbamidomethylation; Acetylation (Protein N-term); Oxidation (M)	14515	40S ribosomal protein S12 OS=Homo sapiens OX=9606 GN=RPS12 PE=1 SV=3
802	1645	tr|F5GY55|F5GY55_HUMAN	116.79	6	5	5	4350000	1420000	4	4	4	3		121714	DNA damage-binding protein 1 OS=Homo sapiens OX=9606 GN=DDB1 PE=1 SV=1
802	1646	sp|Q16531|DDB1_HUMAN	116.79	6	5	4	4350000	1420000	4	4	4	3		126968	DNA damage-binding protein 1 OS=Homo sapiens OX=9606 GN=DDB1 PE=1 SV=1
877	2374	sp|Q9Y295|DRG1_HUMAN	116.77	11	11	11	3670000	1180000	3	3	3	4		40542	Developmentally-regulated GTP-binding protein 1 OS=Homo sapiens OX=9606 GN=DRG1 PE=1 SV=1
555	1559	sp|O95816|BAG2_HUMAN	116.75	24	24	9	36900000	9060000	4	4	8	2	Carbamidomethylation; Deamidation (NQ)	23772	BAG family molecular chaperone regulator 2 OS=Homo sapiens OX=9606 GN=BAG2 PE=1 SV=1
466	2105	sp|P82921|RT21_HUMAN	116.74	39	39	30	33400000	6990000	3	3	7	5	Oxidation (M)	10689	28S ribosomal protein S21 mitochondrial OS=Homo sapiens OX=9606 GN=MRPS21 PE=1 SV=3
640	995	sp|P53618|COPB_HUMAN	116.19	8	8	4	3270000	1200000	5	5	5	3		107142	Coatomer subunit beta OS=Homo sapiens OX=9606 GN=COPB1 PE=1 SV=3
630	852	tr|E7EWC2|E7EWC2_HUMAN	116.17	5	4	4	2510000	1000000	6	6	5	6		160334	Ras GTPase-activating-like protein IQGAP2 (Fragment) OS=Homo sapiens OX=9606 GN=IQGAP2 PE=1 SV=1
630	853	sp|Q13576|IQGA2_HUMAN	116.17	5	4	4	2510000	1000000	6	6	5	6		180577	Ras GTPase-activating-like protein IQGAP2 OS=Homo sapiens OX=9606 GN=IQGAP2 PE=1 SV=4
630	854	tr|F5H7S7|F5H7S7_HUMAN	116.17	5	4	4	2510000	1000000	6	6	5	6		174448	Ras GTPase-activating-like protein IQGAP2 OS=Homo sapiens OX=9606 GN=IQGAP2 PE=1 SV=2
757	2007	tr|D6RD18|D6RD18_HUMAN	116.13	14	14	14	11100000	3810000	3	3	5	4	Oxidation (M)	30474	Heterogeneous nuclear ribonucleoprotein A/B OS=Homo sapiens OX=9606 GN=HNRNPAB PE=1 SV=1
757	2173	tr|D6R9P3|D6R9P3_HUMAN	116.13	14	14	14	11100000	3810000	3	3	5	4	Oxidation (M)	30303	Heterogeneous nuclear ribonucleoprotein A/B OS=Homo sapiens OX=9606 GN=HNRNPAB PE=1 SV=1
757	2174	tr|D6RBZ0|D6RBZ0_HUMAN	116.13	12	12	12	11100000	3810000	3	3	5	4	Oxidation (M)	35682	Heterogeneous nuclear ribonucleoprotein A/B OS=Homo sapiens OX=9606 GN=HNRNPAB PE=1 SV=1
791	1212	sp|Q9H8H0|NOL11_HUMAN	116.05	9	9	6	2620000	599000	5	5	5	3		81124	Nucleolar protein 11 OS=Homo sapiens OX=9606 GN=NOL11 PE=1 SV=1
775	1181	sp|Q14008|CKAP5_HUMAN	115.99	5	4	4	2700000	356000	9	9	8	6	Carbamidomethylation; Oxidation (M); Deamidation (NQ)	225493	Cytoskeleton-associated protein 5 OS=Homo sapiens OX=9606 GN=CKAP5 PE=1 SV=3
1010	2166	sp|Q9BSD7|NTPCR_HUMAN	115.89	21	21	13	3960000	492000	3	3	3	2		20713	Cancer-related nucleoside-triphosphatase OS=Homo sapiens OX=9606 GN=NTPCR PE=1 SV=1
1010	2167	tr|Q5TDF0|Q5TDF0_HUMAN	115.89	17	17	11	3960000	492000	3	3	3	2		25072	Cancer-related nucleoside-triphosphatase OS=Homo sapiens OX=9606 GN=NTPCR PE=1 SV=1
716	1312	sp|Q9UPN7|PP6R1_HUMAN	115.66	8	8	3	2780000	614000	4	4	5	2	Deamidation (NQ)	96724	Serine/threonine-protein phosphatase 6 regulatory subunit 1 OS=Homo sapiens OX=9606 GN=PPP6R1 PE=1 SV=5
784	1327	tr|H0Y8E6|H0Y8E6_HUMAN	115.51	6	4	5	2960000	1050000	4	4	3	5	Oxidation (M)	94118	DNA helicase (Fragment) OS=Homo sapiens OX=9606 GN=MCM2 PE=1 SV=1
784	1328	sp|P49736|MCM2_HUMAN	115.51	5	4	4	2960000	1050000	4	4	3	5	Oxidation (M)	101896	DNA replication licensing factor MCM2 OS=Homo sapiens OX=9606 GN=MCM2 PE=1 SV=4
892	1596	sp|Q9H0A0|NAT10_HUMAN	115.43	7	6	4	2390000	492000	6	6	5	4	Deamidation (NQ)	115730	RNA cytidine acetyltransferase OS=Homo sapiens OX=9606 GN=NAT10 PE=1 SV=2
598	1074	sp|Q13045|FLII_HUMAN	115.4	5	4	4	2950000	626000	6	6	6	4		144751	Protein flightless-1 homolog OS=Homo sapiens OX=9606 GN=FLII PE=1 SV=2
567	1314	sp|Q9P258|RCC2_HUMAN	115.03	19	8	19	9230000	7120000	6	6	4	7	Carbamidomethylation; Deamidation (NQ)	56085	Protein RCC2 OS=Homo sapiens OX=9606 GN=RCC2 PE=1 SV=2
866	1567	tr|F8VPF3|F8VPF3_HUMAN	115.01	39	31	18	694000		4	2	6	2	Carbamidomethylation; Oxidation (M); Deamidation (NQ)	14436	Myosin light polypeptide 6 (Fragment) OS=Homo sapiens OX=9606 GN=MYL6 PE=1 SV=1
866	1568	tr|F8W1R7|F8W1R7_HUMAN	115.01	35	28	17	694000		4	2	6	2	Carbamidomethylation; Oxidation (M); Deamidation (NQ)	16290	Myosin light polypeptide 6 OS=Homo sapiens OX=9606 GN=MYL6 PE=1 SV=1
866	1569	sp|P60660|MYL6_HUMAN	115.01	34	26	16	694000		4	2	6	2	Carbamidomethylation; Oxidation (M); Deamidation (NQ)	16930	Myosin light polypeptide 6 OS=Homo sapiens OX=9606 GN=MYL6 PE=1 SV=2
866	1570	tr|J3KND3|J3KND3_HUMAN	115.01	34	26	16	694000		4	2	6	2	Carbamidomethylation; Oxidation (M); Deamidation (NQ)	17058	Myosin light polypeptide 6 OS=Homo sapiens OX=9606 GN=MYL6 PE=1 SV=1
866	1571	tr|G8JLA2|G8JLA2_HUMAN	115.01	34	26	16	694000		4	2	6	2	Carbamidomethylation; Oxidation (M); Deamidation (NQ)	17089	Myosin light polypeptide 6 OS=Homo sapiens OX=9606 GN=MYL6 PE=1 SV=1
866	1572	tr|G3V1V0|G3V1V0_HUMAN	115.01	32	25	15	694000		4	2	6	2	Carbamidomethylation; Oxidation (M); Deamidation (NQ)	18037	Myosin light polypeptide 6 OS=Homo sapiens OX=9606 GN=MYL6 PE=1 SV=1
866	1573	tr|B7Z6Z4|B7Z6Z4_HUMAN	115.01	21	17	10	694000		4	2	6	2	Carbamidomethylation; Oxidation (M); Deamidation (NQ)	26707	cDNA FLJ56329 highly similar to Myosin light polypeptide 6 OS=Homo sapiens OX=9606 GN=MYL6 PE=1 SV=1
811	1906	sp|P49006|MRP_HUMAN	114.87	32	32	32	1840000	734000	3	3	4	4	Deamidation (NQ)	19529	MARCKS-related protein OS=Homo sapiens OX=9606 GN=MARCKSL1 PE=1 SV=2
657	2476	sp|Q13595|TRA2A_HUMAN	114.82	11	8	11	16000000	2820000	3	2	6	3		32689	Transformer-2 protein homolog alpha OS=Homo sapiens OX=9606 GN=TRA2A PE=1 SV=1
733	3437	sp|P47914|RL29_HUMAN	114.67	14	14	14	40700000	14200000	4	4	6	3		17752	60S ribosomal protein L29 OS=Homo sapiens OX=9606 GN=RPL29 PE=1 SV=2
733	3438	tr|A0A3B3ITT5|A0A3B3ITT5_HUMAN	114.67	14	14	14	40700000	14200000	4	4	6	3		18512	60S ribosomal protein L29 OS=Homo sapiens OX=9606 GN=RPL29 PE=1 SV=1
794	1758	sp|Q13823|NOG2_HUMAN	114.6	7	7	3	1460000	127000	4	4	4	5		83655	Nucleolar GTP-binding protein 2 OS=Homo sapiens OX=9606 GN=GNL2 PE=1 SV=1
1352	3153	tr|Q8WVC2|Q8WVC2_HUMAN	114.39	36	19	36	567000	379000	2	2	1	2	Acetylation (Protein N-term); Oxidation (M)	8850	40S ribosomal protein S21 OS=Homo sapiens OX=9606 GN=RPS21 PE=1 SV=1
1352	3154	sp|P63220|RS21_HUMAN	114.39	35	18	35	567000	379000	2	2	1	2	Acetylation (Protein N-term); Oxidation (M)	9111	40S ribosomal protein S21 OS=Homo sapiens OX=9606 GN=RPS21 PE=1 SV=1
1352	3155	tr|Q9BYK1|Q9BYK1_HUMAN	114.39	32	17	32	567000	379000	2	2	1	2	Acetylation (Protein N-term); Oxidation (M)	9894	40S ribosomal protein S21 OS=Homo sapiens OX=9606 GN=RPS21 PE=1 SV=1
985	2078	sp|P47755|CAZA2_HUMAN	114.28	15	11	15	2440000	738000	3	3	2	3	Acetylation (Protein N-term)	32949	F-actin-capping protein subunit alpha-2 OS=Homo sapiens OX=9606 GN=CAPZA2 PE=1 SV=3
726	1079	sp|Q9HC35|EMAL4_HUMAN	114.14	6	6	4	2250000	442000	5	5	5	3		108916	Echinoderm microtubule-associated protein-like 4 OS=Homo sapiens OX=9606 GN=EML4 PE=1 SV=3
781	1656	tr|H7C4C5|H7C4C5_HUMAN	114.02	16	14	11	3230000	690000	6	1	6	4	Acetylation (Protein N-term); Oxidation (M); Deamidation (NQ)	50985	Microtubule-associated protein (Fragment) OS=Homo sapiens OX=9606 GN=MAP4 PE=1 SV=1
904	1274	sp|O43660|PLRG1_HUMAN	114	21	21	4	3790000	241000	8	8	9	2		57194	Pleiotropic regulator 1 OS=Homo sapiens OX=9606 GN=PLRG1 PE=1 SV=1
830	1110	sp|P00338|LDHA_HUMAN	113.92	20	20	6	4760000	1370000	6	5	6	2	Carbamidomethylation	36689	L-lactate dehydrogenase A chain OS=Homo sapiens OX=9606 GN=LDHA PE=1 SV=2
639	1225	sp|P16615|AT2A2_HUMAN	113.88	7	7	3	4260000	1210000	6	6	8	3	Oxidation (M)	114757	Sarcoplasmic/endoplasmic reticulum calcium ATPase 2 OS=Homo sapiens OX=9606 GN=ATP2A2 PE=1 SV=1
1081	1820	sp|O00299|CLIC1_HUMAN	113.67	33	22	19	2190000	645000	4	4	3	2	Carbamidomethylation; Acetylation (Protein N-term)	26923	Chloride intracellular channel protein 1 OS=Homo sapiens OX=9606 GN=CLIC1 PE=1 SV=4
635	1760	sp|Q13330|MTA1_HUMAN	113.65	7	6	7	1780000	480000	4	4	4	5	Deamidation (NQ)	80786	Metastasis-associated protein MTA1 OS=Homo sapiens OX=9606 GN=MTA1 PE=1 SV=2
635	1761	tr|E7ESY4|E7ESY4_HUMAN	113.65	7	6	7	1780000	480000	4	4	4	5	Deamidation (NQ)	79373	Metastasis-associated protein MTA1 OS=Homo sapiens OX=9606 GN=MTA1 PE=1 SV=1
606	1243	sp|O00154|BACH_HUMAN	113.65	17	13	13	4150000	1140000	5	5	7	4		41796	Cytosolic acyl coenzyme A thioester hydrolase OS=Homo sapiens OX=9606 GN=ACOT7 PE=1 SV=3
513	1196	sp|P30837|AL1B1_HUMAN	113.55	12	12	9	7270000	2030000	5	5	7	6	Oxidation (M)	57206	Aldehyde dehydrogenase X mitochondrial OS=Homo sapiens OX=9606 GN=ALDH1B1 PE=1 SV=3
997	1557	sp|P51452|DUS3_HUMAN	113.54	26	20	14	118000	371000	4	4	3	3		20478	Dual specificity protein phosphatase 3 OS=Homo sapiens OX=9606 GN=DUSP3 PE=1 SV=1
873	2133	sp|Q14558|KPRA_HUMAN	113.28	13	13	13	2130000	458000	3	3	3	3	Deamidation (NQ)	39394	Phosphoribosyl pyrophosphate synthase-associated protein 1 OS=Homo sapiens OX=9606 GN=PRPSAP1 PE=1 SV=2
1011	2169	sp|O75489|NDUS3_HUMAN	113.06	14	10	14	5810000	989000	3	3	2	3		30242	NADH dehydrogenase [ubiquinone] iron-sulfur protein 3 mitochondrial OS=Homo sapiens OX=9606 GN=NDUFS3 PE=1 SV=1
700	1262	sp|P36873|PP1G_HUMAN	112.99	17	14	13	1670000	481000	5	2	7	5	Carbamidomethylation; Deamidation (NQ)	36984	Serine/threonine-protein phosphatase PP1-gamma catalytic subunit OS=Homo sapiens OX=9606 GN=PPP1CC PE=1 SV=1
820	1877	tr|A0A0C4DGI3|A0A0C4DGI3_HUMAN	112.98	10	10	7	5390000	1020000	3	3	4	2		44703	Citrate synthase OS=Homo sapiens OX=9606 GN=CS PE=1 SV=1
820	1878	tr|B4DJV2|B4DJV2_HUMAN	112.98	8	8	6	5390000	1020000	3	3	4	2		50432	Citrate synthase OS=Homo sapiens OX=9606 GN=CS PE=1 SV=1
820	1879	sp|O75390|CISY_HUMAN	112.98	8	8	6	5390000	1020000	3	3	4	2		51712	Citrate synthase mitochondrial OS=Homo sapiens OX=9606 GN=CS PE=1 SV=2
821	2001	tr|A0A1B0GTJ7|A0A1B0GTJ7_HUMAN	112.86	7	7	7	745000	177000	3	3	4	3	Acetylation (Protein N-term)	54434	Adenylosuccinate lyase OS=Homo sapiens OX=9606 GN=ADSL PE=1 SV=1
821	2002	tr|A0A1B0GWJ0|A0A1B0GWJ0_HUMAN	112.86	7	7	7	745000	177000	3	3	4	3	Acetylation (Protein N-term)	54466	Adenylosuccinate lyase OS=Homo sapiens OX=9606 GN=ADSL PE=1 SV=1
821	2003	sp|P30566|PUR8_HUMAN	112.86	7	7	7	745000	177000	3	3	4	3	Acetylation (Protein N-term)	54889	Adenylosuccinate lyase OS=Homo sapiens OX=9606 GN=ADSL PE=1 SV=2
821	2004	tr|A0A0A6YY92|A0A0A6YY92_HUMAN	112.86	7	7	7	745000	177000	3	3	4	3	Acetylation (Protein N-term)	56217	Adenylosuccinate lyase OS=Homo sapiens OX=9606 GN=ADSL PE=1 SV=1
666	3213	tr|H0YFX9|H0YFX9_HUMAN	112.74	47	47	30	5330000	1770000	6	2	6	3		9976	Histone H2A (Fragment) OS=Homo sapiens OX=9606 GN=H2AFJ PE=1 SV=1
666	3214	sp|Q99878|H2A1J_HUMAN	112.74	34	34	22	5330000	1770000	6	2	6	3		13936	Histone H2A type 1-J OS=Homo sapiens OX=9606 GN=HIST1H2AJ PE=1 SV=3
666	3215	sp|Q96KK5|H2A1H_HUMAN	112.74	34	34	22	5330000	1770000	6	2	6	3		13906	Histone H2A type 1-H OS=Homo sapiens OX=9606 GN=HIST1H2AH PE=1 SV=3
666	3216	sp|Q9BTM1|H2AJ_HUMAN	112.74	33	33	22	5330000	1770000	6	2	6	3		14019	Histone H2A.J OS=Homo sapiens OX=9606 GN=H2AFJ PE=1 SV=1
666	3217	sp|Q16777|H2A2C_HUMAN	112.74	22	22	22	5330000	1770000	5	2	5	3		13988	Histone H2A type 2-C OS=Homo sapiens OX=9606 GN=HIST2H2AC PE=1 SV=4
666	3218	sp|P20671|H2A1D_HUMAN	112.74	33	33	22	5330000	1770000	6	2	6	3		14107	Histone H2A type 1-D OS=Homo sapiens OX=9606 GN=HIST1H2AD PE=1 SV=2
666	3219	sp|P04908|H2A1B_HUMAN	112.74	33	33	22	5330000	1770000	6	2	6	3		14135	Histone H2A type 1-B/E OS=Homo sapiens OX=9606 GN=HIST1H2AB PE=1 SV=2
666	3220	sp|Q93077|H2A1C_HUMAN	112.74	33	33	22	5330000	1770000	6	2	6	3		14105	Histone H2A type 1-C OS=Homo sapiens OX=9606 GN=HIST1H2AC PE=1 SV=3
666	3221	sp|Q7L7L0|H2A3_HUMAN	112.74	33	33	22	5330000	1770000	6	2	6	3		14121	Histone H2A type 3 OS=Homo sapiens OX=9606 GN=HIST3H2A PE=1 SV=3
666	3222	sp|P0C0S8|H2A1_HUMAN	112.74	33	33	22	5330000	1770000	6	2	6	3		14091	Histone H2A type 1 OS=Homo sapiens OX=9606 GN=HIST1H2AG PE=1 SV=2
666	3223	sp|Q6FI13|H2A2A_HUMAN	112.74	22	22	22	5330000	1770000	5	2	5	3		14095	Histone H2A type 2-A OS=Homo sapiens OX=9606 GN=HIST2H2AA3 PE=1 SV=3
666	3224	tr|A0A0U1RR32|A0A0U1RR32_HUMAN	112.74	25	25	17	5330000	1770000	6	2	6	3		18482	Histone H2A OS=Homo sapiens OX=9606 GN=hCG_2039566 PE=3 SV=1
666	3225	tr|A0A0U1RRH7|A0A0U1RRH7_HUMAN	112.74	25	25	16	5330000	1770000	6	2	6	3		18553	Histone H2A OS=Homo sapiens OX=9606 PE=3 SV=1
759	2337	sp|P50914|RL14_HUMAN	112.7	16	11	16	30000000	6570000	3	3	2	5	Carbamidomethylation	23432	60S ribosomal protein L14 OS=Homo sapiens OX=9606 GN=RPL14 PE=1 SV=4
759	2358	tr|E7EPB3|E7EPB3_HUMAN	112.7	28	19	28	30000000	6570000	3	3	2	5	Carbamidomethylation	14558	60S ribosomal protein L14 OS=Homo sapiens OX=9606 GN=RPL14 PE=1 SV=1
558	1424	sp|Q9HD33|RM47_HUMAN	112.6	15	15	15	24700000	5980000	4	4	5	8	Oxidation (M)	29450	39S ribosomal protein L47 mitochondrial OS=Homo sapiens OX=9606 GN=MRPL47 PE=1 SV=2
459	895	sp|P62191|PRS4_HUMAN	112.6	20	20	10	3880000	820000	7	6	9	5	Oxidation (M)	49185	26S proteasome regulatory subunit 4 OS=Homo sapiens OX=9606 GN=PSMC1 PE=1 SV=1
710	1202	sp|P17858|PFKAL_HUMAN	112.59	9	9	4	2480000	516000	5	4	6	3	Oxidation (M)	85018	ATP-dependent 6-phosphofructokinase liver type OS=Homo sapiens OX=9606 GN=PFKL PE=1 SV=6
599	2329	tr|F8W543|F8W543_HUMAN	112.48	9	7	9		205000	4	1	6	3	Acetylation (Protein N-term)	38200	Nucleosome assembly protein 1-like 1 OS=Homo sapiens OX=9606 GN=NAP1L1 PE=1 SV=1
834	1733	sp|O00469|PLOD2_HUMAN	112.25	7	6	6	1750000	687000	4	4	3	3	Deamidation (NQ)	84686	Procollagen-lysine 2-oxoglutarate 5-dioxygenase 2 OS=Homo sapiens OX=9606 GN=PLOD2 PE=1 SV=2
1115	2387	sp|Q9P0M6|H2AW_HUMAN	112.23	16	13	6	811000	411000	5	2	4	2		40058	Core histone macro-H2A.2 OS=Homo sapiens OX=9606 GN=H2AFY2 PE=1 SV=3
1006	3909	sp|A0A0B4J1V6|HV373_HUMAN	112.05	24	24	24	8000000	2600000	3	2	3	3		12858	Immunoglobulin heavy variable 3-73 OS=Homo sapiens OX=9606 GN=IGHV3-73 PE=3 SV=1
689	1231	sp|Q8N7H5|PAF1_HUMAN	112.04	12	12	7	3730000	452000	5	5	6	3		59976	RNA polymerase II-associated factor 1 homolog OS=Homo sapiens OX=9606 GN=PAF1 PE=1 SV=2
931	2318	sp|O75940|SPF30_HUMAN	111.93	25	25	20	2280000	752000	3	3	3	2	Deamidation (NQ)	26711	Survival of motor neuron-related-splicing factor 30 OS=Homo sapiens OX=9606 GN=SMNDC1 PE=1 SV=1
962	3050	sp|Q96CS3|FAF2_HUMAN	111.87	9	9	6	8090000	1950000	3	3	4	2		52624	FAS-associated factor 2 OS=Homo sapiens OX=9606 GN=FAF2 PE=1 SV=2
712	1556	sp|P49790|NU153_HUMAN	111.7	4	4	4	2010000	619000	4	4	4	4		153938	Nuclear pore complex protein Nup153 OS=Homo sapiens OX=9606 GN=NUP153 PE=1 SV=2
1111	2000	sp|Q00587|BORG5_HUMAN	111.67	10	10	3	2080000	225000	3	3	3	1		40295	Cdc42 effector protein 1 OS=Homo sapiens OX=9606 GN=CDC42EP1 PE=1 SV=1
1032	1981	sp|O60231|DHX16_HUMAN	111.63	4	4	3	900000	141000	3	3	3	2		119263	Pre-mRNA-splicing factor ATP-dependent RNA helicase DHX16 OS=Homo sapiens OX=9606 GN=DHX16 PE=1 SV=2
1032	1984	tr|A0A140T947|A0A140T947_HUMAN	111.63	6	6	4	900000	141000	3	3	3	2		76933	Pre-mRNA-splicing factor ATP-dependent RNA helicase DHX16 (Fragment) OS=Homo sapiens OX=9606 GN=DHX16 PE=1 SV=1
786	1426	sp|Q96TA2|YMEL1_HUMAN	111.57	8	6	7	2730000	668000	6	6	4	5		86455	ATP-dependent zinc metalloprotease YME1L1 OS=Homo sapiens OX=9606 GN=YME1L1 PE=1 SV=2
786	1427	tr|Q96I63|Q96I63_HUMAN	111.57	9	6	7	2730000	668000	6	6	4	5		82666	ATP-dependent zinc metalloprotease YME1L1 OS=Homo sapiens OX=9606 GN=YME1L1 PE=1 SV=1
661	2023	sp|P55036|PSMD4_HUMAN	111.49	14	14	14	2230000	853000	3	2	5	4	Oxidation (M)	40737	26S proteasome non-ATPase regulatory subunit 4 OS=Homo sapiens OX=9606 GN=PSMD4 PE=1 SV=1
702	2027	tr|B9ZVT1|B9ZVT1_HUMAN	111.47	5	5	4	4380000	782000	4	4	4	5		102705	RNA-binding protein 12B OS=Homo sapiens OX=9606 GN=RBM12B PE=1 SV=2
702	2035	sp|Q8IXT5|RB12B_HUMAN	111.47	4	4	3	4380000	782000	4	4	4	5		118103	RNA-binding protein 12B OS=Homo sapiens OX=9606 GN=RBM12B PE=1 SV=2
1177	3754	tr|A0A087WYR0|A0A087WYR0_HUMAN	111.23	22	12	22	1310000	598000	2	2	2	2		13654	Signal recognition particle 19 kDa protein OS=Homo sapiens OX=9606 GN=SRP19 PE=1 SV=1
1177	3755	sp|P09132|SRP19_HUMAN	111.23	19	10	19	1310000	598000	2	2	2	2		16156	Signal recognition particle 19 kDa protein OS=Homo sapiens OX=9606 GN=SRP19 PE=1 SV=3
715	1811	sp|O96008|TOM40_HUMAN	111.12	10	10	10	7620000	2450000	3	3	3	6	Oxidation (M)	37893	Mitochondrial import receptor subunit TOM40 homolog OS=Homo sapiens OX=9606 GN=TOMM40 PE=1 SV=1
724	2716	sp|P82663|RT25_HUMAN	111.09	32	32	25	27400000	4820000	4	4	6	4	Oxidation (M)	20116	28S ribosomal protein S25 mitochondrial OS=Homo sapiens OX=9606 GN=MRPS25 PE=1 SV=1
724	2842	tr|E7EPW2|E7EPW2_HUMAN	111.09	38	38	27	26300000	4630000	3	3	5	3	Oxidation (M)	12946	28S ribosomal protein S25 mitochondrial OS=Homo sapiens OX=9606 GN=MRPS25 PE=1 SV=1
876	2199	tr|J3KS15|J3KS15_HUMAN	110.88	20	20	12	5150000	1150000	3	3	3	3		21905	Peptidyl-tRNA hydrolase ICT1 mitochondrial (Fragment) OS=Homo sapiens OX=9606 GN=MRPL58 PE=1 SV=1
876	2200	sp|Q14197|ICT1_HUMAN	110.88	18	18	12	5150000	1150000	3	3	3	3		23630	Peptidyl-tRNA hydrolase ICT1 mitochondrial OS=Homo sapiens OX=9606 GN=MRPL58 PE=1 SV=1
1062	2507	tr|E5RJR5|E5RJR5_HUMAN	110.71	38	21	25	8280000	1530000	4	4	3	2	Carbamidomethylation; Oxidation (M)	18720	S-phase kinase-associated protein 1 OS=Homo sapiens OX=9606 GN=SKP1 PE=1 SV=1
1062	2508	sp|P63208|SKP1_HUMAN	110.71	38	21	25	8280000	1530000	4	4	3	2	Carbamidomethylation; Oxidation (M)	18658	S-phase kinase-associated protein 1 OS=Homo sapiens OX=9606 GN=SKP1 PE=1 SV=2
1062	2551	tr|E7ERH2|E7ERH2_HUMAN	110.71	35	15	29	6520000	1530000	3	3	2	2	Carbamidomethylation; Oxidation (M)	16034	S-phase kinase-associated protein 1 (Fragment) OS=Homo sapiens OX=9606 GN=SKP1 PE=1 SV=1
1062	2552	tr|F8W8N3|F8W8N3_HUMAN	110.71	32	14	26	6520000	1530000	3	3	2	2	Carbamidomethylation; Oxidation (M)	17911	S-phase kinase-associated protein 1 (Fragment) OS=Homo sapiens OX=9606 GN=SKP1 PE=1 SV=1
1062	2586	tr|E5RGM3|E5RGM3_HUMAN	110.71	49	22	40	6520000	1530000	3	3	2	2	Carbamidomethylation; Oxidation (M)	11575	S-phase kinase-associated protein 1 (Fragment) OS=Homo sapiens OX=9606 GN=SKP1 PE=1 SV=1
564	1609	tr|E9PD53|E9PD53_HUMAN	110.6	6	6	3	39200000	568000	6	6	7	3	Deamidation (NQ)	144455	Structural maintenance of chromosomes protein OS=Homo sapiens OX=9606 GN=SMC4 PE=1 SV=1
564	1611	sp|Q9NTJ3|SMC4_HUMAN	110.6	6	6	3	39200000	568000	6	6	7	3	Deamidation (NQ)	147182	Structural maintenance of chromosomes protein 4 OS=Homo sapiens OX=9606 GN=SMC4 PE=1 SV=2
1226	3052	sp|Q66PJ3|AR6P4_HUMAN	110.56	7	7	3	2920000	319000	2	2	2	1		44915	ADP-ribosylation factor-like protein 6-interacting protein 4 OS=Homo sapiens OX=9606 GN=ARL6IP4 PE=1 SV=2
1226	3081	tr|A0A0C4DG62|A0A0C4DG62_HUMAN	110.56	13	13	6	2920000	319000	2	2	2	1		24592	ADP-ribosylation factor-like protein 6-interacting protein 4 OS=Homo sapiens OX=9606 GN=ARL6IP4 PE=1 SV=1
1226	3082	tr|F8WCT1|F8WCT1_HUMAN	110.56	12	12	5	2920000	319000	2	2	2	1		25618	ADP-ribosylation factor-like protein 6-interacting protein 4 OS=Homo sapiens OX=9606 GN=ARL6IP4 PE=1 SV=1
1226	3121	tr|F5GYV5|F5GYV5_HUMAN	110.56	13	13	6	2920000	319000	2	2	2	1		23688	ADP-ribosylation factor-like protein 6-interacting protein 4 (Fragment) OS=Homo sapiens OX=9606 GN=ARL6IP4 PE=1 SV=1
1226	3122	tr|H7BZV4|H7BZV4_HUMAN	110.56	13	13	6	2920000	319000	2	2	2	1		24261	ADP-ribosylation factor-like protein 6-interacting protein 4 (Fragment) OS=Homo sapiens OX=9606 GN=ARL6IP4 PE=1 SV=1
974	2134	sp|O15212|PFD6_HUMAN	110.53	29	29	20	1770000	327000	3	3	3	2		14583	Prefoldin subunit 6 OS=Homo sapiens OX=9606 GN=PFDN6 PE=1 SV=1
783	1279	sp|P54577|SYYC_HUMAN	110.48	10	7	8	1360000	464000	5	5	3	4		59144	Tyrosine--tRNA ligase cytoplasmic OS=Homo sapiens OX=9606 GN=YARS PE=1 SV=4
952	1407	sp|Q92600|CNOT9_HUMAN	110.48	15	11	8	935000	451000	4	4	3	2		33631	CCR4-NOT transcription complex subunit 9 OS=Homo sapiens OX=9606 GN=CNOT9 PE=1 SV=1
793	1698	sp|Q8N9T8|KRI1_HUMAN	110.43	7	6	7	2070000	1300000	4	4	3	4	Deamidation (NQ)	82598	Protein KRI1 homolog OS=Homo sapiens OX=9606 GN=KRI1 PE=1 SV=3
793	2098	tr|F8WFC1|F8WFC1_HUMAN	110.43	20	20	20	2070000	1220000	3	3	3	3		23298	Protein KRI1 homolog (Fragment) OS=Homo sapiens OX=9606 GN=KRI1 PE=1 SV=2
793	2109	tr|H0YFD2|H0YFD2_HUMAN	110.43	21	21	21	2070000	1220000	3	3	3	3		22319	Protein KRI1 homolog (Fragment) OS=Homo sapiens OX=9606 GN=KRI1 PE=1 SV=3
684	1425	sp|P52948|NUP98_HUMAN	110.4	4	3	3	2930000	739000	6	6	4	5	Deamidation (NQ)	197578	Nuclear pore complex protein Nup98-Nup96 OS=Homo sapiens OX=9606 GN=NUP98 PE=1 SV=4
768	1209	sp|Q9UKF6|CPSF3_HUMAN	110.38	9	9	3	3050000	233000	5	5	5	2	Acetylation (Protein N-term)	77486	Cleavage and polyadenylation specificity factor subunit 3 OS=Homo sapiens OX=9606 GN=CPSF3 PE=1 SV=1
662	2032	tr|E9PMI6|E9PMI6_HUMAN	110.35	34	16	34	8070000	4320000	3	3	3	5		18259	Methylosome subunit pICln OS=Homo sapiens OX=9606 GN=CLNS1A PE=1 SV=1
662	2033	tr|J3KN38|J3KN38_HUMAN	110.35	28	13	28	8070000	4320000	3	3	3	5		22348	Methylosome subunit pICln OS=Homo sapiens OX=9606 GN=CLNS1A PE=1 SV=1
662	2034	sp|P54105|ICLN_HUMAN	110.35	24	11	24	8070000	4320000	3	3	3	5		26215	Methylosome subunit pICln OS=Homo sapiens OX=9606 GN=CLNS1A PE=1 SV=1
603	1543	sp|Q8WXF1|PSPC1_HUMAN	110.11	9	9	9	2100000	672000	4	3	4	5		58744	Paraspeckle component 1 OS=Homo sapiens OX=9606 GN=PSPC1 PE=1 SV=1
773	2289	sp|P30041|PRDX6_HUMAN	110.06	18	12	18	1790000	996000	3	3	3	4	Carbamidomethylation; Oxidation (M)	25035	Peroxiredoxin-6 OS=Homo sapiens OX=9606 GN=PRDX6 PE=1 SV=3
907	1833	tr|R4GNH3|R4GNH3_HUMAN	110.04	12	9	10	386000	559000	4	4	3	3	Oxidation (M)	47352	26S proteasome regulatory subunit 6A OS=Homo sapiens OX=9606 GN=PSMC3 PE=1 SV=1
907	1834	sp|P17980|PRS6A_HUMAN	110.04	12	8	10	386000	559000	4	4	3	3	Oxidation (M)	49204	26S proteasome regulatory subunit 6A OS=Homo sapiens OX=9606 GN=PSMC3 PE=1 SV=3
907	1847	tr|E9PM69|E9PM69_HUMAN	110.04	13	9	11	386000	559000	4	4	3	3	Oxidation (M)	44324	26S proteasome regulatory subunit 6A OS=Homo sapiens OX=9606 GN=PSMC3 PE=1 SV=1
907	1851	tr|E9PKD5|E9PKD5_HUMAN	110.04	12	12	9	386000	490000	3	3	3	2	Oxidation (M)	34614	26S proteasome regulatory subunit 6A (Fragment) OS=Homo sapiens OX=9606 GN=PSMC3 PE=1 SV=2
907	1872	tr|E9PN50|E9PN50_HUMAN	110.04	14	14	11	386000	490000	3	3	3	2	Oxidation (M)	28586	26S proteasome regulatory subunit 6A (Fragment) OS=Homo sapiens OX=9606 GN=PSMC3 PE=1 SV=9
907	1873	tr|E9PMD8|E9PMD8_HUMAN	110.04	12	12	9	386000	490000	3	3	3	2	Oxidation (M)	32915	26S proteasome regulatory subunit 6A (Fragment) OS=Homo sapiens OX=9606 GN=PSMC3 PE=1 SV=9
822	1184	sp|O00116|ADAS_HUMAN	109.93	12	12	2	2080000	88200	5	5	5	1		72912	Alkyldihydroxyacetonephosphate synthase peroxisomal OS=Homo sapiens OX=9606 GN=AGPS PE=1 SV=1
835	1787	sp|Q96EE3|SEH1_HUMAN	109.89	16	12	14	2240000	516000	5	5	4	4		39649	Nucleoporin SEH1 OS=Homo sapiens OX=9606 GN=SEH1L PE=1 SV=3
835	1813	tr|K7ELV2|K7ELV2_HUMAN	109.89	21	16	19	2240000	516000	5	5	4	4		29541	Nucleoporin SEH1 (Fragment) OS=Homo sapiens OX=9606 GN=SEH1L PE=1 SV=1
865	1549	sp|Q15645|PCH2_HUMAN	109.73	12	9	9	3300000	357000	4	4	4	3	Deamidation (NQ)	48551	Pachytene checkpoint protein 2 homolog OS=Homo sapiens OX=9606 GN=TRIP13 PE=1 SV=2
627	1284	sp|Q9Y4E8|UBP15_HUMAN	109.73	6	5	6	1610000	697000	6	6	7	5	Acetylation (Protein N-term)	112419	Ubiquitin carboxyl-terminal hydrolase 15 OS=Homo sapiens OX=9606 GN=USP15 PE=1 SV=3
763	1203	sp|Q9Y399|RT02_HUMAN	109.67	21	17	11	5390000	1070000	5	5	5	3	Oxidation (M); Deamidation (NQ)	33249	28S ribosomal protein S2 mitochondrial OS=Homo sapiens OX=9606 GN=MRPS2 PE=1 SV=1
790	1063	sp|Q8TEQ6|GEMI5_HUMAN	109.63	6	5	2	2080000	182000	7	7	6	2	Deamidation (NQ)	168589	Gem-associated protein 5 OS=Homo sapiens OX=9606 GN=GEMIN5 PE=1 SV=3
1074	2937	sp|P29966|MARCS_HUMAN	109.61	15	15	15	782000	518000	2	2	2	2		31555	Myristoylated alanine-rich C-kinase substrate OS=Homo sapiens OX=9606 GN=MARCKS PE=1 SV=4
792	1367	sp|Q8NC60|NOA1_HUMAN	109.59	12	7	7	2890000	602000	7	7	5	4	Deamidation (NQ)	78458	Nitric oxide-associated protein 1 OS=Homo sapiens OX=9606 GN=NOA1 PE=1 SV=2
922	1890	sp|Q14677|EPN4_HUMAN	109.58	6	6	4	843000	0	3	3	3	2		68259	Clathrin interactor 1 OS=Homo sapiens OX=9606 GN=CLINT1 PE=1 SV=1
823	1234	sp|P46977|STT3A_HUMAN	109.25	7	7	2	2040000	555000	5	5	5	1		80530	Dolichyl-diphosphooligosaccharide--protein glycosyltransferase subunit STT3A OS=Homo sapiens OX=9606 GN=STT3A PE=1 SV=2
875	2186	sp|O75190|DNJB6_HUMAN	109.21	13	13	9	2560000	450000	3	3	4	3	Oxidation (M); Deamidation (NQ)	36087	DnaJ homolog subfamily B member 6 OS=Homo sapiens OX=9606 GN=DNAJB6 PE=1 SV=2
875	2187	tr|A0A0J9YX62|A0A0J9YX62_HUMAN	109.21	13	13	8	2560000	450000	3	3	4	3	Oxidation (M); Deamidation (NQ)	36658	DnaJ homolog subfamily B member 6 OS=Homo sapiens OX=9606 GN=DNAJB6 PE=1 SV=1
636	1797	sp|P12277|KCRB_HUMAN	109.18	15	15	13	1840000	684000	4	4	6	4		42644	Creatine kinase B-type OS=Homo sapiens OX=9606 GN=CKB PE=1 SV=1
481	972	tr|B7ZAR1|B7ZAR1_HUMAN	108.77	14	14	6	2800000	393000	7	6	10	4	Carbamidomethylation	55349	T-complex protein 1 subunit epsilon OS=Homo sapiens OX=9606 GN=CCT5 PE=1 SV=1
481	973	tr|E9PCA1|E9PCA1_HUMAN	108.77	13	13	5	2800000	393000	7	6	10	4	Carbamidomethylation	57144	T-complex protein 1 subunit epsilon OS=Homo sapiens OX=9606 GN=CCT5 PE=1 SV=1
481	976	sp|P48643|TCPE_HUMAN	108.77	13	13	5	2800000	393000	7	6	10	4	Carbamidomethylation	59671	T-complex protein 1 subunit epsilon OS=Homo sapiens OX=9606 GN=CCT5 PE=1 SV=1
481	982	tr|E7ENZ3|E7ENZ3_HUMAN	108.77	14	14	6	2800000	393000	7	6	10	4	Carbamidomethylation	53849	T-complex protein 1 subunit epsilon OS=Homo sapiens OX=9606 GN=CCT5 PE=1 SV=1
1134	2333	tr|M0R3D6|M0R3D6_HUMAN	108.7	21	21	9	5080000	809000	3	3	3	1	Carbamidomethylation	16715	60S ribosomal protein L18a (Fragment) OS=Homo sapiens OX=9606 GN=RPL18A PE=1 SV=1
1134	2334	tr|M0R1A7|M0R1A7_HUMAN	108.7	20	20	9	5080000	809000	3	3	3	1	Carbamidomethylation	17477	60S ribosomal protein L18a OS=Homo sapiens OX=9606 GN=RPL18A PE=1 SV=1
1134	2336	sp|Q02543|RL18A_HUMAN	108.7	17	17	7	5080000	809000	3	3	3	1	Carbamidomethylation	20762	60S ribosomal protein L18a OS=Homo sapiens OX=9606 GN=RPL18A PE=1 SV=2
788	2360	sp|Q96QK1|VPS35_HUMAN	108.69	5	5	4	1260000	163000	3	3	3	4		91707	Vacuolar protein sorting-associated protein 35 OS=Homo sapiens OX=9606 GN=VPS35 PE=1 SV=2
943	1948	sp|Q09161|NCBP1_HUMAN	108.59	4	4	4	7480000	2590000	3	3	3	3		91839	Nuclear cap-binding protein subunit 1 OS=Homo sapiens OX=9606 GN=NCBP1 PE=1 SV=1
521	1335	sp|Q6Y7W6|GGYF2_HUMAN	108.49	5	5	5	1300000	507000	4	4	4	6	Deamidation (NQ)	150070	GRB10-interacting GYF protein 2 OS=Homo sapiens OX=9606 GN=GIGYF2 PE=1 SV=1
521	1336	tr|I1E4Y6|I1E4Y6_HUMAN	108.49	5	5	5	1300000	507000	4	4	4	6	Deamidation (NQ)	152528	GRB10-interacting GYF protein 2 OS=Homo sapiens OX=9606 GN=GIGYF2 PE=1 SV=1
521	1342	tr|E7ESB6|E7ESB6_HUMAN	108.49	7	7	7	1300000	507000	4	4	4	6	Deamidation (NQ)	96241	GRB10-interacting GYF protein 2 (Fragment) OS=Homo sapiens OX=9606 GN=GIGYF2 PE=1 SV=1
734	1235	sp|Q9HCC0|MCCB_HUMAN	108.47	14	8	9	1540000	808000	7	7	4	5	Carbamidomethylation	61333	Methylcrotonoyl-CoA carboxylase beta chain mitochondrial OS=Homo sapiens OX=9606 GN=MCCC2 PE=1 SV=1
1030	1643	sp|O43719|HTSF1_HUMAN	108.44	9	7	3	1130000	129000	4	4	3	2	Acetylation (Protein N-term)	85853	HIV Tat-specific factor 1 OS=Homo sapiens OX=9606 GN=HTATSF1 PE=1 SV=1
953	1917	sp|P35250|RFC2_HUMAN	108.36	14	14	8	1560000	508000	3	3	3	2		39157	Replication factor C subunit 2 OS=Homo sapiens OX=9606 GN=RFC2 PE=1 SV=3
1067	2296	sp|Q9BYG3|MK67I_HUMAN	107.73	14	14	9	1050000	58500	3	3	4	2	Deamidation (NQ)	34222	MKI67 FHA domain-interacting nucleolar phosphoprotein OS=Homo sapiens OX=9606 GN=NIFK PE=1 SV=1
697	814	sp|Q5VZL5|ZMYM4_HUMAN	107.65	6	6	1	1830000		7	6	9	1		172787	Zinc finger MYM-type protein 4 OS=Homo sapiens OX=9606 GN=ZMYM4 PE=1 SV=1
814	2338	tr|M0QWZ7|M0QWZ7_HUMAN	107.62	12	7	8	831000	160000	5	4	3	4		58182	Serine--tRNA ligase mitochondrial OS=Homo sapiens OX=9606 GN=SARS2 PE=1 SV=1
814	2339	sp|Q9NP81|SYSM_HUMAN	107.62	12	7	8	831000	160000	5	4	3	4		58283	Serine--tRNA ligase mitochondrial OS=Homo sapiens OX=9606 GN=SARS2 PE=1 SV=1
814	2350	tr|M0R2C6|M0R2C6_HUMAN	107.62	10	6	7	831000	198000	5	5	3	4		65768	Uncharacterized protein (Fragment) OS=Homo sapiens OX=9606 PE=4 SV=1
986	2094	tr|F8VP71|F8VP71_HUMAN	107.42	14	14	14	6690000	1620000	3	3	3	3		27746	LETM1 domain-containing protein 1 OS=Homo sapiens OX=9606 GN=LETMD1 PE=1 SV=1
986	2095	tr|F8VZA2|F8VZA2_HUMAN	107.42	12	12	12	6690000	1620000	3	3	3	3		34046	LETM1 domain-containing protein 1 (Fragment) OS=Homo sapiens OX=9606 GN=LETMD1 PE=1 SV=8
986	2096	sp|Q6P1Q0|LTMD1_HUMAN	107.42	10	10	10	6690000	1620000	3	3	3	3		41790	LETM1 domain-containing protein 1 OS=Homo sapiens OX=9606 GN=LETMD1 PE=1 SV=1
986	2227	tr|H0YIV5|H0YIV5_HUMAN	107.42	24	24	24	6690000	1620000	3	3	3	3		16382	LETM1 domain-containing protein 1 (Fragment) OS=Homo sapiens OX=9606 GN=LETMD1 PE=1 SV=1
493	3752	sp|P62314|SMD1_HUMAN	107.28	29	29	29	19700000	3280000	3	3	10	5	Oxidation (M); Deamidation (NQ)	13282	Small nuclear ribonucleoprotein Sm D1 OS=Homo sapiens OX=9606 GN=SNRPD1 PE=1 SV=1
1246	2361	sp|Q9H501|ESF1_HUMAN	107.27	4	4	0	1770000		3	3	4	0		98796	ESF1 homolog OS=Homo sapiens OX=9606 GN=ESF1 PE=1 SV=1
643	1445	sp|P04844|RPN2_HUMAN	107.12	10	10	10	4960000	1110000	4	4	6	4	Deamidation (NQ)	69284	Dolichyl-diphosphooligosaccharide--protein glycosyltransferase subunit 2 OS=Homo sapiens OX=9606 GN=RPN2 PE=1 SV=3
847	2191	sp|Q9UBX3|DIC_HUMAN	107.07	13	13	7	258000	62100	3	1	4	2	Carbamidomethylation	31282	Mitochondrial dicarboxylate carrier OS=Homo sapiens OX=9606 GN=SLC25A10 PE=1 SV=2
704	1273	sp|Q6PJT7|ZC3HE_HUMAN	107.02	10	9	7	5660000	520000	6	6	7	4	Acetylation (Protein N-term)	82876	Zinc finger CCCH domain-containing protein 14 OS=Homo sapiens OX=9606 GN=ZC3H14 PE=1 SV=1
704	1492	tr|G3V256|G3V256_HUMAN	107.02	10	8	8	5460000	520000	5	5	6	4	Acetylation (Protein N-term)	68350	Zinc finger CCCH domain-containing protein 14 OS=Homo sapiens OX=9606 GN=ZC3H14 PE=1 SV=1
1023	1790	sp|P12814|ACTN1_HUMAN	106.85	6	6	3	0		4	1	4	2	Deamidation (NQ)	103058	Alpha-actinin-1 OS=Homo sapiens OX=9606 GN=ACTN1 PE=1 SV=2
1023	1791	tr|H9KV75|H9KV75_HUMAN	106.85	6	6	3	0		4	1	4	2	Deamidation (NQ)	94826	Alpha-actinin-1 OS=Homo sapiens OX=9606 GN=ACTN1 PE=1 SV=1
1233	2939	sp|O00629|IMA3_HUMAN	106.56	8	8	3	433000		2	1	2	1		57887	Importin subunit alpha-3 OS=Homo sapiens OX=9606 GN=KPNA4 PE=1 SV=1
677	2190	sp|Q9BYC9|RM20_HUMAN	106.54	21	21	21	20300000	4820000	3	3	4	4		17443	39S ribosomal protein L20 mitochondrial OS=Homo sapiens OX=9606 GN=MRPL20 PE=1 SV=1
692	1938	sp|O43776|SYNC_HUMAN	106.53	6	6	6	3500000	1080000	3	3	4	3		62943	Asparagine--tRNA ligase cytoplasmic OS=Homo sapiens OX=9606 GN=NARS PE=1 SV=1
1097	2580	tr|G3V5L5|G3V5L5_HUMAN	106.44	22	22	12	336000		3	1	4	1	Acetylation (Protein N-term)	19617	Protein arginine N-methyltransferase 5 (Fragment) OS=Homo sapiens OX=9606 GN=PRMT5 PE=1 SV=8
618	2061	sp|P13489|RINI_HUMAN	106.35	9	9	9	3530000	1410000	3	3	5	4	Deamidation (NQ)	49974	Ribonuclease inhibitor OS=Homo sapiens OX=9606 GN=RNH1 PE=1 SV=2
806	2584	tr|A0A2R8Y5V9|A0A2R8Y5V9_HUMAN	106.02	20	20	10	905000	631000	5	3	7	2	Acetylation (Protein N-term); Deamidation (NQ)	28609	Tropomyosin alpha-4 chain OS=Homo sapiens OX=9606 GN=TPM4 PE=1 SV=1
806	2585	sp|P67936|TPM4_HUMAN	106.02	20	20	10	905000	631000	5	3	7	2	Acetylation (Protein N-term); Deamidation (NQ)	28522	Tropomyosin alpha-4 chain OS=Homo sapiens OX=9606 GN=TPM4 PE=1 SV=3
806	2637	tr|A0A2R8YGX3|A0A2R8YGX3_HUMAN	106.02	19	19	13	897000	631000	3	2	5	2	Acetylation (Protein N-term); Deamidation (NQ)	20986	Tropomyosin alpha-4 chain OS=Homo sapiens OX=9606 GN=TPM4 PE=1 SV=1
1073	2928	sp|Q9Y450|HBS1L_HUMAN	105.84	5	5	5	2410000	760000	2	2	2	2		75473	HBS1-like protein OS=Homo sapiens OX=9606 GN=HBS1L PE=1 SV=1
1073	2963	tr|H0YDX7|H0YDX7_HUMAN	105.84	6	6	6	2410000	760000	2	2	2	2		60612	HBS1-like protein (Fragment) OS=Homo sapiens OX=9606 GN=HBS1L PE=1 SV=1
1073	2964	tr|J3QT46|J3QT46_HUMAN	105.84	5	5	5	2410000	760000	2	2	2	2		68293	HBS1-like protein OS=Homo sapiens OX=9606 GN=HBS1L PE=1 SV=1
1073	2971	tr|B7Z524|B7Z524_HUMAN	105.84	6	6	6	2410000	760000	2	2	2	2		56962	cDNA FLJ52343 highly similar to HBS1-like protein OS=Homo sapiens OX=9606 GN=HBS1L PE=1 SV=1
1073	3533	tr|E9PHZ9|E9PHZ9_HUMAN	105.84	13	13	13	2410000	760000	2	2	2	2		26143	HBS1-like protein (Fragment) OS=Homo sapiens OX=9606 GN=HBS1L PE=1 SV=1
936	1967	sp|Q96HC4|PDLI5_HUMAN	105.7	6	4	6	1340000	571000	3	3	2	3		63945	PDZ and LIM domain protein 5 OS=Homo sapiens OX=9606 GN=PDLIM5 PE=1 SV=5
1140	3120	sp|P57081|WDR4_HUMAN	105.67	8	8	8	1790000	672000	2	2	2	2		45490	tRNA (guanine-N(7)-)-methyltransferase non-catalytic subunit WDR4 OS=Homo sapiens OX=9606 GN=WDR4 PE=1 SV=2
771	1657	sp|P62136|PP1A_HUMAN	105.65	16	13	12	630000	190000	5	2	4	4	Carbamidomethylation	37512	Serine/threonine-protein phosphatase PP1-alpha catalytic subunit OS=Homo sapiens OX=9606 GN=PPP1CA PE=1 SV=1
778	1695	sp|Q9C0C2|TB182_HUMAN	105.64	4	2	3	1770000	453000	5	5	6	4		181795	182 kDa tankyrase-1-binding protein OS=Homo sapiens OX=9606 GN=TNKS1BP1 PE=1 SV=4
969	1909	sp|Q9BQA1|MEP50_HUMAN	105.61	15	15	11	7260000	2050000	3	3	3	2		36724	Methylosome protein 50 OS=Homo sapiens OX=9606 GN=WDR77 PE=1 SV=1
1012	2214	tr|Q5T760|Q5T760_HUMAN	105.58	12	12	8	1720000	385000	3	3	3	2		42316	Serine/arginine-rich-splicing factor 11 (Fragment) OS=Homo sapiens OX=9606 GN=SRSF11 PE=1 SV=1
1012	2215	sp|Q05519|SRS11_HUMAN	105.58	10	10	7	1720000	385000	3	3	3	2		53542	Serine/arginine-rich splicing factor 11 OS=Homo sapiens OX=9606 GN=SRSF11 PE=1 SV=1
1375	3747	tr|H0Y586|H0Y586_HUMAN	105.53	16	7	16	989000	769000	2	2	1	2		21222	Proteasome endopeptidase complex (Fragment) OS=Homo sapiens OX=9606 GN=PSMA7 PE=1 SV=1
1375	3748	sp|O14818|PSA7_HUMAN	105.53	12	6	12	989000	769000	2	2	1	2		27887	Proteasome subunit alpha type-7 OS=Homo sapiens OX=9606 GN=PSMA7 PE=1 SV=1
732	2421	sp|O00193|SMAP_HUMAN	105.49	25	25	25	6350000	2520000	3	3	4	4	Oxidation (M)	20333	Small acidic protein OS=Homo sapiens OX=9606 GN=SMAP PE=1 SV=1
732	2447	tr|E9PM92|E9PM92_HUMAN	105.49	29	29	29	6350000	2520000	3	3	4	4	Oxidation (M)	17635	Chromosome 11 open reading frame 58 OS=Homo sapiens OX=9606 GN=C11orf58 PE=1 SV=2
745	1670	sp|P63151|2ABA_HUMAN	105.37	13	7	13	4440000	2110000	5	5	4	5	Carbamidomethylation	51692	Serine/threonine-protein phosphatase 2A 55 kDa regulatory subunit B alpha isoform OS=Homo sapiens OX=9606 GN=PPP2R2A PE=1 SV=1
885	1613	tr|F5GXF5|F5GXF5_HUMAN	105.23	4	2	2	649000	560000	5	5	2	3	Deamidation (NQ)	271529	Nucleosome-remodeling factor subunit BPTF (Fragment) OS=Homo sapiens OX=9606 GN=BPTF PE=1 SV=2
885	1614	tr|E7ETD6|E7ETD6_HUMAN	105.23	3	2	2	649000	560000	5	5	2	3	Deamidation (NQ)	308072	Nucleosome-remodeling factor subunit BPTF (Fragment) OS=Homo sapiens OX=9606 GN=BPTF PE=1 SV=3
885	1615	tr|E9PE19|E9PE19_HUMAN	105.23	3	1	2	649000	560000	5	5	2	3	Deamidation (NQ)	314795	Nucleosome-remodeling factor subunit BPTF OS=Homo sapiens OX=9606 GN=BPTF PE=1 SV=3
885	1616	tr|A0A2R8Y7Q1|A0A2R8Y7Q1_HUMAN	105.23	3	1	2	649000	560000	5	5	2	3	Deamidation (NQ)	330840	Nucleosome-remodeling factor subunit BPTF OS=Homo sapiens OX=9606 GN=BPTF PE=1 SV=1
885	1617	sp|Q12830|BPTF_HUMAN	105.23	3	1	2	649000	560000	5	5	2	3	Deamidation (NQ)	338262	Nucleosome-remodeling factor subunit BPTF OS=Homo sapiens OX=9606 GN=BPTF PE=1 SV=3
545	1340	sp|P26358|DNMT1_HUMAN	105	4	3	3	1370000	1350000	6	5	7	5	Deamidation (NQ)	183164	DNA (cytosine-5)-methyltransferase 1 OS=Homo sapiens OX=9606 GN=DNMT1 PE=1 SV=2
1061	3261	tr|K7EQ55|K7EQ55_HUMAN	104.94	8	8	8	2580000	578000	2	2	3	2	Deamidation (NQ)	43312	DAZ-associated protein 1 OS=Homo sapiens OX=9606 GN=DAZAP1 PE=1 SV=2
1061	3262	tr|K7EK33|K7EK33_HUMAN	104.94	8	8	8	2580000	578000	2	2	3	2	Deamidation (NQ)	43255	DAZ-associated protein 1 OS=Homo sapiens OX=9606 GN=DAZAP1 PE=1 SV=2
1061	3263	sp|Q96EP5|DAZP1_HUMAN	104.94	8	8	8	2580000	578000	2	2	3	2	Deamidation (NQ)	43383	DAZ-associated protein 1 OS=Homo sapiens OX=9606 GN=DAZAP1 PE=1 SV=1
1061	3523	tr|K7EQ02|K7EQ02_HUMAN	104.94	9	9	9	2580000	578000	2	2	3	2	Deamidation (NQ)	35020	DAZ-associated protein 1 (Fragment) OS=Homo sapiens OX=9606 GN=DAZAP1 PE=1 SV=2
756	1940	sp|P07737|PROF1_HUMAN	104.92	40	40	40	2200000	497000	4	4	4	5	Oxidation (M); Deamidation (NQ)	15054	Profilin-1 OS=Homo sapiens OX=9606 GN=PFN1 PE=1 SV=2
1175	2210	tr|H3BQF1|H3BQF1_HUMAN	104.83	23	23	7	3090000	236000	3	3	3	1	Acetylation (Protein N-term)	16324	Adenine phosphoribosyltransferase (Fragment) OS=Homo sapiens OX=9606 GN=APRT PE=1 SV=8
1175	2211	tr|H3BQB1|H3BQB1_HUMAN	104.83	21	21	6	3090000	236000	3	3	3	1	Acetylation (Protein N-term)	17570	Adenine phosphoribosyltransferase (Fragment) OS=Homo sapiens OX=9606 GN=APRT PE=1 SV=1
1175	2212	sp|P07741|APT_HUMAN	104.83	19	19	6	3090000	236000	3	3	3	1	Acetylation (Protein N-term)	19608	Adenine phosphoribosyltransferase OS=Homo sapiens OX=9606 GN=APRT PE=1 SV=2
719	1751	sp|O43684|BUB3_HUMAN	104.8	14	14	7	11600000	1720000	4	4	6	6		37155	Mitotic checkpoint protein BUB3 OS=Homo sapiens OX=9606 GN=BUB3 PE=1 SV=1
719	1792	tr|J3QT28|J3QT28_HUMAN	104.8	16	16	8	11600000	1720000	4	4	6	6		31704	Mitotic checkpoint protein BUB3 (Fragment) OS=Homo sapiens OX=9606 GN=BUB3 PE=1 SV=1
1142	3293	sp|P60866|RS20_HUMAN	104.8	20	19	20	34100000	8570000	3	3	2	3		13373	40S ribosomal protein S20 OS=Homo sapiens OX=9606 GN=RPS20 PE=1 SV=1
1076	3035	tr|E7ESZ7|E7ESZ7_HUMAN	104.66	7	7	7	2290000	434000	2	2	2	2		44738	NADH dehydrogenase [ubiquinone] 1 alpha subcomplex subunit 10 mitochondrial OS=Homo sapiens OX=9606 GN=NDUFA10 PE=1 SV=1
1076	3085	tr|A0A087WXC5|A0A087WXC5_HUMAN	104.66	7	7	7	2290000	434000	2	2	2	2		40837	NADH dehydrogenase [ubiquinone] 1 alpha subcomplex subunit 10 mitochondrial OS=Homo sapiens OX=9606 GN=NDUFA10 PE=1 SV=1
1076	3086	sp|O95299|NDUAA_HUMAN	104.66	7	7	7	2290000	434000	2	2	2	2		40751	NADH dehydrogenase [ubiquinone] 1 alpha subcomplex subunit 10 mitochondrial OS=Homo sapiens OX=9606 GN=NDUFA10 PE=1 SV=1
465	3767	tr|J3QL05|J3QL05_HUMAN	104.66	25	25	25	9920000	5040000	2	2	4	9	Acetylation (Protein N-term); Oxidation (M)	15156	Serine/arginine-rich-splicing factor 2 (Fragment) OS=Homo sapiens OX=9606 GN=SRSF2 PE=1 SV=1
465	3768	tr|J3KP15|J3KP15_HUMAN	104.66	25	25	25	9920000	5040000	2	2	4	9	Acetylation (Protein N-term); Oxidation (M)	15371	Serine/arginine-rich-splicing factor 2 (Fragment) OS=Homo sapiens OX=9606 GN=SRSF2 PE=1 SV=8
465	3769	sp|Q01130|SRSF2_HUMAN	104.66	15	15	15	9920000	5040000	2	2	4	9	Acetylation (Protein N-term); Oxidation (M)	25476	Serine/arginine-rich splicing factor 2 OS=Homo sapiens OX=9606 GN=SRSF2 PE=1 SV=4
592	1474	sp|Q13123|RED_HUMAN	104.46	9	9	7	4320000	1180000	5	5	7	3		65602	Protein Red OS=Homo sapiens OX=9606 GN=IK PE=1 SV=3
910	2897	sp|P67775|PP2AA_HUMAN	104.37	11	8	7	4440000	1270000	3	3	3	3	Carbamidomethylation; Oxidation (M)	35594	Serine/threonine-protein phosphatase 2A catalytic subunit alpha isoform OS=Homo sapiens OX=9606 GN=PPP2CA PE=1 SV=1
910	2949	sp|P62714|PP2AB_HUMAN	104.37	8	8	5	4440000	1250000	2	2	3	2	Oxidation (M)	35575	Serine/threonine-protein phosphatase 2A catalytic subunit beta isoform OS=Homo sapiens OX=9606 GN=PPP2CB PE=1 SV=1
1207	2847	sp|Q13409|DC1I2_HUMAN	104.3	7	6	7	469000	650000	4	4	2	3	Deamidation (NQ)	71457	Cytoplasmic dynein 1 intermediate chain 2 OS=Homo sapiens OX=9606 GN=DYNC1I2 PE=1 SV=3
1207	2853	tr|E7EQL5|E7EQL5_HUMAN	104.3	14	12	14	469000	650000	4	4	2	3	Deamidation (NQ)	34914	Cytoplasmic dynein 1 intermediate chain 2 (Fragment) OS=Homo sapiens OX=9606 GN=DYNC1I2 PE=1 SV=1
1207	2855	tr|E7EV09|E7EV09_HUMAN	104.3	18	14	17	469000	650000	4	4	2	3	Deamidation (NQ)	28404	Cytoplasmic dynein 1 intermediate chain 2 (Fragment) OS=Homo sapiens OX=9606 GN=DYNC1I2 PE=1 SV=8
1207	2874	tr|E7ETL8|E7ETL8_HUMAN	104.3	24	20	23	469000	650000	4	4	2	3	Deamidation (NQ)	20554	Cytoplasmic dynein 1 intermediate chain 2 (Fragment) OS=Homo sapiens OX=9606 GN=DYNC1I2 PE=1 SV=1
1207	2875	tr|E7EMU4|E7EMU4_HUMAN	104.3	21	17	20	469000	650000	4	4	2	3	Deamidation (NQ)	24029	Cytoplasmic dynein 1 intermediate chain 2 (Fragment) OS=Homo sapiens OX=9606 GN=DYNC1I2 PE=1 SV=1
1207	2890	tr|E7ET01|E7ET01_HUMAN	104.3	25	21	25	469000	650000	4	4	2	3	Deamidation (NQ)	19345	Cytoplasmic dynein 1 intermediate chain 2 (Fragment) OS=Homo sapiens OX=9606 GN=DYNC1I2 PE=1 SV=1
1207	2891	tr|E7EQU2|E7EQU2_HUMAN	104.3	24	19	23	469000	650000	4	4	2	3	Deamidation (NQ)	20756	Cytoplasmic dynein 1 intermediate chain 2 (Fragment) OS=Homo sapiens OX=9606 GN=DYNC1I2 PE=1 SV=1
1207	2892	tr|E7ESD3|E7ESD3_HUMAN	104.3	24	19	23	469000	650000	4	4	2	3	Deamidation (NQ)	20993	Cytoplasmic dynein 1 intermediate chain 2 (Fragment) OS=Homo sapiens OX=9606 GN=DYNC1I2 PE=1 SV=1
1207	3588	tr|E7ERR6|E7ERR6_HUMAN	104.3	26	26	25	469000	650000	3	3	2	2		15542	Cytoplasmic dynein 1 intermediate chain 2 (Fragment) OS=Homo sapiens OX=9606 GN=DYNC1I2 PE=1 SV=1
1207	3589	tr|E7ERH4|E7ERH4_HUMAN	104.3	24	24	23	469000	650000	3	3	2	2		16789	Cytoplasmic dynein 1 intermediate chain 2 (Fragment) OS=Homo sapiens OX=9606 GN=DYNC1I2 PE=1 SV=1
1207	4002	tr|E9PGG1|E9PGG1_HUMAN	104.3	33	33	32	469000	650000	3	3	2	2		12328	Cytoplasmic dynein 1 intermediate chain 2 (Fragment) OS=Homo sapiens OX=9606 GN=DYNC1I2 PE=1 SV=1
1207	4003	tr|E7EUM4|E7EUM4_HUMAN	104.3	26	26	26	469000	650000	3	3	2	2		15243	Cytoplasmic dynein 1 intermediate chain 2 (Fragment) OS=Homo sapiens OX=9606 GN=DYNC1I2 PE=1 SV=1
881	3771	sp|Q9H3K6|BOLA2_HUMAN	104.25	29	29	29	3940000	1110000	2	2	3	3	Acetylation (Protein N-term); Oxidation (M)	10117	BolA-like protein 2 OS=Homo sapiens OX=9606 GN=BOLA2 PE=1 SV=1
878	1587	sp|O43324|MCA3_HUMAN	104.15	23	23	11	3000000	695000	4	4	4	2		19811	Eukaryotic translation elongation factor 1 epsilon-1 OS=Homo sapiens OX=9606 GN=EEF1E1 PE=1 SV=1
852	2908	sp|Q92522|H1X_HUMAN	104.05	22	22	13	4410000	1020000	4	4	5	2	Acetylation (Protein N-term); Deamidation (NQ)	22487	Histone H1x OS=Homo sapiens OX=9606 GN=H1FX PE=1 SV=1
894	1658	sp|Q6UXN9|WDR82_HUMAN	103.97	18	14	14	20100000	1250000	5	5	8	4	Carbamidomethylation; Deamidation (NQ)	35079	WD repeat-containing protein 82 OS=Homo sapiens OX=9606 GN=WDR82 PE=1 SV=1
770	1631	sp|Q9HB71|CYBP_HUMAN	103.94	17	17	12	2950000	899000	4	4	4	3		26210	Calcyclin-binding protein OS=Homo sapiens OX=9606 GN=CACYBP PE=1 SV=2
857	1829	tr|I3L2C7|I3L2C7_HUMAN	103.91	4	4	3	3410000	1040000	4	4	5	3		118822	Gem-associated protein 4 OS=Homo sapiens OX=9606 GN=GEMIN4 PE=1 SV=1
857	1830	sp|P57678|GEMI4_HUMAN	103.91	4	4	3	3410000	1040000	4	4	5	3		120037	Gem-associated protein 4 OS=Homo sapiens OX=9606 GN=GEMIN4 PE=1 SV=2
779	1964	tr|E9PDF6|E9PDF6_HUMAN	103.86	4	4	4	2470000	516000	4	3	5	6	Deamidation (NQ)	128481	Unconventional myosin-Ib OS=Homo sapiens OX=9606 GN=MYO1B PE=1 SV=1
779	1965	sp|O43795|MYO1B_HUMAN	103.86	4	4	4	2470000	516000	4	3	5	6	Deamidation (NQ)	131985	Unconventional myosin-Ib OS=Homo sapiens OX=9606 GN=MYO1B PE=1 SV=3
546	1379	sp|Q9NR12|PDLI7_HUMAN	103.75	12	7	12	2010000	988000	4	4	5	5	Deamidation (NQ)	49845	PDZ and LIM domain protein 7 OS=Homo sapiens OX=9606 GN=PDLIM7 PE=1 SV=1
879	1724	sp|Q9H7H0|MET17_HUMAN	103.75	11	5	9	3470000	1860000	4	4	2	4	Oxidation (M); Deamidation (NQ)	50734	Methyltransferase-like protein 17 mitochondrial OS=Homo sapiens OX=9606 GN=METTL17 PE=1 SV=1
896	2435	sp|Q9Y4X5|ARI1_HUMAN	103.67	8	4	8	1350000	1040000	5	5	3	4		64118	E3 ubiquitin-protein ligase ARIH1 OS=Homo sapiens OX=9606 GN=ARIH1 PE=1 SV=2
908	2139	sp|Q06210|GFPT1_HUMAN	103.15	7	6	5	2270000	545000	4	4	4	3		78806	Glutamine--fructose-6-phosphate aminotransferase [isomerizing] 1 OS=Homo sapiens OX=9606 GN=GFPT1 PE=1 SV=3
1099	2761	sp|Q13547|HDAC1_HUMAN	102.89	8	6	8	3300000	1440000	3	3	2	3		55103	Histone deacetylase 1 OS=Homo sapiens OX=9606 GN=HDAC1 PE=1 SV=1
776	1443	sp|Q5T4S7|UBR4_HUMAN	102.83	2	2	1	1410000	188000	6	6	6	3	Oxidation (M)	573849	E3 ubiquitin-protein ligase UBR4 OS=Homo sapiens OX=9606 GN=UBR4 PE=1 SV=1
1082	2231	sp|Q12968|NFAC3_HUMAN	102.68	4	3	3	783000	81000	3	3	2	2		115594	Nuclear factor of activated T-cells cytoplasmic 3 OS=Homo sapiens OX=9606 GN=NFATC3 PE=1 SV=1
841	1729	sp|O00410|IPO5_HUMAN	102.51	5	5	3	2520000	548000	4	4	4	3		123630	Importin-5 OS=Homo sapiens OX=9606 GN=IPO5 PE=1 SV=4
841	1730	tr|H0Y8C6|H0Y8C6_HUMAN	102.51	5	5	3	2520000	548000	4	4	4	3		123867	Importin-5 (Fragment) OS=Homo sapiens OX=9606 GN=IPO5 PE=1 SV=1
819	1762	sp|P78316|NOP14_HUMAN	102.46	7	6	6	1630000	251000	5	5	4	4		97668	Nucleolar protein 14 OS=Homo sapiens OX=9606 GN=NOP14 PE=1 SV=3
819	2057	tr|E9PFK5|E9PFK5_HUMAN	102.46	6	5	6	1400000	251000	4	4	3	4		88866	Nucleolar protein 14 OS=Homo sapiens OX=9606 GN=NOP14 PE=1 SV=1
1017	2253	tr|A0A1B0GUS7|A0A1B0GUS7_HUMAN	102.34	1	1	1	851000	51800	4	4	3	2		484134	Protein unc-13 homolog B OS=Homo sapiens OX=9606 GN=UNC13B PE=1 SV=1
1017	2254	sp|O14795|UN13B_HUMAN	102.34	3	2	2	851000	51800	4	4	3	2		180678	Protein unc-13 homolog B OS=Homo sapiens OX=9606 GN=UNC13B PE=1 SV=2
1017	2255	tr|B1AM27|B1AM27_HUMAN	102.34	3	2	2	851000	51800	4	4	3	2		184346	Protein unc-13 homolog B OS=Homo sapiens OX=9606 GN=UNC13B PE=1 SV=1
750	1489	sp|Q15118|PDK1_HUMAN	102.17	11	11	8	2410000	261000	4	3	4	3		49244	[Pyruvate dehydrogenase (acetyl-transferring)] kinase isozyme 1 mitochondrial OS=Homo sapiens OX=9606 GN=PDK1 PE=1 SV=1
864	4584	tr|A0A087WU03|A0A087WU03_HUMAN	102.03	32	32	32	3630000	811000	2	2	4	2	Acetylation (Protein N-term); Oxidation (M)	6722	Heterogeneous nuclear ribonucleoprotein D-like OS=Homo sapiens OX=9606 GN=HNRNPDL PE=1 SV=1
559	3340	sp|Q13185|CBX3_HUMAN	102	16	16	16	5670000	2180000	3	3	5	5	Oxidation (M)	20811	Chromobox protein homolog 3 OS=Homo sapiens OX=9606 GN=CBX3 PE=1 SV=4
682	1170	sp|Q9NU22|MDN1_HUMAN	102	2	1	1	3060000	736000	8	8	8	6	Deamidation (NQ)	632827	Midasin OS=Homo sapiens OX=9606 GN=MDN1 PE=1 SV=2
1028	1789	sp|Q14694|UBP10_HUMAN	101.95	5	5	3	2550000	875000	3	3	3	2		87134	Ubiquitin carboxyl-terminal hydrolase 10 OS=Homo sapiens OX=9606 GN=USP10 PE=1 SV=2
945	2257	sp|Q12904|AIMP1_HUMAN	101.87	12	12	12	4180000	1700000	3	3	3	4	Deamidation (NQ)	34353	Aminoacyl tRNA synthase complex-interacting multifunctional protein 1 OS=Homo sapiens OX=9606 GN=AIMP1 PE=1 SV=2
1355	3517	sp|P45973|CBX5_HUMAN	101.85	13	13	6	855000	284000	2	2	2	1		22225	Chromobox protein homolog 5 OS=Homo sapiens OX=9606 GN=CBX5 PE=1 SV=1
964	3291	sp|Q8IUE6|H2A2B_HUMAN	101.31	34	22	22		856000	5	1	4	2		13995	Histone H2A type 2-B OS=Homo sapiens OX=9606 GN=HIST2H2AB PE=1 SV=3
964	3292	sp|P16104|H2AX_HUMAN	101.31	31	20	20		856000	5	1	4	2		15145	Histone H2AX OS=Homo sapiens OX=9606 GN=H2AFX PE=1 SV=2
1024	1866	sp|Q6ZNB6|NFXL1_HUMAN	101.21	6	6	4	1710000	266000	3	3	3	2		101339	NF-X1-type zinc finger protein NFXL1 OS=Homo sapiens OX=9606 GN=NFXL1 PE=1 SV=2
1110	1848	sp|Q9NPL8|TIDC1_HUMAN	101.14	17	17	3	19800000	44700	4	4	4	1		32178	Complex I assembly factor TIMMDC1 mitochondrial OS=Homo sapiens OX=9606 GN=TIMMDC1 PE=1 SV=2
1110	1959	tr|G3XA94|G3XA94_HUMAN	101.14	22	22	5	19600000	44700	3	3	3	1		19980	Chromosome 3 open reading frame 1 isoform CRA_b OS=Homo sapiens OX=9606 GN=TIMMDC1 PE=1 SV=1
482	1033	sp|Q9C0B9|ZCHC2_HUMAN	100.96	5	4	5	2750000	665000	7	5	7	5		125936	Zinc finger CCHC domain-containing protein 2 OS=Homo sapiens OX=9606 GN=ZCCHC2 PE=1 SV=6
1152	1601	sp|Q96EL2|RT24_HUMAN	100.9	33	33	0	1960000		5	5	5	0	Carbamidomethylation	19015	28S ribosomal protein S24 mitochondrial OS=Homo sapiens OX=9606 GN=MRPS24 PE=1 SV=1
622	2556	sp|E9PAV3|NACAM_HUMAN	100.86	4	2	3	2250000	1220000	7	6	41	6	Deamidation (NQ)	205419	Nascent polypeptide-associated complex subunit alpha muscle-specific form OS=Homo sapiens OX=9606 GN=NACA PE=1 SV=1
880	2286	tr|A0A087X1G1|A0A087X1G1_HUMAN	100.83	35	35	35	5600000	1410000	3	3	3	3		11965	NADH dehydrogenase [ubiquinone] 1 alpha subcomplex subunit 5 OS=Homo sapiens OX=9606 GN=NDUFA5 PE=1 SV=1
880	2287	tr|H7BYD0|H7BYD0_HUMAN	100.83	31	31	31	5600000	1410000	3	3	3	3		13107	NADH dehydrogenase [ubiquinone] 1 alpha subcomplex subunit 5 (Fragment) OS=Homo sapiens OX=9606 GN=NDUFA5 PE=1 SV=1
880	2288	sp|Q16718|NDUA5_HUMAN	100.83	30	30	30	5600000	1410000	3	3	3	3		13459	NADH dehydrogenase [ubiquinone] 1 alpha subcomplex subunit 5 OS=Homo sapiens OX=9606 GN=NDUFA5 PE=1 SV=3
1052	2877	sp|Q9Y5Q8|TF3C5_HUMAN	100.71	8	5	8	1060000	359000	3	3	2	3		59571	General transcription factor 3C polypeptide 5 OS=Homo sapiens OX=9606 GN=GTF3C5 PE=1 SV=2
1052	2886	tr|H7BY84|H7BY84_HUMAN	100.71	11	8	11	1060000	359000	3	3	2	3		39695	General transcription factor 3C polypeptide 5 OS=Homo sapiens OX=9606 GN=GTF3C5 PE=1 SV=2
1052	3007	tr|Q5T7U4|Q5T7U4_HUMAN	100.71	11	11	11	1060000	185000	2	2	2	2		28513	General transcription factor 3C polypeptide 5 (Fragment) OS=Homo sapiens OX=9606 GN=GTF3C5 PE=1 SV=1
1052	3190	tr|Q5T7U0|Q5T7U0_HUMAN	100.71	12	12	12	1060000	185000	2	2	2	2		26267	General transcription factor 3C polypeptide 5 (Fragment) OS=Homo sapiens OX=9606 GN=GTF3C5 PE=1 SV=1
688	1625	sp|P11388|TOP2A_HUMAN	100.7	3	3	3	996000	413000	5	2	5	5	Deamidation (NQ)	174384	DNA topoisomerase 2-alpha OS=Homo sapiens OX=9606 GN=TOP2A PE=1 SV=3
1070	2550	sp|P40926|MDHM_HUMAN	100.62	20	12	20	995000	1220000	5	5	3	5	Carbamidomethylation	35503	Malate dehydrogenase mitochondrial OS=Homo sapiens OX=9606 GN=MDH2 PE=1 SV=3
1053	2906	sp|Q96D46|NMD3_HUMAN	100.61	6	6	6	2150000	976000	2	2	2	2		57603	60S ribosomal export protein NMD3 OS=Homo sapiens OX=9606 GN=NMD3 PE=1 SV=1
1053	2907	tr|C9JA08|C9JA08_HUMAN	100.61	5	5	5	2150000	976000	2	2	2	2		60126	60S ribosomal export protein NMD3 OS=Homo sapiens OX=9606 GN=NMD3 PE=1 SV=1
846	2081	sp|Q99848|EBP2_HUMAN	100.56	11	11	11	1190000	299000	3	3	3	3		34852	Probable rRNA-processing protein EBP2 OS=Homo sapiens OX=9606 GN=EBNA1BP2 PE=1 SV=2
846	2084	tr|H7C2Q8|H7C2Q8_HUMAN	100.56	9	9	9	1190000	299000	3	3	3	3		40684	EBNA1 binding protein 2 isoform CRA_d OS=Homo sapiens OX=9606 GN=EBNA1BP2 PE=1 SV=1
918	2420	sp|Q9Y5J1|UTP18_HUMAN	100.52	7	7	2	1230000	123000	3	3	5	1		62004	U3 small nucleolar RNA-associated protein 18 homolog OS=Homo sapiens OX=9606 GN=UTP18 PE=1 SV=3
664	2063	sp|Q96EY1|DNJA3_HUMAN	100.5	8	8	6	7150000	1620000	3	3	5	3	Oxidation (M)	52489	DnaJ homolog subfamily A member 3 mitochondrial OS=Homo sapiens OX=9606 GN=DNAJA3 PE=1 SV=2
848	2375	sp|Q9BVS4|RIOK2_HUMAN	100.33	9	7	9	1350000	418000	4	4	4	4		63283	Serine/threonine-protein kinase RIO2 OS=Homo sapiens OX=9606 GN=RIOK2 PE=1 SV=2
671	1580	tr|C9J494|C9J494_HUMAN	100.05	9	6	9	7550000	3360000	4	4	3	5		46681	Probable E3 ubiquitin-protein ligase makorin-2 OS=Homo sapiens OX=9606 GN=MKRN2 PE=1 SV=1
671	1581	sp|Q9H000|MKRN2_HUMAN	100.05	9	6	9	7550000	3360000	4	4	3	5		46940	Probable E3 ubiquitin-protein ligase makorin-2 OS=Homo sapiens OX=9606 GN=MKRN2 PE=1 SV=2
833	1634	sp|Q9BU76|MMTA2_HUMAN	99.98	18	13	15	2100000	543000	4	4	3	4		29412	Multiple myeloma tumor-associated protein 2 OS=Homo sapiens OX=9606 GN=MMTAG2 PE=1 SV=1
654	1668	sp|P46779|RL28_HUMAN	99.85	31	31	21	7090000	3840000	5	5	6	6	Acetylation (Protein N-term); Oxidation (M); Deamidation (NQ)	15747	60S ribosomal protein L28 OS=Homo sapiens OX=9606 GN=RPL28 PE=1 SV=3
523	1252	sp|Q7Z406|MYH14_HUMAN	99.73	4	4	1	507000		8	3	9	4	Deamidation (NQ)	227868	Myosin-14 OS=Homo sapiens OX=9606 GN=MYH14 PE=1 SV=2
948	2568	sp|O43809|CPSF5_HUMAN	99.66	21	14	21	1560000	1730000	4	4	2	4		26227	Cleavage and polyadenylation specificity factor subunit 5 OS=Homo sapiens OX=9606 GN=NUDT21 PE=1 SV=1
856	1681	sp|Q9NSE4|SYIM_HUMAN	99.6	4	4	3	2020000	626000	4	4	4	3		113791	Isoleucine--tRNA ligase mitochondrial OS=Homo sapiens OX=9606 GN=IARS2 PE=1 SV=2
912	1689	sp|P56182|RRP1_HUMAN	99.51	16	16	3	2130000	274000	5	5	8	1		52839	Ribosomal RNA processing protein 1 homolog A OS=Homo sapiens OX=9606 GN=RRP1 PE=1 SV=1
1018	2469	sp|Q5SSJ5|HP1B3_HUMAN	99.45	18	12	8	2160000	901000	6	6	3	5	Deamidation (NQ)	61207	Heterochromatin protein 1-binding protein 3 OS=Homo sapiens OX=9606 GN=HP1BP3 PE=1 SV=1
1018	2471	tr|X6RGJ2|X6RGJ2_HUMAN	99.45	30	20	14	2160000	901000	6	6	3	5	Deamidation (NQ)	36515	Heterochromatin protein 1-binding protein 3 (Fragment) OS=Homo sapiens OX=9606 GN=HP1BP3 PE=1 SV=1
1212	1806	tr|A8K968|A8K968_HUMAN	99.4	6	2	4	278000	163000	3	3	1	2		84712	Band 4.1-like protein 3 OS=Homo sapiens OX=9606 GN=EPB41L3 PE=1 SV=1
831	1205	sp|Q9NYU2|UGGG1_HUMAN	99.34	4	4	1	2620000	234000	5	5	5	1		177189	UDP-glucose:glycoprotein glucosyltransferase 1 OS=Homo sapiens OX=9606 GN=UGGT1 PE=1 SV=3
375	2917	tr|J3QLE5|J3QLE5_HUMAN	99.18	21	21	14	28800000	9030000	4	4	7	9	Oxidation (M)	17546	Small nuclear ribonucleoprotein-associated protein N (Fragment) OS=Homo sapiens OX=9606 GN=SNRPN PE=1 SV=1
375	2918	sp|P63162|RSMN_HUMAN	99.18	15	15	10	28800000	9030000	4	4	7	9	Oxidation (M)	24614	Small nuclear ribonucleoprotein-associated protein N OS=Homo sapiens OX=9606 GN=SNRPN PE=1 SV=1
375	2919	sp|P14678|RSMB_HUMAN	99.18	15	15	10	28800000	9030000	4	4	7	9	Oxidation (M)	24610	Small nuclear ribonucleoprotein-associated proteins B and B' OS=Homo sapiens OX=9606 GN=SNRPB PE=1 SV=2
713	1598	sp|P19367|HXK1_HUMAN	99.14	6	5	3	803000	167000	5	2	6	3	Oxidation (M)	102486	Hexokinase-1 OS=Homo sapiens OX=9606 GN=HK1 PE=1 SV=3
1197	2482	sp|O95758|PTBP3_HUMAN	99.14	12	12	2	1090000	184000	5	4	5	1	Carbamidomethylation	59690	Polypyrimidine tract-binding protein 3 OS=Homo sapiens OX=9606 GN=PTBP3 PE=1 SV=2
840	1627	sp|P15170|ERF3A_HUMAN	99.12	9	5	6	809000	373000	4	4	2	4	Oxidation (M)	55756	Eukaryotic peptide chain release factor GTP-binding subunit ERF3A OS=Homo sapiens OX=9606 GN=GSPT1 PE=1 SV=1
840	1636	tr|H3BR35|H3BR35_HUMAN	99.12	10	5	6	809000	373000	4	4	2	4	Oxidation (M)	52951	Eukaryotic peptide chain release factor GTP-binding subunit ERF3A (Fragment) OS=Homo sapiens OX=9606 GN=GSPT1 PE=1 SV=1
1043	1798	sp|O15067|PUR4_HUMAN	98.82	3	2	2	1650000	970000	4	4	3	3		144734	Phosphoribosylformylglycinamidine synthase OS=Homo sapiens OX=9606 GN=PFAS PE=1 SV=4
938	2625	sp|O75494|SRS10_HUMAN	98.76	13	13	8	11700000	2810000	3	3	3	2		31301	Serine/arginine-rich splicing factor 10 OS=Homo sapiens OX=9606 GN=SRSF10 PE=1 SV=1
938	2626	tr|Q5JRI1|Q5JRI1_HUMAN	98.76	19	19	13	11700000	2810000	3	3	3	2		20913	Serine/arginine-rich-splicing factor 10 OS=Homo sapiens OX=9606 GN=SRSF10 PE=1 SV=1
886	1642	sp|O95347|SMC2_HUMAN	98.57	7	4	4	598000	227000	7	7	4	4	Oxidation (M)	135656	Structural maintenance of chromosomes protein 2 OS=Homo sapiens OX=9606 GN=SMC2 PE=1 SV=2
982	1921	tr|H3BU82|H3BU82_HUMAN	98.52	11	3	11	935000	528000	3	3	1	4		38518	Aladin (Fragment) OS=Homo sapiens OX=9606 GN=AAAS PE=1 SV=1
982	1957	tr|F8VZ44|F8VZ44_HUMAN	98.52	9	3	9	935000	528000	3	3	1	4		45634	Aladin OS=Homo sapiens OX=9606 GN=AAAS PE=1 SV=1
982	1958	sp|Q9NRG9|AAAS_HUMAN	98.52	7	2	7	935000	528000	3	3	1	4		59574	Aladin OS=Homo sapiens OX=9606 GN=AAAS PE=1 SV=1
1275	3131	tr|G3V325|G3V325_HUMAN	98.38	3	3	1	6470000	375000	2	2	2	1	Oxidation (M)	84110	ATP5MF-PTCD1 readthrough OS=Homo sapiens OX=9606 GN=ATP5MF-PTCD1 PE=4 SV=1
1275	3837	tr|C9JJT5|C9JJT5_HUMAN	98.38	44	44	20	6470000	375000	2	2	2	1	Oxidation (M)	5915	ATP5MF-PTCD1 readthrough OS=Homo sapiens OX=9606 GN=ATP5MF-PTCD1 PE=4 SV=2
1275	3838	sp|P56134|ATPK_HUMAN	98.38	26	26	12	6470000	375000	2	2	2	1	Oxidation (M)	10918	ATP synthase subunit f mitochondrial OS=Homo sapiens OX=9606 GN=ATP5MF PE=1 SV=3
1275	3839	tr|C9JU26|C9JU26_HUMAN	98.38	24	24	11	6470000	375000	2	2	2	1	Oxidation (M)	11364	ATP synthase subunit f mitochondrial OS=Homo sapiens OX=9606 GN=ATP5MF PE=1 SV=1
984	1980	sp|Q9NRN7|ADPPT_HUMAN	98.13	11	6	11	2230000	956000	3	3	2	3		35776	L-aminoadipate-semialdehyde dehydrogenase-phosphopantetheinyl transferase OS=Homo sapiens OX=9606 GN=AASDHPPT PE=1 SV=2
1016	3760	tr|E9PGT6|E9PGT6_HUMAN	98.09	17	17	17	1830000	883000	2	2	2	3	Deamidation (NQ)	19344	COP9 signalosome complex subunit 8 OS=Homo sapiens OX=9606 GN=COPS8 PE=1 SV=1
1016	3761	sp|Q99627|CSN8_HUMAN	98.09	14	14	14	1830000	883000	2	2	2	3	Deamidation (NQ)	23226	COP9 signalosome complex subunit 8 OS=Homo sapiens OX=9606 GN=COPS8 PE=1 SV=1
691	1530	tr|E9PCY5|E9PCY5_HUMAN	97.8	5	5	3	551000	92800	5	2	6	3	Deamidation (NQ)	130480	DNA topoisomerase 2 (Fragment) OS=Homo sapiens OX=9606 GN=TOP2B PE=1 SV=1
691	1538	sp|Q02880|TOP2B_HUMAN	97.8	3	3	2	551000	92800	5	2	6	3	Deamidation (NQ)	183266	DNA topoisomerase 2-beta OS=Homo sapiens OX=9606 GN=TOP2B PE=1 SV=3
674	3880	sp|P62851|RS25_HUMAN	97.75	17	17	17	16300000	7370000	3	3	4	4	Deamidation (NQ)	13742	40S ribosomal protein S25 OS=Homo sapiens OX=9606 GN=RPS25 PE=1 SV=1
1014	2523	sp|P14649|MYL6B_HUMAN	97.5	18	12	12	56100		3	1	3	2	Carbamidomethylation; Deamidation (NQ)	22764	Myosin light chain 6B OS=Homo sapiens OX=9606 GN=MYL6B PE=1 SV=1
1279	3391	sp|P28066|PSA5_HUMAN	97.47	13	13	13	2420000	1360000	2	2	2	2	Oxidation (M)	26411	Proteasome subunit alpha type-5 OS=Homo sapiens OX=9606 GN=PSMA5 PE=1 SV=3
867	2265	tr|Q8NBY1|Q8NBY1_HUMAN	97.37	9	9	9	1490000	452000	3	3	3	3		43868	Serine/threonine-protein kinase 26 OS=Homo sapiens OX=9606 GN=STK26 PE=1 SV=1
867	2269	sp|Q9P289|STK26_HUMAN	97.37	9	9	9	1490000	452000	3	3	3	3		46529	Serine/threonine-protein kinase 26 OS=Homo sapiens OX=9606 GN=STK26 PE=1 SV=2
867	2271	tr|B4E0Y9|B4E0Y9_HUMAN	97.37	8	8	8	1490000	452000	3	3	3	3		49184	Serine/threonine-protein kinase 26 OS=Homo sapiens OX=9606 GN=STK26 PE=1 SV=1
867	2324	sp|O00506|STK25_HUMAN	97.37	8	8	8	1490000	452000	3	3	3	3		48112	Serine/threonine-protein kinase 25 OS=Homo sapiens OX=9606 GN=STK25 PE=1 SV=1
867	2363	tr|C9JDH9|C9JDH9_HUMAN	97.37	24	24	24	1490000	452000	3	3	3	3		16366	Serine/threonine-protein kinase 25 (Fragment) OS=Homo sapiens OX=9606 GN=STK25 PE=1 SV=1
867	2364	tr|C9J6L2|C9J6L2_HUMAN	97.37	22	22	22	1490000	452000	3	3	3	3		18110	Serine/threonine-protein kinase 25 (Fragment) OS=Homo sapiens OX=9606 GN=STK25 PE=1 SV=1
867	2365	tr|C9JCC0|C9JCC0_HUMAN	97.37	22	22	22	1490000	452000	3	3	3	3		18191	Serine/threonine-protein kinase 25 (Fragment) OS=Homo sapiens OX=9606 GN=STK25 PE=1 SV=1
867	2367	tr|C9J232|C9J232_HUMAN	97.37	20	20	20	1490000	452000	3	3	3	3		19855	Serine/threonine-protein kinase 25 (Fragment) OS=Homo sapiens OX=9606 GN=STK25 PE=1 SV=1
867	2369	tr|H7C279|H7C279_HUMAN	97.37	15	15	15	1490000	452000	3	3	3	3		27907	Serine/threonine-protein kinase 25 (Fragment) OS=Homo sapiens OX=9606 GN=STK25 PE=1 SV=1
813	2146	sp|O75477|ERLN1_HUMAN	97.25	14	11	14	844000	330000	4	2	4	4		38926	Erlin-1 OS=Homo sapiens OX=9606 GN=ERLIN1 PE=1 SV=1
815	3199	sp|P84090|ERH_HUMAN	97.21	28	17	28	4310000	1580000	3	3	5	4	Acetylation (Protein N-term); Oxidation (M)	12259	Enhancer of rudimentary homolog OS=Homo sapiens OX=9606 GN=ERH PE=1 SV=1
753	1585	sp|Q9Y6C9|MTCH2_HUMAN	97.09	18	18	15	4280000	653000	4	4	4	3	Deamidation (NQ)	33331	Mitochondrial carrier homolog 2 OS=Homo sapiens OX=9606 GN=MTCH2 PE=1 SV=1
845	2060	sp|Q9Y2S7|PDIP2_HUMAN	97.05	15	12	9	5390000	1010000	5	5	4	3		42033	Polymerase delta-interacting protein 2 OS=Homo sapiens OX=9606 GN=POLDIP2 PE=1 SV=1
845	2140	tr|B4DEM9|B4DEM9_HUMAN	97.05	13	13	7	5390000	921000	4	4	4	2		39872	cDNA FLJ52257 highly similar to Polymerase delta-interacting protein 2 OS=Homo sapiens OX=9606 GN=POLDIP2 PE=1 SV=1
987	2293	sp|Q96A72|MGN2_HUMAN	96.75	28	20	20	2480000	592000	4	1	3	3	Acetylation (Protein N-term); Deamidation (NQ)	17276	Protein mago nashi homolog 2 OS=Homo sapiens OX=9606 GN=MAGOHB PE=1 SV=1
1166	3841	sp|Q8IXM3|RM41_HUMAN	96.71	19	19	19	10200000	2330000	2	2	2	2	Oxidation (M)	15383	39S ribosomal protein L41 mitochondrial OS=Homo sapiens OX=9606 GN=MRPL41 PE=1 SV=1
798	2142	sp|P08559|ODPA_HUMAN	96.67	9	9	5	14000000	4390000	3	3	4	2	Oxidation (M)	43296	Pyruvate dehydrogenase E1 component subunit alpha somatic form mitochondrial OS=Homo sapiens OX=9606 GN=PDHA1 PE=1 SV=3
801	1478	sp|Q9BVJ6|UT14A_HUMAN	96.6	9	9	2	5360000	65600	5	5	5	1		87978	U3 small nucleolar RNA-associated protein 14 homolog A OS=Homo sapiens OX=9606 GN=UTP14A PE=1 SV=1
703	3004	sp|Q52LJ0|FA98B_HUMAN	96.25	7	7	7	3300000	1110000	2	2	4	6	Oxidation (M); Deamidation (NQ)	37191	Protein FAM98B OS=Homo sapiens OX=9606 GN=FAM98B PE=1 SV=1
701	1419	sp|Q9UGR2|Z3H7B_HUMAN	96.18	6	5	4	1500000	195000	5	5	5	3		109858	Zinc finger CCCH domain-containing protein 7B OS=Homo sapiens OX=9606 GN=ZC3H7B PE=1 SV=2
785	1185	tr|E7EX90|E7EX90_HUMAN	96.05	6	6	2	5310000	159000	6	6	6	2	Carbamidomethylation; Deamidation (NQ)	139094	Dynactin subunit 1 OS=Homo sapiens OX=9606 GN=DCTN1 PE=1 SV=1
785	1186	sp|Q14203|DCTN1_HUMAN	96.05	6	6	2	5310000	159000	6	6	6	2	Carbamidomethylation; Deamidation (NQ)	141694	Dynactin subunit 1 OS=Homo sapiens OX=9606 GN=DCTN1 PE=1 SV=3
348	2730	sp|P19388|RPAB1_HUMAN	95.84	22	11	22	2620000	1650000	4	4	7	11	Carbamidomethylation; Oxidation (M); Deamidation (NQ)	24551	DNA-directed RNA polymerases I II and III subunit RPABC1 OS=Homo sapiens OX=9606 GN=POLR2E PE=1 SV=4
348	2740	tr|A0A087WVZ9|A0A087WVZ9_HUMAN	95.84	25	13	25	2620000	1650000	4	4	7	11	Carbamidomethylation; Oxidation (M); Deamidation (NQ)	21460	DNA-directed RNA polymerases I II and III subunit RPABC1 OS=Homo sapiens OX=9606 GN=POLR2E PE=1 SV=1
348	3304	tr|A0A087WWX0|A0A087WWX0_HUMAN	95.84	18	18	18	2620000	1550000	2	2	7	9	Oxidation (M); Deamidation (NQ)	15540	DNA-directed RNA polymerases I II and III subunit RPABC1 (Fragment) OS=Homo sapiens OX=9606 GN=POLR2E PE=1 SV=1
725	3284	tr|C9J4Z3|C9J4Z3_HUMAN	95.71	38	38	38	16900000	5530000	2	2	5	5		7624	60S ribosomal protein L37a OS=Homo sapiens OX=9606 GN=RPL37A PE=1 SV=1
725	3285	sp|P61513|RL37A_HUMAN	95.71	28	28	28	16900000	5530000	2	2	5	5		10275	60S ribosomal protein L37a OS=Homo sapiens OX=9606 GN=RPL37A PE=1 SV=2
921	1844	sp|O43172|PRP4_HUMAN	95.53	8	8	2	4450000	396000	3	3	4	1		58449	U4/U6 small nuclear ribonucleoprotein Prp4 OS=Homo sapiens OX=9606 GN=PRPF4 PE=1 SV=2
678	2238	tr|E9PJD9|E9PJD9_HUMAN	95.42	36	36	36	5810000	2020000	3	3	4	4	Carbamidomethylation	10127	60S ribosomal protein L27a OS=Homo sapiens OX=9606 GN=RPL27A PE=1 SV=1
678	2239	tr|E9PLL6|E9PLL6_HUMAN	95.42	31	31	31	5810000	2020000	3	3	4	4	Carbamidomethylation	12201	60S ribosomal protein L27a OS=Homo sapiens OX=9606 GN=RPL27A PE=1 SV=1
678	2240	sp|P46776|RL27A_HUMAN	95.42	22	22	22	5810000	2020000	3	3	4	4	Carbamidomethylation	16561	60S ribosomal protein L27a OS=Homo sapiens OX=9606 GN=RPL27A PE=1 SV=2
1155	3204	sp|P53007|TXTP_HUMAN	95.4	8	8	8	7330000	1830000	2	2	2	2		34013	Tricarboxylate transport protein mitochondrial OS=Homo sapiens OX=9606 GN=SLC25A1 PE=1 SV=2
842	1808	sp|Q9UBB9|TFP11_HUMAN	95.34	6	6	3	1740000	274000	4	4	5	2		96820	Tuftelin-interacting protein 11 OS=Homo sapiens OX=9606 GN=TFIP11 PE=1 SV=1
1041	2938	sp|O95218|ZRAB2_HUMAN	95.32	8	8	8	720000	328000	2	2	2	2		37404	Zinc finger Ran-binding domain-containing protein 2 OS=Homo sapiens OX=9606 GN=ZRANB2 PE=1 SV=2
899	2501	sp|O14617|AP3D1_HUMAN	95.22	4	3	3	1860000	277000	4	4	3	3		130158	AP-3 complex subunit delta-1 OS=Homo sapiens OX=9606 GN=AP3D1 PE=1 SV=1
914	1782	sp|P13010|XRCC5_HUMAN	95.11	5	5	4	7330000	3130000	4	4	4	3		82705	X-ray repair cross-complementing protein 5 OS=Homo sapiens OX=9606 GN=XRCC5 PE=1 SV=3
935	1817	tr|C9JZR2|C9JZR2_HUMAN	95	7	6	3	1640000	668000	4	4	3	4	Oxidation (M); Deamidation (NQ)	104848	Catenin delta-1 OS=Homo sapiens OX=9606 GN=CTNND1 PE=1 SV=2
935	1819	sp|O60716|CTND1_HUMAN	95	6	5	3	1640000	668000	4	4	3	4	Oxidation (M); Deamidation (NQ)	108170	Catenin delta-1 OS=Homo sapiens OX=9606 GN=CTNND1 PE=1 SV=1
1178	3773	tr|J3KRE2|J3KRE2_HUMAN	94.97	36	36	36	1430000	1070000	2	2	2	2	Acetylation (Protein N-term)	14814	Rho GDP-dissociation inhibitor 1 OS=Homo sapiens OX=9606 GN=ARHGDIA PE=1 SV=1
1178	3774	tr|J3KTF8|J3KTF8_HUMAN	94.97	24	24	24	1430000	1070000	2	2	2	2	Acetylation (Protein N-term)	21517	Rho GDP-dissociation inhibitor 1 (Fragment) OS=Homo sapiens OX=9606 GN=ARHGDIA PE=1 SV=8
1178	3775	sp|P52565|GDIR1_HUMAN	94.97	23	23	23	1430000	1070000	2	2	2	2	Acetylation (Protein N-term)	23207	Rho GDP-dissociation inhibitor 1 OS=Homo sapiens OX=9606 GN=ARHGDIA PE=1 SV=3
1178	3776	tr|J3QQX2|J3QQX2_HUMAN	94.97	20	20	20	1430000	1070000	2	2	2	2	Acetylation (Protein N-term)	25831	Rho GDP-dissociation inhibitor 1 OS=Homo sapiens OX=9606 GN=ARHGDIA PE=1 SV=1
711	1452	sp|Q13085|ACACA_HUMAN	94.89	3	3	2	1750000	630000	6	6	5	4		265551	Acetyl-CoA carboxylase 1 OS=Homo sapiens OX=9606 GN=ACACA PE=1 SV=2
924	2086	sp|Q9HBE1|PATZ1_HUMAN	94.89	8	7	1	2690000	22600	4	4	5	1	Deamidation (NQ)	74060	POZ- AT hook- and zinc finger-containing protein 1 OS=Homo sapiens OX=9606 GN=PATZ1 PE=1 SV=1
862	3177	tr|A0A087WXM6|A0A087WXM6_HUMAN	94.85	12	12	12	10100000	842000	2	2	4	2	Oxidation (M)	19586	60S ribosomal protein L17 (Fragment) OS=Homo sapiens OX=9606 GN=RPL17 PE=3 SV=1
862	3178	tr|J3QQT2|J3QQT2_HUMAN	94.85	12	12	12	10100000	842000	2	2	4	2	Oxidation (M)	19786	60S ribosomal protein L17 (Fragment) OS=Homo sapiens OX=9606 GN=RPL17 PE=3 SV=1
862	3179	tr|J3KRX5|J3KRX5_HUMAN	94.85	11	11	11	10100000	842000	2	2	4	2	Oxidation (M)	20170	60S ribosomal protein L17 (Fragment) OS=Homo sapiens OX=9606 GN=RPL17 PE=3 SV=1
862	3180	sp|P18621|RL17_HUMAN	94.85	11	11	11	10100000	842000	2	2	4	2	Oxidation (M)	21397	60S ribosomal protein L17 OS=Homo sapiens OX=9606 GN=RPL17 PE=1 SV=3
862	3181	tr|A0A0A6YYL6|A0A0A6YYL6_HUMAN	94.85	9	9	9	10100000	842000	2	2	4	2	Oxidation (M)	26373	Protein RPL17-C18orf32 OS=Homo sapiens OX=9606 GN=RPL17-C18orf32 PE=3 SV=1
862	3783	tr|A0A087WY81|A0A087WY81_HUMAN	94.85	21	21	21	10100000	842000	2	2	4	2	Oxidation (M)	11293	60S ribosomal protein L17 (Fragment) OS=Homo sapiens OX=9606 GN=RPL17 PE=3 SV=6
862	3786	tr|J3KRB3|J3KRB3_HUMAN	94.85	16	16	16	10100000	842000	2	2	4	2	Oxidation (M)	14894	60S ribosomal protein L17 (Fragment) OS=Homo sapiens OX=9606 GN=RPL17 PE=3 SV=3
862	3787	tr|A0A087WWH0|A0A087WWH0_HUMAN	94.85	15	15	15	10100000	842000	2	2	4	2	Oxidation (M)	15214	60S ribosomal protein L17 (Fragment) OS=Homo sapiens OX=9606 GN=RPL17 PE=3 SV=6
862	3789	tr|J3QS96|J3QS96_HUMAN	94.85	14	14	14	10100000	842000	2	2	4	2	Oxidation (M)	15959	60S ribosomal protein L17 (Fragment) OS=Homo sapiens OX=9606 GN=RPL17 PE=3 SV=1
696	1711	sp|Q9Y6M1|IF2B2_HUMAN	94.84	13	9	7	6430000	519000	7	6	7	5	Oxidation (M)	66121	Insulin-like growth factor 2 mRNA-binding protein 2 OS=Homo sapiens OX=9606 GN=IGF2BP2 PE=1 SV=2
696	1712	tr|F8W930|F8W930_HUMAN	94.84	13	9	7	6430000	519000	7	6	7	5	Oxidation (M)	66786	Insulin-like growth factor 2 mRNA-binding protein 2 OS=Homo sapiens OX=9606 GN=IGF2BP2 PE=1 SV=1
789	2881	tr|I3L0H8|I3L0H8_HUMAN	94.83	6	6	6	3180000	1120000	2	2	5	2		50520	ATP-dependent RNA helicase DDX19A OS=Homo sapiens OX=9606 GN=DDX19A PE=1 SV=1
789	2882	sp|Q9NUU7|DD19A_HUMAN	94.83	5	5	5	3180000	1120000	2	2	5	2		53975	ATP-dependent RNA helicase DDX19A OS=Homo sapiens OX=9606 GN=DDX19A PE=1 SV=1
789	2883	sp|Q9UMR2|DD19B_HUMAN	94.83	5	5	5	3180000	1120000	2	2	5	2		53927	ATP-dependent RNA helicase DDX19B OS=Homo sapiens OX=9606 GN=DDX19B PE=1 SV=1
789	2884	tr|F6QDS0|F6QDS0_HUMAN	94.83	5	5	5	3180000	1120000	2	2	5	2		54018	HCG2043426 isoform CRA_b OS=Homo sapiens OX=9606 GN=hCG_2043426 PE=1 SV=1
789	2887	tr|H3BQK0|H3BQK0_HUMAN	94.83	5	5	5	3180000	1120000	2	2	5	2		54500	ATP-dependent RNA helicase DDX19B OS=Homo sapiens OX=9606 GN=DDX19B PE=1 SV=1
772	3777	sp|P61981|1433G_HUMAN	94.8	10	10	10	2320000	784000	2	1	4	3	Oxidation (M)	28303	14-3-3 protein gamma OS=Homo sapiens OX=9606 GN=YWHAG PE=1 SV=2
1284	3772	sp|P61009|SPCS3_HUMAN	94.79	13	13	7	4430000	499000	2	2	3	2	Deamidation (NQ)	20313	Signal peptidase complex subunit 3 OS=Homo sapiens OX=9606 GN=SPCS3 PE=1 SV=1
764	1493	sp|Q5T653|RM02_HUMAN	94.72	18	18	6	4100000	776000	4	4	4	3	Oxidation (M); Deamidation (NQ)	33301	39S ribosomal protein L2 mitochondrial OS=Homo sapiens OX=9606 GN=MRPL2 PE=1 SV=2
1048	2930	sp|Q9UK61|TASOR_HUMAN	94.69	3	3	3	1230000	325000	2	2	2	2		189030	Protein TASOR OS=Homo sapiens OX=9606 GN=FAM208A PE=1 SV=3
1054	2943	sp|P43490|NAMPT_HUMAN	94.52	5	5	5	4220000	1480000	2	2	2	2		55521	Nicotinamide phosphoribosyltransferase OS=Homo sapiens OX=9606 GN=NAMPT PE=1 SV=1
1054	3009	tr|A0A0C4DFS8|A0A0C4DFS8_HUMAN	94.52	7	7	7	4220000	1480000	2	2	2	2		41865	Nicotinamide phosphoribosyltransferase OS=Homo sapiens OX=9606 GN=NAMPT PE=1 SV=1
901	1950	tr|H0YGM0|H0YGM0_HUMAN	94.42	7	7	2	2460000	453000	4	4	5	1		80125	Caseinolytic peptidase B protein homolog (Fragment) OS=Homo sapiens OX=9606 GN=CLPB PE=1 SV=1
901	2259	tr|A0A2U3TZY2|A0A2U3TZY2_HUMAN	94.42	6	6	2	2400000	453000	3	3	4	1		76853	Caseinolytic peptidase B protein homolog OS=Homo sapiens OX=9606 GN=CLPB PE=1 SV=1
901	2260	sp|Q9H078|CLPB_HUMAN	94.42	6	6	2	2400000	453000	3	3	4	1		78729	Caseinolytic peptidase B protein homolog OS=Homo sapiens OX=9606 GN=CLPB PE=1 SV=1
1037	2638	sp|P46109|CRKL_HUMAN	94.27	13	9	13	1420000	663000	3	3	2	4		33777	Crk-like protein OS=Homo sapiens OX=9606 GN=CRKL PE=1 SV=1
979	2980	sp|O95292|VAPB_HUMAN	94.23	12	12	12	966000	179000	2	1	2	3		27228	Vesicle-associated membrane protein-associated protein B/C OS=Homo sapiens OX=9606 GN=VAPB PE=1 SV=3
976	2483	tr|B4DHE8|B4DHE8_HUMAN	94.21	18	18	5	1170000	140000	4	4	5	1		34812	cDNA FLJ56904 highly similar to RNA-binding protein Musashi homolog 2 OS=Homo sapiens OX=9606 GN=MSI2 PE=1 SV=1
976	2484	sp|Q96DH6|MSI2H_HUMAN	94.21	18	18	5	1170000	140000	4	4	5	1		35197	RNA-binding protein Musashi homolog 2 OS=Homo sapiens OX=9606 GN=MSI2 PE=1 SV=1
1397	2666	sp|Q12986|NFX1_HUMAN	94.19	4	1	3	251000	536000	3	3	3	2		124395	Transcriptional repressor NF-X1 OS=Homo sapiens OX=9606 GN=NFX1 PE=1 SV=2
766	2062	sp|Q6P1M0|S27A4_HUMAN	94.16	6	6	4	1670000	238000	3	3	4	3		72064	Long-chain fatty acid transport protein 4 OS=Homo sapiens OX=9606 GN=SLC27A4 PE=1 SV=1
917	2071	sp|O95625|ZBT11_HUMAN	94.04	6	5	2	1530000	294000	5	5	4	2		119384	Zinc finger and BTB domain-containing protein 11 OS=Homo sapiens OX=9606 GN=ZBTB11 PE=1 SV=2
898	1727	sp|P50570|DYN2_HUMAN	93.98	5	4	4	1320000	540000	4	4	4	3		98064	Dynamin-2 OS=Homo sapiens OX=9606 GN=DNM2 PE=1 SV=2
665	2659	sp|O75934|SPF27_HUMAN	93.87	16	16	16	4040000	876000	4	4	7	3		26131	Pre-mRNA-splicing factor SPF27 OS=Homo sapiens OX=9606 GN=BCAS2 PE=1 SV=1
748	2433	sp|Q9Y266|NUDC_HUMAN	93.84	18	15	15	3800000	2040000	6	5	5	5		38243	Nuclear migration protein nudC OS=Homo sapiens OX=9606 GN=NUDC PE=1 SV=1
1230	2668	sp|Q16543|CDC37_HUMAN	93.54	17	4	13	183000	3690000	4	4	1	3	Oxidation (M)	44468	Hsp90 co-chaperone Cdc37 OS=Homo sapiens OX=9606 GN=CDC37 PE=1 SV=1
1218	2961	sp|P55081|MFAP1_HUMAN	93.49	8	8	4	3050000	52600	2	2	2	1		51958	Microfibrillar-associated protein 1 OS=Homo sapiens OX=9606 GN=MFAP1 PE=1 SV=2
970	1949	sp|Q9GZL7|WDR12_HUMAN	93.3	10	10	3	1570000	171000	3	3	5	1		47708	Ribosome biogenesis protein WDR12 OS=Homo sapiens OX=9606 GN=WDR12 PE=1 SV=2
1049	1860	tr|A0A087X0H7|A0A087X0H7_HUMAN	93.25	7	4	5	3860000	300000	5	4	3	3		86358	Phospholipase DDHD1 OS=Homo sapiens OX=9606 GN=DDHD1 PE=1 SV=1
1049	1870	sp|Q8NEL9|DDHD1_HUMAN	93.25	6	3	4	3860000	300000	5	4	3	3		100435	Phospholipase DDHD1 OS=Homo sapiens OX=9606 GN=DDHD1 PE=1 SV=2
989	2304	sp|P61326|MGN_HUMAN	93.24	27	20	20	660000	171000	4	1	3	3	Acetylation (Protein N-term); Deamidation (NQ)	17164	Protein mago nashi homolog OS=Homo sapiens OX=9606 GN=MAGOH PE=1 SV=1
1256	3385	sp|Q96GM8|TOE1_HUMAN	93.15	7	7	4	2620000	83800	2	2	2	1		56548	Target of EGR1 protein 1 OS=Homo sapiens OX=9606 GN=TOE1 PE=1 SV=1
844	1982	tr|Q32Q12|Q32Q12_HUMAN	93.07	11	11	11	1430000	460000	4	3	5	3		32642	Nucleoside diphosphate kinase OS=Homo sapiens OX=9606 GN=NME1-NME2 PE=1 SV=1
844	2064	sp|P22392|NDKB_HUMAN	93.07	21	21	21	1430000	460000	4	3	5	3		17298	Nucleoside diphosphate kinase B OS=Homo sapiens OX=9606 GN=NME2 PE=1 SV=1
731	2124	tr|A0A0G2JLD8|A0A0G2JLD8_HUMAN	92.94	27	27	27	5510000	417000	3	3	8	3	Oxidation (M)	15598	Single-stranded DNA-binding protein mitochondrial (Fragment) OS=Homo sapiens OX=9606 GN=SSBP1 PE=1 SV=1
731	2125	tr|E7EUY5|E7EUY5_HUMAN	92.94	27	27	27	5510000	417000	3	3	8	3	Oxidation (M)	15713	Single-stranded DNA-binding protein mitochondrial (Fragment) OS=Homo sapiens OX=9606 GN=SSBP1 PE=1 SV=1
731	2126	sp|Q04837|SSBP_HUMAN	92.94	24	24	24	5510000	417000	3	3	8	3	Oxidation (M)	17260	Single-stranded DNA-binding protein mitochondrial OS=Homo sapiens OX=9606 GN=SSBP1 PE=1 SV=1
1132	2208	sp|Q99961|SH3G1_HUMAN	92.9	12	12	7	3410000	1620000	3	3	3	2		41490	Endophilin-A2 OS=Homo sapiens OX=9606 GN=SH3GL1 PE=1 SV=1
1120	2796	sp|P60174|TPIS_HUMAN	92.78	15	15	10	461000	264000	3	3	3	2		30791	Triosephosphate isomerase OS=Homo sapiens OX=9606 GN=TPI1 PE=1 SV=3
1120	3791	tr|U3KPZ0|U3KPZ0_HUMAN	92.78	25	25	25	401000	264000	2	2	2	2		12437	Triosephosphate isomerase (Fragment) OS=Homo sapiens OX=9606 GN=TPI1 PE=1 SV=1
977	2494	sp|Q9HAV7|GRPE1_HUMAN	92.51	16	16	11	627000	155000	3	3	3	2		24279	GrpE protein homolog 1 mitochondrial OS=Homo sapiens OX=9606 GN=GRPEL1 PE=1 SV=2
1064	2579	sp|Q9UKN8|TF3C4_HUMAN	92.48	9	7	4	1900000	288000	3	3	2	2		91982	General transcription factor 3C polypeptide 4 OS=Homo sapiens OX=9606 GN=GTF3C4 PE=1 SV=2
1002	2511	tr|D6RCD0|D6RCD0_HUMAN	92.38	16	16	13	1280000	168000	3	3	3	2		28102	Estradiol 17-beta-dehydrogenase 11 OS=Homo sapiens OX=9606 GN=HSD17B11 PE=1 SV=2
1002	2512	sp|Q8NBQ5|DHB11_HUMAN	92.38	14	14	11	1280000	168000	3	3	3	2		32936	Estradiol 17-beta-dehydrogenase 11 OS=Homo sapiens OX=9606 GN=HSD17B11 PE=1 SV=3
824	1651	sp|Q13136|LIPA1_HUMAN	92.25	5	5	2	1260000	169000	5	5	5	2		135778	Liprin-alpha-1 OS=Homo sapiens OX=9606 GN=PPFIA1 PE=1 SV=1
824	1652	tr|A0A2R8Y7R9|A0A2R8Y7R9_HUMAN	92.25	5	5	2	1260000	169000	5	5	5	2		138641	Liprin-alpha-1 (Fragment) OS=Homo sapiens OX=9606 GN=PPFIA1 PE=1 SV=1
723	2357	sp|Q7L2J0|MEPCE_HUMAN	92.17	13	13	8	6580000	1700000	5	5	6	3		74355	7SK snRNA methylphosphate capping enzyme OS=Homo sapiens OX=9606 GN=MEPCE PE=1 SV=1
805	2454	sp|Q5T8P6|RBM26_HUMAN	92.12	5	5	2	1140000	268000	4	4	6	2	Deamidation (NQ)	113597	RNA-binding protein 26 OS=Homo sapiens OX=9606 GN=RBM26 PE=1 SV=3
805	2455	tr|A0A087X0H9|A0A087X0H9_HUMAN	92.12	5	5	2	1140000	268000	4	4	6	2	Deamidation (NQ)	113794	RNA-binding protein 26 OS=Homo sapiens OX=9606 GN=RBM26 PE=1 SV=1
1133	2264	sp|Q9HCD5|NCOA5_HUMAN	91.89	11	11	8	2760000	736000	3	3	3	2		65536	Nuclear receptor coactivator 5 OS=Homo sapiens OX=9606 GN=NCOA5 PE=1 SV=2
926	2428	sp|Q7Z2T5|TRM1L_HUMAN	91.89	6	5	3	1260000	22000	4	4	4	3		81747	TRMT1-like protein OS=Homo sapiens OX=9606 GN=TRMT1L PE=1 SV=2
954	2042	sp|P21796|VDAC1_HUMAN	91.8	18	11	18	1160000	237000	3	3	2	3	Deamidation (NQ)	30773	Voltage-dependent anion-selective channel protein 1 OS=Homo sapiens OX=9606 GN=VDAC1 PE=1 SV=2
1243	3458	tr|A0A0A0MQT4|A0A0A0MQT4_HUMAN	91.76	7	7	4	308000	53300	2	2	2	1		43197	DDB1- and CUL4-associated factor 10 OS=Homo sapiens OX=9606 GN=DCAF10 PE=1 SV=1
1243	3461	sp|Q5QP82|DCA10_HUMAN	91.76	5	5	3	308000	53300	2	2	2	1		60582	DDB1- and CUL4-associated factor 10 OS=Homo sapiens OX=9606 GN=DCAF10 PE=1 SV=1
633	1546	sp|Q14160|SCRIB_HUMAN	91.73	6	3	3	1550000	475000	6	6	6	5	Deamidation (NQ)	174884	Protein scribble homolog OS=Homo sapiens OX=9606 GN=SCRIB PE=1 SV=4
633	1547	tr|A0A0G2JNZ2|A0A0G2JNZ2_HUMAN	91.73	6	3	3	1550000	475000	6	6	6	5	Deamidation (NQ)	174914	Protein scribble homolog OS=Homo sapiens OX=9606 GN=SCRIB PE=1 SV=1
633	1548	tr|A0A0G2JMS7|A0A0G2JMS7_HUMAN	91.73	6	3	4	1550000	475000	6	6	6	5	Deamidation (NQ)	165272	Protein scribble homolog OS=Homo sapiens OX=9606 GN=SCRIB PE=1 SV=1
633	1550	tr|A0A0G2JPP5|A0A0G2JPP5_HUMAN	91.73	6	3	3	1550000	475000	6	6	6	5	Deamidation (NQ)	177723	Protein scribble homolog OS=Homo sapiens OX=9606 GN=SCRIB PE=1 SV=1
1060	3000	sp|Q9NVN8|GNL3L_HUMAN	91.56	4	4	4	1300000	234000	3	3	3	2		65573	Guanine nucleotide-binding protein-like 3-like protein OS=Homo sapiens OX=9606 GN=GNL3L PE=1 SV=1
998	1706	tr|V9GY48|V9GY48_HUMAN	91.44	16	7	12	56600	248000	4	4	2	3		45231	Uncharacterized protein (Fragment) OS=Homo sapiens OX=9606 PE=4 SV=1
998	1707	sp|Q8N5A5|ZGPAT_HUMAN	91.44	13	5	9	56600	248000	4	4	2	3		57359	Zinc finger CCCH-type with G patch domain-containing protein OS=Homo sapiens OX=9606 GN=ZGPAT PE=1 SV=3
927	3884	tr|H0YAG5|H0YAG5_HUMAN	91.35	19	19	19	12300000	751000	2	2	5	5	Oxidation (M)	12508	28S ribosomal protein S18c mitochondrial (Fragment) OS=Homo sapiens OX=9606 GN=MRPS18C PE=1 SV=1
927	3885	tr|D6RCM2|D6RCM2_HUMAN	91.35	18	18	18	12300000	751000	2	2	5	5	Oxidation (M)	12592	28S ribosomal protein S18c mitochondrial OS=Homo sapiens OX=9606 GN=MRPS18C PE=1 SV=1
927	3886	sp|Q9Y3D5|RT18C_HUMAN	91.35	15	15	15	12300000	751000	2	2	5	5	Oxidation (M)	15850	28S ribosomal protein S18c mitochondrial OS=Homo sapiens OX=9606 GN=MRPS18C PE=1 SV=1
966	4569	tr|H0Y8D1|H0Y8D1_HUMAN	91.27	14	14	9	570000		3	1	3	2		15422	Trypsin-1 (Fragment) OS=Homo sapiens OX=9606 GN=PRSS1 PE=1 SV=1
966	4570	sp|P07477|TRY1_HUMAN	91.27	8	8	5	570000		3	1	3	2		26558	Trypsin-1 OS=Homo sapiens OX=9606 GN=PRSS1 PE=1 SV=1
966	4572	tr|E7EQ64|E7EQ64_HUMAN	91.27	8	8	5	570000		3	1	3	2		28123	Trypsin-1 OS=Homo sapiens OX=9606 GN=PRSS1 PE=1 SV=1
966	5411	tr|A0A0J9YYC8|A0A0J9YYC8_HUMAN	91.27	8	8	5	570000		3	1	3	2		26428	Trypsin-2 OS=Homo sapiens OX=9606 GN=PRSS2 PE=1 SV=1
966	5499	sp|Q8NHM4|TRY6_HUMAN	91.27	8	8	5	570000		3	1	3	2		26537	Putative trypsin-6 OS=Homo sapiens OX=9606 GN=PRSS3P2 PE=5 SV=2
966	5980	tr|A6XMV8|A6XMV8_HUMAN	91.27	8	8	5	570000		3	1	3	2		26670	Protease serine 2 preproprotein OS=Homo sapiens OX=9606 GN=PRSS2 PE=1 SV=1
966	5981	sp|P07478|TRY2_HUMAN	91.27	8	8	5	570000		3	1	3	2		26488	Trypsin-2 OS=Homo sapiens OX=9606 GN=PRSS2 PE=1 SV=1
966	5982	tr|A6XMV9|A6XMV9_HUMAN	91.27	8	8	5	570000		3	1	3	2		28004	Protease serine 2 preproprotein OS=Homo sapiens OX=9606 GN=PRSS2 PE=1 SV=1
1135	2458	tr|A6NHN7|A6NHN7_HUMAN	91.27	3	3	1	644000		3	2	4	1		141789	Zinc finger MYM-type protein 3 OS=Homo sapiens OX=9606 GN=ZMYM3 PE=1 SV=1
1135	2459	sp|Q14202|ZMYM3_HUMAN	91.27	3	3	1	644000		3	2	4	1		152379	Zinc finger MYM-type protein 3 OS=Homo sapiens OX=9606 GN=ZMYM3 PE=1 SV=2
1135	2460	tr|A6NHB5|A6NHB5_HUMAN	91.27	3	3	1	644000		3	2	4	1		152606	Zinc finger MYM-type protein 3 OS=Homo sapiens OX=9606 GN=ZMYM3 PE=1 SV=1
1198	2916	sp|O60684|IMA7_HUMAN	91.24	5	5	0	4130000		2	1	3	0	Deamidation (NQ)	60030	Importin subunit alpha-7 OS=Homo sapiens OX=9606 GN=KPNA6 PE=1 SV=1
895	2245	sp|Q69YN4|VIR_HUMAN	91.18	3	3	2	1260000	246000	4	4	4	3		202023	Protein virilizer homolog OS=Homo sapiens OX=9606 GN=VIRMA PE=1 SV=2
1594	3344	sp|O75616|ERAL1_HUMAN	91.08	7	4	3	118000	30500	2	2	1	1		48350	GTPase Era mitochondrial OS=Homo sapiens OX=9606 GN=ERAL1 PE=1 SV=2
1321	3317	sp|Q13895|BYST_HUMAN	90.96	5	5	3	965000	132000	2	2	2	1		49601	Bystin OS=Homo sapiens OX=9606 GN=BYSL PE=1 SV=3
983	1953	tr|G5EA31|G5EA31_HUMAN	90.89	4	4	1	1460000	105000	3	3	4	1		111985	Protein transport protein Sec24C OS=Homo sapiens OX=9606 GN=SEC24C PE=1 SV=1
983	1954	sp|P53992|SC24C_HUMAN	90.89	4	4	1	1460000	105000	3	3	4	1		118325	Protein transport protein Sec24C OS=Homo sapiens OX=9606 GN=SEC24C PE=1 SV=3
981	3923	sp|Q9Y3U8|RL36_HUMAN	90.89	21	21	19	1970000	631000	3	3	3	3	Oxidation (M)	12254	60S ribosomal protein L36 OS=Homo sapiens OX=9606 GN=RPL36 PE=1 SV=3
585	2399	sp|O60306|AQR_HUMAN	90.82	4	4	3	1670000	344000	5	5	9	4	Deamidation (NQ)	171294	RNA helicase aquarius OS=Homo sapiens OX=9606 GN=AQR PE=1 SV=4
1419	3212	tr|A8MYK1|A8MYK1_HUMAN	90.69	15	15	0	13500000		2	2	2	0		21842	39S ribosomal protein L23 mitochondrial OS=Homo sapiens OX=9606 GN=MRPL23 PE=1 SV=1
1419	3267	tr|A8MVT4|A8MVT4_HUMAN	90.69	17	17	0	13500000		2	2	2	0		18818	39S ribosomal protein L23 mitochondrial OS=Homo sapiens OX=9606 GN=MRPL23 PE=1 SV=1
1419	4052	tr|H7C2P7|H7C2P7_HUMAN	90.69	24	24	0	13500000		2	2	2	0		13788	39S ribosomal protein L23 mitochondrial (Fragment) OS=Homo sapiens OX=9606 GN=MRPL23 PE=1 SV=1
1419	4053	sp|Q16540|RM23_HUMAN	90.69	18	18	0	13500000		2	2	2	0		17781	39S ribosomal protein L23 mitochondrial OS=Homo sapiens OX=9606 GN=MRPL23 PE=1 SV=1
1419	4054	tr|A6NJD9|A6NJD9_HUMAN	90.69	17	17	0	13500000		2	2	2	0		18530	39S ribosomal protein L23 mitochondrial OS=Homo sapiens OX=9606 GN=MRPL23 PE=1 SV=1
861	2973	tr|A0A0U1RRM1|A0A0U1RRM1_HUMAN	90.66	4	4	4	782000	253000	2	1	4	2		63462	Transcriptional repressor p66-beta OS=Homo sapiens OX=9606 GN=GATAD2B PE=1 SV=1
861	2974	sp|Q8WXI9|P66B_HUMAN	90.66	4	4	4	782000	253000	2	1	4	2		65261	Transcriptional repressor p66-beta OS=Homo sapiens OX=9606 GN=GATAD2B PE=1 SV=1
861	3169	tr|A0A0U1RR30|A0A0U1RR30_HUMAN	90.66	9	9	9	782000	253000	2	1	4	2		28792	Transcriptional repressor p66-beta (Fragment) OS=Homo sapiens OX=9606 GN=GATAD2B PE=1 SV=1
1348	2408	sp|P19784|CSK22_HUMAN	90.55	10	10	3	3870000	948000	3	2	3	1		41213	Casein kinase II subunit alpha' OS=Homo sapiens OX=9606 GN=CSNK2A2 PE=1 SV=1
893	1759	sp|Q9HCK8|CHD8_HUMAN	90.54	3	1	2	489000	521000	4	4	2	3		290518	Chromodomain-helicase-DNA-binding protein 8 OS=Homo sapiens OX=9606 GN=CHD8 PE=1 SV=5
978	2652	tr|A0A0C4DG33|A0A0C4DG33_HUMAN	90.32	3	3	2	476000	146000	4	3	5	3		136585	Peroxisome biogenesis factor 1 isoform CRA_c OS=Homo sapiens OX=9606 GN=PEX1 PE=1 SV=1
978	2653	sp|O43933|PEX1_HUMAN	90.32	2	2	2	476000	146000	4	3	5	3		142867	Peroxisome biogenesis factor 1 OS=Homo sapiens OX=9606 GN=PEX1 PE=1 SV=1
990	2403	sp|P45954|ACDSB_HUMAN	90.3	8	8	5	1970000	578000	3	3	3	2		47485	Short/branched chain specific acyl-CoA dehydrogenase mitochondrial OS=Homo sapiens OX=9606 GN=ACADSB PE=1 SV=1
1092	2307	tr|A0A087X140|A0A087X140_HUMAN	90.25	12	12	12	807000	402000	4	4	3	3		38769	COBW domain-containing protein 1 OS=Homo sapiens OX=9606 GN=CBWD1 PE=1 SV=1
1092	2308	sp|Q9BRT8|CBWD1_HUMAN	90.25	11	11	10	807000	402000	4	4	3	3		44068	COBW domain-containing protein 1 OS=Homo sapiens OX=9606 GN=CBWD1 PE=2 SV=1
1092	2346	tr|C9J3G2|C9J3G2_HUMAN	90.25	11	11	11	807000	402000	4	4	3	3		41981	COBW domain-containing protein 2 OS=Homo sapiens OX=9606 GN=CBWD2 PE=1 SV=2
1092	2347	sp|Q8IUF1|CBWD2_HUMAN	90.25	11	11	10	807000	402000	4	4	3	3		44034	COBW domain-containing protein 2 OS=Homo sapiens OX=9606 GN=CBWD2 PE=2 SV=1
1265	2614	sp|Q96J02|ITCH_HUMAN	90.06	7	3	5	510000	206000	4	4	1	3	Deamidation (NQ)	102803	E3 ubiquitin-protein ligase Itchy homolog OS=Homo sapiens OX=9606 GN=ITCH PE=1 SV=2
818	1565	tr|A0A1B0GVU9|A0A1B0GVU9_HUMAN	90.06	6	6	5	2320000	592000	4	4	4	3		83783	Glutamine--tRNA ligase (Fragment) OS=Homo sapiens OX=9606 GN=QARS PE=1 SV=1
818	1566	sp|P47897|SYQ_HUMAN	90.06	6	6	4	2320000	592000	4	4	4	3		87799	Glutamine--tRNA ligase OS=Homo sapiens OX=9606 GN=QARS PE=1 SV=1
1007	3914	sp|Q9NVS2|RT18A_HUMAN	90.05	11	11	6	9970000	1870000	3	3	4	1		22184	39S ribosomal protein S18a mitochondrial OS=Homo sapiens OX=9606 GN=MRPS18A PE=1 SV=1
1015	2633	sp|Q8NBS9|TXND5_HUMAN	89.93	6	4	6	1070000	255000	3	3	2	3		47629	Thioredoxin domain-containing protein 5 OS=Homo sapiens OX=9606 GN=TXNDC5 PE=1 SV=2
767	3961	sp|P62917|RL8_HUMAN	89.84	16	16	10	4160000	638000	3	3	5	2	Oxidation (M); Deamidation (NQ)	28025	60S ribosomal protein L8 OS=Homo sapiens OX=9606 GN=RPL8 PE=1 SV=2
746	2321	sp|Q7L5D6|GET4_HUMAN	89.78	12	12	12	1650000	496000	3	3	6	3	Acetylation (Protein N-term); Oxidation (M)	36504	Golgi to ER traffic protein 4 homolog OS=Homo sapiens OX=9606 GN=GET4 PE=1 SV=1
1407	2831	tr|F6T1Q0|F6T1Q0_HUMAN	89.78	12	10	5	1070000	161000	3	3	2	2		52175	2' 5'-phosphodiesterase 12 OS=Homo sapiens OX=9606 GN=PDE12 PE=1 SV=1
1407	2832	sp|Q6L8Q7|PDE12_HUMAN	89.78	10	8	4	1070000	161000	3	3	2	2		67352	2' 5'-phosphodiesterase 12 OS=Homo sapiens OX=9606 GN=PDE12 PE=1 SV=2
807	3054	sp|Q96S59|RANB9_HUMAN	89.75	4	4	4	2090000	415000	2	2	4	2		77847	Ran-binding protein 9 OS=Homo sapiens OX=9606 GN=RANBP9 PE=1 SV=1
1003	2622	sp|Q9UBK9|UXT_HUMAN	89.71	21	15	21	1710000	466000	3	3	2	3		18246	Protein UXT OS=Homo sapiens OX=9606 GN=UXT PE=1 SV=1
774	2424	sp|P48047|ATPO_HUMAN	89.68	15	15	10	5900000	1510000	3	3	4	3	Oxidation (M)	23277	ATP synthase subunit O mitochondrial OS=Homo sapiens OX=9606 GN=ATP5PO PE=1 SV=1
1154	2414	tr|F5GZS6|F5GZS6_HUMAN	89.58	7	5	4	898000	477000	3	3	3	2		64873	4F2 cell-surface antigen heavy chain OS=Homo sapiens OX=9606 GN=SLC3A2 PE=1 SV=1
1154	2415	sp|P08195|4F2_HUMAN	89.58	6	5	4	898000	477000	3	3	3	2		67994	4F2 cell-surface antigen heavy chain OS=Homo sapiens OX=9606 GN=SLC3A2 PE=1 SV=3
1154	2416	tr|J3KPF3|J3KPF3_HUMAN	89.58	6	5	4	898000	477000	3	3	3	2		68101	4F2 cell-surface antigen heavy chain OS=Homo sapiens OX=9606 GN=SLC3A2 PE=1 SV=1
1236	2503	tr|A0A3B3ISR7|A0A3B3ISR7_HUMAN	89.57	7	7	0	959000		4	4	4	0		77799	RNA helicase OS=Homo sapiens OX=9606 GN=DDX10 PE=1 SV=1
1236	2504	tr|E9PIF2|E9PIF2_HUMAN	89.57	6	6	0	959000		4	4	4	0		96455	RNA helicase OS=Homo sapiens OX=9606 GN=DDX10 PE=1 SV=1
1236	2505	sp|Q13206|DDX10_HUMAN	89.57	6	6	0	959000		4	4	4	0		100888	Probable ATP-dependent RNA helicase DDX10 OS=Homo sapiens OX=9606 GN=DDX10 PE=1 SV=2
874	2141	tr|C9JPM4|C9JPM4_HUMAN	89.52	23	23	23	1730000	579000	3	2	3	3		14553	ADP-ribosylation factor 4 (Fragment) OS=Homo sapiens OX=9606 GN=ARF4 PE=1 SV=1
874	2144	sp|P18085|ARF4_HUMAN	89.52	16	16	16	1730000	579000	3	2	3	3		20511	ADP-ribosylation factor 4 OS=Homo sapiens OX=9606 GN=ARF4 PE=1 SV=3
1020	1737	tr|A8MQ02|A8MQ02_HUMAN	89.32	3	3	2	1380000	186000	4	4	4	2		201804	Afadin OS=Homo sapiens OX=9606 GN=AFDN PE=1 SV=2
1020	1738	sp|P55196|AFAD_HUMAN	89.32	3	3	2	1380000	186000	4	4	4	2		206803	Afadin OS=Homo sapiens OX=9606 GN=AFDN PE=1 SV=3
1020	1739	tr|J3KN01|J3KN01_HUMAN	89.32	3	3	2	1380000	186000	4	4	4	2		207616	Afadin OS=Homo sapiens OX=9606 GN=AFDN PE=1 SV=1
1020	1818	tr|Q5TIG5|Q5TIG5_HUMAN	89.32	3	3	1	994000	97400	3	3	3	1		189153	Afadin OS=Homo sapiens OX=9606 GN=AFDN PE=1 SV=1
1176	2574	sp|P19404|NDUV2_HUMAN	89.31	14	14	5	1070000	224000	3	3	3	1		27392	NADH dehydrogenase [ubiquinone] flavoprotein 2 mitochondrial OS=Homo sapiens OX=9606 GN=NDUFV2 PE=1 SV=2
1176	2575	tr|E7EPT4|E7EPT4_HUMAN	89.31	13	13	5	1070000	224000	3	3	3	1		27907	NADH dehydrogenase [ubiquinone] flavoprotein 2 mitochondrial OS=Homo sapiens OX=9606 GN=NDUFV2 PE=1 SV=1
1106	3326	sp|P78362|SRPK2_HUMAN	89.08	3	3	3	1750000	537000	2	2	2	2		77527	SRSF protein kinase 2 OS=Homo sapiens OX=9606 GN=SRPK2 PE=1 SV=3
1106	3451	tr|H7C5L6|H7C5L6_HUMAN	89.08	8	8	8	1750000	537000	2	2	2	2		33349	SRSF protein kinase 2 (Fragment) OS=Homo sapiens OX=9606 GN=SRPK2 PE=1 SV=1
889	1693	sp|O95470|SGPL1_HUMAN	89.02	8	8	6	5290000	1290000	4	4	5	3	Oxidation (M)	63524	Sphingosine-1-phosphate lyase 1 OS=Homo sapiens OX=9606 GN=SGPL1 PE=1 SV=3
928	1732	sp|O75131|CPNE3_HUMAN	89.01	8	6	6	6730000	1640000	5	5	5	3	Carbamidomethylation	60131	Copine-3 OS=Homo sapiens OX=9606 GN=CPNE3 PE=1 SV=1
1001	2509	sp|O75717|WDHD1_HUMAN	88.85	4	3	3	1060000	213000	4	4	3	3		125967	WD repeat and HMG-box DNA-binding protein 1 OS=Homo sapiens OX=9606 GN=WDHD1 PE=1 SV=1
1239	3107	sp|Q9ULR0|ISY1_HUMAN	88.68	9	9	5	1530000	189000	2	2	3	1		32992	Pre-mRNA-splicing factor ISY1 homolog OS=Homo sapiens OX=9606 GN=ISY1 PE=1 SV=3
937	2526	sp|Q9BXS5|AP1M1_HUMAN	88.49	11	11	2	2520000	128000	4	4	5	1	Acetylation (Protein N-term)	48587	AP-1 complex subunit mu-1 OS=Homo sapiens OX=9606 GN=AP1M1 PE=1 SV=3
937	2536	tr|E7ENJ6|E7ENJ6_HUMAN	88.49	9	9	3	1480000	128000	3	3	4	1	Acetylation (Protein N-term)	42636	AP-1 complex subunit mu-1 OS=Homo sapiens OX=9606 GN=AP1M1 PE=1 SV=1
795	1826	tr|Q5T3Q7|Q5T3Q7_HUMAN	88.44	3	3	1	5560000	357000	5	5	5	3	Deamidation (NQ)	233274	HEAT repeat-containing protein 1 OS=Homo sapiens OX=9606 GN=HEATR1 PE=1 SV=1
795	1827	sp|Q9H583|HEAT1_HUMAN	88.44	3	3	1	5560000	357000	5	5	5	3	Deamidation (NQ)	242368	HEAT repeat-containing protein 1 OS=Homo sapiens OX=9606 GN=HEATR1 PE=1 SV=3
1004	2639	sp|P11908|PRPS2_HUMAN	88.27	15	5	15	1180000	1070000	3	2	2	3	Carbamidomethylation	34769	Ribose-phosphate pyrophosphokinase 2 OS=Homo sapiens OX=9606 GN=PRPS2 PE=1 SV=2
780	2449	sp|P52732|KIF11_HUMAN	88.26	4	4	3	1510000	548000	4	4	9	3		119159	Kinesin-like protein KIF11 OS=Homo sapiens OX=9606 GN=KIF11 PE=1 SV=2
946	2362	sp|Q01813|PFKAP_HUMAN	88.1	8	8	2	936000	165000	4	3	6	1	Oxidation (M)	85596	ATP-dependent 6-phosphofructokinase platelet type OS=Homo sapiens OX=9606 GN=PFKP PE=1 SV=2
1502	3313	sp|Q9BRX2|PELO_HUMAN	88.06	6	6	0	133000		2	2	3	0		43359	Protein pelota homolog OS=Homo sapiens OX=9606 GN=PELO PE=1 SV=2
1094	2442	sp|O95104|SFR15_HUMAN	87.99	3	2	3	1100000	409000	3	2	2	3		125869	Splicing factor arginine/serine-rich 15 OS=Homo sapiens OX=9606 GN=SCAF4 PE=1 SV=3
843	1972	sp|P48444|COPD_HUMAN	87.92	6	6	6	1810000	542000	3	3	3	3		57210	Coatomer subunit delta OS=Homo sapiens OX=9606 GN=ARCN1 PE=1 SV=1
843	1973	tr|B0YIW6|B0YIW6_HUMAN	87.92	6	6	6	1810000	542000	3	3	3	3		61626	Archain 1 isoform CRA_a OS=Homo sapiens OX=9606 GN=ARCN1 PE=1 SV=1
900	1744	sp|P06737|PYGL_HUMAN	87.84	5	3	3	652000	303000	4	4	4	2		97149	Glycogen phosphorylase liver form OS=Homo sapiens OX=9606 GN=PYGL PE=1 SV=4
900	1745	tr|E9PK47|E9PK47_HUMAN	87.84	5	4	3	652000	303000	4	4	4	2		94070	Alpha-1 4 glucan phosphorylase OS=Homo sapiens OX=9606 GN=PYGL PE=1 SV=1
1096	2548	sp|P43686|PRS6B_HUMAN	87.79	10	8	5	603000	226000	4	4	3	2	Acetylation (Protein N-term); Oxidation (M)	47366	26S proteasome regulatory subunit 6B OS=Homo sapiens OX=9606 GN=PSMC4 PE=1 SV=2
1564	4802	tr|M0R3F4|M0R3F4_HUMAN	87.74	13	13	13	309000	85500	1	1	1	1		19637	BRISC and BRCA1-A complex member 1 (Fragment) OS=Homo sapiens OX=9606 GN=BABAM1 PE=1 SV=1
1564	4803	tr|M0R2A4|M0R2A4_HUMAN	87.74	12	12	12	309000	85500	1	1	1	1		20904	BRISC and BRCA1-A complex member 1 (Fragment) OS=Homo sapiens OX=9606 GN=BABAM1 PE=1 SV=1
1564	4804	tr|M0R2K3|M0R2K3_HUMAN	87.74	12	12	12	309000	85500	1	1	1	1		21778	BRISC and BRCA1-A complex member 1 (Fragment) OS=Homo sapiens OX=9606 GN=BABAM1 PE=1 SV=1
1564	4805	tr|M0R193|M0R193_HUMAN	87.74	11	11	11	309000	85500	1	1	1	1		23699	BRISC and BRCA1-A complex member 1 (Fragment) OS=Homo sapiens OX=9606 GN=BABAM1 PE=1 SV=1
1564	4806	tr|M0R0I0|M0R0I0_HUMAN	87.74	10	10	10	309000	85500	1	1	1	1		24626	BRISC and BRCA1-A complex member 1 (Fragment) OS=Homo sapiens OX=9606 GN=BABAM1 PE=1 SV=1
1564	4807	tr|M0R2I2|M0R2I2_HUMAN	87.74	10	10	10	309000	85500	1	1	1	1		25726	BRISC and BRCA1-A complex member 1 (Fragment) OS=Homo sapiens OX=9606 GN=BABAM1 PE=1 SV=1
1564	4808	tr|J3KQS6|J3KQS6_HUMAN	87.74	9	9	9	309000	85500	1	1	1	1		28164	BRISC and BRCA1-A complex member 1 OS=Homo sapiens OX=9606 GN=BABAM1 PE=1 SV=2
1564	4809	sp|Q9NWV8|BABA1_HUMAN	87.74	7	7	7	309000	85500	1	1	1	1		36560	BRISC and BRCA1-A complex member 1 OS=Homo sapiens OX=9606 GN=BABAM1 PE=1 SV=1
1564	5085	tr|M0QXG9|M0QXG9_HUMAN	87.74	21	21	21	309000	85500	1	1	1	1		11545	BRISC and BRCA1-A complex member 1 OS=Homo sapiens OX=9606 GN=BABAM1 PE=1 SV=2
1377	3847	sp|P47985|UCRI_HUMAN	87.34	10	10	5	1500000	173000	2	2	2	1		29668	Cytochrome b-c1 complex subunit Rieske mitochondrial OS=Homo sapiens OX=9606 GN=UQCRFS1 PE=1 SV=2
1036	2627	sp|Q9NW13|RBM28_HUMAN	87.33	4	4	3	1220000	42100	3	3	3	2		85738	RNA-binding protein 28 OS=Homo sapiens OX=9606 GN=RBM28 PE=1 SV=3
1167	3854	sp|Q9P0L0|VAPA_HUMAN	87.3	11	11	5	74200		2	1	2	2		27893	Vesicle-associated membrane protein-associated protein A OS=Homo sapiens OX=9606 GN=VAPA PE=1 SV=3
804	2149	sp|P49674|KC1E_HUMAN	87.25	11	11	6	654000	71100	4	2	4	3		47315	Casein kinase I isoform epsilon OS=Homo sapiens OX=9606 GN=CSNK1E PE=1 SV=1
1252	2900	sp|Q8IUF8|RIOX2_HUMAN	87.24	8	8	6	941000	241000	3	3	3	2		52800	Ribosomal oxygenase 2 OS=Homo sapiens OX=9606 GN=RIOX2 PE=1 SV=1
905	1710	sp|P35606|COPB2_HUMAN	87.24	7	3	6	811000	491000	5	5	2	4		102487	Coatomer subunit beta' OS=Homo sapiens OX=9606 GN=COPB2 PE=1 SV=2
853	3576	sp|P35637|FUS_HUMAN	87.19	5	3	5	3910000	1300000	3	3	2	4	Oxidation (M)	53426	RNA-binding protein FUS OS=Homo sapiens OX=9606 GN=FUS PE=1 SV=1
853	3577	tr|H3BPE7|H3BPE7_HUMAN	87.19	5	3	5	3910000	1300000	3	3	2	4	Oxidation (M)	53497	RNA-binding protein FUS OS=Homo sapiens OX=9606 GN=FUS PE=1 SV=1
1376	3804	sp|Q9UHV9|PFD2_HUMAN	87.18	17	17	8	9070000	1530000	2	2	2	1		16648	Prefoldin subunit 2 OS=Homo sapiens OX=9606 GN=PFDN2 PE=1 SV=1
992	2534	sp|P61204|ARF3_HUMAN	87.09	20	12	20	1720000	471000	3	2	2	3		20601	ADP-ribosylation factor 3 OS=Homo sapiens OX=9606 GN=ARF3 PE=1 SV=2
992	2535	sp|P84077|ARF1_HUMAN	87.09	20	12	20	1720000	471000	3	2	2	3		20697	ADP-ribosylation factor 1 OS=Homo sapiens OX=9606 GN=ARF1 PE=1 SV=2
1293	2893	tr|J3KNP2|J3KNP2_HUMAN	87.08	5	5	2	2250000	563000	3	3	3	1		77099	Transducin beta-like protein 3 (Fragment) OS=Homo sapiens OX=9606 GN=TBL3 PE=1 SV=1
1293	2896	sp|Q12788|TBL3_HUMAN	87.08	5	5	1	2250000	563000	3	3	3	1		89035	Transducin beta-like protein 3 OS=Homo sapiens OX=9606 GN=TBL3 PE=1 SV=2
1481	3409	sp|Q8N6R0|EFNMT_HUMAN	87.03	4	4	0	536000		2	2	4	0		78768	eEF1A lysine and N-terminal methyltransferase OS=Homo sapiens OX=9606 GN=EEF1AKNMT PE=1 SV=1
980	3537	sp|Q8TED0|UTP15_HUMAN	86.92	5	5	5	3440000	412000	2	2	3	2		58415	U3 small nucleolar RNA-associated protein 15 homolog OS=Homo sapiens OX=9606 GN=UTP15 PE=1 SV=3
980	3538	tr|H0Y8P4|H0Y8P4_HUMAN	86.92	5	5	5	3440000	412000	2	2	3	2		61440	U3 small nucleolar RNA-associated protein 15 homolog (Fragment) OS=Homo sapiens OX=9606 GN=UTP15 PE=1 SV=1
1322	3335	sp|P10606|COX5B_HUMAN	86.65	23	23	14	1360000	298000	2	2	2	1		13696	Cytochrome c oxidase subunit 5B mitochondrial OS=Homo sapiens OX=9606 GN=COX5B PE=1 SV=2
1313	2513	sp|Q15008|PSMD6_HUMAN	86.63	10	10	3	1630000	32100	3	3	3	1		45531	26S proteasome non-ATPase regulatory subunit 6 OS=Homo sapiens OX=9606 GN=PSMD6 PE=1 SV=1
749	3151	sp|Q04917|1433F_HUMAN	86.59	10	10	10	0	0	2	1	4	3	Oxidation (M)	28219	14-3-3 protein eta OS=Homo sapiens OX=9606 GN=YWHAH PE=1 SV=4
1022	2280	sp|A6NHR9|SMHD1_HUMAN	86.48	3	3	2	5840000	361000	5	5	4	3		226372	Structural maintenance of chromosomes flexible hinge domain-containing protein 1 OS=Homo sapiens OX=9606 GN=SMCHD1 PE=1 SV=2
1378	3882	sp|Q8TCC3|RM30_HUMAN	86.47	13	13	7	1620000	374000	2	2	2	1		18546	39S ribosomal protein L30 mitochondrial OS=Homo sapiens OX=9606 GN=MRPL30 PE=1 SV=1
1162	3539	sp|P62304|RUXE_HUMAN	86.31	25	25	25	19900000	6370000	2	2	2	2		10804	Small nuclear ribonucleoprotein E OS=Homo sapiens OX=9606 GN=SNRPE PE=1 SV=1
1351	2750	tr|C9JYM0|C9JYM0_HUMAN	85.86	24	24	11	2100000	387000	3	3	3	1		15324	Ribonuclease P protein subunit p20 (Fragment) OS=Homo sapiens OX=9606 GN=POP7 PE=1 SV=1
1351	2751	sp|O75817|POP7_HUMAN	85.86	24	24	11	2100000	387000	3	3	3	1		15651	Ribonuclease P protein subunit p20 OS=Homo sapiens OX=9606 GN=POP7 PE=1 SV=2
1365	4026	sp|Q9Y294|ASF1A_HUMAN	85.81	13	13	7	886000	128000	2	2	2	1		22969	Histone chaperone ASF1A OS=Homo sapiens OX=9606 GN=ASF1A PE=1 SV=1
1247	2623	sp|P37108|SRP14_HUMAN	85.8	26	26	16	2140000	391000	3	3	4	2		14570	Signal recognition particle 14 kDa protein OS=Homo sapiens OX=9606 GN=SRP14 PE=1 SV=2
1124	3414	sp|Q13033|STRN3_HUMAN	85.74	3	3	3	1030000	321000	2	2	2	2		87209	Striatin-3 OS=Homo sapiens OX=9606 GN=STRN3 PE=1 SV=3
1295	3011	tr|A0A1W2PRV5|A0A1W2PRV5_HUMAN	85.7	10	3	10	329000	375000	2	2	1	2		30415	Survival motor neuron protein OS=Homo sapiens OX=9606 GN=SMN2 PE=1 SV=1
1295	3012	tr|E7EQZ4|E7EQZ4_HUMAN	85.7	9	3	9	329000	375000	2	2	1	2		31690	Survival motor neuron protein OS=Homo sapiens OX=9606 GN=SMN1 PE=1 SV=1
1295	3013	sp|Q16637|SMN_HUMAN	85.7	9	3	9	329000	375000	2	2	1	2		31849	Survival motor neuron protein OS=Homo sapiens OX=9606 GN=SMN1 PE=1 SV=1
1295	3321	tr|B4DP61|B4DP61_HUMAN	85.7	12	4	12	329000	375000	2	2	1	2		24380	cDNA FLJ60754 moderately similar to Survival motor neuron protein OS=Homo sapiens OX=9606 GN=SMN1 PE=1 SV=1
1105	3325	sp|P14923|PLAK_HUMAN	85.6	4	4	4	1000000	179000	2	2	2	2	Oxidation (M)	81745	Junction plakoglobin OS=Homo sapiens OX=9606 GN=JUP PE=1 SV=3
1104	3271	sp|O00178|GTPB1_HUMAN	85.6	6	4	4	999000	311000	3	3	3	2		72454	GTP-binding protein 1 OS=Homo sapiens OX=9606 GN=GTPBP1 PE=1 SV=3
1087	2977	sp|Q53F19|NCBP3_HUMAN	85.44	4	4	4	955000	341000	2	2	2	2		70593	Nuclear cap-binding protein subunit 3 OS=Homo sapiens OX=9606 GN=NCBP3 PE=1 SV=2
1170	4036	tr|J3QRG6|J3QRG6_HUMAN	85.42	22	22	12	1830000	659000	2	2	3	1	Deamidation (NQ)	14968	Cyclin-dependent kinase inhibitor 2A OS=Homo sapiens OX=9606 GN=CDKN2A PE=1 SV=1
1170	4037	sp|P42771|CDN2A_HUMAN	85.42	19	19	11	1830000	659000	2	2	3	1	Deamidation (NQ)	16533	Cyclin-dependent kinase inhibitor 2A OS=Homo sapiens OX=9606 GN=CDKN2A PE=1 SV=2
1363	3943	tr|C9JYQ9|C9JYQ9_HUMAN	85.27	22	22	22	7230000	2950000	2	2	2	2		14478	60S ribosomal protein L22-like 1 OS=Homo sapiens OX=9606 GN=RPL22L1 PE=1 SV=1
1363	3944	sp|Q6P5R6|RL22L_HUMAN	85.27	22	22	22	7230000	2950000	2	2	2	2		14607	60S ribosomal protein L22-like 1 OS=Homo sapiens OX=9606 GN=RPL22L1 PE=1 SV=2
1363	3945	tr|H0Y8C2|H0Y8C2_HUMAN	85.27	19	19	19	7230000	2950000	2	2	2	2		16900	60S ribosomal protein L22-like 1 (Fragment) OS=Homo sapiens OX=9606 GN=RPL22L1 PE=1 SV=1
1200	2393	tr|A0A0A0MRM9|A0A0A0MRM9_HUMAN	85.27	7	6	3	1630000	135000	5	5	5	2	Deamidation (NQ)	74663	Nucleolar and coiled-body phosphoprotein 1 (Fragment) OS=Homo sapiens OX=9606 GN=NOLC1 PE=1 SV=1
1200	2400	sp|Q14978|NOLC1_HUMAN	85.27	7	6	3	1630000	135000	5	5	5	2	Deamidation (NQ)	73603	Nucleolar and coiled-body phosphoprotein 1 OS=Homo sapiens OX=9606 GN=NOLC1 PE=1 SV=2
1356	3520	tr|F5H4V9|F5H4V9_HUMAN	85.13	9	9	4	1990000	486000	2	2	2	1		33511	Programmed cell death protein 2 OS=Homo sapiens OX=9606 GN=PDCD2 PE=1 SV=1
1356	3521	sp|Q16342|PDCD2_HUMAN	85.13	8	8	3	1990000	486000	2	2	2	1		38592	Programmed cell death protein 2 OS=Homo sapiens OX=9606 GN=PDCD2 PE=1 SV=2
1123	3196	sp|P31025|LCN1_HUMAN	85.11	12	12	12	1130000	442000	2	2	3	2		19250	Lipocalin-1 OS=Homo sapiens OX=9606 GN=LCN1 PE=1 SV=1
1123	3833	sp|Q5VSP4|LC1L1_HUMAN	85.11	14	14	14	1130000	442000	2	2	3	2		17918	Putative lipocalin 1-like protein 1 OS=Homo sapiens OX=9606 GN=LCN1P1 PE=5 SV=1
1196	2397	sp|Q9ULT8|HECD1_HUMAN	85	2	0	1	315000	46100	3	3	1	3		289383	E3 ubiquitin-protein ligase HECTD1 OS=Homo sapiens OX=9606 GN=HECTD1 PE=1 SV=3
1196	2398	tr|A0A087X2H1|A0A087X2H1_HUMAN	85	2	0	1	315000	46100	3	3	1	3		289631	E3 ubiquitin-protein ligase HECTD1 OS=Homo sapiens OX=9606 GN=HECTD1 PE=1 SV=1
730	2092	sp|Q7L014|DDX46_HUMAN	84.96	4	4	3	1390000	606000	4	4	6	3		117362	Probable ATP-dependent RNA helicase DDX46 OS=Homo sapiens OX=9606 GN=DDX46 PE=1 SV=2
730	2093	tr|A0A0C4DG89|A0A0C4DG89_HUMAN	84.96	4	4	3	1390000	606000	4	4	6	3		117461	Probable ATP-dependent RNA helicase DDX46 OS=Homo sapiens OX=9606 GN=DDX46 PE=1 SV=1
1046	2904	sp|Q9H6R4|NOL6_HUMAN	84.88	3	3	2	2100000	1190000	3	3	3	2	Oxidation (M)	127593	Nucleolar protein 6 OS=Homo sapiens OX=9606 GN=NOL6 PE=1 SV=2
1046	2909	tr|A0A0A0MRW6|A0A0A0MRW6_HUMAN	84.88	3	3	2	2100000	1190000	3	3	3	2	Oxidation (M)	112157	Nucleolar protein 6 OS=Homo sapiens OX=9606 GN=NOL6 PE=1 SV=1
919	2612	sp|O15234|CASC3_HUMAN	84.8	12	5	10	794000	552000	5	5	3	4		76278	Protein CASC3 OS=Homo sapiens OX=9606 GN=CASC3 PE=1 SV=2
1244	3462	sp|O14646|CHD1_HUMAN	84.63	3	2	3	794000	586000	3	3	1	3		196687	Chromodomain-helicase-DNA-binding protein 1 OS=Homo sapiens OX=9606 GN=CHD1 PE=1 SV=2
619	2468	sp|O75525|KHDR3_HUMAN	84.59	8	8	8	1080000	418000	3	2	4	5	Oxidation (M)	38800	KH domain-containing RNA-binding signal transduction-associated protein 3 OS=Homo sapiens OX=9606 GN=KHDRBS3 PE=1 SV=1
1459	3272	tr|A0A087X0Q1|A0A087X0Q1_HUMAN	84.43	4	4	2	36700	22100	2	1	2	1	Acetylation (Protein N-term)	63675	YTH domain-containing family protein 3 OS=Homo sapiens OX=9606 GN=YTHDF3 PE=1 SV=1
1459	3273	sp|Q7Z739|YTHD3_HUMAN	84.43	4	4	2	36700	22100	2	1	2	1	Acetylation (Protein N-term)	63861	YTH domain-containing family protein 3 OS=Homo sapiens OX=9606 GN=YTHDF3 PE=1 SV=1
1068	2325	sp|Q15417|CNN3_HUMAN	84.42	11	11	8	1360000	446000	3	3	3	2	Oxidation (M)	36414	Calponin-3 OS=Homo sapiens OX=9606 GN=CNN3 PE=1 SV=1
1490	4393	sp|O00264|PGRC1_HUMAN	84.4	14	10	14	749000	264000	2	2	1	2		21671	Membrane-associated progesterone receptor component 1 OS=Homo sapiens OX=9606 GN=PGRMC1 PE=1 SV=3
988	2294	sp|Q9BT78|CSN4_HUMAN	84.24	13	13	7	2800000	594000	4	4	4	2	Carbamidomethylation	46269	COP9 signalosome complex subunit 4 OS=Homo sapiens OX=9606 GN=COPS4 PE=1 SV=1
988	2295	tr|D6RAX7|D6RAX7_HUMAN	84.24	12	12	7	2800000	594000	4	4	4	2	Carbamidomethylation	47727	COP9 constitutive photomorphogenic-like protein subunit 4 isoform 2 OS=Homo sapiens OX=9606 GN=COPS4 PE=1 SV=1
972	2052	tr|H7C3M7|H7C3M7_HUMAN	84.2	9	9	5	873000	361000	4	4	5	3		51593	FERM ARHGEF and pleckstrin domain-containing protein 2 (Fragment) OS=Homo sapiens OX=9606 GN=FARP2 PE=1 SV=2
1059	2927	sp|Q8N5U6|RNF10_HUMAN	84.01	5	3	5	1700000	496000	3	3	2	3		89927	RING finger protein 10 OS=Homo sapiens OX=9606 GN=RNF10 PE=1 SV=2
1299	3239	sp|Q86WX3|AROS_HUMAN	84	18	18	9	882000	131000	2	2	2	1		15434	Active regulator of SIRT1 OS=Homo sapiens OX=9606 GN=RPS19BP1 PE=1 SV=1
949	2643	sp|P21912|SDHB_HUMAN	83.94	11	11	7	1820000	427000	3	3	5	2		31630	Succinate dehydrogenase [ubiquinone] iron-sulfur subunit mitochondrial OS=Homo sapiens OX=9606 GN=SDHB PE=1 SV=3
829	2394	tr|C9JG97|C9JG97_HUMAN	83.92	10	10	3	4340000	675000	3	3	4	2		44693	Angio-associated migratory cell protein OS=Homo sapiens OX=9606 GN=AAMP PE=1 SV=1
829	2437	sp|Q13685|AAMP_HUMAN	83.92	10	10	3	4340000	675000	3	3	4	2		46751	Angio-associated migratory cell protein OS=Homo sapiens OX=9606 GN=AAMP PE=1 SV=2
829	2438	tr|C9JEH3|C9JEH3_HUMAN	83.92	10	10	3	4340000	675000	3	3	4	2		46822	Angio-associated migratory cell protein OS=Homo sapiens OX=9606 GN=AAMP PE=1 SV=1
737	2565	sp|Q9BVG4|PBDC1_HUMAN	83.85	17	17	9	1880000	1620000	4	4	5	4		26057	Protein PBDC1 OS=Homo sapiens OX=9606 GN=PBDC1 PE=1 SV=1
1610	5116	sp|P04083|ANXA1_HUMAN	83.78	5	5	5	261000	266000	1	1	1	1		38714	Annexin A1 OS=Homo sapiens OX=9606 GN=ANXA1 PE=1 SV=2
1208	2936	sp|O60568|PLOD3_HUMAN	83.74	3	3	1	2650000	360000	2	2	2	1		84785	Multifunctional procollagen lysine hydroxylase and glycosyltransferase LH3 OS=Homo sapiens OX=9606 GN=PLOD3 PE=1 SV=1
1208	3842	tr|H7C2V1|H7C2V1_HUMAN	83.74	9	9	4	2650000	360000	2	2	2	1		31248	Multifunctional procollagen lysine hydroxylase and glycosyltransferase LH3 (Fragment) OS=Homo sapiens OX=9606 GN=PLOD3 PE=1 SV=1
1283	3623	sp|Q15024|EXOS7_HUMAN	83.66	9	5	9	456000	306000	2	2	1	2	Acetylation (Protein N-term)	31821	Exosome complex component RRP42 OS=Homo sapiens OX=9606 GN=EXOSC7 PE=1 SV=3
828	2366	tr|B5MDF5|B5MDF5_HUMAN	83.64	18	12	10	5300000	574000	4	4	3	3	Carbamidomethylation; Acetylation (Protein N-term)	26224	GTP-binding nuclear protein Ran OS=Homo sapiens OX=9606 GN=RAN PE=1 SV=1
828	2379	sp|P62826|RAN_HUMAN	83.64	19	13	11	5300000	574000	4	4	3	3	Carbamidomethylation; Acetylation (Protein N-term)	24423	GTP-binding nuclear protein Ran OS=Homo sapiens OX=9606 GN=RAN PE=1 SV=3
1224	2979	tr|A0A1B0GTW1|A0A1B0GTW1_HUMAN	83.63	2	2	1	220000	86300	2	2	2	1		140727	Tight junction protein ZO-2 OS=Homo sapiens OX=9606 GN=TJP2 PE=1 SV=1
1224	3032	tr|A0A3B3IRI3|A0A3B3IRI3_HUMAN	83.63	3	3	2	220000	86300	2	2	2	1		126952	Tight junction protein ZO-2 OS=Homo sapiens OX=9606 GN=TJP2 PE=1 SV=1
1224	3033	sp|Q9UDY2|ZO2_HUMAN	83.63	3	3	1	220000	86300	2	2	2	1		133958	Tight junction protein ZO-2 OS=Homo sapiens OX=9606 GN=TJP2 PE=1 SV=2
1224	3034	tr|A0A3B3ITE1|A0A3B3ITE1_HUMAN	83.63	3	3	1	220000	86300	2	2	2	1		134208	Tight junction protein ZO-2 (Fragment) OS=Homo sapiens OX=9606 GN=TJP2 PE=1 SV=1
1224	3036	tr|A0A2R8YDH4|A0A2R8YDH4_HUMAN	83.63	2	2	1	220000	86300	2	2	2	1		147881	Tight junction protein ZO-2 OS=Homo sapiens OX=9606 GN=TJP2 PE=3 SV=1
1224	3111	tr|A0A3B3ISZ5|A0A3B3ISZ5_HUMAN	83.63	3	3	2	220000	86300	2	2	2	1		123584	Tight junction protein ZO-2 OS=Homo sapiens OX=9606 GN=TJP2 PE=1 SV=1
1224	3250	tr|A0A3B3IS03|A0A3B3IS03_HUMAN	83.63	5	5	3	220000	86300	2	2	2	1		72904	Tight junction protein ZO-2 (Fragment) OS=Homo sapiens OX=9606 GN=TJP2 PE=4 SV=1
1311	2281	tr|A0A087X253|A0A087X253_HUMAN	83.57	4	4	0	1010000		3	3	3	0		101333	AP complex subunit beta OS=Homo sapiens OX=9606 GN=AP2B1 PE=1 SV=1
1311	2282	sp|P63010|AP2B1_HUMAN	83.57	4	4	0	1010000		3	3	3	0		104553	AP-2 complex subunit beta OS=Homo sapiens OX=9606 GN=AP2B1 PE=1 SV=1
958	2587	tr|H0Y6Y8|H0Y6Y8_HUMAN	83.54	20	20	14	10500000	2710000	3	3	3	3	Deamidation (NQ)	18776	39S ribosomal protein L43 mitochondrial (Fragment) OS=Homo sapiens OX=9606 GN=MRPL43 PE=1 SV=1
958	2588	tr|B1AL05|B1AL05_HUMAN	83.54	18	18	12	10500000	2710000	3	3	3	3	Deamidation (NQ)	20539	39S ribosomal protein L43 mitochondrial OS=Homo sapiens OX=9606 GN=MRPL43 PE=1 SV=1
958	2589	sp|Q8N983|RM43_HUMAN	83.54	15	15	11	10500000	2710000	3	3	3	3	Deamidation (NQ)	23431	39S ribosomal protein L43 mitochondrial OS=Homo sapiens OX=9606 GN=MRPL43 PE=1 SV=1
1202	3044	tr|G3V1L9|G3V1L9_HUMAN	83.42	1	1	1	473000	32200	2	2	2	1		197458	Tight junction protein 1 (Zona occludens 1) isoform CRA_a OS=Homo sapiens OX=9606 GN=TJP1 PE=1 SV=1
1202	3048	sp|Q07157|ZO1_HUMAN	83.42	1	1	1	473000	32200	2	2	2	1		195457	Tight junction protein ZO-1 OS=Homo sapiens OX=9606 GN=TJP1 PE=1 SV=3
1202	3056	tr|A0A087X0K9|A0A087X0K9_HUMAN	83.42	1	1	1	473000	32200	2	2	2	1		187847	Tight junction protein ZO-1 OS=Homo sapiens OX=9606 GN=TJP1 PE=1 SV=1
1202	3057	tr|G5E9E7|G5E9E7_HUMAN	83.42	1	1	1	473000	32200	2	2	2	1		189674	Tight junction protein 1 (Zona occludens 1) isoform CRA_e OS=Homo sapiens OX=9606 GN=TJP1 PE=1 SV=1
1161	3492	sp|Q6P1L8|RM14_HUMAN	83.31	17	17	17	524000	251000	2	2	2	2		15948	39S ribosomal protein L14 mitochondrial OS=Homo sapiens OX=9606 GN=MRPL14 PE=1 SV=1
1273	3090	tr|E9PQW4|E9PQW4_HUMAN	83.24	7	7	4	801000	243000	2	1	2	1	Acetylation (Protein N-term)	38547	Mitogen-activated protein kinase OS=Homo sapiens OX=9606 GN=MAPK3 PE=1 SV=1
1273	3092	sp|P27361|MK03_HUMAN	83.24	6	6	4	801000	243000	2	1	2	1	Acetylation (Protein N-term)	43136	Mitogen-activated protein kinase 3 OS=Homo sapiens OX=9606 GN=MAPK3 PE=1 SV=4
1273	3128	tr|E9PJF0|E9PJF0_HUMAN	83.24	8	8	4	801000	243000	2	1	2	1	Acetylation (Protein N-term)	35737	Mitogen-activated protein kinase OS=Homo sapiens OX=9606 GN=MAPK3 PE=1 SV=1
1223	2931	tr|A0A0A0MRK1|A0A0A0MRK1_HUMAN	83.22	8	8	4	184000	119000	2	2	2	1		42055	G patch domain-containing protein 4 OS=Homo sapiens OX=9606 GN=GPATCH4 PE=1 SV=1
1223	2932	tr|E9PAV9|E9PAV9_HUMAN	83.22	7	7	4	184000	119000	2	2	2	1		42601	G patch domain-containing protein 4 OS=Homo sapiens OX=9606 GN=GPATCH4 PE=1 SV=1
1223	2942	sp|Q5T3I0|GPTC4_HUMAN	83.22	6	6	3	184000	119000	2	2	2	1		50381	G patch domain-containing protein 4 OS=Homo sapiens OX=9606 GN=GPATCH4 PE=1 SV=2
1050	2490	sp|Q5QJE6|TDIF2_HUMAN	83.14	5	3	4	580000	185000	3	3	2	2		84469	Deoxynucleotidyltransferase terminal-interacting protein 2 OS=Homo sapiens OX=9606 GN=DNTTIP2 PE=1 SV=2
1050	2493	tr|J3KP30|J3KP30_HUMAN	83.14	7	4	4	580000	185000	3	3	2	2		66175	Deoxynucleotidyltransferase terminal-interacting protein 2 OS=Homo sapiens OX=9606 GN=DNTTIP2 PE=1 SV=1
556	1664	sp|Q9NQH7|XPP3_HUMAN	82.83	11	11	6	4160000	1310000	5	4	7	5		57034	Xaa-Pro aminopeptidase 3 OS=Homo sapiens OX=9606 GN=XPNPEP3 PE=1 SV=1
736	1630	sp|P28482|MK01_HUMAN	82.74	12	12	7	2560000	3800000	4	3	4	4	Acetylation (Protein N-term); Oxidation (M)	41390	Mitogen-activated protein kinase 1 OS=Homo sapiens OX=9606 GN=MAPK1 PE=1 SV=3
1063	2522	sp|P50454|SERPH_HUMAN	82.74	15	11	6	2330000	888000	5	5	4	2		46441	Serpin H1 OS=Homo sapiens OX=9606 GN=SERPINH1 PE=1 SV=2
1063	2543	tr|E9PKH2|E9PKH2_HUMAN	82.74	23	23	6	2330000	560000	4	4	4	1		23092	Serpin H1 OS=Homo sapiens OX=9606 GN=SERPINH1 PE=1 SV=1
1034	1876	sp|Q8IZH2|XRN1_HUMAN	82.73	3	3	1	1510000	189000	4	4	4	1		194106	5'-3' exoribonuclease 1 OS=Homo sapiens OX=9606 GN=XRN1 PE=1 SV=1
1232	2880	sp|Q8IV38|ANKY2_HUMAN	82.65	7	7	3	1900000	571000	3	3	3	1		49299	Ankyrin repeat and MYND domain-containing protein 2 OS=Homo sapiens OX=9606 GN=ANKMY2 PE=1 SV=1
1232	2889	tr|G3V0G5|G3V0G5_HUMAN	82.65	9	9	4	1900000	571000	3	3	3	1		38073	Ankyrin repeat and MYND domain containing 2 isoform CRA_c OS=Homo sapiens OX=9606 GN=ANKMY2 PE=1 SV=1
1103	3060	sp|P00558|PGK1_HUMAN	82.6	8	4	8	385000	253000	2	2	2	2	Carbamidomethylation; Oxidation (M)	44615	Phosphoglycerate kinase 1 OS=Homo sapiens OX=9606 GN=PGK1 PE=1 SV=3
1614	5330	tr|J3KMX2|J3KMX2_HUMAN	82.49	4	4	4	226000	79600	1	1	1	1		52238	SWI/SNF-related matrix-associated actin-dependent regulator of chromatin subfamily D member 2 OS=Homo sapiens OX=9606 GN=SMARCD2 PE=1 SV=1
1614	5331	tr|B9EGA3|B9EGA3_HUMAN	82.49	4	4	4	226000	79600	1	1	1	1		55857	SMARCD2 protein OS=Homo sapiens OX=9606 GN=SMARCD2 PE=1 SV=1
1614	5332	sp|Q92925|SMRD2_HUMAN	82.49	4	4	4	226000	79600	1	1	1	1		58921	SWI/SNF-related matrix-associated actin-dependent regulator of chromatin subfamily D member 2 OS=Homo sapiens OX=9606 GN=SMARCD2 PE=1 SV=3
1248	2706	sp|Q9NW64|RBM22_HUMAN	82.32	14	11	5	4310000	1290000	4	4	3	2	Oxidation (M)	46896	Pre-mRNA-splicing factor RBM22 OS=Homo sapiens OX=9606 GN=RBM22 PE=1 SV=1
1051	2519	sp|Q4VCS5|AMOT_HUMAN	82.2	5	2	4	298000	1720000	4	4	2	3		118085	Angiomotin OS=Homo sapiens OX=9606 GN=AMOT PE=1 SV=1
1298	3159	sp|Q9H5V9|CX056_HUMAN	82.04	10	10	6	1280000	294000	2	2	2	1		25625	UPF0428 protein CXorf56 OS=Homo sapiens OX=9606 GN=CXorf56 PE=1 SV=1
868	2431	sp|Q9H5Q4|TFB2M_HUMAN	82.03	7	7	5	1290000	226000	3	3	4	2		45349	Dimethyladenosine transferase 2 mitochondrial OS=Homo sapiens OX=9606 GN=TFB2M PE=1 SV=1
1237	2702	sp|P28288|ABCD3_HUMAN	82	7	7	2	1490000	205000	4	4	4	1	Oxidation (M); Deamidation (NQ)	75476	ATP-binding cassette sub-family D member 3 OS=Homo sapiens OX=9606 GN=ABCD3 PE=1 SV=1
960	2983	sp|O95400|CD2B2_HUMAN	81.77	7	7	7	1620000	722000	2	2	2	3		37646	CD2 antigen cytoplasmic tail-binding protein 2 OS=Homo sapiens OX=9606 GN=CD2BP2 PE=1 SV=1
1039	2794	sp|Q13642|FHL1_HUMAN	81.75	12	10	10	3940000	1540000	4	4	5	3	Carbamidomethylation	36263	Four and a half LIM domains protein 1 OS=Homo sapiens OX=9606 GN=FHL1 PE=1 SV=4
1039	2802	tr|A0A0D9SFI6|A0A0D9SFI6_HUMAN	81.75	21	21	16	3940000	1470000	3	3	5	2		16824	Four and a half LIM domains protein 1 (Fragment) OS=Homo sapiens OX=9606 GN=FHL1 PE=1 SV=1
1039	2803	tr|A0A0D9SFB0|A0A0D9SFB0_HUMAN	81.75	20	20	15	3940000	1470000	3	3	5	2		17438	Four and a half LIM domains protein 1 (Fragment) OS=Homo sapiens OX=9606 GN=FHL1 PE=1 SV=1
1039	2804	tr|Q5JXH9|Q5JXH9_HUMAN	81.75	20	20	15	3940000	1470000	3	3	5	2		17807	Four and a half LIM domains protein 1 (Fragment) OS=Homo sapiens OX=9606 GN=FHL1 PE=1 SV=1
1039	2805	tr|A0A0D9SFZ9|A0A0D9SFZ9_HUMAN	81.75	18	18	13	3940000	1470000	3	3	5	2		19897	Four and a half LIM domains protein 1 (Fragment) OS=Homo sapiens OX=9606 GN=FHL1 PE=1 SV=1
1039	2806	tr|Q5JXH8|Q5JXH8_HUMAN	81.75	15	15	11	3940000	1470000	3	3	5	2		23211	Four and a half LIM domains protein 1 (Fragment) OS=Homo sapiens OX=9606 GN=FHL1 PE=1 SV=1
1039	2807	tr|Q5JXH7|Q5JXH7_HUMAN	81.75	15	15	11	3940000	1470000	3	3	5	2		23326	Four and a half LIM domains protein 1 (Fragment) OS=Homo sapiens OX=9606 GN=FHL1 PE=1 SV=1
1039	2808	tr|Q5JXI3|Q5JXI3_HUMAN	81.75	15	15	11	3940000	1470000	3	3	5	2		23617	Four and a half LIM domains protein 1 (Fragment) OS=Homo sapiens OX=9606 GN=FHL1 PE=1 SV=1
1039	2809	tr|Q5JXI2|Q5JXI2_HUMAN	81.75	15	15	11	3940000	1470000	3	3	5	2		23701	Four and a half LIM domains protein 1 OS=Homo sapiens OX=9606 GN=FHL1 PE=1 SV=1
1039	2810	tr|Q5JXI8|Q5JXI8_HUMAN	81.75	12	12	9	3940000	1470000	3	3	5	2		29161	Four and a half LIM domains protein 1 (Fragment) OS=Homo sapiens OX=9606 GN=FHL1 PE=1 SV=1
1102	3037	sp|P00367|DHE3_HUMAN	81.72	5	5	3	1370000	180000	2	2	3	1	Deamidation (NQ)	61398	Glutamate dehydrogenase 1 mitochondrial OS=Homo sapiens OX=9606 GN=GLUD1 PE=1 SV=2
1102	3038	sp|P49448|DHE4_HUMAN	81.72	5	5	3	1370000	180000	2	2	3	1	Deamidation (NQ)	61434	Glutamate dehydrogenase 2 mitochondrial OS=Homo sapiens OX=9606 GN=GLUD2 PE=1 SV=2
1085	2784	sp|P40937|RFC5_HUMAN	81.64	10	10	6	1270000	357000	3	2	3	2	Oxidation (M)	38497	Replication factor C subunit 5 OS=Homo sapiens OX=9606 GN=RFC5 PE=1 SV=1
1085	3479	tr|C9JH72|C9JH72_HUMAN	81.64	21	21	21	686000	357000	2	1	2	2		11723	Replication factor C subunit 5 (Fragment) OS=Homo sapiens OX=9606 GN=RFC5 PE=1 SV=1
1026	2520	sp|Q6P1X5|TAF2_HUMAN	81.63	3	3	3	1530000	366000	3	3	3	5		136971	Transcription initiation factor TFIID subunit 2 OS=Homo sapiens OX=9606 GN=TAF2 PE=1 SV=3
1431	4323	tr|F8WAR4|F8WAR4_HUMAN	81.62	6	6	6	1300000	387000	1	1	1	1		27735	MICOS complex subunit OS=Homo sapiens OX=9606 GN=CHCHD3 PE=1 SV=1
1431	4382	sp|Q9NX63|MIC19_HUMAN	81.62	7	7	7	1300000	387000	1	1	1	1		26152	MICOS complex subunit MIC19 OS=Homo sapiens OX=9606 GN=CHCHD3 PE=1 SV=1
1431	4383	tr|C9JRZ6|C9JRZ6_HUMAN	81.62	6	6	6	1300000	387000	1	1	1	1		26753	MICOS complex subunit OS=Homo sapiens OX=9606 GN=CHCHD3 PE=1 SV=2
1431	4624	tr|A0A286YEX5|A0A286YEX5_HUMAN	81.62	15	15	15	1300000	387000	1	1	1	1		11398	MICOS complex subunit (Fragment) OS=Homo sapiens OX=9606 GN=CHCHD3 PE=1 SV=1
803	1703	sp|O15226|NKRF_HUMAN	81.59	7	7	4	3130000	252000	4	4	5	2	Oxidation (M)	77673	NF-kappa-B-repressing factor OS=Homo sapiens OX=9606 GN=NKRF PE=1 SV=2
1432	2692	sp|P23588|IF4B_HUMAN	81.58	6	6	3	1240000	496000	3	3	3	1	Oxidation (M)	69151	Eukaryotic translation initiation factor 4B OS=Homo sapiens OX=9606 GN=EIF4B PE=1 SV=2
1432	2693	tr|E7EX17|E7EX17_HUMAN	81.58	6	6	3	1240000	496000	3	3	3	1	Oxidation (M)	69698	Eukaryotic translation initiation factor 4B OS=Homo sapiens OX=9606 GN=EIF4B PE=1 SV=1
1368	4150	tr|F8VVL1|F8VVL1_HUMAN	81.43	16	16	16	386000	160000	2	2	2	2		17770	Density-regulated protein OS=Homo sapiens OX=9606 GN=DENR PE=1 SV=1
1368	4151	sp|O43583|DENR_HUMAN	81.43	13	13	13	386000	160000	2	2	2	2		22092	Density-regulated protein OS=Homo sapiens OX=9606 GN=DENR PE=1 SV=2
1069	2472	sp|Q9NRL2|BAZ1A_HUMAN	81.39	3	3	1	1730000	152000	4	4	4	1		178702	Bromodomain adjacent to zinc finger domain protein 1A OS=Homo sapiens OX=9606 GN=BAZ1A PE=1 SV=2
729	1705	sp|Q9BXS6|NUSAP_HUMAN	81.39	11	11	8	620000	150000	4	4	5	3		49452	Nucleolar and spindle-associated protein 1 OS=Homo sapiens OX=9606 GN=NUSAP1 PE=1 SV=1
1269	2955	tr|A0A3B3IRL5|A0A3B3IRL5_HUMAN	81.38	5	5	3	3380000	110000	2	2	2	1		54391	Inosine-5'-monophosphate dehydrogenase (Fragment) OS=Homo sapiens OX=9606 GN=IMPDH1 PE=1 SV=1
1269	2956	tr|C9J381|C9J381_HUMAN	81.38	5	5	3	3380000	110000	2	2	2	1		55278	Inosine-5'-monophosphate dehydrogenase OS=Homo sapiens OX=9606 GN=IMPDH1 PE=1 SV=1
1269	2957	sp|P20839|IMDH1_HUMAN	81.38	5	5	3	3380000	110000	2	2	2	1		55406	Inosine-5'-monophosphate dehydrogenase 1 OS=Homo sapiens OX=9606 GN=IMPDH1 PE=1 SV=2
796	2695	tr|D3YTB1|D3YTB1_HUMAN	81.37	27	18	27	23600000	9910000	4	4	3	6	Carbamidomethylation; Oxidation (M)	15617	60S ribosomal protein L32 (Fragment) OS=Homo sapiens OX=9606 GN=RPL32 PE=1 SV=1
796	2696	sp|P62910|RL32_HUMAN	81.37	27	18	27	23600000	9910000	4	4	3	6	Carbamidomethylation; Oxidation (M)	15860	60S ribosomal protein L32 OS=Homo sapiens OX=9606 GN=RPL32 PE=1 SV=2
796	2697	tr|F8W727|F8W727_HUMAN	81.37	24	16	24	23600000	9910000	4	4	3	6	Carbamidomethylation; Oxidation (M)	17962	60S ribosomal protein L32 OS=Homo sapiens OX=9606 GN=RPL32 PE=1 SV=1
1255	3230	tr|F8VWH9|F8VWH9_HUMAN	81.21	9	9	9	883000	257000	2	2	3	2		37109	ADP-ribosylation factor GTPase-activating protein 1 OS=Homo sapiens OX=9606 GN=ARFGAP1 PE=1 SV=1
1255	3231	sp|Q8N6T3|ARFG1_HUMAN	81.21	7	7	7	883000	257000	2	2	3	2		44668	ADP-ribosylation factor GTPase-activating protein 1 OS=Homo sapiens OX=9606 GN=ARFGAP1 PE=1 SV=2
1255	3355	tr|E5RHT6|E5RHT6_HUMAN	81.21	12	12	12	883000	257000	2	2	3	2		26555	ADP-ribosylation factor GTPase-activating protein 1 (Fragment) OS=Homo sapiens OX=9606 GN=ARFGAP1 PE=1 SV=2
1255	3356	tr|F8W1U7|F8W1U7_HUMAN	81.21	11	11	11	883000	257000	2	2	3	2		29571	ADP-ribosylation factor GTPase-activating protein 1 (Fragment) OS=Homo sapiens OX=9606 GN=ARFGAP1 PE=1 SV=1
1083	2443	sp|Q92928|RAB1C_HUMAN	81.21	22	22	14	761000	753000	4	2	4	3		22017	Putative Ras-related protein Rab-1C OS=Homo sapiens OX=9606 GN=RAB1C PE=5 SV=2
1083	2444	sp|Q9H0U4|RAB1B_HUMAN	81.21	22	22	14	761000	753000	4	2	4	3		22171	Ras-related protein Rab-1B OS=Homo sapiens OX=9606 GN=RAB1B PE=1 SV=1
1083	2445	sp|P62820|RAB1A_HUMAN	81.21	22	22	14	761000	753000	4	2	4	3		22678	Ras-related protein Rab-1A OS=Homo sapiens OX=9606 GN=RAB1A PE=1 SV=3
1206	2830	sp|O60701|UGDH_HUMAN	81.16	10	10	5	4170000	1160000	4	4	5	3	Deamidation (NQ)	55024	UDP-glucose 6-dehydrogenase OS=Homo sapiens OX=9606 GN=UGDH PE=1 SV=1
760	2340	sp|O43395|PRPF3_HUMAN	81.14	5	5	5	2230000	1840000	3	3	4	4		77529	U4/U6 small nuclear ribonucleoprotein Prp3 OS=Homo sapiens OX=9606 GN=PRPF3 PE=1 SV=2
1109	1731	sp|Q92917|GPKOW_HUMAN	81.12	12	11	5	355000	172000	6	6	5	2		52229	G-patch domain and KOW motifs-containing protein OS=Homo sapiens OX=9606 GN=GPKOW PE=1 SV=2
1119	2736	sp|A0A0B4J1Y9|HV372_HUMAN	81.01	30	21	30		306000	3	1	2	4		13203	Immunoglobulin heavy variable 3-72 OS=Homo sapiens OX=9606 GN=IGHV3-72 PE=3 SV=1
838	3565	sp|P08047|SP1_HUMAN	81.01	6	4	6	706000	308000	2	2	4	2	Deamidation (NQ)	80693	Transcription factor Sp1 OS=Homo sapiens OX=9606 GN=SP1 PE=1 SV=3
956	2298	tr|F5H1S9|F5H1S9_HUMAN	80.93	9	9	3	835000	131000	3	3	4	1		41729	tRNA pseudouridine synthase OS=Homo sapiens OX=9606 GN=PUS1 PE=1 SV=1
956	2299	tr|G8JLB3|G8JLB3_HUMAN	80.93	9	9	3	835000	131000	3	3	4	1		42921	tRNA pseudouridine synthase (Fragment) OS=Homo sapiens OX=9606 GN=PUS1 PE=1 SV=1
956	2300	sp|Q9Y606|TRUA_HUMAN	80.93	8	8	3	835000	131000	3	3	4	1		47470	tRNA pseudouridine synthase A OS=Homo sapiens OX=9606 GN=PUS1 PE=1 SV=3
1125	3545	sp|A0A0J9YX35|HV64D_HUMAN	80.57	23	23	14	1170000		2	1	3	1	Deamidation (NQ)	12823	Immunoglobulin heavy variable 3-64D OS=Homo sapiens OX=9606 GN=IGHV3-64D PE=3 SV=1
1389	5718	tr|B0QYM5|B0QYM5_HUMAN	80.53	41	41	41	1660000	1380000	1	1	1	2	Acetylation (Protein N-term); Oxidation (M)	4051	Trinucleotide repeat-containing gene 6B protein (Fragment) OS=Homo sapiens OX=9606 GN=TNRC6B PE=1 SV=1
968	1809	sp|Q92785|REQU_HUMAN	80.52	12	12	5	1170000	318000	4	4	5	3	Acetylation (Protein N-term)	44156	Zinc finger protein ubi-d4 OS=Homo sapiens OX=9606 GN=DPF2 PE=1 SV=2
968	1810	tr|J3KMZ8|J3KMZ8_HUMAN	80.52	12	12	4	1170000	318000	4	4	5	3	Acetylation (Protein N-term)	45780	Zinc finger protein ubi-d4 OS=Homo sapiens OX=9606 GN=DPF2 PE=1 SV=1
1025	2576	sp|Q99590|SCAFB_HUMAN	80.46	4	3	1	716000	51100	6	6	5	2		164651	Protein SCAF11 OS=Homo sapiens OX=9606 GN=SCAF11 PE=1 SV=2
1025	2582	tr|F8VXG7|F8VXG7_HUMAN	80.46	4	3	2	696000	51100	5	5	4	2		142602	Protein SCAF11 OS=Homo sapiens OX=9606 GN=SCAF11 PE=1 SV=1
1317	3207	sp|O75419|CDC45_HUMAN	80.29	4	4	2	529000	109000	2	2	2	1		65569	Cell division control protein 45 homolog OS=Homo sapiens OX=9606 GN=CDC45 PE=1 SV=1
1297	3123	sp|P69891|HBG1_HUMAN	80.27	16	7	16		279000	2	1	1	2		16140	Hemoglobin subunit gamma-1 OS=Homo sapiens OX=9606 GN=HBG1 PE=1 SV=2
1297	3124	sp|P69892|HBG2_HUMAN	80.27	16	7	16		279000	2	1	1	2		16126	Hemoglobin subunit gamma-2 OS=Homo sapiens OX=9606 GN=HBG2 PE=1 SV=2
1297	3125	tr|A0A2R8Y7X9|A0A2R8Y7X9_HUMAN	80.27	14	6	14		279000	2	1	1	2		18420	Uncharacterized protein OS=Homo sapiens OX=9606 PE=3 SV=1
1360	3724	tr|B1ALA9|B1ALA9_HUMAN	80.23	9	5	9	1880000	613000	2	1	1	2	Carbamidomethylation	31392	Ribose-phosphate pyrophosphokinase 1 OS=Homo sapiens OX=9606 GN=PRPS1 PE=1 SV=2
1360	3725	sp|P60891|PRPS1_HUMAN	80.23	8	4	8	1880000	613000	2	1	1	2	Carbamidomethylation	34834	Ribose-phosphate pyrophosphokinase 1 OS=Homo sapiens OX=9606 GN=PRPS1 PE=1 SV=2
1360	3726	tr|A0A0B4J207|A0A0B4J207_HUMAN	80.23	8	4	8	1880000	613000	2	1	1	2	Carbamidomethylation	34809	Ribose-phosphate pyrophosphokinase 3 OS=Homo sapiens OX=9606 GN=PRPS1L1 PE=1 SV=1
1360	3727	sp|P21108|PRPS3_HUMAN	80.23	8	4	8	1880000	613000	2	1	1	2	Carbamidomethylation	34839	Ribose-phosphate pyrophosphokinase 3 OS=Homo sapiens OX=9606 GN=PRPS1L1 PE=1 SV=2
1360	3728	tr|A0A2R8Y7H4|A0A2R8Y7H4_HUMAN	80.23	8	4	8	1880000	613000	2	1	1	2	Carbamidomethylation	35364	Ribose-phosphate pyrophosphokinase OS=Homo sapiens OX=9606 GN=PRPS1 PE=1 SV=1
1360	4405	tr|B1ALA7|B1ALA7_HUMAN	80.23	15	8	15	1880000	613000	2	1	1	2	Carbamidomethylation	18457	Ribose-phosphate pyrophosphokinase 1 OS=Homo sapiens OX=9606 GN=PRPS1 PE=1 SV=1
1056	2491	sp|P67870|CSK2B_HUMAN	80.22	13	13	4	1150000	305000	3	3	3	1	Oxidation (M)	24942	Casein kinase II subunit beta OS=Homo sapiens OX=9606 GN=CSNK2B PE=1 SV=1
1056	2492	tr|Q5SRQ6|Q5SRQ6_HUMAN	80.22	12	12	4	1150000	305000	3	3	3	1	Oxidation (M)	26926	Casein kinase II subunit beta OS=Homo sapiens OX=9606 GN=CSNK2B PE=1 SV=2
1100	2952	sp|O94776|MTA2_HUMAN	80.19	3	3	3	2420000	615000	2	2	2	2		75023	Metastasis-associated protein MTA2 OS=Homo sapiens OX=9606 GN=MTA2 PE=1 SV=1
705	2328	sp|Q92541|RTF1_HUMAN	80.18	8	6	6	1960000	622000	5	5	4	4		80314	RNA polymerase-associated protein RTF1 homolog OS=Homo sapiens OX=9606 GN=RTF1 PE=1 SV=4
1190	2752	sp|Q92616|GCN1_HUMAN	80.14	3	2	1	758000	227000	6	6	6	3		292756	eIF-2-alpha kinase activator GCN1 OS=Homo sapiens OX=9606 GN=GCN1 PE=1 SV=6
1657	5689	sp|Q15691|MARE1_HUMAN	80.12	7	7	7	669000	299000	1	1	1	1		29999	Microtubule-associated protein RP/EB family member 1 OS=Homo sapiens OX=9606 GN=MAPRE1 PE=1 SV=3
1164	3567	sp|P00492|HPRT_HUMAN	80.11	10	10	10	3060000	514000	2	2	2	2		24579	Hypoxanthine-guanine phosphoribosyltransferase OS=Homo sapiens OX=9606 GN=HPRT1 PE=1 SV=2
929	1735	tr|B7Z6D5|B7Z6D5_HUMAN	80.04	8	6	5	1720000	287000	5	5	4	3		86605	Probable ATP-dependent RNA helicase DDX27 OS=Homo sapiens OX=9606 GN=DDX27 PE=1 SV=1
929	1736	sp|Q96GQ7|DDX27_HUMAN	80.04	8	6	5	1720000	287000	5	5	4	3		89835	Probable ATP-dependent RNA helicase DDX27 OS=Homo sapiens OX=9606 GN=DDX27 PE=1 SV=2
1271	3075	tr|A0A0C4DGQ6|A0A0C4DGQ6_HUMAN	80.02	8	8	3	1260000	184000	2	2	2	1		32917	Regulation of nuclear pre-mRNA domain-containing protein 1A OS=Homo sapiens OX=9606 GN=RPRD1A PE=1 SV=1
1271	3077	sp|Q96P16|RPR1A_HUMAN	80.02	8	8	3	1260000	184000	2	2	2	1		35720	Regulation of nuclear pre-mRNA domain-containing protein 1A OS=Homo sapiens OX=9606 GN=RPRD1A PE=1 SV=1
1332	3960	tr|Q5QNZ2|Q5QNZ2_HUMAN	79.93	12	12	6	970000	268000	2	2	3	1		22275	ATP synthase F(0) complex subunit B1 mitochondrial OS=Homo sapiens OX=9606 GN=ATP5PB PE=1 SV=1
1332	3962	sp|P24539|AT5F1_HUMAN	79.93	9	9	4	970000	268000	2	2	3	1		28909	ATP synthase F(0) complex subunit B1 mitochondrial OS=Homo sapiens OX=9606 GN=ATP5PB PE=1 SV=2
1139	2901	tr|I3L213|I3L213_HUMAN	79.9	18	18	13	602000	171000	3	1	3	2		23538	Phosphorylase b kinase regulatory subunit (Fragment) OS=Homo sapiens OX=9606 GN=PHKB PE=1 SV=1
1304	3660	sp|P62266|RS23_HUMAN	79.89	14	14	8	76800000	23700000	2	2	2	1		15808	40S ribosomal protein S23 OS=Homo sapiens OX=9606 GN=RPS23 PE=1 SV=3
1361	3856	tr|E9PN17|E9PN17_HUMAN	79.67	29	17	29	11700000	3920000	2	2	2	2		8452	ATP synthase subunit g mitochondrial OS=Homo sapiens OX=9606 GN=ATP5MG PE=1 SV=1
1361	3857	tr|A0A3B3ITX4|A0A3B3ITX4_HUMAN	79.67	24	14	24	11700000	3920000	2	2	2	2		10382	Uncharacterized protein OS=Homo sapiens OX=9606 PE=4 SV=1
1361	3859	sp|O75964|ATP5L_HUMAN	79.67	21	13	21	11700000	3920000	2	2	2	2		11428	ATP synthase subunit g mitochondrial OS=Homo sapiens OX=9606 GN=ATP5MG PE=1 SV=3
1312	2462	tr|H7BXI1|H7BXI1_HUMAN	79.65	5	5	2	826000	71200	3	3	3	1		98010	Extended synaptotagmin-2 (Fragment) OS=Homo sapiens OX=9606 GN=ESYT2 PE=1 SV=1
1312	2463	sp|A0FGR8|ESYT2_HUMAN	79.65	4	4	2	826000	71200	3	3	3	1		102357	Extended synaptotagmin-2 OS=Homo sapiens OX=9606 GN=ESYT2 PE=1 SV=1
1312	2464	tr|A0A087WXU3|A0A087WXU3_HUMAN	79.65	4	4	2	826000	71200	3	3	3	1		102372	Extended synaptotagmin-2 OS=Homo sapiens OX=9606 GN=ESYT2 PE=1 SV=1
744	1606	sp|Q9NVP1|DDX18_HUMAN	79.61	7	7	3	5730000	827000	4	4	5	2	Deamidation (NQ)	75407	ATP-dependent RNA helicase DDX18 OS=Homo sapiens OX=9606 GN=DDX18 PE=1 SV=2
787	1470	sp|P46940|IQGA1_HUMAN	79.57	5	3	4	876000	345000	7	7	5	5		189251	Ras GTPase-activating-like protein IQGAP1 OS=Homo sapiens OX=9606 GN=IQGAP1 PE=1 SV=1
787	1485	tr|A0A0J9YXZ5|A0A0J9YXZ5_HUMAN	79.57	7	4	5	876000	345000	7	7	5	5		136004	Ras GTPase-activating-like protein IQGAP1 OS=Homo sapiens OX=9606 GN=IQGAP1 PE=1 SV=1
1536	3306	sp|O60563|CCNT1_HUMAN	79.55	4	2	2	311000	163000	2	2	1	1		80685	Cyclin-T1 OS=Homo sapiens OX=9606 GN=CCNT1 PE=1 SV=1
1193	2710	sp|P33176|KINH_HUMAN	79.42	5	4	3	478000	61800	4	4	4	2		109685	Kinesin-1 heavy chain OS=Homo sapiens OX=9606 GN=KIF5B PE=1 SV=1
1075	2958	sp|Q9H3U1|UN45A_HUMAN	79.4	4	3	4	686000	357000	3	3	2	3		103077	Protein unc-45 homolog A OS=Homo sapiens OX=9606 GN=UNC45A PE=1 SV=1
1075	2959	tr|A0A1W2PNX8|A0A1W2PNX8_HUMAN	79.4	4	2	4	686000	357000	3	3	2	3		118395	Protein unc-45 homolog A OS=Homo sapiens OX=9606 GN=UNC45A PE=1 SV=1
1182	4079	sp|P63167|DYL1_HUMAN	79.39	20	20	20	7200000	2190000	2	2	2	2		10366	Dynein light chain 1 cytoplasmic OS=Homo sapiens OX=9606 GN=DYNLL1 PE=1 SV=1
1179	3855	tr|A0A0G2JIC6|A0A0G2JIC6_HUMAN	79.33	13	13	13	28100000	9400000	2	2	2	2		24355	28S ribosomal protein S18b mitochondrial OS=Homo sapiens OX=9606 GN=MRPS18B PE=1 SV=1
1179	3858	sp|Q9Y676|RT18B_HUMAN	79.33	10	10	10	28100000	9400000	2	2	2	2		29396	28S ribosomal protein S18b mitochondrial OS=Homo sapiens OX=9606 GN=MRPS18B PE=1 SV=1
1159	3453	sp|O76003|GLRX3_HUMAN	79.22	7	7	7	4330000	1840000	2	2	2	2		37432	Glutaredoxin-3 OS=Homo sapiens OX=9606 GN=GLRX3 PE=1 SV=2
1289	2678	sp|Q99496|RING2_HUMAN	79.2	12	12	4	1250000	272000	3	2	3	1	Acetylation (Protein N-term); Deamidation (NQ)	37655	E3 ubiquitin-protein ligase RING2 OS=Homo sapiens OX=9606 GN=RNF2 PE=1 SV=1
1160	3460	sp|Q6P4A7|SFXN4_HUMAN	79.06	6	6	6	1080000	846000	2	2	2	2	Acetylation (Protein N-term)	37998	Sideroflexin-4 OS=Homo sapiens OX=9606 GN=SFXN4 PE=1 SV=1
1071	2669	sp|O43615|TIM44_HUMAN	79.02	8	2	8	676000	455000	3	3	1	4	Oxidation (M)	51356	Mitochondrial import inner membrane translocase subunit TIM44 OS=Homo sapiens OX=9606 GN=TIMM44 PE=1 SV=2
1658	5690	sp|P82932|RT06_HUMAN	79.02	10	10	10	12400000	3630000	1	1	1	1	Carbamidomethylation	14227	28S ribosomal protein S6 mitochondrial OS=Homo sapiens OX=9606 GN=MRPS6 PE=1 SV=3
1545	3692	sp|Q96EH3|MASU1_HUMAN	78.93	9	9	3	1680000	169000	2	2	2	1		26170	Mitochondrial assembly of ribosomal large subunit protein 1 OS=Homo sapiens OX=9606 GN=MALSU1 PE=1 SV=1
1319	3270	sp|Q8WUQ7|CATIN_HUMAN	78.74	4	2	4	316000	404000	2	2	1	2		88702	Cactin OS=Homo sapiens OX=9606 GN=CACTIN PE=1 SV=3
1189	2342	sp|P46939|UTRO_HUMAN	78.73	2	2	0	6010000		7	7	9	0	Carbamidomethylation; Deamidation (NQ)	394467	Utrophin OS=Homo sapiens OX=9606 GN=UTRN PE=1 SV=2
849	2542	sp|Q9Y3C1|NOP16_HUMAN	78.71	19	19	12	6150000	3570000	3	3	5	3	Oxidation (M)	21188	Nucleolar protein 16 OS=Homo sapiens OX=9606 GN=NOP16 PE=1 SV=2
1354	3360	sp|Q13472|TOP3A_HUMAN	78.64	2	2	1	1800000	247000	2	2	2	1		112372	DNA topoisomerase 3-alpha OS=Homo sapiens OX=9606 GN=TOP3A PE=1 SV=1
761	2648	tr|E7EVX8|E7EVX8_HUMAN	78.55	10	10	7	1290000	334000	3	3	6	2		54766	U4/U6 small nuclear ribonucleoprotein Prp31 OS=Homo sapiens OX=9606 GN=PRPF31 PE=1 SV=1
761	2649	sp|Q8WWY3|PRP31_HUMAN	78.55	10	10	7	1290000	334000	3	3	6	2		55456	U4/U6 small nuclear ribonucleoprotein Prp31 OS=Homo sapiens OX=9606 GN=PRPF31 PE=1 SV=2
1388	5692	sp|O75607|NPM3_HUMAN	78.53	8	8	8	2800000	886000	1	1	2	1		19344	Nucleoplasmin-3 OS=Homo sapiens OX=9606 GN=NPM3 PE=1 SV=3
1168	3915	sp|Q9H773|DCTP1_HUMAN	78.51	15	15	15	809000	494000	2	2	2	2		18681	dCTP pyrophosphatase 1 OS=Homo sapiens OX=9606 GN=DCTPP1 PE=1 SV=1
1270	2997	tr|X6RKY7|X6RKY7_HUMAN	78.46	25	17	25	1450000	604000	3	3	2	3		17777	Cell division cycle protein 123 homolog (Fragment) OS=Homo sapiens OX=9606 GN=CDC123 PE=1 SV=1
1270	2998	tr|X6RA30|X6RA30_HUMAN	78.46	14	9	14	1450000	604000	3	3	2	3		33891	Cell division cycle protein 123 homolog OS=Homo sapiens OX=9606 GN=CDC123 PE=1 SV=1
1270	2999	sp|O75794|CD123_HUMAN	78.46	12	8	12	1450000	604000	3	3	2	3		39135	Cell division cycle protein 123 homolog OS=Homo sapiens OX=9606 GN=CDC123 PE=1 SV=1
1013	2465	sp|P40616|ARL1_HUMAN	78.4	18	18	11	2240000	724000	3	3	3	2	Oxidation (M)	20418	ADP-ribosylation factor-like protein 1 OS=Homo sapiens OX=9606 GN=ARL1 PE=1 SV=1
1013	2466	tr|F8VYN9|F8VYN9_HUMAN	78.4	17	17	10	2240000	724000	3	3	3	2	Oxidation (M)	21778	ADP-ribosylation factor-like protein 1 OS=Homo sapiens OX=9606 GN=ARL1 PE=1 SV=1
1291	2687	sp|Q8N1G0|ZN687_HUMAN	78.4	3	2	1	339000	70500	3	3	2	1		129529	Zinc finger protein 687 OS=Homo sapiens OX=9606 GN=ZNF687 PE=1 SV=1
1058	2756	sp|Q9Y3T9|NOC2L_HUMAN	78.39	9	9	3	3050000	483000	6	6	6	2		84919	Nucleolar complex protein 2 homolog OS=Homo sapiens OX=9606 GN=NOC2L PE=1 SV=4
1080	1589	sp|Q5SRE5|NU188_HUMAN	78.04	4	4	1	798000	192000	5	5	4	1	Carbamidomethylation; Oxidation (M); Deamidation (NQ)	196041	Nucleoporin NUP188 homolog OS=Homo sapiens OX=9606 GN=NUP188 PE=1 SV=1
1156	3315	tr|H3BTV5|H3BTV5_HUMAN	78	24	24	24	1200000	705000	2	2	2	2		12446	Jupiter microtubule-associated homolog 2 (Fragment) OS=Homo sapiens OX=9606 GN=JPT2 PE=1 SV=1
1156	3916	tr|H3BMT0|H3BMT0_HUMAN	78	24	24	24	1200000	705000	2	2	2	2		12231	Jupiter microtubule-associated homolog 2 (Fragment) OS=Homo sapiens OX=9606 GN=JPT2 PE=1 SV=1
1156	3917	tr|H3BU16|H3BU16_HUMAN	78	17	17	17	1200000	705000	2	2	2	2		17604	Jupiter microtubule-associated homolog 2 (Fragment) OS=Homo sapiens OX=9606 GN=JPT2 PE=1 SV=1
1156	3918	tr|A6NGP5|A6NGP5_HUMAN	78	16	16	16	1200000	705000	2	2	2	2		18906	Jupiter microtubule-associated homolog 2 OS=Homo sapiens OX=9606 GN=JPT2 PE=1 SV=2
1156	3919	sp|Q9H910|JUPI2_HUMAN	78	15	15	15	1200000	705000	2	2	2	2		20063	Jupiter microtubule associated homolog 2 OS=Homo sapiens OX=9606 GN=JPT2 PE=1 SV=1
1156	3920	tr|H3BMV3|H3BMV3_HUMAN	78	15	15	15	1200000	705000	2	2	2	2		20687	Jupiter microtubule-associated homolog 2 (Fragment) OS=Homo sapiens OX=9606 GN=JPT2 PE=1 SV=1
1044	1854	sp|Q9HCS7|SYF1_HUMAN	77.99	8	7	3	2210000	905000	6	6	5	2	Carbamidomethylation	100010	Pre-mRNA-splicing factor SYF1 OS=Homo sapiens OX=9606 GN=XAB2 PE=1 SV=2
1426	2940	sp|Q9NQS7|INCE_HUMAN	77.64	4	4	2	406000	18900	2	2	2	1		105429	Inner centromere protein OS=Homo sapiens OX=9606 GN=INCENP PE=1 SV=3
1274	3102	tr|E9PLV1|E9PLV1_HUMAN	77.49	3	3	2	1330000	176000	3	3	2	2	Carbamidomethylation	126982	PR domain zinc finger protein 10 OS=Homo sapiens OX=9606 GN=PRDM10 PE=1 SV=1
1274	3103	sp|Q9NQV6|PRD10_HUMAN	77.49	3	3	2	1330000	176000	3	3	2	2	Carbamidomethylation	130136	PR domain zinc finger protein 10 OS=Homo sapiens OX=9606 GN=PRDM10 PE=1 SV=3
1158	3392	sp|Q5JWF2|GNAS1_HUMAN	77.33	3	3	3	254000	93500	2	1	2	2		111024	Guanine nucleotide-binding protein G(s) subunit alpha isoforms XLas OS=Homo sapiens OX=9606 GN=GNAS PE=1 SV=2
1158	3974	sp|P63092|GNAS2_HUMAN	77.33	7	7	7	254000	93500	2	1	2	2		45665	Guanine nucleotide-binding protein G(s) subunit alpha isoforms short OS=Homo sapiens OX=9606 GN=GNAS PE=1 SV=1
1366	4057	tr|F5GXS8|F5GXS8_HUMAN	77.06	19	19	19	639000	417000	2	2	2	2		18016	Protein quaking (Fragment) OS=Homo sapiens OX=9606 GN=QKI PE=1 SV=1
1366	4058	tr|F5GYM3|F5GYM3_HUMAN	77.06	18	18	18	639000	417000	2	2	2	2		18903	Protein quaking (Fragment) OS=Homo sapiens OX=9606 GN=QKI PE=1 SV=1
1366	4059	tr|H0YG47|H0YG47_HUMAN	77.06	13	13	13	639000	417000	2	2	2	2		25909	Protein quaking (Fragment) OS=Homo sapiens OX=9606 GN=QKI PE=1 SV=1
1366	4060	sp|Q96PU8|QKI_HUMAN	77.06	9	9	9	639000	417000	2	2	2	2		37671	Protein quaking OS=Homo sapiens OX=9606 GN=QKI PE=1 SV=1
1131	2128	sp|Q92922|SMRC1_HUMAN	76.98	5	5	0	466000		3	3	5	0	Deamidation (NQ)	122867	SWI/SNF complex subunit SMARCC1 OS=Homo sapiens OX=9606 GN=SMARCC1 PE=1 SV=3
1598	3929	sp|Q06587|RING1_HUMAN	76.97	6	6	3	69000	18200	2	1	2	1		42429	E3 ubiquitin-protein ligase RING1 OS=Homo sapiens OX=9606 GN=RING1 PE=1 SV=2
1107	3353	sp|B9A064|IGLL5_HUMAN	76.95	11	11	11	15900000	1790000	2	2	2	3		23063	Immunoglobulin lambda-like polypeptide 5 OS=Homo sapiens OX=9606 GN=IGLL5 PE=2 SV=2
1107	3354	tr|A0A0B4J231|A0A0B4J231_HUMAN	76.95	11	11	11	15900000	1790000	2	2	2	3		23150	Immunoglobulin lambda-like polypeptide 5 OS=Homo sapiens OX=9606 GN=IGLL5 PE=1 SV=1
1153	2390	tr|A0A0C4DGS1|A0A0C4DGS1_HUMAN	76.92	8	8	5	1420000	327000	3	3	3	2		48799	Dolichyl-diphosphooligosaccharide--protein glycosyltransferase 48 kDa subunit OS=Homo sapiens OX=9606 GN=DDOST PE=1 SV=1
1153	2391	sp|P39656|OST48_HUMAN	76.92	8	8	5	1420000	327000	3	3	3	2		50801	Dolichyl-diphosphooligosaccharide--protein glycosyltransferase 48 kDa subunit OS=Homo sapiens OX=9606 GN=DDOST PE=1 SV=4
1234	3064	sp|P51116|FXR2_HUMAN	76.73	9	9	7	871000	538000	3	3	3	2		74223	Fragile X mental retardation syndrome-related protein 2 OS=Homo sapiens OX=9606 GN=FXR2 PE=1 SV=2
747	2407	sp|Q6P1J9|CDC73_HUMAN	76.66	6	6	3	1490000	306000	3	3	5	2	Acetylation (Protein N-term)	60577	Parafibromin OS=Homo sapiens OX=9606 GN=CDC73 PE=1 SV=1
747	2417	tr|A0A1B0GUB2|A0A1B0GUB2_HUMAN	76.66	7	7	4	1490000	306000	3	3	5	2	Acetylation (Protein N-term)	51454	Parafibromin OS=Homo sapiens OX=9606 GN=CDC73 PE=1 SV=1
747	2423	tr|A0A3B3IRP5|A0A3B3IRP5_HUMAN	76.66	6	6	4	1490000	306000	3	3	5	2	Acetylation (Protein N-term)	54156	Parafibromin OS=Homo sapiens OX=9606 GN=CDC73 PE=1 SV=1
1098	2646	tr|C9JFE4|C9JFE4_HUMAN	76.6	11	11	9	1580000	293000	3	3	3	2		53372	COP9 signalosome complex subunit 1 OS=Homo sapiens OX=9606 GN=GPS1 PE=1 SV=2
1098	2647	sp|Q13098|CSN1_HUMAN	76.6	11	11	9	1580000	293000	3	3	3	2		55537	COP9 signalosome complex subunit 1 OS=Homo sapiens OX=9606 GN=GPS1 PE=1 SV=4
1098	2662	tr|A0A096LP07|A0A096LP07_HUMAN	76.6	11	11	9	1580000	293000	3	3	3	2		54965	COP9 signalosome complex subunit 1 OS=Homo sapiens OX=9606 GN=GPS1 PE=1 SV=1
1098	2663	tr|A0A096LPJ3|A0A096LPJ3_HUMAN	76.6	11	11	9	1580000	293000	3	3	3	2		55408	COP9 signalosome complex subunit 1 OS=Homo sapiens OX=9606 GN=GPS1 PE=1 SV=1
1098	2664	tr|A8K070|A8K070_HUMAN	76.6	10	10	8	1580000	293000	3	3	3	2		58922	COP9 signalosome complex subunit 1 OS=Homo sapiens OX=9606 GN=GPS1 PE=1 SV=1
1500	3031	sp|Q12792|TWF1_HUMAN	76.5	7	7	0	139000		2	1	2	0	Acetylation (Protein N-term)	40283	Twinfilin-1 OS=Homo sapiens OX=9606 GN=TWF1 PE=1 SV=3
995	4258	sp|Q9BQ61|TRIR_HUMAN	76.38	13	13	13	1210000	631000	2	2	2	4		18419	Telomerase RNA component interacting RNase OS=Homo sapiens OX=9606 GN=TRIR PE=1 SV=1
1464	3693	sp|Q9BWF3|RBM4_HUMAN	76.14	7	7	4	973000	157000	2	2	2	1		40314	RNA-binding protein 4 OS=Homo sapiens OX=9606 GN=RBM4 PE=1 SV=1
1205	2787	sp|P30084|ECHM_HUMAN	76.03	17	17	10	3200000	1870000	4	4	4	2		31387	Enoyl-CoA hydratase mitochondrial OS=Homo sapiens OX=9606 GN=ECHS1 PE=1 SV=4
1088	3015	sp|Q96D09|GASP2_HUMAN	75.67	6	4	6	1330000	772000	4	4	2	4		93773	G-protein coupled receptor-associated sorting protein 2 OS=Homo sapiens OX=9606 GN=GPRASP2 PE=1 SV=1
1209	2948	tr|A0A3B3IUA2|A0A3B3IUA2_HUMAN	75.64	8	8	8	3790000	806000	2	2	2	2		30162	NHP2-like protein 1 OS=Homo sapiens OX=9606 GN=SNU13 PE=1 SV=1
1209	3149	sp|P55769|NH2L1_HUMAN	75.64	18	18	18	3790000	806000	2	2	2	2		14174	NHP2-like protein 1 OS=Homo sapiens OX=9606 GN=SNU13 PE=1 SV=3
1209	3318	tr|B1AHD1|B1AHD1_HUMAN	75.64	17	17	17	3790000	806000	2	2	2	2		14627	NHP2-like protein 1 OS=Homo sapiens OX=9606 GN=SNU13 PE=1 SV=1
1277	3144	sp|Q96TC7|RMD3_HUMAN	75.42	7	7	4	1480000	137000	3	3	3	1		52118	Regulator of microtubule dynamics protein 3 OS=Homo sapiens OX=9606 GN=RMDN3 PE=1 SV=2
1277	3578	tr|H0YLG5|H0YLG5_HUMAN	75.42	9	9	6	665000	137000	2	2	2	1		31321	Regulator of microtubule dynamics protein 3 (Fragment) OS=Homo sapiens OX=9606 GN=RMDN3 PE=1 SV=1
1405	4294	sp|Q5F1R6|DJC21_HUMAN	75.42	5	5	3	428000	52000	2	2	2	1		62028	DnaJ homolog subfamily C member 21 OS=Homo sapiens OX=9606 GN=DNAJC21 PE=1 SV=2
1405	4354	tr|A0A2R8Y534|A0A2R8Y534_HUMAN	75.42	6	6	4	428000	52000	2	2	2	1		48457	DnaJ homolog subfamily C member 21 OS=Homo sapiens OX=9606 GN=DNAJC21 PE=1 SV=1
1405	4355	tr|A0A2R8Y4Q0|A0A2R8Y4Q0_HUMAN	75.42	5	5	3	428000	52000	2	2	2	1		55226	DnaJ homolog subfamily C member 21 OS=Homo sapiens OX=9606 GN=DNAJC21 PE=1 SV=1
758	2322	sp|Q13561|DCTN2_HUMAN	75.39	14	14	11	670000	207000	4	4	5	3		44231	Dynactin subunit 2 OS=Homo sapiens OX=9606 GN=DCTN2 PE=1 SV=4
1379	3904	sp|Q9HC36|MRM3_HUMAN	75.37	5	2	5	619000	267000	2	2	1	2		47020	rRNA methyltransferase 3 mitochondrial OS=Homo sapiens OX=9606 GN=MRM3 PE=1 SV=2
923	1977	sp|Q9UHD8|SEPT9_HUMAN	75.28	11	11	3	1400000	333000	6	6	6	2	Oxidation (M)	65402	Septin-9 OS=Homo sapiens OX=9606 GN=SEPT9 PE=1 SV=2
909	2770	sp|A6NEC2|PSAL_HUMAN	75.21	6	4	6	1160000	820000	4	4	4	3		53747	Puromycin-sensitive aminopeptidase-like protein OS=Homo sapiens OX=9606 GN=NPEPPSL1 PE=2 SV=3
909	2771	tr|E9PLK3|E9PLK3_HUMAN	75.21	3	2	3	1160000	820000	4	4	4	3		102988	Aminopeptidase OS=Homo sapiens OX=9606 GN=NPEPPS PE=1 SV=1
909	2772	sp|P55786|PSA_HUMAN	75.21	3	2	3	1160000	820000	4	4	4	3		103276	Puromycin-sensitive aminopeptidase OS=Homo sapiens OX=9606 GN=NPEPPS PE=1 SV=2
1424	4090	sp|O15173|PGRC2_HUMAN	75.1	10	10	9	473000	134000	2	2	2	1		23818	Membrane-associated progesterone receptor component 2 OS=Homo sapiens OX=9606 GN=PGRMC2 PE=1 SV=1
1918	4739	sp|Q9Y3B4|SF3B6_HUMAN	74.9	11	11	0	1320000		1	1	1	0		14585	Splicing factor 3B subunit 6 OS=Homo sapiens OX=9606 GN=SF3B6 PE=1 SV=1
1228	2645	sp|Q96QD9|UIF_HUMAN	74.85	12	12	0	755000		3	3	4	0		35818	UAP56-interacting factor OS=Homo sapiens OX=9606 GN=FYTTD1 PE=1 SV=3
1625	5525	sp|Q96K37|S35E1_HUMAN	74.83	6	6	6	489000	141000	1	1	1	1	Acetylation (Protein N-term)	44773	Solute carrier family 35 member E1 OS=Homo sapiens OX=9606 GN=SLC35E1 PE=1 SV=2
1180	3888	sp|Q5RKV6|EXOS6_HUMAN	74.77	8	8	8	2070000	596000	2	2	2	2		28235	Exosome complex component MTR3 OS=Homo sapiens OX=9606 GN=EXOSC6 PE=1 SV=1
1535	3020	sp|Q9NTI5|PDS5B_HUMAN	74.17	3	2	1	222000	411000	3	3	2	1		164666	Sister chromatid cohesion protein PDS5 homolog B OS=Homo sapiens OX=9606 GN=PDS5B PE=1 SV=1
1619	5408	sp|Q96G46|DUS3L_HUMAN	74.16	3	3	3	289000	76100	1	1	1	1		72594	tRNA-dihydrouridine(47) synthase [NAD(P)(+)]-like OS=Homo sapiens OX=9606 GN=DUS3L PE=1 SV=2
1619	5716	tr|K7EJX8|K7EJX8_HUMAN	74.16	8	8	8	289000	76100	1	1	1	1		23012	tRNA-dihydrouridine(47) synthase [NAD(P)(+)]-like OS=Homo sapiens OX=9606 GN=DUS3L PE=1 SV=1
915	2323	sp|Q8IY37|DHX37_HUMAN	74.08	6	6	2	1110000	115000	6	6	6	2	Oxidation (M)	129545	Probable ATP-dependent RNA helicase DHX37 OS=Homo sapiens OX=9606 GN=DHX37 PE=1 SV=1
1084	2672	sp|P08243|ASNS_HUMAN	74.06	6	6	4	2530000	1210000	3	3	3	2		64370	Asparagine synthetase [glutamine-hydrolyzing] OS=Homo sapiens OX=9606 GN=ASNS PE=1 SV=4
1461	3463	sp|P25786|PSA1_HUMAN	74.06	10	0	10		364000	2	2	0	2		29556	Proteasome subunit alpha type-1 OS=Homo sapiens OX=9606 GN=PSMA1 PE=1 SV=1
1461	3509	tr|F5GX11|F5GX11_HUMAN	74.06	11	0	11		364000	2	2	0	2		26505	Proteasome endopeptidase complex OS=Homo sapiens OX=9606 GN=PSMA1 PE=1 SV=1
991	2461	sp|P27694|RFA1_HUMAN	74.03	11	6	11	1240000	687000	4	4	3	4		68138	Replication protein A 70 kDa DNA-binding subunit OS=Homo sapiens OX=9606 GN=RPA1 PE=1 SV=2
1113	2353	tr|B5MCF9|B5MCF9_HUMAN	73.88	8	8	1	2020000	178000	3	3	4	1		66078	Pescadillo homolog OS=Homo sapiens OX=9606 GN=PES1 PE=1 SV=1
1113	2354	sp|O00541|PESC_HUMAN	73.88	8	8	1	2020000	178000	3	3	4	1		68003	Pescadillo homolog OS=Homo sapiens OX=9606 GN=PES1 PE=1 SV=1
1029	2828	tr|A6PW57|A6PW57_HUMAN	73.7	11	11	8	629000	119000	4	2	4	6	Oxidation (M)	61258	Phosphatidylinositol 4-phosphate 5-kinase type-1 alpha OS=Homo sapiens OX=9606 GN=PIP5K1A PE=1 SV=2
1029	2829	sp|Q99755|PI51A_HUMAN	73.7	11	11	8	629000	119000	4	2	4	6	Oxidation (M)	62633	Phosphatidylinositol 4-phosphate 5-kinase type-1 alpha OS=Homo sapiens OX=9606 GN=PIP5K1A PE=1 SV=1
1145	3429	tr|M0QX65|M0QX65_HUMAN	73.65	10	10	10	136000	69400	2	2	2	2		22622	SUMO-activating enzyme subunit 1 (Fragment) OS=Homo sapiens OX=9606 GN=SAE1 PE=1 SV=1
1145	3500	tr|B3KNJ4|B3KNJ4_HUMAN	73.65	7	7	7	136000	69400	2	2	2	2		33384	SUMO-1 activating enzyme subunit 1 isoform CRA_a OS=Homo sapiens OX=9606 GN=SAE1 PE=1 SV=1
1145	3501	sp|Q9UBE0|SAE1_HUMAN	73.65	6	6	6	136000	69400	2	2	2	2		38450	SUMO-activating enzyme subunit 1 OS=Homo sapiens OX=9606 GN=SAE1 PE=1 SV=1
1145	4065	tr|M0QYM8|M0QYM8_HUMAN	73.65	15	15	15	136000	69400	2	2	2	2		14899	SUMO-activating enzyme subunit 1 (Fragment) OS=Homo sapiens OX=9606 GN=SAE1 PE=1 SV=1
1145	4068	tr|M0R054|M0R054_HUMAN	73.65	13	13	13	136000	69400	2	2	2	2		17591	SUMO-activating enzyme subunit 1 (Fragment) OS=Homo sapiens OX=9606 GN=SAE1 PE=1 SV=1
1116	2432	sp|Q92973|TNPO1_HUMAN	73.63	4	3	3	566000	261000	3	3	2	2		102355	Transportin-1 OS=Homo sapiens OX=9606 GN=TNPO1 PE=1 SV=2
1210	3574	tr|A0A2R8YD12|A0A2R8YD12_HUMAN	73.62	8	5	8	1260000	456000	2	2	1	2		38125	Serpin B6 OS=Homo sapiens OX=9606 GN=SERPINB6 PE=1 SV=1
1210	3581	sp|P35237|SPB6_HUMAN	73.62	7	4	7	1260000	456000	2	2	1	2		42622	Serpin B6 OS=Homo sapiens OX=9606 GN=SERPINB6 PE=1 SV=3
1210	3582	tr|A0A024QZX5|A0A024QZX5_HUMAN	73.62	7	4	7	1260000	456000	2	2	1	2		43024	Serpin B6 OS=Homo sapiens OX=9606 GN=SERPINB6 PE=1 SV=1
1210	3583	tr|A0A087X1N8|A0A087X1N8_HUMAN	73.62	7	4	7	1260000	456000	2	2	1	2		44822	Serpin B6 OS=Homo sapiens OX=9606 GN=SERPINB6 PE=1 SV=1
1359	3659	sp|Q9BV44|THUM3_HUMAN	73.57	5	5	2	821000	265000	2	2	2	1		57003	THUMP domain-containing protein 3 OS=Homo sapiens OX=9606 GN=THUMPD3 PE=1 SV=1
1409	3721	sp|Q9NWK9|BCD1_HUMAN	73.55	8	6	7	360000	167000	3	3	2	2	Acetylation (Protein N-term)	53918	Box C/D snoRNA protein 1 OS=Homo sapiens OX=9606 GN=ZNHIT6 PE=1 SV=1
1340	4230	tr|A0A0A0MR33|A0A0A0MR33_HUMAN	73.52	16	16	16	2380000	582000	2	2	3	2		19373	Maleylacetoacetate isomerase OS=Homo sapiens OX=9606 GN=GSTZ1 PE=1 SV=1
1340	4231	tr|G3V267|G3V267_HUMAN	73.52	14	14	14	2380000	582000	2	2	3	2		21075	Maleylacetoacetate isomerase OS=Homo sapiens OX=9606 GN=GSTZ1 PE=1 SV=1
1340	4232	tr|G3V5T0|G3V5T0_HUMAN	73.52	13	13	13	2380000	582000	2	2	3	2		22610	Maleylacetoacetate isomerase OS=Homo sapiens OX=9606 GN=GSTZ1 PE=1 SV=1
1340	4233	tr|A0A0C4DFM0|A0A0C4DFM0_HUMAN	73.52	12	12	12	2380000	582000	2	2	3	2		24114	Glutathione transferase zeta 1 (Maleylacetoacetate isomerase) isoform CRA_c OS=Homo sapiens OX=9606 GN=GSTZ1 PE=1 SV=1
1340	4234	tr|G3V4T6|G3V4T6_HUMAN	73.52	12	12	12	2380000	582000	2	2	3	2		24232	Maleylacetoacetate isomerase OS=Homo sapiens OX=9606 GN=GSTZ1 PE=1 SV=1
1187	6124	tr|H0Y9M9|H0Y9M9_HUMAN	73.47	8	8	8	972000	246000	2	1	2	2		15800	C-terminal-binding protein 1 (Fragment) OS=Homo sapiens OX=9606 GN=CTBP1 PE=1 SV=1
1187	6125	tr|D6RAX2|D6RAX2_HUMAN	73.47	6	6	6	972000	246000	2	1	2	2		20275	C-terminal-binding protein 1 (Fragment) OS=Homo sapiens OX=9606 GN=CTBP1 PE=1 SV=8
1187	6127	sp|Q13363|CTBP1_HUMAN	73.47	2	2	2	972000	246000	2	1	2	2		47535	C-terminal-binding protein 1 OS=Homo sapiens OX=9606 GN=CTBP1 PE=1 SV=2
739	3243	sp|Q86U06|RBM23_HUMAN	73.44	6	6	6	281000	96500	2	1	4	4	Deamidation (NQ)	48731	Probable RNA-binding protein 23 OS=Homo sapiens OX=9606 GN=RBM23 PE=1 SV=1
739	3376	tr|G3XAP0|G3XAP0_HUMAN	73.44	10	10	10	281000	96500	2	1	4	4	Deamidation (NQ)	28637	Probable RNA-binding protein 23 OS=Homo sapiens OX=9606 GN=RBM23 PE=1 SV=1
827	2106	sp|Q8N122|RPTOR_HUMAN	73.39	3	2	3	1170000	351000	4	4	4	3		149037	Regulatory-associated protein of mTOR OS=Homo sapiens OX=9606 GN=RPTOR PE=1 SV=1
967	5313	tr|H0Y9V9|H0Y9V9_HUMAN	73.37	10	10	10	3000000	857000	2	2	5	2		12747	60S ribosomal protein L9 OS=Homo sapiens OX=9606 GN=RPL9 PE=1 SV=2
967	5314	tr|D6RAN4|D6RAN4_HUMAN	73.37	6	6	6	3000000	857000	2	2	5	2		20775	60S ribosomal protein L9 (Fragment) OS=Homo sapiens OX=9606 GN=RPL9 PE=1 SV=8
967	5315	sp|P32969|RL9_HUMAN	73.37	6	6	6	3000000	857000	2	2	5	2		21863	60S ribosomal protein L9 OS=Homo sapiens OX=9606 GN=RPL9 PE=1 SV=1
967	5316	tr|A0A2R8Y5Y7|A0A2R8Y5Y7_HUMAN	73.37	5	5	5	3000000	857000	2	2	5	2		25057	60S ribosomal protein L9 OS=Homo sapiens OX=9606 GN=RPL9 PE=1 SV=1
967	6086	tr|H0Y9R4|H0Y9R4_HUMAN	73.37	12	12	12	3000000	857000	2	2	5	2		10045	60S ribosomal protein L9 (Fragment) OS=Homo sapiens OX=9606 GN=RPL9 PE=1 SV=2
1380	3911	tr|B9A062|B9A062_HUMAN	73.3	9	5	9	2930000	793000	2	2	1	2		23867	Bifunctional methylenetetrahydrofolate dehydrogenase/cyclohydrolase mitochondrial OS=Homo sapiens OX=9606 GN=MTHFD2 PE=1 SV=1
1380	3913	sp|P13995|MTDC_HUMAN	73.3	6	3	6	2930000	793000	2	2	1	2		37895	Bifunctional methylenetetrahydrofolate dehydrogenase/cyclohydrolase mitochondrial OS=Homo sapiens OX=9606 GN=MTHFD2 PE=1 SV=2
1144	3367	tr|I3L4J1|I3L4J1_HUMAN	73.25	5	5	5	3270000	1670000	2	2	2	2		48071	Uncharacterized protein (Fragment) OS=Homo sapiens OX=9606 PE=1 SV=3
1144	3368	sp|Q9UN37|VPS4A_HUMAN	73.25	5	5	5	3270000	1670000	2	2	2	2		48898	Vacuolar protein sorting-associated protein 4A OS=Homo sapiens OX=9606 GN=VPS4A PE=1 SV=1
1146	3495	sp|Q8NBJ5|GT251_HUMAN	73.18	4	4	4	618000	173000	2	2	2	2		71636	Procollagen galactosyltransferase 1 OS=Homo sapiens OX=9606 GN=COLGALT1 PE=1 SV=1
957	2422	sp|O95707|RPP29_HUMAN	73.12	15	15	11	1050000	139000	3	3	7	2		25425	Ribonuclease P protein subunit p29 OS=Homo sapiens OX=9606 GN=POP4 PE=1 SV=2
1383	4005	sp|Q16186|ADRM1_HUMAN	73.05	6	6	4	357000	135000	2	2	2	1		42153	Proteasomal ubiquitin receptor ADRM1 OS=Homo sapiens OX=9606 GN=ADRM1 PE=1 SV=2
1136	2473	sp|Q9UJV9|DDX41_HUMAN	73.03	9	7	4	1540000	414000	4	4	3	2		69838	Probable ATP-dependent RNA helicase DDX41 OS=Homo sapiens OX=9606 GN=DDX41 PE=1 SV=2
1136	2474	tr|J3KNN5|J3KNN5_HUMAN	73.03	8	6	4	1540000	414000	4	4	3	2		71649	Probable ATP-dependent RNA helicase DDX41 (Fragment) OS=Homo sapiens OX=9606 GN=DDX41 PE=1 SV=1
1608	5030	sp|Q99942|RNF5_HUMAN	72.95	17	8	17	342000	178000	2	2	1	2	Acetylation (Protein N-term)	19881	E3 ubiquitin-protein ligase RNF5 OS=Homo sapiens OX=9606 GN=RNF5 PE=1 SV=1
1608	5744	tr|A0A140TA09|A0A140TA09_HUMAN	72.95	16	16	16	342000	152000	1	1	1	1	Acetylation (Protein N-term)	10013	E3 ubiquitin-protein ligase RNF5 OS=Homo sapiens OX=9606 GN=RNF5 PE=1 SV=1
863	3246	tr|E9PEQ6|E9PEQ6_HUMAN	72.84	10	10	10	1290000	0	2	1	4	3	Oxidation (M)	27698	Peptidyl-prolyl cis-trans isomerase OS=Homo sapiens OX=9606 GN=PPIE PE=1 SV=1
863	3247	sp|Q9UNP9|PPIE_HUMAN	72.84	8	8	8	1290000	0	2	1	4	3	Oxidation (M)	33431	Peptidyl-prolyl cis-trans isomerase E OS=Homo sapiens OX=9606 GN=PPIE PE=1 SV=1
950	2962	sp|Q13616|CUL1_HUMAN	72.77	3	3	3	1930000	144000	2	2	2	3		89678	Cullin-1 OS=Homo sapiens OX=9606 GN=CUL1 PE=1 SV=2
950	3030	tr|A0A0C4DGX4|A0A0C4DGX4_HUMAN	72.77	3	3	3	1930000	144000	2	2	2	3		87388	Cullin-1 OS=Homo sapiens OX=9606 GN=CUL1 PE=1 SV=1
1370	4314	tr|A0A075B7D8|A0A075B7D8_HUMAN	72.72	23	13	23		0	2	1	1	2	Deamidation (NQ)	13080	Immunoglobulin heavy variable 3/OR15-7 (pseudogene) (Fragment) OS=Homo sapiens OX=9606 GN=IGHV3OR15-7 PE=1 SV=1
1579	5186	tr|H0YMP1|H0YMP1_HUMAN	72.72	11	11	11	578000	199000	1	1	1	1		11869	Deoxyuridine 5'-triphosphate nucleotidohydrolase mitochondrial (Fragment) OS=Homo sapiens OX=9606 GN=DUT PE=1 SV=1
1579	5189	tr|H0YMM5|H0YMM5_HUMAN	72.72	9	9	9	578000	199000	1	1	1	1		14306	Deoxyuridine 5'-triphosphate nucleotidohydrolase mitochondrial OS=Homo sapiens OX=9606 GN=DUT PE=1 SV=1
1579	5190	tr|A0A0C4DGL3|A0A0C4DGL3_HUMAN	72.72	9	9	9	578000	199000	1	1	1	1		15395	Deoxyuridine 5'-triphosphate nucleotidohydrolase mitochondrial OS=Homo sapiens OX=9606 GN=DUT PE=1 SV=1
1579	5191	tr|H0YNJ9|H0YNJ9_HUMAN	72.72	8	8	8	578000	199000	1	1	1	1		15548	Deoxyuridine 5'-triphosphate nucleotidohydrolase mitochondrial OS=Homo sapiens OX=9606 GN=DUT PE=1 SV=1
1579	5192	tr|H0YNW5|H0YNW5_HUMAN	72.72	7	7	7	578000	199000	1	1	1	1		17827	Deoxyuridine 5'-triphosphate nucleotidohydrolase mitochondrial OS=Homo sapiens OX=9606 GN=DUT PE=1 SV=1
1579	5193	tr|H0YKC5|H0YKC5_HUMAN	72.72	5	5	5	578000	199000	1	1	1	1		23739	Deoxyuridine 5'-triphosphate nucleotidohydrolase mitochondrial (Fragment) OS=Homo sapiens OX=9606 GN=DUT PE=1 SV=1
1579	5194	tr|H0YKI0|H0YKI0_HUMAN	72.72	5	5	5	578000	199000	1	1	1	1		23712	Deoxyuridine 5'-triphosphate nucleotidohydrolase mitochondrial OS=Homo sapiens OX=9606 GN=DUT PE=1 SV=1
1579	5195	sp|P33316|DUT_HUMAN	72.72	5	5	5	578000	199000	1	1	1	1		26563	Deoxyuridine 5'-triphosphate nucleotidohydrolase mitochondrial OS=Homo sapiens OX=9606 GN=DUT PE=1 SV=4
1556	4550	sp|P55060|XPO2_HUMAN	72.49	2	2	2	930000	224000	1	1	1	1		110417	Exportin-2 OS=Homo sapiens OX=9606 GN=CSE1L PE=1 SV=3
1346	5727	sp|P62877|RBX1_HUMAN	72.47	17	17	17	1190000	271000	1	1	2	1	Acetylation (Protein N-term); Oxidation (M)	12274	E3 ubiquitin-protein ligase RBX1 OS=Homo sapiens OX=9606 GN=RBX1 PE=1 SV=1
1122	3112	sp|P47974|TISD_HUMAN	72.47	9	6	7	567000	240000	3	3	3	2		51063	mRNA decay activator protein ZFP36L2 OS=Homo sapiens OX=9606 GN=ZFP36L2 PE=1 SV=3
1072	2746	sp|Q96F86|EDC3_HUMAN	72.36	9	6	9	578000	235000	3	3	2	3		56078	Enhancer of mRNA-decapping protein 3 OS=Homo sapiens OX=9606 GN=EDC3 PE=1 SV=1
1072	3286	tr|H3BQ37|H3BQ37_HUMAN	72.36	16	16	16	578000	140000	2	2	2	2		19173	Enhancer of mRNA-decapping protein 3 (Fragment) OS=Homo sapiens OX=9606 GN=EDC3 PE=1 SV=8
1072	3287	tr|H3BPW9|H3BPW9_HUMAN	72.36	11	11	11	578000	140000	2	2	2	2		27984	Enhancer of mRNA-decapping protein 3 (Fragment) OS=Homo sapiens OX=9606 GN=EDC3 PE=1 SV=1
1072	4066	tr|H3BQP5|H3BQP5_HUMAN	72.36	24	24	24	578000	140000	2	2	2	2		12961	Enhancer of mRNA-decapping protein 3 (Fragment) OS=Homo sapiens OX=9606 GN=EDC3 PE=1 SV=1
1072	4067	tr|H3BU87|H3BU87_HUMAN	72.36	22	22	22	578000	140000	2	2	2	2		13775	Enhancer of mRNA-decapping protein 3 (Fragment) OS=Homo sapiens OX=9606 GN=EDC3 PE=1 SV=1
1172	4155	tr|A0A0A0MTN3|A0A0A0MTN3_HUMAN	72.22	12	12	6	1780000	79200	2	2	4	1		24915	Glutathione S-transferase OS=Homo sapiens OX=9606 GN=GSTM3 PE=1 SV=1
1172	4156	sp|P21266|GSTM3_HUMAN	72.22	11	11	5	1780000	79200	2	2	4	1		26560	Glutathione S-transferase Mu 3 OS=Homo sapiens OX=9606 GN=GSTM3 PE=1 SV=3
1117	2581	sp|P60228|EIF3E_HUMAN	72.1	7	5	4	2930000	964000	3	3	2	2		52221	Eukaryotic translation initiation factor 3 subunit E OS=Homo sapiens OX=9606 GN=EIF3E PE=1 SV=1
1117	2592	tr|E5RGA2|E5RGA2_HUMAN	72.1	9	7	5	2930000	964000	3	3	2	2		41357	Eukaryotic translation initiation factor 3 subunit E OS=Homo sapiens OX=9606 GN=EIF3E PE=1 SV=1
1449	4290	sp|P41743|KPCI_HUMAN	72.06	5	3	5	634000	351000	2	2	1	2		68262	Protein kinase C iota type OS=Homo sapiens OX=9606 GN=PRKCI PE=1 SV=2
836	2479	sp|Q96T21|SEBP2_HUMAN	72.02	6	6	4	1760000	414000	4	4	4	3		95462	Selenocysteine insertion sequence-binding protein 2 OS=Homo sapiens OX=9606 GN=SECISBP2 PE=1 SV=2
1254	3187	sp|O95817|BAG3_HUMAN	71.98	5	5	2	2190000	374000	2	2	2	1		61595	BAG family molecular chaperone regulator 3 OS=Homo sapiens OX=9606 GN=BAG3 PE=1 SV=3
1038	2707	tr|B4E1Q4|B4E1Q4_HUMAN	71.92	9	7	5	2470000	1110000	4	4	5	3	Deamidation (NQ)	57474	Serine/threonine-protein kinase RIO3 OS=Homo sapiens OX=9606 GN=RIOK3 PE=1 SV=1
1038	2708	sp|O14730|RIOK3_HUMAN	71.92	8	6	5	2470000	1110000	4	4	5	3	Deamidation (NQ)	59093	Serine/threonine-protein kinase RIO3 OS=Homo sapiens OX=9606 GN=RIOK3 PE=1 SV=2
1489	4375	sp|O15479|MAGB2_HUMAN	71.89	5	5	0	651000		1	1	2	0		35277	Melanoma-associated antigen B2 OS=Homo sapiens OX=9606 GN=MAGEB2 PE=1 SV=3
1055	2418	sp|Q96EV2|RBM33_HUMAN	71.88	4	4	3	857000	318000	3	3	3	2	Acetylation (Protein N-term)	129986	RNA-binding protein 33 OS=Homo sapiens OX=9606 GN=RBM33 PE=1 SV=3
1327	3504	tr|G3V198|G3V198_HUMAN	71.88	2	2	1	1570000	325000	2	2	3	1		148980	Nuclear pore complex protein Nup160 (Fragment) OS=Homo sapiens OX=9606 GN=NUP160 PE=1 SV=2
1327	3506	sp|Q12769|NU160_HUMAN	71.88	2	2	1	1570000	325000	2	2	3	1		162121	Nuclear pore complex protein Nup160 OS=Homo sapiens OX=9606 GN=NUP160 PE=1 SV=3
1327	4266	tr|E9PR16|E9PR16_HUMAN	71.88	2	2	1	1570000	325000	2	2	3	1		127448	Nuclear pore complex protein Nup160 (Fragment) OS=Homo sapiens OX=9606 GN=NUP160 PE=1 SV=2
1141	3240	sp|Q9Y6A4|CFA20_HUMAN	71.88	10	10	10	2240000	319000	2	2	2	2		22774	Cilia- and flagella-associated protein 20 OS=Homo sapiens OX=9606 GN=CFAP20 PE=1 SV=1
1214	3636	sp|A0A0B4J1X5|HV374_HUMAN	71.85	26	26	26	2790000	1600000	2	1	2	4	Deamidation (NQ)	12840	Immunoglobulin heavy variable 3-74 OS=Homo sapiens OX=9606 GN=IGHV3-74 PE=3 SV=1
1335	4069	tr|F5H6T1|F5H6T1_HUMAN	71.72	7	7	7	2060000	4030000	2	2	2	3	Oxidation (M)	38842	Actin-related protein 2 OS=Homo sapiens OX=9606 GN=ACTR2 PE=1 SV=2
1335	4070	sp|P61160|ARP2_HUMAN	71.72	6	6	6	2060000	4030000	2	2	2	3	Oxidation (M)	44761	Actin-related protein 2 OS=Homo sapiens OX=9606 GN=ACTR2 PE=1 SV=1
1282	3475	sp|Q9BRS2|RIOK1_HUMAN	71.68	4	4	2	184000	78300	2	2	2	3		65583	Serine/threonine-protein kinase RIO1 OS=Homo sapiens OX=9606 GN=RIOK1 PE=1 SV=2
1540	3540	sp|Q9NRH3|TBG2_HUMAN	71.58	8	8	2	3360000	815000	2	2	2	1		51092	Tubulin gamma-2 chain OS=Homo sapiens OX=9606 GN=TUBG2 PE=2 SV=1
1540	3541	sp|P23258|TBG1_HUMAN	71.58	8	8	2	3360000	815000	2	2	2	1		51170	Tubulin gamma-1 chain OS=Homo sapiens OX=9606 GN=TUBG1 PE=1 SV=2
1540	3982	tr|K7EKE5|K7EKE5_HUMAN	71.58	28	28	7	3360000	815000	2	2	2	1		15173	Tubulin gamma-1 chain OS=Homo sapiens OX=9606 GN=TUBG1 PE=4 SV=1
1596	3476	tr|A0A0B4J2A4|A0A0B4J2A4_HUMAN	71.51	6	6	0	1020000		2	2	2	0		41602	3-ketoacyl-CoA thiolase mitochondrial OS=Homo sapiens OX=9606 GN=ACAA2 PE=1 SV=1
1596	3477	sp|P42765|THIM_HUMAN	71.51	6	6	0	1020000		2	2	2	0		41924	3-ketoacyl-CoA thiolase mitochondrial OS=Homo sapiens OX=9606 GN=ACAA2 PE=1 SV=2
1118	2590	sp|P09543|CN37_HUMAN	71.48	10	7	6	550000	289000	4	4	3	2		47579	2' 3'-cyclic-nucleotide 3'-phosphodiesterase OS=Homo sapiens OX=9606 GN=CNP PE=1 SV=2
1227	3722	sp|Q8WU90|ZC3HF_HUMAN	71.3	6	3	6	1740000	1080000	2	2	1	3		48603	Zinc finger CCCH domain-containing protein 15 OS=Homo sapiens OX=9606 GN=ZC3H15 PE=1 SV=1
1227	5733	tr|H7C466|H7C466_HUMAN	71.3	20	20	20	1740000	884000	1	1	1	2		7812	Zinc finger CCCH domain-containing protein 15 (Fragment) OS=Homo sapiens OX=9606 GN=ZC3H15 PE=1 SV=1
1369	4172	tr|H7C3P9|H7C3P9_HUMAN	71.23	9	9	4	97100	46900	2	2	2	1	Oxidation (M)	39036	COP9 signalosome complex subunit 3 OS=Homo sapiens OX=9606 GN=COPS3 PE=1 SV=2
1369	4173	sp|Q9UNS2|CSN3_HUMAN	71.23	8	8	4	97100	46900	2	2	2	1	Oxidation (M)	47873	COP9 signalosome complex subunit 3 OS=Homo sapiens OX=9606 GN=COPS3 PE=1 SV=3
1491	4397	tr|M9T4I7|M9T4I7_HUMAN	71.17	4	4	4	345000	67800	1	1	1	1		52116	MEX3C variant 2 OS=Homo sapiens OX=9606 GN=MEX3C PE=1 SV=1
1491	4398	sp|Q5U5Q3|MEX3C_HUMAN	71.17	3	3	3	345000	67800	1	1	1	1		69366	RNA-binding E3 ubiquitin-protein ligase MEX3C OS=Homo sapiens OX=9606 GN=MEX3C PE=1 SV=3
1387	4362	sp|O60830|TI17B_HUMAN	71.14	17	17	9	824000	176000	2	2	2	1	Deamidation (NQ)	18273	Mitochondrial import inner membrane translocase subunit Tim17-B OS=Homo sapiens OX=9606 GN=TIMM17B PE=1 SV=1
1387	4363	tr|V9GYS0|V9GYS0_HUMAN	71.14	16	16	8	824000	176000	2	2	2	1	Deamidation (NQ)	20438	Mitochondrial import inner membrane translocase subunit Tim17-B OS=Homo sapiens OX=9606 GN=TIMM17B PE=1 SV=1
1112	2305	sp|P49406|RM19_HUMAN	71.04	13	13	10	2510000	299000	4	4	4	3	Carbamidomethylation	33535	39S ribosomal protein L19 mitochondrial OS=Homo sapiens OX=9606 GN=MRPL19 PE=1 SV=2
1362	3936	sp|P10398|ARAF_HUMAN	70.95	4	4	2	650000	172000	2	2	2	1		67585	Serine/threonine-protein kinase A-Raf OS=Homo sapiens OX=9606 GN=ARAF PE=1 SV=2
1362	3937	tr|Q96II5|Q96II5_HUMAN	70.95	4	4	2	650000	172000	2	2	2	1		67926	ARAF protein OS=Homo sapiens OX=9606 GN=ARAF PE=1 SV=1
1281	3433	tr|J3KT73|J3KT73_HUMAN	70.83	36	36	16	21100000	3690000	3	3	4	1		7565	60S ribosomal protein L38 OS=Homo sapiens OX=9606 GN=RPL38 PE=1 SV=1
1281	3434	tr|J3QL01|J3QL01_HUMAN	70.83	34	34	15	21100000	3690000	3	3	4	1		7977	60S ribosomal protein L38 OS=Homo sapiens OX=9606 GN=RPL38 PE=1 SV=1
1281	3435	sp|P63173|RL38_HUMAN	70.83	33	33	14	21100000	3690000	3	3	4	1		8218	60S ribosomal protein L38 OS=Homo sapiens OX=9606 GN=RPL38 PE=1 SV=2
621	3334	sp|P42766|RL35_HUMAN	70.69	15	15	15	29200000	13900000	2	2	5	4	Deamidation (NQ)	14551	60S ribosomal protein L35 OS=Homo sapiens OX=9606 GN=RPL35 PE=1 SV=2
1569	4855	sp|O15269|SPTC1_HUMAN	70.69	3	3	3	1380000	282000	1	1	1	1		52744	Serine palmitoyltransferase 1 OS=Homo sapiens OX=9606 GN=SPTLC1 PE=1 SV=1
1436	3345	sp|Q96T88|UHRF1_HUMAN	70.66	4	1	4	458000	79600	3	3	1	3		89814	E3 ubiquitin-protein ligase UHRF1 OS=Homo sapiens OX=9606 GN=UHRF1 PE=1 SV=1
1436	3346	tr|A0A087WVR3|A0A087WVR3_HUMAN	70.66	4	1	4	458000	79600	3	3	1	3		91100	E3 ubiquitin-protein ligase UHRF1 OS=Homo sapiens OX=9606 GN=UHRF1 PE=1 SV=1
1436	3347	tr|A0A087WTW0|A0A087WTW0_HUMAN	70.66	3	1	3	458000	79600	3	3	1	3		96621	E3 ubiquitin-protein ligase UHRF1 OS=Homo sapiens OX=9606 GN=UHRF1 PE=1 SV=1
1436	3497	tr|A0A087WWG9|A0A087WWG9_HUMAN	70.66	6	2	6	458000	79600	3	3	1	3		55079	E3 ubiquitin-protein ligase UHRF1 (Fragment) OS=Homo sapiens OX=9606 GN=UHRF1 PE=1 SV=1
1343	4834	sp|Q8N8A6|DDX51_HUMAN	70.6	2	2	2	170000	35700	1	1	2	1		72457	ATP-dependent RNA helicase DDX51 OS=Homo sapiens OX=9606 GN=DDX51 PE=1 SV=3
1398	4200	tr|A0A0C4DGZ1|A0A0C4DGZ1_HUMAN	70.58	10	5	10	790000	222000	2	2	1	2		34316	Zinc finger CCCH domain-containing protein 8 OS=Homo sapiens OX=9606 GN=ZC3H8 PE=1 SV=1
1398	4207	sp|Q8N5P1|ZC3H8_HUMAN	70.58	10	5	10	790000	222000	2	2	1	2		33576	Zinc finger CCCH domain-containing protein 8 OS=Homo sapiens OX=9606 GN=ZC3H8 PE=1 SV=2
851	2654	sp|P49643|PRI2_HUMAN	70.55	6	4	6	226000	185000	3	3	3	4		58806	DNA primase large subunit OS=Homo sapiens OX=9606 GN=PRIM2 PE=1 SV=2
1423	4085	sp|P18615|NELFE_HUMAN	70.52	11	8	8	952000	120000	3	3	4	2	Deamidation (NQ)	43240	Negative elongation factor E OS=Homo sapiens OX=9606 GN=NELFE PE=1 SV=3
1423	4468	tr|A0A0A0MT02|A0A0A0MT02_HUMAN	70.52	10	7	10	267000	120000	2	2	1	2		33611	Negative elongation factor E (Fragment) OS=Homo sapiens OX=9606 GN=NELFE PE=1 SV=6
1423	4566	tr|A0A0G2JI50|A0A0G2JI50_HUMAN	70.52	12	8	12	267000	120000	2	2	1	2		27628	Negative elongation factor E (Fragment) OS=Homo sapiens OX=9606 GN=NELFE PE=1 SV=1
1423	4567	tr|E9PD43|E9PD43_HUMAN	70.52	11	8	11	267000	120000	2	2	1	2		30064	Negative elongation factor E (Fragment) OS=Homo sapiens OX=9606 GN=NELFE PE=1 SV=1
1423	4568	tr|A0A0A0MSN9|A0A0A0MSN9_HUMAN	70.52	9	6	9	267000	120000	2	2	1	2		38080	Negative elongation factor E (Fragment) OS=Homo sapiens OX=9606 GN=NELFE PE=1 SV=6
1287	6011	tr|H7BZW6|H7BZW6_HUMAN	70.47	9	9	9	257000	347000	2	2	2	2		16036	Histone deacetylase complex subunit SAP18 (Fragment) OS=Homo sapiens OX=9606 GN=SAP18 PE=1 SV=2
1287	6012	sp|O00422|SAP18_HUMAN	70.47	8	8	8	257000	347000	2	2	2	2		17561	Histone deacetylase complex subunit SAP18 OS=Homo sapiens OX=9606 GN=SAP18 PE=1 SV=1
1381	3948	sp|Q13418|ILK_HUMAN	70.47	6	6	3	635000	140000	2	2	2	1	Oxidation (M)	51419	Integrin-linked protein kinase OS=Homo sapiens OX=9606 GN=ILK PE=1 SV=2
1381	3949	tr|A0A0A0MTH3|A0A0A0MTH3_HUMAN	70.47	6	6	3	635000	140000	2	2	2	1	Oxidation (M)	54612	Integrin-linked protein kinase OS=Homo sapiens OX=9606 GN=ILK PE=1 SV=1
872	3182	sp|P10599|THIO_HUMAN	70.44	30	22	22	10500000	2530000	3	3	3	4	Oxidation (M)	11737	Thioredoxin OS=Homo sapiens OX=9606 GN=TXN PE=1 SV=3
1203	4011	sp|Q15054|DPOD3_HUMAN	70.41	5	5	3	997000	210000	2	2	3	1		51400	DNA polymerase delta subunit 3 OS=Homo sapiens OX=9606 GN=POLD3 PE=1 SV=2
1203	4540	tr|E9PRK3|E9PRK3_HUMAN	70.41	8	8	8	928000	210000	1	1	2	1		18368	DNA polymerase delta subunit 3 (Fragment) OS=Homo sapiens OX=9606 GN=POLD3 PE=1 SV=1
1203	4889	tr|E9PM91|E9PM91_HUMAN	70.41	13	13	13	928000	210000	1	1	2	1		12171	DNA polymerase delta subunit 3 (Fragment) OS=Homo sapiens OX=9606 GN=POLD3 PE=1 SV=1
1203	4890	tr|E9PNC0|E9PNC0_HUMAN	70.41	10	10	10	928000	210000	1	1	2	1		15196	DNA polymerase delta subunit 3 (Fragment) OS=Homo sapiens OX=9606 GN=POLD3 PE=1 SV=1
2004	5739	tr|S4R360|S4R360_HUMAN	70.35	12	12	0	822000		1	1	1	0		14882	39S ribosomal protein L42 mitochondrial OS=Homo sapiens OX=9606 GN=MRPL42 PE=1 SV=1
2004	5740	tr|J3KPP0|J3KPP0_HUMAN	70.35	11	11	0	822000		1	1	1	0		16205	39S ribosomal protein L42 mitochondrial OS=Homo sapiens OX=9606 GN=MRPL42 PE=1 SV=1
2004	5741	sp|Q9Y6G3|RM42_HUMAN	70.35	11	11	0	822000		1	1	1	0		16661	39S ribosomal protein L42 mitochondrial OS=Homo sapiens OX=9606 GN=MRPL42 PE=1 SV=1
2004	5742	tr|S4R2Z7|S4R2Z7_HUMAN	70.35	10	10	0	822000		1	1	1	0		17896	39S ribosomal protein L42 mitochondrial OS=Homo sapiens OX=9606 GN=MRPL42 PE=1 SV=1
1353	3260	sp|Q9HC52|CBX8_HUMAN	70.27	6	6	4	780000	116000	2	2	2	1	Acetylation (Protein N-term)	43396	Chromobox protein homolog 8 OS=Homo sapiens OX=9606 GN=CBX8 PE=1 SV=3
1181	3924	sp|O75475|PSIP1_HUMAN	70.19	5	5	5	1270000	436000	2	2	2	2		60103	PC4 and SFRS1-interacting protein OS=Homo sapiens OX=9606 GN=PSIP1 PE=1 SV=1
1488	4364	tr|B4E1E4|B4E1E4_HUMAN	70.16	13	13	0	1410000		2	2	3	0		21702	Eukaryotic translation initiation factor 4E type 2 OS=Homo sapiens OX=9606 GN=EIF4E2 PE=1 SV=1
1488	4365	tr|B9A023|B9A023_HUMAN	70.16	13	13	0	1410000		2	2	3	0		21913	Eukaryotic translation initiation factor 4E type 2 OS=Homo sapiens OX=9606 GN=EIF4E2 PE=1 SV=1
1488	4366	tr|B8ZZL3|B8ZZL3_HUMAN	70.16	12	12	0	1410000		2	2	3	0		23248	Eukaryotic translation initiation factor 4E type 2 OS=Homo sapiens OX=9606 GN=EIF4E2 PE=1 SV=1
1488	4367	tr|C9JEL3|C9JEL3_HUMAN	70.16	11	11	0	1410000		2	2	3	0		24603	Eukaryotic translation initiation factor 4E type 2 (Fragment) OS=Homo sapiens OX=9606 GN=EIF4E2 PE=1 SV=1
1488	4368	tr|B9A044|B9A044_HUMAN	70.16	10	10	0	1410000		2	2	3	0		26816	Eukaryotic translation initiation factor 4E type 2 OS=Homo sapiens OX=9606 GN=EIF4E2 PE=1 SV=1
1488	4369	tr|B8ZZ50|B8ZZ50_HUMAN	70.16	10	10	0	1410000		2	2	3	0		27219	Eukaryotic translation initiation factor 4E type 2 OS=Homo sapiens OX=9606 GN=EIF4E2 PE=1 SV=1
1488	4370	sp|O60573|IF4E2_HUMAN	70.16	10	10	0	1410000		2	2	3	0		28362	Eukaryotic translation initiation factor 4E type 2 OS=Homo sapiens OX=9606 GN=EIF4E2 PE=1 SV=1
1253	3101	sp|Q9P032|NDUF4_HUMAN	70.11	11	11	11	828000	257000	2	2	2	2		20266	NADH dehydrogenase [ubiquinone] 1 alpha subcomplex assembly factor 4 OS=Homo sapiens OX=9606 GN=NDUFAF4 PE=1 SV=1
1593	3257	sp|Q9NVH1|DJC11_HUMAN	70	8	8	0	1410000		3	3	3	0	Oxidation (M)	63278	DnaJ homolog subfamily C member 11 OS=Homo sapiens OX=9606 GN=DNAJC11 PE=1 SV=2
1262	2533	sp|O75319|DUS11_HUMAN	69.98	11	11	0	379000		3	3	3	0	Deamidation (NQ)	43710	RNA/RNP complex-1-interacting phosphatase OS=Homo sapiens OX=9606 GN=DUSP11 PE=1 SV=2
1157	3372	tr|E9PQP1|E9PQP1_HUMAN	69.94	14	8	6	268000	48300	2	2	2	2	Deamidation (NQ)	19763	NADH dehydrogenase [ubiquinone] flavoprotein 1 mitochondrial (Fragment) OS=Homo sapiens OX=9606 GN=NDUFV1 PE=1 SV=1
1157	3373	tr|G3V0I5|G3V0I5_HUMAN	69.94	5	3	2	268000	48300	2	2	2	2	Deamidation (NQ)	50054	NADH dehydrogenase [ubiquinone] flavoprotein 1 mitochondrial OS=Homo sapiens OX=9606 GN=NDUFV1 PE=1 SV=1
1157	3374	sp|P49821|NDUV1_HUMAN	69.94	5	3	2	268000	48300	2	2	2	2	Deamidation (NQ)	50817	NADH dehydrogenase [ubiquinone] flavoprotein 1 mitochondrial OS=Homo sapiens OX=9606 GN=NDUFV1 PE=1 SV=4
1157	3932	tr|E9PPR0|E9PPR0_HUMAN	69.94	17	10	7	268000	48300	2	2	2	2	Deamidation (NQ)	15642	NADH dehydrogenase [ubiquinone] flavoprotein 1 mitochondrial (Fragment) OS=Homo sapiens OX=9606 GN=NDUFV1 PE=1 SV=1
[truncated: 1,976 more rows]

## Sheet: Another Reps. 1-3
Proteome profiles associated with AGO2 under hypoxia stress, related to Fig. 2a
(N, Normoxia; H, hypoxia)
Protein Group	Protein ID	Accession	-10lgP	Coverage (%)	Coverage (%) N-1	Coverage (%) N-2	Coverage (%) N-3	Coverage (%) H-1	Coverage (%) H-2	Coverage (%) H-3	Area N-1	Area N-2	Area N-3	Area H-1	Area H-2	Area H-3	#Peptides	#Unique	#Spec N-1	#Spec N-2	#Spec N-3	#Spec H-1	#Spec H-2	#Spec H-3	PTM	Avg. Mass	Description
2	8	sp|P04264|K2C1_HUMAN	598.08	86	80	83	81	81	79	83	441000000	1530000000	711000000	876000000	562000000	1090000000	257	6	284	546	428	374	307	512	Carbamidomethylation; Acetylation (Protein N-term); Oxidation (M); Deamidation (NQ)	66039	Keratin type II cytoskeletal 1 OS=Homo sapiens OX=9606 GN=KRT1 PE=1 SV=6
9	5	sp|P35527|K1C9_HUMAN	554.22	88	72	84	71	78	76	84	1220000000	4190000000	2210000000	1990000000	1500000000	3190000000	170	73	144	284	202	205	192	247	Carbamidomethylation; Acetylation (Protein N-term); Oxidation (M); Deamidation (NQ)	62064	Keratin type I cytoskeletal 9 OS=Homo sapiens OX=9606 GN=KRT9 PE=1 SV=3
32	85	sp|Q86YZ3|HORN_HUMAN	549.31	38	21	32	27	30	25	31	143000000	942000000	411000000	427000000	355000000	491000000	119	119	60	150	118	113	106	128	Carbamidomethylation; Deamidation (NQ)	282389	Hornerin OS=Homo sapiens OX=9606 GN=HRNR PE=1 SV=2
1	1	sp|Q9UKV8|AGO2_HUMAN	536	95	87	93	85	79	83	86	31600000000	39800000000	23800000000	14200000000	11700000000	17300000000	360	265	755	758	674	526	523	573	Carbamidomethylation; Oxidation (M); Deamidation (NQ)	97208	Protein argonaute-2 OS=Homo sapiens OX=9606 GN=AGO2 PE=1 SV=3
22	182	tr|K7EQQ3|K7EQQ3_HUMAN	509.69	91	76	90	70	78	76	84	6220000	10300000				3270000	96	1	83	174	120	113	113	160	Acetylation (Protein N-term); Oxidation (M); Deamidation (NQ)	39528	Keratin type I cytoskeletal 9 OS=Homo sapiens OX=9606 GN=KRT9 PE=1 SV=1
4	46	sp|Q9UPQ9|TNR6B_HUMAN	501.45	64	60	60	56	54	50	55	2620000000	3630000000	1740000000	1130000000	765000000	1020000000	152	150	316	340	271	239	190	196	Carbamidomethylation; Oxidation (M); Deamidation (NQ)	194001	Trinucleotide repeat-containing gene 6B protein OS=Homo sapiens OX=9606 GN=TNRC6B PE=1 SV=4
10	2	sp|P35908|K22E_HUMAN	483.94	88	77	88	79	83	81	84	1080000000	5580000000	1670000000	2160000000	1480000000	2280000000	180	119	165	303	191	233	200	213	Carbamidomethylation; Acetylation (Protein N-term); Oxidation (M); Deamidation (NQ)	65433	Keratin type II cytoskeletal 2 epidermal OS=Homo sapiens OX=9606 GN=KRT2 PE=1 SV=2
5	23	sp|P13645|K1C10_HUMAN	459.3	74	62	73	68	63	65	62	1730000000	8700000000	2380000000	2910000000	1540000000	2960000000	148	91	198	310	233	255	183	259	Carbamidomethylation; Acetylation (Protein N-term); Oxidation (M); Deamidation (NQ)	58827	Keratin type I cytoskeletal 10 OS=Homo sapiens OX=9606 GN=KRT10 PE=1 SV=6
16	53	sp|Q9UPY3|DICER_HUMAN	453.46	53	49	52	48	38	35	43	695000000	924000000	534000000	158000000	147000000	210000000	124	123	185	203	167	105	114	130	Carbamidomethylation; Oxidation (M); Deamidation (NQ)	218680	Endoribonuclease Dicer OS=Homo sapiens OX=9606 GN=DICER1 PE=1 SV=3
8	33	sp|P38646|GRP75_HUMAN	430.96	70	66	64	69	66	68	68	2970000000	3810000000	2230000000	2300000000	2520000000	2670000000	110	104	225	216	204	213	223	194	Carbamidomethylation; Oxidation (M); Deamidation (NQ)	73681	Stress-70 protein mitochondrial OS=Homo sapiens OX=9606 GN=HSPA9 PE=1 SV=2
38	65	sp|Q08211|DHX9_HUMAN	424.96	47	40	45	38	39	39	40	568000000	803000000	468000000	269000000	237000000	324000000	71	71	105	105	110	97	86	89	Carbamidomethylation; Acetylation (Protein N-term); Oxidation (M); Deamidation (NQ)	140958	ATP-dependent RNA helicase A OS=Homo sapiens OX=9606 GN=DHX9 PE=1 SV=4
33	63	sp|Q8NDV7|TNR6A_HUMAN	424.77	54	47	49	43	35	29	37	143000000	251000000	83400000	50700000	25300000	36400000	91	42	136	138	120	94	73	94	Carbamidomethylation; Oxidation (M); Deamidation (NQ)	210296	Trinucleotide repeat-containing gene 6A protein OS=Homo sapiens OX=9606 GN=TNRC6A PE=1 SV=2
7	34	sp|P0DMV8|HS71A_HUMAN	423.5	70	61	68	58	59	64	59	1810000000	2540000000	1360000000	1620000000	1330000000	1490000000	111	49	215	218	208	232	219	210	Carbamidomethylation; Oxidation (M); Deamidation (NQ)	70052	Heat shock 70 kDa protein 1A OS=Homo sapiens OX=9606 GN=HSPA1A PE=1 SV=1
7	35	sp|P0DMV9|HS71B_HUMAN	423.5	70	61	68	58	59	64	59	1810000000	2540000000	1360000000	1620000000	1330000000	1490000000	111	49	215	218	208	232	219	210	Carbamidomethylation; Oxidation (M); Deamidation (NQ)	70052	Heat shock 70 kDa protein 1B OS=Homo sapiens OX=9606 GN=HSPA1B PE=1 SV=1
7	36	tr|A0A0G2JIW1|A0A0G2JIW1_HUMAN	423.5	70	61	68	57	59	64	59	1810000000	2540000000	1360000000	1620000000	1330000000	1490000000	111	49	215	218	208	232	219	210	Carbamidomethylation; Oxidation (M); Deamidation (NQ)	70109	Heat shock 70 kDa protein 1B OS=Homo sapiens OX=9606 GN=HSPA1B PE=1 SV=1
11	38	sp|P11021|BIP_HUMAN	421.15	65	60	60	62	61	62	62	3350000000	4040000000	2150000000	2720000000	2120000000	2470000000	92	85	203	161	172	190	199	184	Oxidation (M); Deamidation (NQ)	72333	Endoplasmic reticulum chaperone BiP OS=Homo sapiens OX=9606 GN=HSPA5 PE=1 SV=2
13	47	sp|P15924|DESP_HUMAN	417.59	54	29	44	35	38	36	45	108000000	612000000	216000000	238000000	161000000	399000000	207	207	112	230	170	178	163	212	Carbamidomethylation; Oxidation (M); Deamidation (NQ)	331774	Desmoplakin OS=Homo sapiens OX=9606 GN=DSP PE=1 SV=3
61	58	tr|A0A1B0GU24|A0A1B0GU24_HUMAN	417.03	53	40	50	31	32	21	33	13200000	26300000	4160000	3360000	1220000	5410000	72	7	93	105	69	72	44	69	Carbamidomethylation; Oxidation (M); Deamidation (NQ)	202719	Trinucleotide repeat-containing gene 6C protein OS=Homo sapiens OX=9606 GN=TNRC6C PE=1 SV=1
149	88	sp|Q5D862|FILA2_HUMAN	414.39	25	9	24	14	19	14	22	13500000	140000000	33300000	41800000	25800000	52600000	43	42	17	64	28	39	25	50	Carbamidomethylation; Oxidation (M); Deamidation (NQ)	248072	Filaggrin-2 OS=Homo sapiens OX=9606 GN=FLG2 PE=1 SV=1
19	57	sp|Q00839|HNRPU_HUMAN	413.09	52	48	47	47	44	44	42	1520000000	1830000000	1280000000	821000000	706000000	997000000	91	90	145	126	145	128	123	141	Carbamidomethylation; Acetylation (Protein N-term); Oxidation (M); Deamidation (NQ)	90585	Heterogeneous nuclear ribonucleoprotein U OS=Homo sapiens OX=9606 GN=HNRNPU PE=1 SV=6
65	55	sp|Q9HCJ0|TNR6C_HUMAN	410.96	53	42	50	33	35	22	32	9530000	8480000	6200000	3760000		2580000	68	3	89	100	66	69	41	63	Carbamidomethylation; Acetylation (Protein N-term); Oxidation (M); Deamidation (NQ)	175964	Trinucleotide repeat-containing gene 6C protein OS=Homo sapiens OX=9606 GN=TNRC6C PE=1 SV=3
6	21	sp|P11142|HSP7C_HUMAN	404.11	72	60	68	58	55	68	66	2960000000	3740000000	2000000000	1870000000	1760000000	1970000000	116	66	236	231	208	215	197	206	Carbamidomethylation; Oxidation (M); Deamidation (NQ)	70898	Heat shock cognate 71 kDa protein OS=Homo sapiens OX=9606 GN=HSPA8 PE=1 SV=1
15	50	sp|P07900|HS90A_HUMAN	403.47	61	55	56	54	51	51	53	947000000	1230000000	703000000	583000000	543000000	769000000	93	49	159	169	183	162	157	170	Carbamidomethylation; Oxidation (M); Deamidation (NQ)	84660	Heat shock protein HSP 90-alpha OS=Homo sapiens OX=9606 GN=HSP90AA1 PE=1 SV=5
17	18	sp|P11940|PABP1_HUMAN	398.6	72	63	63	60	51	64	60	460000000	596000000	401000000	302000000	241000000	313000000	75	18	162	164	172	145	144	145	Carbamidomethylation; Oxidation (M); Deamidation (NQ)	70671	Polyadenylate-binding protein 1 OS=Homo sapiens OX=9606 GN=PABPC1 PE=1 SV=2
88	627	sp|P67809|YBOX1_HUMAN	397.4	80	78	77	78	73	72	79	319000000	295000000	331000000	307000000	222000000	252000000	38	27	67	57	56	52	47	58	Acetylation (Protein N-term); Oxidation (M); Deamidation (NQ)	35924	Nuclease-sensitive element-binding protein 1 OS=Homo sapiens OX=9606 GN=YBX1 PE=1 SV=3
14	42	sp|P08238|HS90B_HUMAN	392.46	65	58	62	57	54	57	57	751000000	1140000000	576000000	526000000	436000000	625000000	95	29	159	144	168	159	146	154	Carbamidomethylation; Oxidation (M); Deamidation (NQ)	83264	Heat shock protein HSP 90-beta OS=Homo sapiens OX=9606 GN=HSP90AB1 PE=1 SV=4
29	9	sp|P02533|K1C14_HUMAN	385.47	72	61	69	63	66	58	66	51500000	274000000	79700000	114000000	75100000	178000000	84	24	90	145	102	132	102	140	Carbamidomethylation; Acetylation (Protein N-term); Oxidation (M); Deamidation (NQ)	51562	Keratin type I cytoskeletal 14 OS=Homo sapiens OX=9606 GN=KRT14 PE=1 SV=4
123	100	sp|P14866|HNRPL_HUMAN	382.01	62	42	60	43	42	41	44	14100000	25400000	10500000	15400000	6960000	9100000	32	6	50	48	46	45	46	42	Carbamidomethylation; Oxidation (M); Deamidation (NQ)	64133	Heterogeneous nuclear ribonucleoprotein L OS=Homo sapiens OX=9606 GN=HNRNPL PE=1 SV=2
37	82	tr|F8VPD4|F8VPD4_HUMAN	377.73	40	35	34	35	29	27	30	305000000	369000000	226000000	143000000	113000000	198000000	88	83	120	105	102	91	86	106	Carbamidomethylation; Acetylation (Protein N-term); Oxidation (M); Deamidation (NQ)	236020	CAD protein OS=Homo sapiens OX=9606 GN=CAD PE=1 SV=1
37	83	sp|P27708|PYR1_HUMAN	377.73	39	34	33	34	29	27	30	305000000	369000000	226000000	143000000	113000000	198000000	88	83	120	105	102	91	86	106	Carbamidomethylation; Acetylation (Protein N-term); Oxidation (M); Deamidation (NQ)	242981	CAD protein OS=Homo sapiens OX=9606 GN=CAD PE=1 SV=3
66	27	sp|P02768|ALBU_HUMAN	377.05	74	67	59	63	66	62	68	87100000	93300000	43900000	110000000	77500000	89600000	65	49	74	54	71	83	76	77	Carbamidomethylation; Oxidation (M); Deamidation (NQ)	69367	Serum albumin OS=Homo sapiens OX=9606 GN=ALB PE=1 SV=2
71	86	sp|P49327|FAS_HUMAN	376.18	37	27	30	23	25	19	28	76400000	101000000	58500000	43400000	34000000	64000000	84	83	78	74	69	65	54	76	Carbamidomethylation; Acetylation (Protein N-term); Oxidation (M); Deamidation (NQ)	273424	Fatty acid synthase OS=Homo sapiens OX=9606 GN=FASN PE=1 SV=3
119	48	sp|Q5T749|KPRP_HUMAN	373.88	61	30	58	24	37	27	50	59400000	407000000	47400000	145000000	89100000	128000000	36	36	24	52	41	71	47	53	Carbamidomethylation; Acetylation (Protein N-term); Deamidation (NQ)	64136	Keratinocyte proline-rich protein OS=Homo sapiens OX=9606 GN=KPRP PE=1 SV=1
63	44	sp|Q9BYM8|HOIL1_HUMAN	373.59	66	57	57	59	64	65	64	278000000	328000000	225000000	1460000000	1160000000	1230000000	48	48	54	56	50	92	93	89	Carbamidomethylation; Oxidation (M); Deamidation (NQ)	57572	RanBP-type and C3HC4-type zinc finger-containing protein 1 OS=Homo sapiens OX=9606 GN=RBCK1 PE=1 SV=2
49	20	sp|P08779|K1C16_HUMAN	369.47	73	62	66	67	65	67	68	26800000	248000000	51200000	39200000	30900000	259000000	64	30	76	99	77	85	77	112	Carbamidomethylation; Acetylation (Protein N-term); Oxidation (M); Deamidation (NQ)	51268	Keratin type I cytoskeletal 16 OS=Homo sapiens OX=9606 GN=KRT16 PE=1 SV=4
27	45	sp|Q9H9G7|AGO3_HUMAN	368.45	62	56	55	56	50	52	51	28900000	194000000	92600000	50000000	12500000	14400000	113	27	147	140	138	111	110	117	Carbamidomethylation; Acetylation (Protein N-term); Oxidation (M); Deamidation (NQ)	97360	Protein argonaute-3 OS=Homo sapiens OX=9606 GN=AGO3 PE=1 SV=2
21	93	sp|P13647|K2C5_HUMAN	367.99	71	53	64	56	63	56	64	75500000	393000000	148000000	185000000	122000000	200000000	104	23	106	184	114	145	108	154	Carbamidomethylation; Oxidation (M); Deamidation (NQ)	62378	Keratin type II cytoskeletal 5 OS=Homo sapiens OX=9606 GN=KRT5 PE=1 SV=3
68	56	tr|H7C269|H7C269_HUMAN	367.2	56	47	51	44	39	34	43	11700000	16000000	8070000	1740000	1440000	4730000	51	2	86	79	77	57	47	66	Carbamidomethylation; Oxidation (M); Deamidation (NQ)	98630	Trinucleotide repeat-containing gene 6A protein (Fragment) OS=Homo sapiens OX=9606 GN=TNRC6A PE=1 SV=1
18	14	sp|P07437|TBB5_HUMAN	366.66	77	73	76	71	68	68	74	375000000	458000000	241000000	186000000	122000000	203000000	65	6	159	145	147	120	111	134	Carbamidomethylation; Oxidation (M); Deamidation (NQ)	49671	Tubulin beta chain OS=Homo sapiens OX=9606 GN=TUBB PE=1 SV=2
53	54	sp|Q12906|ILF3_HUMAN	364.07	53	47	50	41	39	41	46	403000000	519000000	349000000	233000000	195000000	263000000	61	50	102	94	92	68	68	84	Carbamidomethylation; Oxidation (M); Deamidation (NQ)	95339	Interleukin enhancer-binding factor 3 OS=Homo sapiens OX=9606 GN=ILF3 PE=1 SV=3
20	17	sp|P68371|TBB4B_HUMAN	363.53	76	72	75	70	71	64	73	66400000	60800000	46600000	45500000	28700000	35500000	64	1	151	135	143	118	107	129	Carbamidomethylation; Oxidation (M); Deamidation (NQ)	49831	Tubulin beta-4B chain OS=Homo sapiens OX=9606 GN=TUBB4B PE=1 SV=1
36	52	tr|B1ANR0|B1ANR0_HUMAN	363.19	51	47	45	50	42	44	46	32200000	39300000	30300000	24700000	21600000	26400000	55	2	114	95	109	95	110	100	Carbamidomethylation; Oxidation (M); Deamidation (NQ)	67971	Polyadenylate-binding protein OS=Homo sapiens OX=9606 GN=PABPC4 PE=1 SV=1
36	62	sp|Q13310|PABP4_HUMAN	363.19	49	45	43	48	41	42	44	32200000	39300000	30300000	24700000	21600000	26400000	55	2	114	95	109	95	110	100	Carbamidomethylation; Oxidation (M); Deamidation (NQ)	70783	Polyadenylate-binding protein 4 OS=Homo sapiens OX=9606 GN=PABPC4 PE=1 SV=1
95	76	sp|P21333|FLNA_HUMAN	362.8	42	24	23	24	23	25	29	33400000	41100000	30100000	36500000	28300000	40200000	90	80	55	49	54	55	64	64	Carbamidomethylation; Oxidation (M); Deamidation (NQ)	280737	Filamin-A OS=Homo sapiens OX=9606 GN=FLNA PE=1 SV=4
85	75	sp|P28799|GRN_HUMAN	357.98	48	44	44	44	42	46	47	607000000	796000000	461000000	576000000	499000000	508000000	45	45	57	58	60	69	56	56	Carbamidomethylation; Oxidation (M)	63545	Progranulin OS=Homo sapiens OX=9606 GN=GRN PE=1 SV=2
44	60	tr|A0A0R4J2E8|A0A0R4J2E8_HUMAN	355.09	50	46	46	47	38	38	40	561000000	662000000	372000000	207000000	174000000	251000000	64	63	118	106	101	77	67	83	Carbamidomethylation; Oxidation (M); Deamidation (NQ)	94623	Matrin-3 OS=Homo sapiens OX=9606 GN=MATR3 PE=1 SV=1
44	61	sp|P43243|MATR3_HUMAN	355.09	50	46	46	47	38	38	40	561000000	662000000	372000000	207000000	174000000	251000000	64	63	118	106	101	77	67	83	Carbamidomethylation; Oxidation (M); Deamidation (NQ)	94623	Matrin-3 OS=Homo sapiens OX=9606 GN=MATR3 PE=1 SV=2
44	67	tr|A8MXP9|A8MXP9_HUMAN	355.09	48	44	44	44	36	36	38	561000000	662000000	372000000	207000000	174000000	251000000	64	63	118	106	101	77	67	83	Carbamidomethylation; Oxidation (M); Deamidation (NQ)	99967	Matrin-3 OS=Homo sapiens OX=9606 GN=MATR3 PE=1 SV=1
24	39	sp|P52272|HNRPM_HUMAN	352.81	68	63	66	59	60	60	63	210000000	251000000	160000000	91500000	84300000	98400000	66	33	142	131	135	127	116	109	Carbamidomethylation; Oxidation (M); Deamidation (NQ)	77516	Heterogeneous nuclear ribonucleoprotein M OS=Homo sapiens OX=9606 GN=HNRNPM PE=1 SV=3
25	40	sp|Q13885|TBB2A_HUMAN	352.63	71	61	69	64	64	61	67	5410000	5780000	3700000	3610000	2060000	2990000	56	2	129	135	130	114	103	117	Carbamidomethylation; Oxidation (M); Deamidation (NQ)	49907	Tubulin beta-2A chain OS=Homo sapiens OX=9606 GN=TUBB2A PE=1 SV=1
57	101	sp|Q9BQE3|TBA1C_HUMAN	352.35	63	58	63	52	47	42	40	1080000	2080000	441000				52	2	94	88	76	67	74	56	Carbamidomethylation; Oxidation (M); Deamidation (NQ)	49895	Tubulin alpha-1C chain OS=Homo sapiens OX=9606 GN=TUBA1C PE=1 SV=1
57	110	tr|F5H5D3|F5H5D3_HUMAN	352.35	55	50	54	45	40	36	35	1080000	2080000	441000				52	2	94	88	76	67	74	56	Carbamidomethylation; Oxidation (M); Deamidation (NQ)	57730	Tubulin alpha chain OS=Homo sapiens OX=9606 GN=TUBA1C PE=1 SV=1
87	79	sp|Q00610|CLH1_HUMAN	350.5	35	31	31	27	26	24	24	83300000	99600000	70500000	56100000	49400000	46600000	61	61	63	59	64	61	54	53	Carbamidomethylation; Acetylation (Protein N-term); Oxidation (M); Deamidation (NQ)	191613	Clathrin heavy chain 1 OS=Homo sapiens OX=9606 GN=CLTC PE=1 SV=5
87	80	tr|A0A087WVQ6|A0A087WVQ6_HUMAN	350.5	35	31	31	27	26	24	24	83300000	99600000	70500000	56100000	49400000	46600000	61	61	63	59	64	61	54	53	Carbamidomethylation; Acetylation (Protein N-term); Oxidation (M); Deamidation (NQ)	192057	Clathrin heavy chain OS=Homo sapiens OX=9606 GN=CLTC PE=1 SV=1
26	41	sp|Q9BVA1|TBB2B_HUMAN	350.32	70	60	69	64	64	61	67	4210000	1650000	2800000	2060000	1830000	2040000	55	1	128	135	130	114	103	117	Carbamidomethylation; Oxidation (M); Deamidation (NQ)	49953	Tubulin beta-2B chain OS=Homo sapiens OX=9606 GN=TUBB2B PE=1 SV=1
136	109	tr|A0A3B3ITJ4|A0A3B3ITJ4_HUMAN	350.03	57	42	55	43	41	42	44	1200000	2310000	1010000	769000	1400000	1150000	28	2	48	45	43	42	43	41	Carbamidomethylation; Oxidation (M); Deamidation (NQ)	59219	Heterogeneous nuclear ribonucleoprotein L (Fragment) OS=Homo sapiens OX=9606 GN=HNRNPL PE=1 SV=1
56	107	sp|P68363|TBA1B_HUMAN	349.81	59	54	58	48	50	48	44	30600000	60800000	4330000	5980000	991000	7420000	51	2	96	89	75	69	78	57	Carbamidomethylation; Oxidation (M); Deamidation (NQ)	50152	Tubulin alpha-1B chain OS=Homo sapiens OX=9606 GN=TUBA1B PE=1 SV=1
34	92	sp|P04350|TBB4A_HUMAN	347.27	71	67	70	66	67	56	67	2140000	3270000	1630000	1070000	0	1660000	57	2	122	113	117	99	87	98	Carbamidomethylation; Oxidation (M); Deamidation (NQ)	49586	Tubulin beta-4A chain OS=Homo sapiens OX=9606 GN=TUBB4A PE=1 SV=2
30	153	sp|Q9UL18|AGO1_HUMAN	347.07	55	43	43	44	39	40	43	17800000	16400000	31400000	19400000	16000000	16400000	101	15	131	139	132	111	111	118	Carbamidomethylation; Oxidation (M); Deamidation (NQ)	97214	Protein argonaute-1 OS=Homo sapiens OX=9606 GN=AGO1 PE=1 SV=3
59	51	sp|Q9NR30|DDX21_HUMAN	346.61	54	50	52	50	42	42	47	270000000	292000000	199000000	95300000	94200000	117000000	62	56	91	82	83	65	68	63	Carbamidomethylation; Oxidation (M); Deamidation (NQ)	87344	Nucleolar RNA helicase 2 OS=Homo sapiens OX=9606 GN=DDX21 PE=1 SV=5
23	98	sp|P04259|K2C6B_HUMAN	343.03	66	48	66	51	51	49	63		6030000	1070000	742000	406000	4980000	84	2	73	194	151	118	113	158	Carbamidomethylation; Acetylation (Protein N-term); Oxidation (M); Deamidation (NQ)	60067	Keratin type II cytoskeletal 6B OS=Homo sapiens OX=9606 GN=KRT6B PE=1 SV=5
55	120	sp|P78347|GTF2I_HUMAN	342.7	48	42	46	42	41	42	46	178000000	179000000	147000000	141000000	130000000	172000000	65	64	77	61	77	87	77	85	Carbamidomethylation; Acetylation (Protein N-term); Oxidation (M); Deamidation (NQ)	112416	General transcription factor II-I OS=Homo sapiens OX=9606 GN=GTF2I PE=1 SV=2
45	127	sp|P02538|K2C6A_HUMAN	342.49	66	48	66	54	51	50	62	3150000	48500000	7050000	5940000	5800000	15500000	83	4	68	140	81	83	82	108	Carbamidomethylation; Acetylation (Protein N-term); Oxidation (M); Deamidation (NQ)	60045	Keratin type II cytoskeletal 6A OS=Homo sapiens OX=9606 GN=KRT6A PE=1 SV=3
154	630	sp|P16989|YBOX3_HUMAN	341.83	74	65	73	64	56	58	66	88500000	121000000	80600000	60500000	53800000	64800000	30	19	46	40	35	30	30	38	Acetylation (Protein N-term); Oxidation (M); Deamidation (NQ)	40090	Y-box-binding protein 3 OS=Homo sapiens OX=9606 GN=YBX3 PE=1 SV=4
41	113	tr|H0Y5F5|H0Y5F5_HUMAN	340.26	49	43	43	48	41	42	43	8950000	10600000	7550000	6180000	6530000	5770000	47	2	101	87	99	85	99	91	Carbamidomethylation; Oxidation (M); Deamidation (NQ)	60252	Polyadenylate-binding protein (Fragment) OS=Homo sapiens OX=9606 GN=PABPC4 PE=1 SV=1
42	200	sp|Q9H361|PABP3_HUMAN	339.38	40	34	33	37	33	35	35			93400				48	1	97	100	106	99	84	90	Carbamidomethylation; Oxidation (M); Deamidation (NQ)	70031	Polyadenylate-binding protein 3 OS=Homo sapiens OX=9606 GN=PABPC3 PE=1 SV=2
133	66	sp|Q15020|SART3_HUMAN	338.47	47	41	41	37	32	28	29	70700000	78200000	56600000	23100000	20600000	28600000	48	48	57	47	53	38	31	41	Carbamidomethylation; Acetylation (Protein N-term); Oxidation (M); Deamidation (NQ)	109935	Squamous cell carcinoma antigen recognized by T-cells 3 OS=Homo sapiens OX=9606 GN=SART3 PE=1 SV=1
97	68	sp|P14923|PLAK_HUMAN	338.14	50	43	50	48	47	47	48	35400000	270000000	82300000	96800000	56100000	159000000	47	47	41	69	57	53	49	62	Carbamidomethylation; Oxidation (M); Deamidation (NQ)	81745	Junction plakoglobin OS=Homo sapiens OX=9606 GN=JUP PE=1 SV=3
156	74	sp|Q96EP0|RNF31_HUMAN	337.72	45	23	26	19	37	35	40	17300000	18300000	10700000	59000000	53400000	78300000	45	45	25	25	20	45	46	59	Carbamidomethylation; Oxidation (M); Deamidation (NQ)	119652	E3 ubiquitin-protein ligase RNF31 OS=Homo sapiens OX=9606 GN=RNF31 PE=1 SV=1
108	117	sp|P07814|SYEP_HUMAN	336.27	43	36	39	28	27	27	30	70900000	90300000	45400000	31000000	41900000	30200000	69	69	68	63	56	44	43	46	Carbamidomethylation; Oxidation (M); Deamidation (NQ)	170590	Bifunctional glutamate/proline--tRNA ligase OS=Homo sapiens OX=9606 GN=EPRS PE=1 SV=5
54	115	sp|P13639|EF2_HUMAN	335.83	48	47	44	44	44	45	45	328000000	417000000	251000000	187000000	171000000	219000000	55	54	89	90	89	73	85	87	Carbamidomethylation; Oxidation (M); Deamidation (NQ)	95338	Elongation factor 2 OS=Homo sapiens OX=9606 GN=EEF2 PE=1 SV=4
64	226	sp|P78527|PRKDC_HUMAN	335.7	29	20	20	18	15	15	16	55800000	79700000	50400000	34700000	29400000	44300000	122	122	92	89	86	68	68	72	Carbamidomethylation; Oxidation (M); Deamidation (NQ)	469093	DNA-dependent protein kinase catalytic subunit OS=Homo sapiens OX=9606 GN=PRKDC PE=1 SV=3
77	144	sp|P36578|RL4_HUMAN	333.25	61	61	58	51	60	44	54	470000000	499000000	285000000	172000000	82400000	181000000	45	45	84	73	56	56	42	58	Carbamidomethylation; Acetylation (Protein N-term); Oxidation (M); Deamidation (NQ)	47697	60S ribosomal protein L4 OS=Homo sapiens OX=9606 GN=RPL4 PE=1 SV=5
126	72	sp|Q02413|DSG1_HUMAN	333.06	46	23	42	29	28	29	34	28900000	195000000	66600000	129000000	46300000	122000000	44	44	28	61	42	39	40	55	Carbamidomethylation; Oxidation (M); Deamidation (NQ)	113748	Desmoglein-1 OS=Homo sapiens OX=9606 GN=DSG1 PE=1 SV=2
40	171	sp|Q58FF7|H90B3_HUMAN	331.88	39	35	35	34	28	34	32		13900000					51	2	90	85	106	97	88	95	Carbamidomethylation; Oxidation (M); Deamidation (NQ)	68325	Putative heat shock protein HSP 90-beta-3 OS=Homo sapiens OX=9606 GN=HSP90AB3P PE=5 SV=1
130	70	sp|Q13435|SF3B2_HUMAN	329.7	51	48	44	40	35	35	44	84100000	117000000	55200000	39700000	43400000	61900000	49	49	61	51	43	41	36	47	Oxidation (M); Deamidation (NQ)	100228	Splicing factor 3B subunit 2 OS=Homo sapiens OX=9606 GN=SF3B2 PE=1 SV=2
145	77	sp|Q96KR1|ZFR_HUMAN	329.31	40	35	32	36	29	28	32	73000000	80700000	63000000	32300000	31700000	42700000	47	45	49	45	48	31	30	40	Carbamidomethylation; Oxidation (M); Deamidation (NQ)	117012	Zinc finger RNA-binding protein OS=Homo sapiens OX=9606 GN=ZFR PE=1 SV=2
72	575	sp|P0DPH8|TBA3D_HUMAN	328.02	42	37	42	32	37	33	35		139000					39	1	82	74	65	58	65	50	Carbamidomethylation; Oxidation (M); Deamidation (NQ)	49960	Tubulin alpha-3D chain OS=Homo sapiens OX=9606 GN=TUBA3D PE=1 SV=1
72	576	sp|P0DPH7|TBA3C_HUMAN	328.02	42	37	42	32	37	33	35		139000					39	1	82	74	65	58	65	50	Carbamidomethylation; Oxidation (M); Deamidation (NQ)	49960	Tubulin alpha-3C chain OS=Homo sapiens OX=9606 GN=TUBA3C PE=1 SV=1
157	49	sp|Q7Z2W4|ZCCHV_HUMAN	327.4	55	43	50	41	41	30	42	76000000	78000000	55300000	40200000	33300000	42200000	46	46	39	46	40	34	29	36	Carbamidomethylation; Acetylation (Protein N-term); Oxidation (M); Deamidation (NQ)	101431	Zinc finger CCCH-type antiviral protein 1 OS=Homo sapiens OX=9606 GN=ZC3HAV1 PE=1 SV=3
67	160	sp|P17844|DDX5_HUMAN	326.57	57	54	52	56	47	47	51	284000000	349000000	218000000	120000000	98000000	123000000	61	45	86	78	74	66	60	61	Carbamidomethylation; Acetylation (Protein N-term); Oxidation (M); Deamidation (NQ)	69148	Probable ATP-dependent RNA helicase DDX5 OS=Homo sapiens OX=9606 GN=DDX5 PE=1 SV=1
96	201	sp|Q9BQG0|MBB1A_HUMAN	325.88	38	34	34	32	28	26	30	120000000	134000000	97500000	29900000	30600000	31100000	61	60	75	64	68	45	38	45	Carbamidomethylation; Oxidation (M); Deamidation (NQ)	148854	Myb-binding protein 1A OS=Homo sapiens OX=9606 GN=MYBBP1A PE=1 SV=2
75	141	tr|A0A1X7SBZ2|A0A1X7SBZ2_HUMAN	325.32	57	53	55	51	46	44	52	146000000	190000000	128000000	64500000	55800000	68000000	56	41	74	65	68	61	48	52	Carbamidomethylation; Oxidation (M); Deamidation (NQ)	80255	Probable ATP-dependent RNA helicase DDX17 OS=Homo sapiens OX=9606 GN=DDX17 PE=1 SV=1
75	142	sp|Q92841|DDX17_HUMAN	325.32	57	53	55	51	46	44	52	146000000	190000000	128000000	64500000	55800000	68000000	56	41	74	65	68	61	48	52	Carbamidomethylation; Oxidation (M); Deamidation (NQ)	80273	Probable ATP-dependent RNA helicase DDX17 OS=Homo sapiens OX=9606 GN=DDX17 PE=1 SV=2
75	147	tr|A0A1W2PQ51|A0A1W2PQ51_HUMAN	325.32	56	53	55	51	46	44	51	146000000	190000000	128000000	64500000	55800000	68000000	56	41	74	65	68	61	48	52	Carbamidomethylation; Oxidation (M); Deamidation (NQ)	80458	Probable ATP-dependent RNA helicase DDX17 OS=Homo sapiens OX=9606 GN=DDX17 PE=1 SV=1
107	116	sp|Q92900|RENT1_HUMAN	325.25	47	35	46	34	32	29	39	87400000	127000000	76800000	43400000	38500000	56100000	49	49	44	59	53	41	41	45	Carbamidomethylation; Oxidation (M); Deamidation (NQ)	124345	Regulator of nonsense transcripts 1 OS=Homo sapiens OX=9606 GN=UPF1 PE=1 SV=2
91	118	tr|F5H2F4|F5H2F4_HUMAN	324.95	43	34	34	34	35	36	38	92400000	109000000	75100000	68000000	57500000	78100000	59	54	56	49	56	52	60	64	Carbamidomethylation; Oxidation (M); Deamidation (NQ)	110613	C-1-tetrahydrofolate synthase cytoplasmic OS=Homo sapiens OX=9606 GN=MTHFD1 PE=1 SV=1
91	119	sp|P11586|C1TC_HUMAN	324.95	46	37	37	37	38	38	42	92400000	109000000	75100000	68000000	57400000	78100000	58	53	56	49	56	52	59	64	Carbamidomethylation; Oxidation (M); Deamidation (NQ)	101559	C-1-tetrahydrofolate synthase cytoplasmic OS=Homo sapiens OX=9606 GN=MTHFD1 PE=1 SV=3
94	180	sp|A5YKK6|CNOT1_HUMAN	324.11	29	21	23	22	15	15	17	65200000	78300000	45900000	17800000	18200000	23200000	73	73	68	73	69	37	49	51	Carbamidomethylation; Oxidation (M); Deamidation (NQ)	266937	CCR4-NOT transcription complex subunit 1 OS=Homo sapiens OX=9606 GN=CNOT1 PE=1 SV=2
100	173	sp|P35573|GDE_HUMAN	323.15	39	29	36	31	24	23	25	68100000	85200000	57200000	40000000	36300000	33700000	67	67	59	67	60	46	44	40	Carbamidomethylation; Oxidation (M); Deamidation (NQ)	174763	Glycogen debranching enzyme OS=Homo sapiens OX=9606 GN=AGL PE=1 SV=3
52	366	sp|P54652|HSP72_HUMAN	321.09	39	29	26	29	28	31	27	1350000		597000	183000	301000	797000	59	10	82	75	82	87	79	80	Carbamidomethylation; Deamidation (NQ)	70021	Heat shock-related 70 kDa protein 2 OS=Homo sapiens OX=9606 GN=HSPA2 PE=1 SV=1
120	247	sp|O75643|U520_HUMAN	320.69	28	21	24	18	14	14	19	51900000	71800000	37500000	21000000	18400000	26400000	67	67	58	68	47	36	34	49	Carbamidomethylation; Oxidation (M); Deamidation (NQ)	244505	U5 small nuclear ribonucleoprotein 200 kDa helicase OS=Homo sapiens OX=9606 GN=SNRNP200 PE=1 SV=2
233	121	sp|Q8N163|CCAR2_HUMAN	318.68	40	37	35	33	27	25	30	38700000	56600000	37000000	20800000	16200000	25300000	35	35	33	29	34	23	26	30	Carbamidomethylation; Oxidation (M); Deamidation (NQ)	102902	Cell cycle and apoptosis regulator protein 2 OS=Homo sapiens OX=9606 GN=CCAR2 PE=1 SV=2
92	213	sp|P61978|HNRPK_HUMAN	316.93	56	48	48	43	46	46	43	28700000	52300000	28300000	30700000	13100000	22100000	35	4	50	58	54	53	53	51	Carbamidomethylation; Acetylation (Protein N-term); Oxidation (M); Deamidation (NQ)	50976	Heterogeneous nuclear ribonucleoprotein K OS=Homo sapiens OX=9606 GN=HNRNPK PE=1 SV=1
141	102	sp|P34932|HSP74_HUMAN	316.8	59	52	46	38	46	35	48	49800000	47000000	30200000	24400000	19700000	28800000	46	39	53	44	38	43	37	42	Carbamidomethylation; Oxidation (M)	94331	Heat shock 70 kDa protein 4 OS=Homo sapiens OX=9606 GN=HSPA4 PE=1 SV=4
113	163	sp|Q9HCE1|MOV10_HUMAN	314.15	52	40	44	38	37	32	43	78700000	92500000	69600000	38200000	79800000	43800000	55	55	55	60	56	45	41	48	Carbamidomethylation; Oxidation (M); Deamidation (NQ)	113671	Helicase MOV-10 OS=Homo sapiens OX=9606 GN=MOV10 PE=1 SV=2
104	165	sp|P10809|CH60_HUMAN	314.04	50	45	42	44	45	42	48	184000000	182000000	126000000	161000000	145000000	168000000	40	40	51	54	41	46	48	58	Carbamidomethylation; Oxidation (M); Deamidation (NQ)	61055	60 kDa heat shock protein mitochondrial OS=Homo sapiens OX=9606 GN=HSPD1 PE=1 SV=2
198	122	sp|O14654|IRS4_HUMAN	312.33	34	31	23	28	17	22	18	52600000	48300000	41600000	13000000	12600000	10800000	39	39	51	40	39	21	29	17	Carbamidomethylation; Oxidation (M); Deamidation (NQ)	133767	Insulin receptor substrate 4 OS=Homo sapiens OX=9606 GN=IRS4 PE=1 SV=1
98	162	sp|O43390|HNRPR_HUMAN	311.35	51	48	44	38	38	37	45	176000000	190000000	121000000	93100000	74300000	93200000	38	24	50	63	57	45	50	46	Carbamidomethylation; Acetylation (Protein N-term); Oxidation (M); Deamidation (NQ)	70943	Heterogeneous nuclear ribonucleoprotein R OS=Homo sapiens OX=9606 GN=HNRNPR PE=1 SV=1
79	133	tr|A0A0D9SFB3|A0A0D9SFB3_HUMAN	311.13	61	52	58	53	48	46	50	1060000000	565000000	231000000	134000000	112000000	499000000	48	45	74	62	71	64	54	57	Carbamidomethylation; Oxidation (M); Deamidation (NQ)	70840	ATP-dependent RNA helicase DDX3X OS=Homo sapiens OX=9606 GN=DDX3X PE=1 SV=1
79	134	tr|A0A2R8YF78|A0A2R8YF78_HUMAN	311.13	61	52	58	53	48	46	50	1060000000	565000000	231000000	134000000	112000000	499000000	48	45	74	62	71	64	54	57	Carbamidomethylation; Oxidation (M); Deamidation (NQ)	70940	ATP-dependent RNA helicase DDX3X OS=Homo sapiens OX=9606 GN=DDX3X PE=1 SV=1
79	136	tr|A0A2R8YCW1|A0A2R8YCW1_HUMAN	311.13	60	52	58	53	47	46	50	1060000000	565000000	231000000	134000000	112000000	499000000	48	45	74	62	71	64	54	57	Carbamidomethylation; Oxidation (M); Deamidation (NQ)	71694	ATP-dependent RNA helicase DDX3X OS=Homo sapiens OX=9606 GN=DDX3X PE=1 SV=1
79	137	tr|A0A0D9SG12|A0A0D9SG12_HUMAN	311.13	60	52	58	53	47	46	50	1060000000	565000000	231000000	134000000	112000000	499000000	48	45	74	62	71	64	54	57	Carbamidomethylation; Oxidation (M); Deamidation (NQ)	71541	ATP-dependent RNA helicase DDX3X OS=Homo sapiens OX=9606 GN=DDX3X PE=1 SV=1
79	143	tr|A0A2R8YFS5|A0A2R8YFS5_HUMAN	311.13	59	51	56	52	46	45	49	1060000000	565000000	231000000	134000000	112000000	499000000	48	45	74	62	71	64	54	57	Carbamidomethylation; Oxidation (M); Deamidation (NQ)	73156	ATP-dependent RNA helicase DDX3X OS=Homo sapiens OX=9606 GN=DDX3X PE=1 SV=1
79	145	tr|A0A2R8Y4A4|A0A2R8Y4A4_HUMAN	311.13	59	51	56	52	46	45	49	1060000000	565000000	231000000	134000000	112000000	499000000	48	45	74	62	71	64	54	57	Carbamidomethylation; Oxidation (M); Deamidation (NQ)	73244	ATP-dependent RNA helicase DDX3X OS=Homo sapiens OX=9606 GN=DDX3X PE=1 SV=1
79	146	sp|O00571|DDX3X_HUMAN	311.13	59	51	56	52	46	45	49	1060000000	565000000	231000000	134000000	112000000	499000000	48	45	74	62	71	64	54	57	Carbamidomethylation; Oxidation (M); Deamidation (NQ)	73244	ATP-dependent RNA helicase DDX3X OS=Homo sapiens OX=9606 GN=DDX3X PE=1 SV=3
79	161	tr|A0A0D9SF53|A0A0D9SF53_HUMAN	311.13	53	46	51	47	42	41	44	1060000000	565000000	231000000	134000000	112000000	499000000	48	45	74	62	71	64	54	57	Carbamidomethylation; Oxidation (M); Deamidation (NQ)	81477	ATP-dependent RNA helicase DDX3X OS=Homo sapiens OX=9606 GN=DDX3X PE=1 SV=1
111	176	sp|O75533|SF3B1_HUMAN	311.06	40	34	32	31	28	22	25	74400000	90500000	54900000	33000000	27300000	34300000	56	56	61	61	50	44	42	43	Carbamidomethylation; Oxidation (M); Deamidation (NQ)	145830	Splicing factor 3B subunit 1 OS=Homo sapiens OX=9606 GN=SF3B1 PE=1 SV=3
69	124	tr|A0A0B4J269|A0A0B4J269_HUMAN	309.19	31	24	26	27	24	23	23	11000000		7370000				42	1	85	77	87	61	63	63	Carbamidomethylation; Oxidation (M); Deamidation (NQ)	88382	Uncharacterized protein OS=Homo sapiens OX=9606 PE=1 SV=1
93	139	sp|Q9Y230|RUVB2_HUMAN	309.07	60	53	56	52	53	51	59	193000000	192000000	133000000	129000000	74200000	141000000	36	36	51	53	52	50	44	53	Carbamidomethylation; Acetylation (Protein N-term); Oxidation (M)	51157	RuvB-like 2 OS=Homo sapiens OX=9606 GN=RUVBL2 PE=1 SV=3
80	217	sp|P19474|RO52_HUMAN	308.79	50	45	46	47	44	42	44	418000000	556000000	298000000	312000000	175000000	302000000	34	34	66	76	62	57	51	56	Carbamidomethylation; Oxidation (M); Deamidation (NQ)	54170	E3 ubiquitin-protein ligase TRIM21 OS=Homo sapiens OX=9606 GN=TRIM21 PE=1 SV=1
114	235	sp|P35579|MYH9_HUMAN	308.47	39	28	27	19	20	20	27	26600000	32000000	15300000	12400000	11400000	18600000	78	63	60	66	42	44	48	59	Carbamidomethylation; Oxidation (M)	226530	Myosin-9 OS=Homo sapiens OX=9606 GN=MYH9 PE=1 SV=4
117	194	sp|P53621|COPA_HUMAN	308.33	41	35	34	34	26	24	31	67900000	76800000	48500000	33600000	24400000	33300000	56	56	60	52	58	38	38	44	Carbamidomethylation; Oxidation (M); Deamidation (NQ)	138345	Coatomer subunit alpha OS=Homo sapiens OX=9606 GN=COPA PE=1 SV=2
60	822	tr|A0A0A0MS08|A0A0A0MS08_HUMAN	307.9	53	46	39	44	43	46	39	67200000	77200000	76600000	65500000	58100000	68900000	27	6	81	91	89	70	74	77	Carbamidomethylation; Oxidation (M); Deamidation (NQ)	43912	Immunoglobulin heavy constant gamma 1 (Fragment) OS=Homo sapiens OX=9606 GN=IGHG1 PE=1 SV=1
60	841	sp|P01857|IGHG1_HUMAN	307.9	61	56	48	54	49	56	47	67200000	77200000	76600000	65500000	58100000	68900000	26	6	81	91	89	69	74	77	Carbamidomethylation; Oxidation (M); Deamidation (NQ)	36106	Immunoglobulin heavy constant gamma 1 OS=Homo sapiens OX=9606 GN=IGHG1 PE=1 SV=1
168	271	sp|P68104|EF1A1_HUMAN	306.43	55	43	51	37	37	35	36	695000000	671000000	467000000	418000000	236000000	437000000	32	32	36	46	36	35	34	29	Carbamidomethylation; Oxidation (M); Deamidation (NQ)	50141	Elongation factor 1-alpha 1 OS=Homo sapiens OX=9606 GN=EEF1A1 PE=1 SV=1
122	198	sp|P55265|DSRAD_HUMAN	306.31	40	32	33	31	23	22	27	58500000	69000000	47500000	28200000	24500000	34700000	56	56	51	50	55	43	41	44	Carbamidomethylation; Oxidation (M); Deamidation (NQ)	136066	Double-stranded RNA-specific adenosine deaminase OS=Homo sapiens OX=9606 GN=ADAR PE=1 SV=4
74	273	sp|Q9HCK5|AGO4_HUMAN	306.3	42	32	30	27	23	27	32	779000	3730000	638000	326000	345000	953000	73	9	74	82	67	59	68	69	Carbamidomethylation; Oxidation (M); Deamidation (NQ)	97097	Protein argonaute-4 OS=Homo sapiens OX=9606 GN=AGO4 PE=1 SV=2
102	170	sp|O43143|DHX15_HUMAN	305.92	42	36	40	37	34	30	34	142000000	158000000	120000000	70600000	54800000	76000000	42	41	64	57	59	45	39	49	Carbamidomethylation; Oxidation (M); Deamidation (NQ)	90933	Pre-mRNA-splicing factor ATP-dependent RNA helicase DHX15 OS=Homo sapiens OX=9606 GN=DHX15 PE=1 SV=2
118	103	sp|Q9NZI8|IF2B1_HUMAN	305.04	54	47	49	50	48	46	52	143000000	160000000	117000000	76600000	60300000	61900000	38	34	57	58	56	46	45	39	Carbamidomethylation; Oxidation (M); Deamidation (NQ)	63481	Insulin-like growth factor 2 mRNA-binding protein 1 OS=Homo sapiens OX=9606 GN=IGF2BP1 PE=1 SV=2
70	138	sp|Q9BUF5|TBB6_HUMAN	304.83	63	52	60	51	48	43	46	8030000	14600000	10100000	4570000	1210000	4330000	45	8	75	79	76	62	65	61	Carbamidomethylation; Oxidation (M); Deamidation (NQ)	49857	Tubulin beta-6 chain OS=Homo sapiens OX=9606 GN=TUBB6 PE=1 SV=1
110	187	sp|O60506|HNRPQ_HUMAN	304.5	54	42	49	37	34	30	37	6390000	9770000	4040000	4660000	2980000	2200000	40	4	50	65	46	45	41	45	Carbamidomethylation; Oxidation (M); Deamidation (NQ)	69603	Heterogeneous nuclear ribonucleoprotein Q OS=Homo sapiens OX=9606 GN=SYNCRIP PE=1 SV=2
201	128	sp|Q02790|FKBP4_HUMAN	303.37	60	51	53	53	53	51	49	44700000	59400000	32400000	35700000	33000000	32900000	30	30	25	32	31	31	36	36	Carbamidomethylation; Oxidation (M); Deamidation (NQ)	51805	Peptidyl-prolyl cis-trans isomerase FKBP4 OS=Homo sapiens OX=9606 GN=FKBP4 PE=1 SV=3
164	123	sp|Q9BUJ2|HNRL1_HUMAN	303.36	35	26	32	30	27	28	32	85700000	105000000	68400000	46800000	45000000	56200000	30	30	40	41	36	36	33	34	Carbamidomethylation; Oxidation (M); Deamidation (NQ)	95739	Heterogeneous nuclear ribonucleoprotein U-like protein 1 OS=Homo sapiens OX=9606 GN=HNRNPUL1 PE=1 SV=2
99	186	sp|Q9NVI7|ATD3A_HUMAN	301.82	52	46	44	48	46	42	47	0			259000			47	1	57	46	60	46	57	53	Acetylation (Protein N-term); Oxidation (M); Deamidation (NQ)	71369	ATPase family AAA domain-containing protein 3A OS=Homo sapiens OX=9606 GN=ATAD3A PE=1 SV=2
101	309	tr|Q5T6W2|Q5T6W2_HUMAN	301.74	61	51	51	46	46	54	46					817000		32	1	47	54	49	48	51	46	Carbamidomethylation; Acetylation (Protein N-term); Oxidation (M); Deamidation (NQ)	41807	Heterogeneous nuclear ribonucleoprotein K (Fragment) OS=Homo sapiens OX=9606 GN=HNRNPK PE=1 SV=1
161	99	sp|P33993|MCM7_HUMAN	301.29	53	46	46	41	40	40	45	81200000	105000000	67300000	43000000	33000000	59900000	39	39	40	30	37	37	32	38	Carbamidomethylation; Acetylation (Protein N-term); Oxidation (M); Deamidation (NQ)	81308	DNA replication licensing factor MCM7 OS=Homo sapiens OX=9606 GN=MCM7 PE=1 SV=4
166	159	sp|P23246|SFPQ_HUMAN	301.13	52	47	41	35	39	36	39	60200000	70900000	27100000	33600000	35900000	43100000	43	41	51	40	28	39	37	45	Carbamidomethylation; Acetylation (Protein N-term); Oxidation (M); Deamidation (NQ)	76150	Splicing factor proline- and glutamine-rich OS=Homo sapiens OX=9606 GN=SFPQ PE=1 SV=2
105	215	sp|Q15233|NONO_HUMAN	300.71	51	48	48	47	44	45	43	87000000	83600000	95100000	88400000	60100000	59300000	38	35	62	49	54	51	49	53	Carbamidomethylation; Oxidation (M); Deamidation (NQ)	54232	Non-POU domain-containing octamer-binding protein OS=Homo sapiens OX=9606 GN=NONO PE=1 SV=4
124	325	sp|Q6P2Q9|PRP8_HUMAN	300.45	31	19	22	19	13	12	17	40000000	57000000	34800000	16900000	12900000	20700000	76	76	60	55	59	38	36	54	Carbamidomethylation; Oxidation (M); Deamidation (NQ)	273599	Pre-mRNA-processing-splicing factor 8 OS=Homo sapiens OX=9606 GN=PRPF8 PE=1 SV=2
116	184	sp|Q5T9A4|ATD3B_HUMAN	300.42	54	47	45	43	39	38	45	8920000	9620000	3670000	3470000	2920000	6170000	49	9	55	43	55	42	50	52	Carbamidomethylation; Acetylation (Protein N-term); Oxidation (M); Deamidation (NQ)	72573	ATPase family AAA domain-containing protein 3B OS=Homo sapiens OX=9606 GN=ATAD3B PE=1 SV=1
78	328	sp|Q04695|K1C17_HUMAN	298.48	61	38	55	49	45	49	56		14700000	1210000	3510000	1840000	6470000	52	5	56	74	64	57	63	73	Carbamidomethylation; Oxidation (M); Deamidation (NQ)	48106	Keratin type I cytoskeletal 17 OS=Homo sapiens OX=9606 GN=KRT17 PE=1 SV=2
199	298	sp|O76021|RL1D1_HUMAN	297.24	46	42	44	46	35	38	39	53500000	61100000	55300000	17100000	17500000	19800000	37	37	38	36	39	19	26	26	Carbamidomethylation; Deamidation (NQ)	54973	Ribosomal L1 domain-containing protein 1 OS=Homo sapiens OX=9606 GN=RSL1D1 PE=1 SV=3
162	131	sp|Q9Y265|RUVB1_HUMAN	296.83	60	46	60	43	37	40	45	84900000	151000000	68000000	66300000	43500000	35900000	31	31	31	51	41	31	33	29	Carbamidomethylation; Oxidation (M); Deamidation (NQ)	50228	RuvB-like 1 OS=Homo sapiens OX=9606 GN=RUVBL1 PE=1 SV=1
131	349	tr|G8JLB6|G8JLB6_HUMAN	296.21	44	41	39	38	38	36	38	150000000	218000000	122000000	98100000	32500000	58800000	25	12	57	45	45	39	37	37	Carbamidomethylation; Acetylation (Protein N-term); Oxidation (M); Deamidation (NQ)	51230	Heterogeneous nuclear ribonucleoprotein H OS=Homo sapiens OX=9606 GN=HNRNPH1 PE=1 SV=1
131	351	sp|P31943|HNRH1_HUMAN	296.21	46	43	41	40	40	38	40	150000000	218000000	122000000	98100000	32500000	58800000	25	12	57	45	45	39	37	37	Carbamidomethylation; Acetylation (Protein N-term); Oxidation (M); Deamidation (NQ)	49229	Heterogeneous nuclear ribonucleoprotein H OS=Homo sapiens OX=9606 GN=HNRNPH1 PE=1 SV=4
90	191	sp|P25705|ATPA_HUMAN	295.8	51	40	47	43	41	41	45	357000000	386000000	267000000	308000000	179000000	297000000	39	39	50	49	66	66	53	56	Oxidation (M); Deamidation (NQ)	59751	ATP synthase subunit alpha mitochondrial OS=Homo sapiens OX=9606 GN=ATP5F1A PE=1 SV=1
172	545	sp|P31689|DNJA1_HUMAN	295.51	47	46	46	45	40	36	46	201000000	139000000	126000000	86200000	55200000	71000000	26	26	45	35	38	29	29	26	Carbamidomethylation; Oxidation (M); Deamidation (NQ)	44868	DnaJ homolog subfamily A member 1 OS=Homo sapiens OX=9606 GN=DNAJA1 PE=1 SV=2
147	189	sp|P25205|MCM3_HUMAN	294.8	51	40	42	44	34	33	40	44900000	53000000	33000000	17700000	17900000	23400000	48	45	46	46	45	33	32	38	Carbamidomethylation; Acetylation (Protein N-term); Oxidation (M); Deamidation (NQ)	90981	DNA replication licensing factor MCM3 OS=Homo sapiens OX=9606 GN=MCM3 PE=1 SV=3
192	174	sp|P49756|RBM25_HUMAN	293.38	40	34	31	30	29	29	32	82200000	50600000	32500000	26200000	21000000	27700000	42	41	39	36	36	32	29	31	Carbamidomethylation; Oxidation (M); Deamidation (NQ)	100186	RNA-binding protein 25 OS=Homo sapiens OX=9606 GN=RBM25 PE=1 SV=3
103	266	sp|P08670|VIME_HUMAN	292.84	70	64	65	60	64	63	61	87000000	96900000	55800000	77700000	61000000	57200000	50	37	55	48	52	56	54	45	Carbamidomethylation; Oxidation (M); Deamidation (NQ)	53652	Vimentin OS=Homo sapiens OX=9606 GN=VIM PE=1 SV=4
229	289	tr|A0A3B3ITZ9|A0A3B3ITZ9_HUMAN	290.92	42	33	28	24	26	30	25	36400000	30800000	21900000	20300000	19700000	19100000	41	41	41	25	26	25	29	23	Oxidation (M); Deamidation (NQ)	103523	Thyroid hormone receptor-associated protein 3 OS=Homo sapiens OX=9606 GN=THRAP3 PE=1 SV=1
229	290	sp|Q9Y2W1|TR150_HUMAN	290.92	40	32	26	23	25	28	24	36400000	30800000	21900000	20300000	19700000	19100000	41	41	41	25	26	25	29	23	Oxidation (M); Deamidation (NQ)	108666	Thyroid hormone receptor-associated protein 3 OS=Homo sapiens OX=9606 GN=THRAP3 PE=1 SV=2
187	259	sp|P06576|ATPB_HUMAN	290.87	50	45	42	38	40	40	48	105000000	117000000	74400000	94500000	41300000	94100000	24	24	32	30	27	37	26	38	Oxidation (M); Deamidation (NQ)	56560	ATP synthase subunit beta mitochondrial OS=Homo sapiens OX=9606 GN=ATP5F1B PE=1 SV=3
125	255	sp|P17987|TCPA_HUMAN	289.52	52	47	46	43	45	43	43	143000000	136000000	115000000	112000000	108000000	112000000	34	33	52	43	49	47	40	45	Carbamidomethylation; Acetylation (Protein N-term); Oxidation (M); Deamidation (NQ)	60344	T-complex protein 1 subunit alpha OS=Homo sapiens OX=9606 GN=TCP1 PE=1 SV=1
140	204	sp|Q15393|SF3B3_HUMAN	289.51	33	28	30	26	26	22	29	78900000	111000000	67400000	49900000	39100000	55600000	44	44	45	49	39	44	42	44	Carbamidomethylation; Oxidation (M); Deamidation (NQ)	135577	Splicing factor 3B subunit 3 OS=Homo sapiens OX=9606 GN=SF3B3 PE=1 SV=4
152	193	sp|Q92598|HS105_HUMAN	289.24	40	35	30	33	35	31	33	23000000	25100000	21300000	22400000	16900000	21100000	37	31	40	34	34	43	37	39	Carbamidomethylation; Oxidation (M)	96865	Heat shock protein 105 kDa OS=Homo sapiens OX=9606 GN=HSPH1 PE=1 SV=1
175	222	tr|C9J2Y9|C9J2Y9_HUMAN	288.83	38	31	25	26	23	25	30	37600000	40100000	23400000	13000000	12800000	21600000	45	45	36	38	34	28	32	40	Carbamidomethylation; Deamidation (NQ)	133057	DNA-directed RNA polymerase subunit beta OS=Homo sapiens OX=9606 GN=POLR2B PE=1 SV=2
175	223	sp|P30876|RPB2_HUMAN	288.83	37	31	25	26	22	25	30	37600000	40100000	23400000	13000000	12800000	21600000	45	45	36	38	34	28	32	40	Carbamidomethylation; Deamidation (NQ)	133896	DNA-directed RNA polymerase II subunit RPB2 OS=Homo sapiens OX=9606 GN=POLR2B PE=1 SV=1
245	168	sp|P04843|RPN1_HUMAN	288.65	49	38	39	39	33	37	39	45100000	55700000	35900000	44300000	36400000	40800000	31	31	25	25	28	26	23	28	Carbamidomethylation	68569	Dolichyl-diphosphooligosaccharide--protein glycosyltransferase subunit 1 OS=Homo sapiens OX=9606 GN=RPN1 PE=1 SV=1
169	438	sp|Q92499|DDX1_HUMAN	288.33	49	36	43	29	32	31	30	83700000	97900000	59300000	42800000	37900000	46900000	39	39	46	47	27	31	30	40	Carbamidomethylation; Oxidation (M); Deamidation (NQ)	82432	ATP-dependent RNA helicase DDX1 OS=Homo sapiens OX=9606 GN=DDX1 PE=1 SV=2
171	322	sp|Q8NC51|PAIRB_HUMAN	288.25	53	51	49	46	50	44	32	145000000	165000000	120000000	83400000	67500000	30500000	26	26	49	33	40	39	29	21	Carbamidomethylation; Oxidation (M); Deamidation (NQ)	44965	Plasminogen activator inhibitor 1 RNA-binding protein OS=Homo sapiens OX=9606 GN=SERBP1 PE=1 SV=2
132	344	sp|P60842|IF4A1_HUMAN	288.22	47	45	40	44	45	45	45	105000000	78600000	69300000	120000000	66900000	85800000	30	26	46	40	41	54	44	39	Carbamidomethylation; Oxidation (M); Deamidation (NQ)	46154	Eukaryotic initiation factor 4A-I OS=Homo sapiens OX=9606 GN=EIF4A1 PE=1 SV=1
207	251	sp|Q9UJV9|DDX41_HUMAN	286.83	60	51	48	38	40	42	45	24700000	30700000	17700000	16000000	13600000	12800000	37	37	33	31	27	29	27	26	Carbamidomethylation; Oxidation (M)	69838	Probable ATP-dependent RNA helicase DDX41 OS=Homo sapiens OX=9606 GN=DDX41 PE=1 SV=2
207	252	tr|J3KNN5|J3KNN5_HUMAN	286.83	58	50	47	37	39	41	44	24700000	30700000	17700000	16000000	13600000	12800000	37	37	33	31	27	29	27	26	Carbamidomethylation; Oxidation (M)	71649	Probable ATP-dependent RNA helicase DDX41 (Fragment) OS=Homo sapiens OX=9606 GN=DDX41 PE=1 SV=1
183	243	sp|Q9UII4|HERC5_HUMAN	286.54	32	23	26	21	18	16	17	62200000	78800000	53200000	26300000	20600000	21600000	39	39	39	36	42	33	28	29	Carbamidomethylation; Oxidation (M); Deamidation (NQ)	116852	E3 ISG15--protein ligase HERC5 OS=Homo sapiens OX=9606 GN=HERC5 PE=1 SV=2
285	190	sp|Q9UI10|EI2BD_HUMAN	286.08	47	36	39	34	37	35	43	1310000	3640000	2250000	1580000	630000	1450000	25	2	23	22	22	20	17	23	Carbamidomethylation; Acetylation (Protein N-term); Oxidation (M); Deamidation (NQ)	57557	Translation initiation factor eIF-2B subunit delta OS=Homo sapiens OX=9606 GN=EIF2B4 PE=1 SV=2
186	411	sp|P26641|EF1G_HUMAN	284.57	41	40	40	34	31	31	41	163000000	264000000	122000000	139000000	94000000	124000000	24	24	34	31	31	30	25	37	Carbamidomethylation; Acetylation (Protein N-term); Oxidation (M); Deamidation (NQ)	50119	Elongation factor 1-gamma OS=Homo sapiens OX=9606 GN=EEF1G PE=1 SV=3
62	233	tr|M0QZM1|M0QZM1_HUMAN	284.3	70	64	66	58	62	61	66	5710000	2840000	2090000	5360000	2110000	1480000	34	1	80	71	80	83	77	67	Oxidation (M); Deamidation (NQ)	40052	Heterogeneous nuclear ribonucleoprotein M (Fragment) OS=Homo sapiens OX=9606 GN=HNRNPM PE=1 SV=1
223	269	tr|H0YDU8|H0YDU8_HUMAN	283.32	54	48	42	35	41	39	40	34600000	40600000	22900000	39800000	29900000	34100000	31	31	30	32	25	32	32	28	Carbamidomethylation; Acetylation (Protein N-term); Oxidation (M); Deamidation (NQ)	55215	Serine/threonine-protein phosphatase (Fragment) OS=Homo sapiens OX=9606 GN=PPP5C PE=1 SV=1
223	270	sp|P53041|PPP5_HUMAN	283.32	53	46	41	34	40	37	38	34600000	40600000	22900000	39800000	29900000	34100000	31	31	30	32	25	32	32	28	Carbamidomethylation; Acetylation (Protein N-term); Oxidation (M); Deamidation (NQ)	56879	Serine/threonine-protein phosphatase 5 OS=Homo sapiens OX=9606 GN=PPP5C PE=1 SV=1
381	471	sp|Q96S66|CLCC1_HUMAN	282.77	42	19	30	29	42	37	34	11200000	14700000	10200000	32000000	24800000	24600000	22	22	9	17	15	24	19	20	Carbamidomethylation; Oxidation (M); Deamidation (NQ)	62023	Chloride channel CLIC-like protein 1 OS=Homo sapiens OX=9606 GN=CLCC1 PE=1 SV=1
181	245	sp|Q96PK6|RBM14_HUMAN	282.71	38	37	34	34	33	35	35	84400000	85000000	66300000	61400000	54600000	55200000	31	31	38	30	31	31	33	35	Carbamidomethylation; Oxidation (M); Deamidation (NQ)	69492	RNA-binding protein 14 OS=Homo sapiens OX=9606 GN=RBM14 PE=1 SV=2
151	246	sp|P19338|NUCL_HUMAN	282.13	35	33	33	35	27	31	29	120000000	204000000	105000000	61600000	54500000	60600000	43	43	47	48	41	36	37	35	Oxidation (M); Deamidation (NQ)	76615	Nucleolin OS=Homo sapiens OX=9606 GN=NCL PE=1 SV=3
106	390	sp|Q7Z794|K2C1B_HUMAN	281.92	35	29	33	29	28	26	31	13400000	32400000	11300000	11000000	7180000	12500000	44	17	45	68	55	53	42	64	Carbamidomethylation; Oxidation (M); Deamidation (NQ)	61901	Keratin type II cytoskeletal 1b OS=Homo sapiens OX=9606 GN=KRT77 PE=2 SV=3
225	331	sp|P06733|ENOA_HUMAN	281.61	48	31	36	36	41	39	44	39300000	29500000	25400000	79500000	50100000	73000000	25	23	25	27	30	36	28	43	Carbamidomethylation; Oxidation (M); Deamidation (NQ)	47169	Alpha-enolase OS=Homo sapiens OX=9606 GN=ENO1 PE=1 SV=2
241	196	sp|Q9Y2L1|RRP44_HUMAN	281.41	36	25	30	25	22	25	28	35200000	47000000	29300000	18400000	15900000	22100000	35	35	26	32	26	22	23	28	Carbamidomethylation; Oxidation (M)	109003	Exosome complex exonuclease RRP44 OS=Homo sapiens OX=9606 GN=DIS3 PE=1 SV=2
190	209	sp|P14618|KPYM_HUMAN	281.32	57	41	51	34	42	42	40	64200000	98000000	55100000	82100000	64800000	69300000	34	34	28	34	26	33	39	28	Carbamidomethylation; Oxidation (M); Deamidation (NQ)	57937	Pyruvate kinase PKM OS=Homo sapiens OX=9606 GN=PKM PE=1 SV=4
242	177	sp|Q9NZB2|F120A_HUMAN	280.76	38	30	36	27	22	20	21	25000000	36600000	22100000	9580000	10600000	12000000	35	35	32	40	28	23	24	28	Carbamidomethylation; Oxidation (M); Deamidation (NQ)	121888	Constitutive coactivator of PPAR-gamma-like protein 1 OS=Homo sapiens OX=9606 GN=FAM120A PE=1 SV=2
249	281	sp|P13807|GYS1_HUMAN	280.68	33	30	31	23	23	15	21	54700000	87500000	34000000	19700000	15700000	18800000	29	28	30	38	24	22	16	20	Carbamidomethylation; Oxidation (M); Deamidation (NQ)	83786	Glycogen [starch] synthase muscle OS=Homo sapiens OX=9606 GN=GYS1 PE=1 SV=2
291	254	sp|O15355|PPM1G_HUMAN	280.6	54	46	47	47	35	39	32	30900000	38100000	27300000	20900000	15900000	12600000	27	27	28	22	26	16	20	16	Carbamidomethylation; Oxidation (M); Deamidation (NQ)	59272	Protein phosphatase 1G OS=Homo sapiens OX=9606 GN=PPM1G PE=1 SV=1
217	227	sp|P54886|P5CS_HUMAN	280.38	36	28	26	25	31	28	31	35200000	33700000	21200000	36900000	30600000	60600000	30	30	30	23	23	30	30	33	Carbamidomethylation; Oxidation (M); Deamidation (NQ)	87302	Delta-1-pyrroline-5-carboxylate synthase OS=Homo sapiens OX=9606 GN=ALDH18A1 PE=1 SV=2
208	278	sp|P46087|NOP2_HUMAN	279.44	43	38	40	37	32	33	35	68000000	76500000	53700000	26600000	29900000	37500000	35	35	39	33	33	28	27	30	Carbamidomethylation; Oxidation (M); Deamidation (NQ)	89302	Probable 28S rRNA (cytosine(4447)-C(5))-methyltransferase OS=Homo sapiens OX=9606 GN=NOP2 PE=1 SV=2
293	237	tr|A0A087WTA5|A0A087WTA5_HUMAN	279.24	45	36	33	28	35	35	41	693000			600000	440000	378000	24	1	23	20	19	19	17	22	Carbamidomethylation; Acetylation (Protein N-term); Oxidation (M); Deamidation (NQ)	57496	Translation initiation factor eIF-2B subunit delta OS=Homo sapiens OX=9606 GN=EIF2B4 PE=1 SV=1
283	172	sp|Q9H2U1|DHX36_HUMAN	278.37	38	29	29	22	15	13	16	31900000	39500000	21800000	3920000	16400000	15300000	34	30	30	30	25	16	16	16	Carbamidomethylation; Acetylation (Protein N-term); Oxidation (M); Deamidation (NQ)	114760	ATP-dependent DNA/RNA helicase DHX36 OS=Homo sapiens OX=9606 GN=DHX36 PE=1 SV=2
[truncated: 3,180 more rows]
[truncated: 1 more columns]
