# Supplementary material for: Hypoxia regulates overall mRNA homeostasis by inducing Met1-linked linear ubiquitination of AGO2 in cancer cells
Source: Nat Commun. 2021 Sep 13;12:5416. doi: 10.1038/s41467-021-25739-5 (PMC8438024; doi:10.1038/s41467-021-25739-5)
Supplement: Supplementary file 6 — Supplementary Data 5 [file 41467_2021_25739_MOESM6_ESM.xlsx]

## Sheet: IP with HA antibody
Identification of potential M1-Ubi sites of AGO2, related to Supplementary Fig. 5b, c
293T cells transfected with HA-AGO2 and Flag-HOIP/HOIL-1L
Protein Group	Protein ID	Protein Accession	Peptide	Unique	-10lgP	Mass	Length	ppm	m/z	z	RT	Area HA	Fraction	Scan	Source File	#Feature	#Feature HA	#Feature GST	#Feature WBAN	Start	End	PTM	AScore	Found By
1	6	sp|Q9UKV8|AGO2_HUMAN	M(+42.01)(+15.99)YSGAGPALAPPAPPPPIQGYAFKPPPRPDFGTSGR.T	Y	96.44	3719.86	36	1.5	1240.96	3	50.18	47700000	1	F1:29559	YJX_HA.raw	2	2	0	0	1	36	Acetylation (Protein N-term); Oxidation (M)	M1:Acetylation (Protein N-term):1000.00;M1:Oxidation (M):1000.00	PEAKS DB
1	6	sp|Q9UKV8|AGO2_HUMAN	R.YHLVDKEHDSAEGSHTSGQ(+.98)SNGRDHQALAK.A	Y	92.16	3274.5	30	1	655.908	5	10.21	2320000000	1	F1:4712	YJX_HA.raw	4	3	0	1	815	844	Deamidation (NQ)	Q19:Deamidation (NQ):14.04	PEAKS DB
1	6	sp|Q9UKV8|AGO2_HUMAN	R.RPASHQTFPLQQESGQTVEC(+57.02)TVAQYFKDR.H	Y	87.68	3407.63	29	1.6	852.917	4	46.12	156000000	1	F1:27180	YJX_HA.raw	4	4	0	0	287	315	Carbamidomethylation	C20:Carbamidomethylation:1000.00	PEAKS DB
1	6	sp|Q9UKV8|AGO2_HUMAN	R.YHLVDKEHDSAEGSHTSGQ(+.98)SN(+.98)GR.D	Y	85.75	2512.09	23	3.6	629.031	4	9.22	0	1	F1:4241	YJX_HA.raw	0	0	0	0	815	837	Deamidation (NQ)	Q19:Deamidation (NQ):1000.00;N21:Deamidation (NQ):1000.00	PEAKS DB
1	6	sp|Q9UKV8|AGO2_HUMAN	R.ARYHLVDKEHDSAEGSHTSGQSN(+.98)GR.D	Y	85.67	2738.24	25	1.2	548.656	5	8.68	1600000	1	F1:3925	YJX_HA.raw	1	1	0	0	813	837	Deamidation (NQ)	N23:Deamidation (NQ):17.01	PEAKS DB
1	6	sp|Q9UKV8|AGO2_HUMAN	R.YHLVDKEHDSAEGSHTSGQSNGRDHQALAK.A	Y	85.22	3273.51	30	1.1	655.711	5	9.67	0	1	F1:4522	YJX_HA.raw	0	0	0	0	815	844			PEAKS DB
1	6	sp|Q9UKV8|AGO2_HUMAN	R.RPASHQ(+.98)TFPLQQESGQTVEC(+57.02)TVAQYFK.D	Y	83.81	3137.49	27	1	1046.84	3	48.55	56000000	1	F1:28607	YJX_HA.raw	1	1	0	0	287	313	Deamidation (NQ); Carbamidomethylation	Q6:Deamidation (NQ):53.92;C20:Carbamidomethylation:1000.00	PEAKS DB
1	6	sp|Q9UKV8|AGO2_HUMAN	M(+42.01)YSGAGPALAPPAPPPPIQGYAFKPPPRPDFGTSGR.T	Y	82.79	3703.86	36	1.5	1235.63	3	52.65	1630000	1	F1:31051	YJX_HA.raw	1	1	0	0	1	36	Acetylation (Protein N-term)	M1:Acetylation (Protein N-term):1000.00	PEAKS DB
1	6	sp|Q9UKV8|AGO2_HUMAN	K.KPSIAAVVGSMDAHPNR.Y	Y	82	1748.9	17	0.2	583.974	3	29.51	2480000000	1	F1:16758	YJX_HA.raw	7	5	1	1	608	624			PEAKS DB
1	6	sp|Q9UKV8|AGO2_HUMAN	R.PPVFQQPVIFLGADVTHPPAGDGK.K	Y	81.76	2486.3	24	2.6	829.775	3	52.65	16200000	1	F1:30977	YJX_HA.raw	1	1	0	0	584	607			PEAKS DB
1	6	sp|Q9UKV8|AGO2_HUMAN	R.RPASHQTFPLQQESGQTVEC(+57.02)TVAQ(+.98)YFKDR.H	Y	81.73	3408.62	29	0.4	853.162	4	46.96	49700000	1	F1:27572	YJX_HA.raw	3	3	0	0	287	315	Carbamidomethylation; Deamidation (NQ)	C20:Carbamidomethylation:1000.00;Q24:Deamidation (NQ):85.05	PEAKS DB
1	6	sp|Q9UKV8|AGO2_HUMAN	K.KPSIAAVVGSMDAHPN(+.98)R.Y	Y	81.03	1749.88	17	2.4	584.303	3	30.53	36300000	1	F1:17489	YJX_HA.raw	2	2	0	0	608	624	Deamidation (NQ)	N16:Deamidation (NQ):1000.00	PEAKS DB
1	6	sp|Q9UKV8|AGO2_HUMAN	R.YHLVDKEHDSAEGSHTSGQ(+.98)SNGRDHQ(+.98)ALAK.A	Y	80.41	3275.48	30	1.5	656.105	5	10.65	0	1	F1:5135	YJX_HA.raw	0	0	0	0	815	844	Deamidation (NQ)	Q19:Deamidation (NQ):0.00;Q26:Deamidation (NQ):12.35	PEAKS DB
1	6	sp|Q9UKV8|AGO2_HUMAN	R.FSSDELQILTYQLC(+57.02)HTYVR.C	Y	79.72	2372.15	19	0.6	791.723	3	55.63	23700000	1	F1:32641	YJX_HA.raw	2	1	1	0	774	792	Carbamidomethylation	C14:Carbamidomethylation:1000.00	PEAKS DB
1	6	sp|Q9UKV8|AGO2_HUMAN	R.YHLVDKEHDSAEGSHTSGQSNGR.D	Y	79.1	2510.12	23	1.2	628.537	4	8.43	605000000	1	F1:3776	YJX_HA.raw	4	3	1	0	815	837			PEAKS DB
1	6	sp|Q9UKV8|AGO2_HUMAN	Q.GRPPVFQQPVIFLGADVTHPPAGDGK.K	Y	78.88	2699.42	26	-0.3	900.813	3	48.89	15400000	1	F1:28828	YJX_HA.raw	2	2	0	0	582	607			PEAKS DB
1	6	sp|Q9UKV8|AGO2_HUMAN	G.RPPVFQQPVIFLGADVTHPPAGDGK.K	Y	77.94	2642.4	25	0.1	881.806	3	48.59	6860000	1	F1:28705	YJX_HA.raw	1	1	0	0	583	607			PEAKS DB
1	6	sp|Q9UKV8|AGO2_HUMAN	R.RPASHQTFPLQ(+.98)QESGQTVEC(+57.02)TVAQYFKDR.H	Y	77.74	3408.62	29	0.4	853.162	4	46.96	49700000	1	F1:27993	YJX_HA.raw	3	3	0	0	287	315	Deamidation (NQ); Carbamidomethylation	Q11:Deamidation (NQ):40.00;C20:Carbamidomethylation:1000.00	PEAKS DB
1	6	sp|Q9UKV8|AGO2_HUMAN	R.DHQALAKAVQVHQDTLR.T	Y	77.65	1929.02	17	2.7	483.263	4	18.69	9910000	1	F1:10200	YJX_HA.raw	2	2	0	0	838	854			PEAKS DB
1	6	sp|Q9UKV8|AGO2_HUMAN	R.DGVSEGQ(+.98)FQQVLHHELLAIR.E	Y	77.46	2276.16	20	2.7	570.048	4	52.35	23700000	1	F1:30879	YJX_HA.raw	2	2	0	0	669	688	Deamidation (NQ)	Q7:Deamidation (NQ):26.31	PEAKS DB
1	6	sp|Q9UKV8|AGO2_HUMAN	G.PALAPPAPPPPIQGYAFKPPPRPDFGTSGR.T	Y	77.42	3095.63	30	2.1	774.918	4	46.92	34400000	1	F1:27600	YJX_HA.raw	1	1	0	0	7	36			PEAKS DB
1	6	sp|Q9UKV8|AGO2_HUMAN	R.DGVSEGQFQQVLHHELLAIR.E	Y	77.4	2275.17	20	-1.3	759.397	3	50.63	803000000	1	F1:29837	YJX_HA.raw	5	3	1	1	669	688			PEAKS DB
1	6	sp|Q9UKV8|AGO2_HUMAN	R.DGVSEGQFQQ(+.98)VLHHELLAIR.E	Y	76.86	2276.16	20	0.1	570.046	4	51.71	20800000	1	F1:30534	YJX_HA.raw	3	3	0	0	669	688	Deamidation (NQ)	Q10:Deamidation (NQ):17.01	PEAKS DB
1	6	sp|Q9UKV8|AGO2_HUMAN	G.AGPALAPPAPPPPIQGYAFKPPPRPDFGTSGR.T	Y	76.48	3223.69	32	1	806.931	4	47.26	30100000	1	F1:27862	YJX_HA.raw	1	1	0	0	5	36			PEAKS DB
1	6	sp|Q9UKV8|AGO2_HUMAN	K.IDIYHYELDIKPEK.C	Y	75.47	1774.91	14	-0.2	888.464	2	39.02	5760000000	1	F1:22724	YJX_HA.raw	13	9	2	2	52	65			PEAKS DB
1	6	sp|Q9UKV8|AGO2_HUMAN	R.RPASHQTFPLQ(+.98)QESGQTVEC(+57.02)TVAQYFK.D	Y	75.34	3137.49	27	1	1046.84	3	48.55	56000000	1	F1:28872	YJX_HA.raw	1	1	0	0	287	313	Deamidation (NQ); Carbamidomethylation	Q11:Deamidation (NQ):10.11;C20:Carbamidomethylation:1000.00	PEAKS DB
1	6	sp|Q9UKV8|AGO2_HUMAN	R.RPASHQTFPLQQ(+.98)ESGQTVEC(+57.02)TVAQYFKDR.H	Y	75.29	3408.62	29	0.1	682.731	5	46.97	20400000	1	F1:27667	YJX_HA.raw	2	2	0	0	287	315	Deamidation (NQ); Carbamidomethylation	Q12:Deamidation (NQ):14.02;C20:Carbamidomethylation:1000.00	PEAKS DB
1	6	sp|Q9UKV8|AGO2_HUMAN	R.SFFTASEGC(+57.02)SN(+.98)PLGGGR.E	Y	75.15	1743.75	17	1	872.884	2	37.58	134000000	1	F1:21894	YJX_HA.raw	4	3	1	0	180	196	Carbamidomethylation; Deamidation (NQ)	C9:Carbamidomethylation:1000.00;N11:Deamidation (NQ):1000.00	PEAKS DB
1	6	sp|Q9UKV8|AGO2_HUMAN	K.DYQPGITFIVVQKR.H	Y	74.74	1662.91	14	1.9	832.463	2	42.45	55900000	1	F1:24938	YJX_HA.raw	2	2	0	0	697	710			PEAKS DB
1	6	sp|Q9UKV8|AGO2_HUMAN	K.KPSIAAVVGSM(+15.99)DAHPN(+.98)R.Y	Y	74.74	1765.88	17	1.2	442.477	4	19.12	31800000	1	F1:10479	YJX_HA.raw	2	2	0	0	608	624	Oxidation (M); Deamidation (NQ)	M11:Oxidation (M):1000.00;N16:Deamidation (NQ):1000.00	PEAKS DB
1	6	sp|Q9UKV8|AGO2_HUMAN	K.PSIAAVVGSMDAHPNR.Y	Y	74.65	1620.8	16	3	541.277	3	36.75	94200000	1	F1:21342	YJX_HA.raw	2	2	0	0	609	624			PEAKS DB
1	6	sp|Q9UKV8|AGO2_HUMAN	K.KPSIAAVVGSM(+15.99)DAHPNR.Y	Y	74.51	1764.89	17	0.6	589.306	3	18.39	2370000000	1	F1:9944	YJX_HA.raw	7	6	0	1	608	624	Oxidation (M)	M11:Oxidation (M):1000.00	PEAKS DB
1	6	sp|Q9UKV8|AGO2_HUMAN	K.RVGDTVLGMATQC(+57.02)VQMK.N	Y	74.5	1892.93	17	0.2	947.471	2	38.92	132000000	1	F1:22715	YJX_HA.raw	2	2	0	0	534	550	Carbamidomethylation	C13:Carbamidomethylation:1000.00	PEAKS DB
1	6	sp|Q9UKV8|AGO2_HUMAN	K.WVSC(+57.02)VSLQALHDALSGR.L	Y	73.94	1897.95	17	-0.2	633.656	3	51.62	125000000	1	F1:30475	YJX_HA.raw	4	3	1	0	134	150	Carbamidomethylation	C4:Carbamidomethylation:1000.00	PEAKS DB
1	6	sp|Q9UKV8|AGO2_HUMAN	R.PPVFQ(+.98)QPVIFLGADVTHPPAGDGK.K	Y	73.33	2487.28	24	0.4	830.101	3	54.24	1400000	1	F1:31896	YJX_HA.raw	1	1	0	0	584	607	Deamidation (NQ)	Q5:Deamidation (NQ):12.28	PEAKS DB
1	6	sp|Q9UKV8|AGO2_HUMAN	R.RPASHQTFPLQQESGQTVEC(+57.02)TVAQYFK.D	Y	73.26	3136.5	27	0.1	785.133	4	47.7	524000000	1	F1:28134	YJX_HA.raw	2	2	0	0	287	313	Carbamidomethylation	C20:Carbamidomethylation:1000.00	PEAKS DB
1	6	sp|Q9UKV8|AGO2_HUMAN	R.YHLVDKEHDSAEGSHTSGQSN(+.98)GRDHQALAK.A	Y	73.21	3274.5	30	1.1	546.758	6	10.21	1080000000	1	F1:4907	YJX_HA.raw	3	2	0	1	815	844	Deamidation (NQ)	N21:Deamidation (NQ):26.31	PEAKS DB
1	6	sp|Q9UKV8|AGO2_HUMAN	R.EFGIMVKDEMTDVTGR.V	Y	73.08	1826.85	16	0.3	609.959	3	40.91	166000000	1	F1:24032	YJX_HA.raw	2	2	0	0	396	411			PEAKS DB
1	6	sp|Q9UKV8|AGO2_HUMAN	R.VQQHRQEIIQDLAAMVR.E	Y	72.94	2034.08	17	2.5	679.035	3	45.48	9490000	1	F1:26767	YJX_HA.raw	2	2	0	0	631	647			PEAKS DB
1	6	sp|Q9UKV8|AGO2_HUMAN	K.LEKDYQPGITFIVVQK.R	Y	72.89	1877.03	16	1.7	626.685	3	42.69	209000000	1	F1:25053	YJX_HA.raw	3	2	1	0	694	709			PEAKS DB
1	6	sp|Q9UKV8|AGO2_HUMAN	K.LGGVNNILLPQGRPPVFQQPVIFLGADVTHPPAGDGK.K	Y	72.75	3818.06	37	3.1	955.526	4	56.58	7680000	1	F1:33190	YJX_HA.raw	1	1	0	0	571	607			PEAKS DB
1	6	sp|Q9UKV8|AGO2_HUMAN	R.PASHQTFPLQQESGQTVEC(+57.02)TVAQYFK.D	Y	72.71	2980.4	26	2.8	994.478	3	50.33	1100000	1	F1:29729	YJX_HA.raw	1	1	0	0	288	313	Carbamidomethylation	C19:Carbamidomethylation:1000.00	PEAKS DB
1	6	sp|Q9UKV8|AGO2_HUMAN	K.HTYLPLEVC(+57.02)N(+.98)IVAGQR.C	N	72.63	1869.94	16	3.8	624.323	3	49.24	107000000	1	F1:29054	YJX_HA.raw	3	3	0	0	336	351	Carbamidomethylation; Deamidation (NQ)	C9:Carbamidomethylation:1000.00;N10:Deamidation (NQ):98.37	PEAKS DB
1	6	sp|Q9UKV8|AGO2_HUMAN	R.VNREIVEHMVQHFK.T	Y	72.59	1764.91	14	0.2	442.235	4	28.37	8900000	1	F1:16182	YJX_HA.raw	2	2	0	0	70	83			PEAKS DB
1	6	sp|Q9UKV8|AGO2_HUMAN	K.SIEEQQKPLTDSQR.V	Y	72.28	1657.83	14	0.5	829.921	2	11.89	4470000000	1	F1:5742	YJX_HA.raw	4	2	1	1	242	255			PEAKS DB
1	6	sp|Q9UKV8|AGO2_HUMAN	K.RVGDTVLGM(+15.99)ATQC(+57.02)VQMK.N	Y	72.13	1908.92	17	1.4	637.316	3	30.96	73500000	1	F1:17737	YJX_HA.raw	1	1	0	0	534	550	Oxidation (M); Carbamidomethylation	M9:Oxidation (M):186.64;C13:Carbamidomethylation:1000.00	PEAKS DB
1	6	sp|Q9UKV8|AGO2_HUMAN	K.RVGDTVLGM(+15.99)ATQC(+57.02)VQM(+15.99)K.N	Y	72.11	1924.92	17	0	642.646	3	25.48	110000000	1	F1:14294	YJX_HA.raw	2	2	0	0	534	550	Oxidation (M); Carbamidomethylation	M9:Oxidation (M):1000.00;C13:Carbamidomethylation:1000.00;M16:Oxidation (M):1000.00	PEAKS DB
1	6	sp|Q9UKV8|AGO2_HUMAN	Y.SGAGPALAPPAPPPPIQGYAFKPPPRPDFGTSGR.T	Y	72.04	3367.75	34	0.3	842.944	4	47.12	54700000	1	F1:27780	YJX_HA.raw	1	1	0	0	3	36			PEAKS DB
1	6	sp|Q9UKV8|AGO2_HUMAN	R.SVSIPAPAYYAHLVAFR.A	N	71.91	1860.99	17	1.3	621.338	3	51.59	4170000000	1	F1:30670	YJX_HA.raw	10	7	2	1	796	812			PEAKS DB
1	6	sp|Q9UKV8|AGO2_HUMAN	A.SHQTFPLQQESGQTVEC(+57.02)TVAQYFK.D	Y	71.83	2812.31	24	-0.2	938.445	3	50.08	2410000	1	F1:29596	YJX_HA.raw	1	1	0	0	290	313	Carbamidomethylation	C17:Carbamidomethylation:1000.00	PEAKS DB
1	6	sp|Q9UKV8|AGO2_HUMAN	K.HTYLPLEVC(+57.02)NIVAGQR.C	N	71.68	1868.96	16	2.9	623.995	3	46.32	2010000000	1	F1:27259	YJX_HA.raw	5	3	1	1	336	351	Carbamidomethylation	C9:Carbamidomethylation:1000.00	PEAKS DB
1	6	sp|Q9UKV8|AGO2_HUMAN	R.DAGMPIQGQPC(+57.02)FC(+57.02)K.Y	N	71.47	1607.69	14	1.1	804.853	2	29.84	782000000	1	F1:17147	YJX_HA.raw	4	2	1	1	480	493	Carbamidomethylation	C11:Carbamidomethylation:1000.00;C13:Carbamidomethylation:1000.00	PEAKS DB
1	6	sp|Q9UKV8|AGO2_HUMAN	K.DYQPGITFIVVQK.R	Y	71.15	1506.81	13	0.1	503.277	3	47.07	2690000000	1	F1:27914	YJX_HA.raw	6	4	1	1	697	709			PEAKS DB
1	6	sp|Q9UKV8|AGO2_HUMAN	R.YHLVDKEHDSAEGSHTSGQ.S	Y	71.08	2095.92	19	1.6	699.648	3	9.42	5600000	1	F1:4368	YJX_HA.raw	1	1	0	0	815	833			PEAKS DB
1	6	sp|Q9UKV8|AGO2_HUMAN	S.GAGPALAPPAPPPPIQGYAFKPPPRPDFGTSGR.T	Y	71.02	3280.71	33	0.4	821.186	4	47.26	9510000	1	F1:27844	YJX_HA.raw	1	1	0	0	4	36			PEAKS DB
1	6	sp|Q9UKV8|AGO2_HUMAN	M(+42.01)(+15.99)YSGAGPALAPPAPPPPIQGY.A	Y	70.99	2109.02	21	4.1	1055.52	2	50.38	1990000	1	F1:29742	YJX_HA.raw	1	1	0	0	1	21	Acetylation (Protein N-term); Oxidation (M)	M1:Acetylation (Protein N-term):1000.00;M1:Oxidation (M):1000.00	PEAKS DB
1	6	sp|Q9UKV8|AGO2_HUMAN	R.DAGM(+15.99)PIQGQPC(+57.02)FC(+57.02)K.Y	N	70.72	1623.68	14	-0.2	812.849	2	21.4	605000000	1	F1:11843	YJX_HA.raw	7	6	0	1	480	493	Oxidation (M); Carbamidomethylation	M4:Oxidation (M):1000.00;C11:Carbamidomethylation:1000.00;C13:Carbamidomethylation:1000.00	PEAKS DB
1	6	sp|Q9UKV8|AGO2_HUMAN	L.APPAPPPPIQGYAFKPPPRPDFGTSGR.T	Y	70.52	2814.46	27	2	704.624	4	41.61	4570000	1	F1:24469	YJX_HA.raw	1	1	0	0	10	36			PEAKS DB
1	6	sp|Q9UKV8|AGO2_HUMAN	R.YHLVDKEHDSAEGSHTSGQSN.G	Y	70.46	2296.99	21	1.2	766.673	3	9.22	13600000	1	F1:4189	YJX_HA.raw	2	2	0	0	815	835			PEAKS DB
1	6	sp|Q9UKV8|AGO2_HUMAN	R.VGDTVLGMATQC(+57.02)VQMK.N	Y	70.46	1736.83	16	-1.7	869.419	2	41.44	893000000	1	F1:24364	YJX_HA.raw	3	1	1	1	535	550	Carbamidomethylation	C12:Carbamidomethylation:1000.00	PEAKS DB
1	6	sp|Q9UKV8|AGO2_HUMAN	R.VQQHRQEIIQDLAAM(+15.99)VR.E	Y	70.44	2050.07	17	0.7	684.366	3	35.24	16500000	1	F1:20448	YJX_HA.raw	4	4	0	0	631	647	Oxidation (M)	M15:Oxidation (M):1000.00	PEAKS DB
1	6	sp|Q9UKV8|AGO2_HUMAN	M.YSGAGPALAPPAPPPPIQGYAFKPPPRPDFGTSGR.T	Y	70.3	3530.81	35	2.1	883.712	4	47.75	7820000	1	F1:28164	YJX_HA.raw	1	1	0	0	2	36			PEAKS DB
1	6	sp|Q9UKV8|AGO2_HUMAN	K.GLKVEITHC(+57.02)GQMK.R	Y	70.3	1499.76	13	2	500.928	3	18.24	124000000	1	F1:9888	YJX_HA.raw	2	2	0	0	264	276	Carbamidomethylation	C9:Carbamidomethylation:1000.00	PEAKS DB
1	6	sp|Q9UKV8|AGO2_HUMAN	R.VGDTVLGMATQC(+57.02)VQM(+15.99)KNVQR.T	Y	70.09	2250.09	20	3.4	751.04	3	34.16	5680000	1	F1:19794	YJX_HA.raw	1	1	0	0	535	554	Carbamidomethylation; Oxidation (M)	C12:Carbamidomethylation:1000.00;M15:Oxidation (M):48.80	PEAKS DB
1	6	sp|Q9UKV8|AGO2_HUMAN	R.EFGIM(+15.99)VKDEMTDVTGR.V	Y	70.04	1842.85	16	1.9	615.292	3	35.92	268000000	1	F1:20879	YJX_HA.raw	3	2	1	0	396	411	Oxidation (M)	M5:Oxidation (M):60.87	PEAKS DB
1	6	sp|Q9UKV8|AGO2_HUMAN	R.DAGM(+15.99)PIQ(+.98)GQPC(+57.02)FC(+57.02)K.Y	N	69.89	1624.67	14	1	813.342	2	22.77	35400000	1	F1:12669	YJX_HA.raw	1	1	0	0	480	493	Oxidation (M); Deamidation (NQ); Carbamidomethylation	M4:Oxidation (M):1000.00;Q7:Deamidation (NQ):27.16;C11:Carbamidomethylation:1000.00;C13:Carbamidomethylation:1000.00	PEAKS DB
1	6	sp|Q9UKV8|AGO2_HUMAN	R.DAGMPIQ(+.98)GQPC(+57.02)FC(+57.02)K.Y	N	69.79	1608.67	14	1.5	805.345	2	31.11	43400000	1	F1:17979	YJX_HA.raw	2	2	0	0	480	493	Deamidation (NQ); Carbamidomethylation	Q7:Deamidation (NQ):18.53;C11:Carbamidomethylation:1000.00;C13:Carbamidomethylation:1000.00	PEAKS DB
1	6	sp|Q9UKV8|AGO2_HUMAN	A.GPALAPPAPPPPIQGYAFKPPPRPDFGTSGR.T	Y	69.71	3152.66	31	1	789.172	4	46.92	19100000	1	F1:27622	YJX_HA.raw	1	1	0	0	6	36			PEAKS DB
1	6	sp|Q9UKV8|AGO2_HUMAN	K.PSIAAVVGSM(+15.99)DAHPNR.Y	Y	69.66	1636.8	16	1.4	819.408	2	23.44	117000000	1	F1:13075	YJX_HA.raw	2	2	0	0	609	624	Oxidation (M)	M10:Oxidation (M):1000.00	PEAKS DB
1	6	sp|Q9UKV8|AGO2_HUMAN	R.PSHYHVLWDDNR.F	Y	69.59	1537.71	12	1	513.577	3	21.45	946000000	1	F1:11815	YJX_HA.raw	4	3	0	1	762	773			PEAKS DB
1	6	sp|Q9UKV8|AGO2_HUMAN	K.HTYLPLEVC(+57.02)N(+.98)IVAGQ(+.98)R.C	N	69.37	1870.92	16	0.2	624.649	3	49.88	5130000	1	F1:29441	YJX_HA.raw	3	3	0	0	336	351	Carbamidomethylation; Deamidation (NQ)	C9:Carbamidomethylation:1000.00;N10:Deamidation (NQ):1000.00;Q15:Deamidation (NQ):1000.00	PEAKS DB
1	6	sp|Q9UKV8|AGO2_HUMAN	K.K(+114.04)PSIAAVVGSM(+15.99)DAHPNR.Y	Y	69.33	1878.94	17	1.7	627.321	3	20	2720000	1	F1:11023	YJX_HA.raw	1	1	0	0	608	624	Ubiquitin-K; Oxidation (M)	K1:Ubiquitin-K:1000.00;M11:Oxidation (M):1000.00	PEAKS DB
1	6	sp|Q9UKV8|AGO2_HUMAN	R.EFGIMVKDEM(+15.99)TDVTGR.V	Y	69.04	1842.85	16	1.4	615.291	3	32	423000000	1	F1:18371	YJX_HA.raw	3	2	1	0	396	411	Oxidation (M)	M10:Oxidation (M):46.62	PEAKS DB
1	6	sp|Q9UKV8|AGO2_HUMAN	K.RVGDTVLGMATQ(+.98)C(+57.02)VQMK.N	Y	69.04	1893.91	17	2.6	632.313	3	40.29	9070000	1	F1:23528	YJX_HA.raw	2	2	0	0	534	550	Deamidation (NQ); Carbamidomethylation	Q12:Deamidation (NQ):37.54;C13:Carbamidomethylation:1000.00	PEAKS DB
1	6	sp|Q9UKV8|AGO2_HUMAN	K.WVSC(+57.02)VSLQ(+.98)ALHDALSGR.L	Y	69.02	1898.93	17	1.6	633.985	3	52.4	5250000	1	F1:30893	YJX_HA.raw	3	3	0	0	134	150	Carbamidomethylation; Deamidation (NQ)	C4:Carbamidomethylation:1000.00;Q8:Deamidation (NQ):1000.00	PEAKS DB
1	6	sp|Q9UKV8|AGO2_HUMAN	R.DAGM(+15.99)PIQGQ(+.98)PC(+57.02)FC(+57.02)K.Y	N	68.92	1624.67	14	0.6	813.342	2	23.83	93900000	1	F1:13449	YJX_HA.raw	1	1	0	0	480	493	Oxidation (M); Deamidation (NQ); Carbamidomethylation	M4:Oxidation (M):1000.00;Q9:Deamidation (NQ):48.87;C11:Carbamidomethylation:1000.00;C13:Carbamidomethylation:1000.00	PEAKS DB
1	6	sp|Q9UKV8|AGO2_HUMAN	R.YHLVDKEHDSAEGSHTSGQSN(+.98)G.R	Y	68.91	2355	22	1.9	786.009	3	9.62	1670000	1	F1:4477	YJX_HA.raw	1	1	0	0	815	836	Deamidation (NQ)	N21:Deamidation (NQ):46.20	PEAKS DB
1	6	sp|Q9UKV8|AGO2_HUMAN	K.N(+.98)LYTAMPLPIGR.D	Y	68.82	1345.71	12	2.1	673.862	2	52.35	38700000	1	F1:30843	YJX_HA.raw	2	2	0	0	99	110	Deamidation (NQ)	N1:Deamidation (NQ):1000.00	PEAKS DB
1	6	sp|Q9UKV8|AGO2_HUMAN	R.RPASHQTFPLQQESGQTVEC(+57.02)TVAQ(+.98)YFK.D	Y	68.76	3137.49	27	1.2	785.38	4	48.54	103000000	1	F1:28820	YJX_HA.raw	1	1	0	0	287	313	Carbamidomethylation; Deamidation (NQ)	C20:Carbamidomethylation:1000.00;Q24:Deamidation (NQ):124.34	PEAKS DB
1	6	sp|Q9UKV8|AGO2_HUMAN	K.DYQ(+.98)PGITFIVVQK.R	Y	68.76	1507.79	13	2.7	754.905	2	48.44	150000000	1	F1:28524	YJX_HA.raw	3	2	0	1	697	709	Deamidation (NQ)	Q3:Deamidation (NQ):174.15	PEAKS DB
1	6	sp|Q9UKV8|AGO2_HUMAN	R.PSHYHVLWDDN(+.98)R.F	Y	68.74	1538.69	12	0.1	513.904	3	23.01	14600000	1	F1:12889	YJX_HA.raw	2	2	0	0	762	773	Deamidation (NQ)	N11:Deamidation (NQ):1000.00	PEAKS DB
1	6	sp|Q9UKV8|AGO2_HUMAN	R.DKVELEVTLPGEGK.D	Y	68.71	1512.8	14	0.9	757.41	2	36.7	232000000	1	F1:21340	YJX_HA.raw	3	2	1	0	111	124			PEAKS DB
1	6	sp|Q9UKV8|AGO2_HUMAN	K.ISRDAGMPIQGQPC(+57.02)FC(+57.02)K.Y	Y	68.71	1963.91	17	2	655.644	3	26.99	4930000	1	F1:15316	YJX_HA.raw	1	1	0	0	477	493	Carbamidomethylation	C14:Carbamidomethylation:1000.00;C16:Carbamidomethylation:1000.00	PEAKS DB
1	6	sp|Q9UKV8|AGO2_HUMAN	R.YPHLPC(+57.02)LQVGQEQK.H	N	68.69	1695.84	14	0.2	566.288	3	34.65	3360000000	1	F1:19916	YJX_HA.raw	4	2	1	1	322	335	Carbamidomethylation	C6:Carbamidomethylation:1000.00	PEAKS DB
1	6	sp|Q9UKV8|AGO2_HUMAN	R.LPSVPFETIQ(+.98)ALDVVM(+15.99)R.H	Y	68.65	1931.01	17	1.8	966.513	2	57.02	4500000	1	F1:33404	YJX_HA.raw	1	1	0	0	151	167	Deamidation (NQ); Oxidation (M)	Q10:Deamidation (NQ):1000.00;M16:Oxidation (M):1000.00	PEAKS DB
1	6	sp|Q9UKV8|AGO2_HUMAN	K.LQANFFEM(+15.99)DIPK.I	Y	68.51	1467.71	12	0.5	734.861	2	44.39	1590000000	1	F1:26073	YJX_HA.raw	8	6	1	1	40	51	Oxidation (M)	M8:Oxidation (M):1000.00	PEAKS DB
1	6	sp|Q9UKV8|AGO2_HUMAN	K.YAQ(+.98)GADSVEPMFR.H	N	68.48	1470.64	13	0.3	736.33	2	31.8	92800000	1	F1:18202	YJX_HA.raw	3	2	1	0	494	506	Deamidation (NQ)	Q3:Deamidation (NQ):1000.00	PEAKS DB
1	6	sp|Q9UKV8|AGO2_HUMAN	R.VGDTVLGM(+15.99)ATQC(+57.02)VQM(+15.99)K.N	Y	68.37	1768.82	16	2.3	885.417	2	27.41	599000000	1	F1:15571	YJX_HA.raw	10	8	1	1	535	550	Oxidation (M); Carbamidomethylation	M8:Oxidation (M):1000.00;C12:Carbamidomethylation:1000.00;M15:Oxidation (M):1000.00	PEAKS DB
1	6	sp|Q9UKV8|AGO2_HUMAN	K.NLYTAMPLPIGR.D	Y	68.28	1344.72	12	0.4	673.369	2	48.59	4620000000	1	F1:28657	YJX_HA.raw	10	8	1	1	99	110			PEAKS DB
1	6	sp|Q9UKV8|AGO2_HUMAN	K.RVGDTVLGM(+15.99)ATQ(+.98)C(+57.02)VQM(+15.99)K.N	Y	68.26	1925.9	17	1	642.975	3	26.61	11700000	1	F1:15031	YJX_HA.raw	2	2	0	0	534	550	Oxidation (M); Deamidation (NQ); Carbamidomethylation	M9:Oxidation (M):1000.00;Q12:Deamidation (NQ):41.59;C13:Carbamidomethylation:1000.00;M16:Oxidation (M):1000.00	PEAKS DB
1	6	sp|Q9UKV8|AGO2_HUMAN	P.SIAAVVGSMDAHPNR.Y	Y	67.97	1523.75	15	1.2	762.884	2	29.21	37800000	1	F1:16642	YJX_HA.raw	3	3	0	0	610	624			PEAKS DB
1	6	sp|Q9UKV8|AGO2_HUMAN	R.YHLVDKEHDSAEGSHTSGQSN(+.98)GRD.H	Y	67.95	2626.13	24	0.6	657.54	4	9.12	2830000	1	F1:4167	YJX_HA.raw	1	1	0	0	815	838	Deamidation (NQ)	N21:Deamidation (NQ):22.85	PEAKS DB
1	6	sp|Q9UKV8|AGO2_HUMAN	R.VGDTVLGM(+15.99)ATQ(+.98)C(+57.02)VQMK.N	Y	67.87	1753.81	16	0.3	877.91	2	35.19	49400000	1	F1:20383	YJX_HA.raw	1	1	0	0	535	550	Oxidation (M); Deamidation (NQ); Carbamidomethylation	M8:Oxidation (M):101.25;Q11:Deamidation (NQ):42.60;C12:Carbamidomethylation:1000.00	PEAKS DB
1	6	sp|Q9UKV8|AGO2_HUMAN	K.AIATPVQGVWDMR.N	Y	67.81	1442.73	13	0.5	722.375	2	41.21	1850000000	1	F1:24182	YJX_HA.raw	7	5	1	1	426	438			PEAKS DB
1	6	sp|Q9UKV8|AGO2_HUMAN	R.EIVEHMVQHFK.T	Y	67.78	1395.7	11	0	698.856	2	24.16	3250000000	1	F1:13865	YJX_HA.raw	6	4	1	1	73	83			PEAKS DB
1	6	sp|Q9UKV8|AGO2_HUMAN	M(+42.01)YSGAGPALAPPAPPPPIQGY.A	Y	67.78	2093.03	21	1.9	1047.52	2	54.39	708000	1	F1:32012	YJX_HA.raw	1	1	0	0	1	21	Acetylation (Protein N-term)	M1:Acetylation (Protein N-term):1000.00	PEAKS DB
1	6	sp|Q9UKV8|AGO2_HUMAN	R.VGDTVLGMATQC(+57.02)VQ(+.98)MK.N	Y	67.7	1737.81	16	0.5	869.913	2	43.04	106000000	1	F1:25592	YJX_HA.raw	2	2	0	0	535	550	Carbamidomethylation; Deamidation (NQ)	C12:Carbamidomethylation:1000.00;Q14:Deamidation (NQ):32.69	PEAKS DB
1	6	sp|Q9UKV8|AGO2_HUMAN	R.VGDTVLGMATQ(+.98)C(+57.02)VQMK.N	Y	67.64	1737.81	16	0.5	869.913	2	43.04	103000000	1	F1:25242	YJX_HA.raw	2	2	0	0	535	550	Deamidation (NQ); Carbamidomethylation	Q11:Deamidation (NQ):34.94;C12:Carbamidomethylation:1000.00	PEAKS DB
1	6	sp|Q9UKV8|AGO2_HUMAN	K.RVGDTVLGMATQ(+.98)C(+57.02)VQM(+15.99)K.N	Y	67.58	1909.91	17	0.7	637.643	3	35.04	4270000	1	F1:20323	YJX_HA.raw	1	1	0	0	534	550	Deamidation (NQ); Carbamidomethylation; Oxidation (M)	Q12:Deamidation (NQ):53.53;C13:Carbamidomethylation:1000.00;M16:Oxidation (M):122.76	PEAKS DB
1	6	sp|Q9UKV8|AGO2_HUMAN	R.KNLYTAMPLPIGR.D	Y	67.58	1472.82	13	-0.1	491.946	3	41.01	50400000	1	F1:24067	YJX_HA.raw	2	2	0	0	98	110			PEAKS DB
1	6	sp|Q9UKV8|AGO2_HUMAN	R.EVWFGFHQSVRPSLWK.M	Y	67.53	2002.02	16	1.7	668.349	3	47.21	35400000	1	F1:27840	YJX_HA.raw	2	2	0	0	197	212			PEAKS DB
1	6	sp|Q9UKV8|AGO2_HUMAN	K.LQ(+.98)ANFFEMDIPK.I	Y	67.52	1452.7	12	-0.1	727.355	2	51.71	230000000	1	F1:30584	YJX_HA.raw	2	2	0	0	40	51	Deamidation (NQ)	Q2:Deamidation (NQ):60.92	PEAKS DB
1	6	sp|Q9UKV8|AGO2_HUMAN	R.DGVSEGQFQ(+.98)QVLHHELLAIR.E	Y	67.5	2276.16	20	1.4	759.727	3	52.8	11300000	1	F1:31194	YJX_HA.raw	2	2	0	0	669	688	Deamidation (NQ)	Q9:Deamidation (NQ):9.34	PEAKS DB
1	6	sp|Q9UKV8|AGO2_HUMAN	K.HTYLPLEVC(+57.02)NIVAGQ(+.98)R.C	N	67.43	1869.94	16	1.5	624.322	3	47.26	129000000	1	F1:27983	YJX_HA.raw	2	2	0	0	336	351	Carbamidomethylation; Deamidation (NQ)	C9:Carbamidomethylation:1000.00;Q15:Deamidation (NQ):79.02	PEAKS DB
1	6	sp|Q9UKV8|AGO2_HUMAN	I.PAPAYYAHLVAFR.A	N	67.21	1474.77	13	0.6	738.394	2	51.62	108000000	1	F1:30403	YJX_HA.raw	2	2	0	0	800	812			PEAKS DB
1	6	sp|Q9UKV8|AGO2_HUMAN	P.SVPFETIQALDVVMR.H	Y	67.18	1703.89	15	1.1	852.954	2	56.72	2400000	1	F1:33244	YJX_HA.raw	1	1	0	0	153	167			PEAKS DB
1	6	sp|Q9UKV8|AGO2_HUMAN	K.YAQGADSVEPM(+15.99)FR.H	N	67.01	1485.66	13	0.4	743.835	2	22.82	1650000000	1	F1:12692	YJX_HA.raw	5	3	1	1	494	506	Oxidation (M)	M11:Oxidation (M):1000.00	PEAKS DB
1	6	sp|Q9UKV8|AGO2_HUMAN	G.YAFKPPPRPDFGTSGR.T	Y	66.79	1791.91	16	0.9	448.984	4	28.18	18600000	1	F1:15985	YJX_HA.raw	2	2	0	0	21	36			PEAKS DB
1	6	sp|Q9UKV8|AGO2_HUMAN	K.N(+.98)LYTAM(+15.99)PLPIGR.D	Y	66.63	1361.7	12	1.4	681.859	2	41.91	39000000	1	F1:24611	YJX_HA.raw	2	2	0	0	99	110	Deamidation (NQ); Oxidation (M)	N1:Deamidation (NQ):1000.00;M6:Oxidation (M):1000.00	PEAKS DB
1	6	sp|Q9UKV8|AGO2_HUMAN	K.LQ(+.98)ANFFEM(+15.99)DIPK.I	Y	66.53	1468.69	12	1	735.353	2	45.92	106000000	1	F1:27153	YJX_HA.raw	1	1	0	0	40	51	Deamidation (NQ); Oxidation (M)	Q2:Deamidation (NQ):60.92;M8:Oxidation (M):1000.00	PEAKS DB
1	6	sp|Q9UKV8|AGO2_HUMAN	K.LQAN(+.98)FFEMDIPK.I	Y	66.45	1452.7	12	-0.1	727.355	2	51.71	228000000	1	F1:30251	YJX_HA.raw	1	1	0	0	40	51	Deamidation (NQ)	N4:Deamidation (NQ):80.00	PEAKS DB
1	6	sp|Q9UKV8|AGO2_HUMAN	Q.GRPPVFQ(+.98)QPVIFLGADVTHPPAGDGK.K	Y	66.44	2700.4	26	2.8	901.144	3	50.53	926000	1	F1:29858	YJX_HA.raw	1	1	0	0	582	607	Deamidation (NQ)	Q7:Deamidation (NQ):9.34	PEAKS DB
1	6	sp|Q9UKV8|AGO2_HUMAN	K.DYQPGITFIVVQKRHHTR.L	Y	66.37	2194.18	18	1.3	549.552	4	29.26	5990000	1	F1:16709	YJX_HA.raw	1	1	0	0	697	714			PEAKS DB
1	6	sp|Q9UKV8|AGO2_HUMAN	P.SVPFETIQALDVVM(+15.99)R.H	Y	66.14	1719.89	15	2	860.952	2	52	14800000	1	F1:30672	YJX_HA.raw	2	2	0	0	153	167	Oxidation (M)	M14:Oxidation (M):1000.00	PEAKS DB
1	6	sp|Q9UKV8|AGO2_HUMAN	A.PAYYAHLVAFR.A	N	66.05	1306.68	11	1.4	654.349	2	51.76	5330000	1	F1:30442	YJX_HA.raw	2	2	0	0	802	812			PEAKS DB
1	6	sp|Q9UKV8|AGO2_HUMAN	K.DYQPGITFIVVQK(+114.04)R.H	Y	65.92	1776.95	14	1.2	593.325	3	42.55	6180000	1	F1:25014	YJX_HA.raw	1	1	0	0	697	710	Ubiquitin-K	K13:Ubiquitin-K:1000.00	PEAKS DB
1	6	sp|Q9UKV8|AGO2_HUMAN	K.ITHPTEFDFYLC(+57.02)SHAGIQGTSR.P	Y	65.79	2536.18	22	2.7	635.054	4	40.29	0	1	F1:23630	YJX_HA.raw	1	0	1	0	740	761	Carbamidomethylation	C12:Carbamidomethylation:1000.00	PEAKS DB
1	6	sp|Q9UKV8|AGO2_HUMAN	K.VWAIAC(+57.02)FAPQR.Q	Y	65.71	1317.66	11	1.1	659.841	2	46.12	631000000	1	F1:27122	YJX_HA.raw	4	2	1	1	450	460	Carbamidomethylation	C6:Carbamidomethylation:1000.00	PEAKS DB
1	6	sp|Q9UKV8|AGO2_HUMAN	K.LGGVNNILLPQGR.P	Y	65.66	1349.78	13	2.2	675.898	2	40.04	10500000	1	F1:23450	YJX_HA.raw	1	1	0	0	571	583			PEAKS DB
1	6	sp|Q9UKV8|AGO2_HUMAN	K.LQAN(+.98)FFEM(+15.99)DIPK.I	Y	65.6	1468.69	12	1	735.353	2	45.92	120000000	1	F1:26792	YJX_HA.raw	2	2	0	0	40	51	Deamidation (NQ); Oxidation (M)	N4:Deamidation (NQ):52.04;M8:Oxidation (M):1000.00	PEAKS DB
1	6	sp|Q9UKV8|AGO2_HUMAN	K.AIATPVQGVWDM(+15.99)R.N	Y	65.39	1458.73	13	1.4	487.251	3	37.68	1450000000	1	F1:21913	YJX_HA.raw	10	8	1	1	426	438	Oxidation (M)	M12:Oxidation (M):1000.00	PEAKS DB
1	6	sp|Q9UKV8|AGO2_HUMAN	K.IDIYHYELDIK(+114.04)PEK.C	Y	65.39	1888.96	14	2	630.661	3	39.76	2490000	1	F1:23298	YJX_HA.raw	1	1	0	0	52	65	Ubiquitin-K	K11:Ubiquitin-K:11.12	PEAKS DB
1	6	sp|Q9UKV8|AGO2_HUMAN	R.QC(+57.02)TEVHLKSFTEQLRK.I	Y	65.38	2003.03	16	0.5	501.764	4	24.41	0	1	F1:13742	YJX_HA.raw	0	0	0	0	461	476	Carbamidomethylation	C2:Carbamidomethylation:1000.00	PEAKS DB
1	6	sp|Q9UKV8|AGO2_HUMAN	K.AIATPVQ(+.98)GVWDMR.N	Y	65.36	1443.72	13	1	722.867	2	46.27	83100000	1	F1:27245	YJX_HA.raw	2	2	0	0	426	438	Deamidation (NQ)	Q7:Deamidation (NQ):1000.00	PEAKS DB
1	6	sp|Q9UKV8|AGO2_HUMAN	R.KNLYTAM(+15.99)PLPIGR.D	Y	65.13	1488.81	13	0.5	497.278	3	30.86	39400000	1	F1:17696	YJX_HA.raw	1	1	0	0	98	110	Oxidation (M)	M7:Oxidation (M):1000.00	PEAKS DB
1	6	sp|Q9UKV8|AGO2_HUMAN	K.KPSIAAVVGSMDAHPNRY.C	Y	65.1	1911.96	18	2.2	478.999	4	33.82	7020000	1	F1:19588	YJX_HA.raw	2	2	0	0	608	625			PEAKS DB
1	6	sp|Q9UKV8|AGO2_HUMAN	R.EFGIM(+15.99)VKDEM(+15.99)TDVTGR.V	Y	65.09	1858.84	16	2.6	620.624	3	28.22	948000000	1	F1:16208	YJX_HA.raw	5	3	1	1	396	411	Oxidation (M)	M5:Oxidation (M):1000.00;M10:Oxidation (M):1000.00	PEAKS DB
1	6	sp|Q9UKV8|AGO2_HUMAN	K.LEKDYQPGITFIVVQKR.H	Y	65.05	2033.13	17	1.2	678.718	3	38.54	4030000	1	F1:22542	YJX_HA.raw	1	1	0	0	694	710			PEAKS DB
1	6	sp|Q9UKV8|AGO2_HUMAN	K.RVGDTVLGMATQC(+57.02)VQ(+.98)M(+15.99)K.N	Y	65	1909.91	17	2.2	955.962	2	35.97	11400000	1	F1:20928	YJX_HA.raw	3	3	0	0	534	550	Carbamidomethylation; Deamidation (NQ); Oxidation (M)	C13:Carbamidomethylation:1000.00;Q15:Deamidation (NQ):72.29;M16:Oxidation (M):118.11	PEAKS DB
1	6	sp|Q9UKV8|AGO2_HUMAN	R.DAGMPIQ(+.98)GQ(+.98)PC(+57.02)FC(+57.02)K.Y	N	64.99	1609.66	14	2.6	805.838	2	33.67	7660000	1	F1:19488	YJX_HA.raw	2	2	0	0	480	493	Deamidation (NQ); Carbamidomethylation	Q7:Deamidation (NQ):1000.00;Q9:Deamidation (NQ):1000.00;C11:Carbamidomethylation:1000.00;C13:Carbamidomethylation:1000.00	PEAKS DB
1	6	sp|Q9UKV8|AGO2_HUMAN	K.M(+15.99)M(+15.99)LNIDVSATAFYK.A	N	64.98	1634.77	14	-0.8	818.391	2	44.45	801000	1	F1:26176	YJX_HA.raw	1	1	0	0	213	226	Oxidation (M)	M1:Oxidation (M):1000.00;M2:Oxidation (M):1000.00	PEAKS DB
1	6	sp|Q9UKV8|AGO2_HUMAN	R.YHLVDKEHDSAEGSHTSG.Q	Y	64.59	1967.86	18	2.3	656.962	3	9.37	4430000	1	F1:4341	YJX_HA.raw	1	1	0	0	815	832			PEAKS DB
1	6	sp|Q9UKV8|AGO2_HUMAN	R.VGDTVLGM(+15.99)ATQC(+57.02)VQ(+.98)M(+15.99)K.N	Y	64.53	1769.8	16	2.3	885.909	2	30.23	0	1	F1:17330	YJX_HA.raw	0	0	0	0	535	550	Oxidation (M); Carbamidomethylation; Deamidation (NQ)	M8:Oxidation (M):1000.00;C12:Carbamidomethylation:1000.00;Q14:Deamidation (NQ):32.69;M15:Oxidation (M):1000.00	PEAKS DB
1	6	sp|Q9UKV8|AGO2_HUMAN	K.GLKVEITHC(+57.02)GQM(+15.99)KR.K	Y	64.53	1671.86	14	2.1	418.972	4	12.47	10400000	1	F1:6259	YJX_HA.raw	1	1	0	0	264	277	Carbamidomethylation; Oxidation (M)	C9:Carbamidomethylation:1000.00;M12:Oxidation (M):1000.00	PEAKS DB
1	6	sp|Q9UKV8|AGO2_HUMAN	R.VGDTVLGMATQC(+57.02)VQ(+.98)M(+15.99)K.N	Y	64.43	1753.81	16	1	877.911	2	38.63	28100000	1	F1:22523	YJX_HA.raw	1	1	0	0	535	550	Carbamidomethylation; Deamidation (NQ); Oxidation (M)	C12:Carbamidomethylation:1000.00;Q14:Deamidation (NQ):30.72;M15:Oxidation (M):61.60	PEAKS DB
1	6	sp|Q9UKV8|AGO2_HUMAN	R.DHQALAKAVQVHQDTLRTMYFA	Y	64.3	2542.28	22	2.5	636.578	4	38.63	17400000	1	F1:22558	YJX_HA.raw	2	2	0	0	838	859			PEAKS DB
1	6	sp|Q9UKV8|AGO2_HUMAN	R.YHLVDKEHDSAEGSHTSGQSN(+.98)GRDHQ.A	Y	64.25	2891.24	26	1.7	723.82	4	8.48	337000	1	F1:3820	YJX_HA.raw	1	1	0	0	815	840	Deamidation (NQ)	N21:Deamidation (NQ):7.38	PEAKS DB
1	6	sp|Q9UKV8|AGO2_HUMAN	P.SIAAVVGSM(+15.99)DAHPNR.Y	Y	64.13	1539.75	15	1.7	770.882	2	18.04	29000000	1	F1:9755	YJX_HA.raw	2	2	0	0	610	624	Oxidation (M)	M9:Oxidation (M):1000.00	PEAKS DB
1	6	sp|Q9UKV8|AGO2_HUMAN	R.DAGMPIQGQ(+.98)PC(+57.02)FC(+57.02)K.Y	N	64.11	1608.67	14	1.5	805.345	2	32.15	96700000	1	F1:18343	YJX_HA.raw	1	1	0	0	480	493	Deamidation (NQ); Carbamidomethylation	Q9:Deamidation (NQ):25.66;C11:Carbamidomethylation:1000.00;C13:Carbamidomethylation:1000.00	PEAKS DB
1	6	sp|Q9UKV8|AGO2_HUMAN	P.APAYYAHLVAFR.A	N	64.07	1377.72	12	3.5	689.869	2	51.85	0	1	F1:30610	YJX_HA.raw	0	0	0	0	801	812			PEAKS DB
1	6	sp|Q9UKV8|AGO2_HUMAN	K.GLKVEITHC(+57.02)GQM(+15.99)K.R	Y	64.01	1515.75	13	1.5	506.259	3	14.6	124000000	1	F1:7608	YJX_HA.raw	2	2	0	0	264	276	Carbamidomethylation; Oxidation (M)	C9:Carbamidomethylation:1000.00;M12:Oxidation (M):1000.00	PEAKS DB
1	6	sp|Q9UKV8|AGO2_HUMAN	G.VSEGQFQQVLHHELLAIR.E	Y	63.9	2103.12	18	2.6	526.789	4	48.29	1330000	1	F1:28542	YJX_HA.raw	1	1	0	0	671	688			PEAKS DB
1	6	sp|Q9UKV8|AGO2_HUMAN	K.VEITHC(+57.02)GQMK.R	Y	63.86	1201.56	10	0.3	601.787	2	11.34	287000000	1	F1:5549	YJX_HA.raw	3	2	0	1	267	276	Carbamidomethylation	C6:Carbamidomethylation:1000.00	PEAKS DB
1	6	sp|Q9UKV8|AGO2_HUMAN	K.KPSIAAVVGSM(+15.99)DAHPNRY.C	Y	63.8	1927.96	18	0.7	482.997	4	22.77	57800000	1	F1:12723	YJX_HA.raw	2	2	0	0	608	625	Oxidation (M)	M11:Oxidation (M):1000.00	PEAKS DB
1	6	sp|Q9UKV8|AGO2_HUMAN	K.GLKVEITHC(+57.02)GQ(+.98)MK.R	Y	63.8	1500.74	13	1.3	501.256	3	19.17	9710000	1	F1:10513	YJX_HA.raw	3	3	0	0	264	276	Carbamidomethylation; Deamidation (NQ)	C9:Carbamidomethylation:1000.00;Q11:Deamidation (NQ):1000.00	PEAKS DB
1	6	sp|Q9UKV8|AGO2_HUMAN	D.GVSEGQFQQVLHHELLAIR.E	Y	63.76	2160.14	19	1.3	541.044	4	48.74	5330000	1	F1:28784	YJX_HA.raw	2	2	0	0	670	688			PEAKS DB
1	6	sp|Q9UKV8|AGO2_HUMAN	R.VGDTVLGM(+15.99)ATQC(+57.02)VQM(+15.99)KNVQR.T	Y	63.4	2266.09	20	2.6	756.371	3	26.61	5370000	1	F1:15035	YJX_HA.raw	1	1	0	0	535	554	Oxidation (M); Carbamidomethylation	M8:Oxidation (M):1000.00;C12:Carbamidomethylation:1000.00;M15:Oxidation (M):1000.00	PEAKS DB
1	6	sp|Q9UKV8|AGO2_HUMAN	K.SGNIPAGTTVDTK.I	Y	63.39	1259.64	13	0.4	630.825	2	13.39	3570000000	1	F1:6869	YJX_HA.raw	2	1	0	1	727	739			PEAKS DB
1	6	sp|Q9UKV8|AGO2_HUMAN	R.DGVSEGQ(+.98)FQ(+.98)QVLHHELLAIR.E	Y	63.32	2277.14	20	5.8	760.058	3	53.24	0	1	F1:31379	YJX_HA.raw	0	0	0	0	669	688	Deamidation (NQ)	Q7:Deamidation (NQ):32.97;Q9:Deamidation (NQ):17.01	PEAKS DB
1	6	sp|Q9UKV8|AGO2_HUMAN	K.AIATPVQ(+.98)GVWDM(+15.99)R.N	Y	63.22	1459.71	13	-0.1	730.864	2	39.02	67100000	1	F1:22813	YJX_HA.raw	4	4	0	0	426	438	Deamidation (NQ); Oxidation (M)	Q7:Deamidation (NQ):1000.00;M12:Oxidation (M):1000.00	PEAKS DB
1	6	sp|Q9UKV8|AGO2_HUMAN	K.NLYTAM(+15.99)PLPIGR.D	Y	63.18	1360.72	12	1.3	681.367	2	37.78	2060000000	1	F1:22052	YJX_HA.raw	11	9	1	1	99	110	Oxidation (M)	M6:Oxidation (M):1000.00	PEAKS DB
1	6	sp|Q9UKV8|AGO2_HUMAN	D.GKKPSIAAVVGSM(+15.99)DAHPNR.Y	Y	63.14	1950.01	19	1.5	488.511	4	16.22	2110000	1	F1:8657	YJX_HA.raw	2	2	0	0	606	624	Oxidation (M)	M13:Oxidation (M):1000.00	PEAKS DB
1	6	sp|Q9UKV8|AGO2_HUMAN	K.LTDNQTSTMIR.A	Y	63.14	1278.62	11	0	640.319	2	16.81	2120000000	1	F1:9235	YJX_HA.raw	4	2	1	1	356	366			PEAKS DB
1	6	sp|Q9UKV8|AGO2_HUMAN	K.LGGVNNILLPQGRPPVF.Q	Y	63.09	1790.02	17	2.9	896.02	2	54.64	1970000	1	F1:32119	YJX_HA.raw	1	1	0	0	571	587			PEAKS DB
1	6	sp|Q9UKV8|AGO2_HUMAN	K.RVGDTVLGM(+15.99)ATQ(+.98)C(+57.02)VQMK.N	Y	63.07	1909.91	17	2.3	637.644	3	32.28	0	1	F1:18599	YJX_HA.raw	0	0	0	0	534	550	Oxidation (M); Deamidation (NQ); Carbamidomethylation	M9:Oxidation (M):93.15;Q12:Deamidation (NQ):24.24;C13:Carbamidomethylation:1000.00	PEAKS DB
1	6	sp|Q9UKV8|AGO2_HUMAN	K.KLTDNQTSTMIR.A	Y	63.06	1406.72	12	0.8	704.367	2	15.7	723000000	1	F1:8372	YJX_HA.raw	4	3	0	1	355	366			PEAKS DB
1	6	sp|Q9UKV8|AGO2_HUMAN	R.YPHLPC(+57.02)LQVGQEQ(+.98)K.H	N	63.02	1696.82	14	2.4	566.617	3	35.57	331000000	1	F1:20474	YJX_HA.raw	1	1	0	0	322	335	Carbamidomethylation; Deamidation (NQ)	C6:Carbamidomethylation:1000.00;Q13:Deamidation (NQ):20.41	PEAKS DB
1	6	sp|Q9UKV8|AGO2_HUMAN	R.VGDTVLGMATQ(+.98)C(+57.02)VQM(+15.99)K.N	Y	62.98	1753.81	16	0.8	877.91	2	39.32	24600000	1	F1:22964	YJX_HA.raw	1	1	0	0	535	550	Deamidation (NQ); Carbamidomethylation; Oxidation (M)	Q11:Deamidation (NQ):15.62;C12:Carbamidomethylation:1000.00;M15:Oxidation (M):62.93	PEAKS DB
1	6	sp|Q9UKV8|AGO2_HUMAN	G.QFQQVLHHELLAIR.E	Y	62.98	1730.96	14	2.4	433.748	4	38.78	3130000	1	F1:22695	YJX_HA.raw	2	2	0	0	675	688			PEAKS DB
1	6	sp|Q9UKV8|AGO2_HUMAN	R.RPASHQTFPLQ(+.98)QESGQ(+.98)TVEC(+57.02)TVAQYFK.D	Y	62.97	3138.47	27	4.9	785.629	4	49.18	14600000	1	F1:29122	YJX_HA.raw	2	2	0	0	287	313	Deamidation (NQ); Carbamidomethylation	Q11:Deamidation (NQ):17.01;Q16:Deamidation (NQ):32.94;C20:Carbamidomethylation:1000.00	PEAKS DB
1	6	sp|Q9UKV8|AGO2_HUMAN	R.EIVEHM(+15.99)VQHFK.T	Y	62.93	1411.69	11	0	706.853	2	13.29	1710000000	1	F1:6767	YJX_HA.raw	18	14	2	2	73	83	Oxidation (M)	M6:Oxidation (M):1000.00	PEAKS DB
1	6	sp|Q9UKV8|AGO2_HUMAN	R.SFFTASEGC(+57.02)SNPLGG.G	Y	62.79	1529.65	15	1.4	765.831	2	42.94	4060000	1	F1:25261	YJX_HA.raw	1	1	0	0	180	194	Carbamidomethylation	C9:Carbamidomethylation:1000.00	PEAKS DB
1	6	sp|Q9UKV8|AGO2_HUMAN	K.YAQ(+.98)GADSVEPM(+15.99)FR.H	N	62.36	1486.64	13	0.7	744.328	2	24.11	88800000	1	F1:13450	YJX_HA.raw	1	1	0	0	494	506	Deamidation (NQ); Oxidation (M)	Q3:Deamidation (NQ):1000.00;M11:Oxidation (M):1000.00	PEAKS DB
1	6	sp|Q9UKV8|AGO2_HUMAN	R.TTPQTLSNLC(+57.02)LK.I	Y	62.28	1374.72	12	0.3	688.366	2	32.49	2970000000	1	F1:18891	YJX_HA.raw	5	3	1	1	555	566	Carbamidomethylation	C10:Carbamidomethylation:1000.00	PEAKS DB
1	6	sp|Q9UKV8|AGO2_HUMAN	R.VGDTVLGMATQC(+57.02)VQMK(+114.04)NVQR.T	Y	62.24	2348.14	20	1.6	783.722	3	38.87	711000	1	F1:22767	YJX_HA.raw	1	1	0	0	535	554	Carbamidomethylation; Ubiquitin-K	C12:Carbamidomethylation:1000.00;K16:Ubiquitin-K:1000.00	PEAKS DB
1	6	sp|Q9UKV8|AGO2_HUMAN	K.EHDSAEGSHTSGQSN(+.98)GRDHQALAK.A	Y	62.22	2519.1	24	1.2	504.828	5	5.19	17700000	1	F1:1981	YJX_HA.raw	2	2	0	0	821	844	Deamidation (NQ)	N15:Deamidation (NQ):10.19	PEAKS DB
1	6	sp|Q9UKV8|AGO2_HUMAN	K.VWAIAC(+57.02)FAPQ(+.98)R.Q	Y	62.1	1318.65	11	0.2	660.332	2	47.07	67200000	1	F1:27750	YJX_HA.raw	2	2	0	0	450	460	Carbamidomethylation; Deamidation (NQ)	C6:Carbamidomethylation:1000.00;Q10:Deamidation (NQ):1000.00	PEAKS DB
1	6	sp|Q9UKV8|AGO2_HUMAN	V.SIPAPAYYAHLVAFR.A	N	62.06	1674.89	15	0.5	838.452	2	51.62	37900000	1	F1:30427	YJX_HA.raw	1	1	0	0	798	812			PEAKS DB
1	6	sp|Q9UKV8|AGO2_HUMAN	R.VGDTVLGM(+15.99)ATQC(+57.02)VQMK.N	Y	61.86	1752.82	16	2.8	877.42	2	34.11	444000000	1	F1:19855	YJX_HA.raw	4	3	0	1	535	550	Oxidation (M); Carbamidomethylation	M8:Oxidation (M):78.16;C12:Carbamidomethylation:1000.00	PEAKS DB
1	6	sp|Q9UKV8|AGO2_HUMAN	K.LGGVNNILLPQGRPPVFQ.Q	Y	61.77	1918.08	18	3.1	960.05	2	52	1360000	1	F1:30702	YJX_HA.raw	1	1	0	0	571	588			PEAKS DB
1	6	sp|Q9UKV8|AGO2_HUMAN	K.VEITHC(+57.02)GQ(+.98)MK.R	Y	61.57	1202.54	10	1.2	602.279	2	12.12	38700000	1	F1:6037	YJX_HA.raw	4	4	0	0	267	276	Carbamidomethylation; Deamidation (NQ)	C6:Carbamidomethylation:1000.00;Q8:Deamidation (NQ):1000.00	PEAKS DB
1	6	sp|Q9UKV8|AGO2_HUMAN	K.TQIFGDRKPVFDGR.K	Y	61.55	1634.85	14	2.1	409.721	4	25.68	31800000	1	F1:14549	YJX_HA.raw	5	5	0	0	84	97			PEAKS DB
1	6	sp|Q9UKV8|AGO2_HUMAN	V.SEGQFQQVLHHELLAIR.E	Y	61.52	2004.05	17	1.6	669.026	3	50.63	2030000	1	F1:29904	YJX_HA.raw	1	1	0	0	672	688			PEAKS DB
1	6	sp|Q9UKV8|AGO2_HUMAN	F.FTASEGC(+57.02)SNPLGGGR.E	Y	61.38	1508.67	15	1.4	755.342	2	20.38	1090000	1	F1:11297	YJX_HA.raw	1	1	0	0	182	196	Carbamidomethylation	C7:Carbamidomethylation:1000.00	PEAKS DB
1	6	sp|Q9UKV8|AGO2_HUMAN	R.NKAIATPVQGVWDM(+15.99)R.N	Y	61.07	1700.87	15	2.7	567.964	3	31.56	5870000	1	F1:18136	YJX_HA.raw	1	1	0	0	424	438	Oxidation (M)	M14:Oxidation (M):1000.00	PEAKS DB
1	6	sp|Q9UKV8|AGO2_HUMAN	M(+42.01)(+15.99)YSGAGPALAPPAPPPPIQ(+.98)GYAFKPPPRPDFGTSGR.T	Y	61.07	3720.84	36	1.1	1241.29	3	51.02	0	1	F1:30122	YJX_HA.raw	0	0	0	0	1	36	Acetylation (Protein N-term); Oxidation (M); Deamidation (NQ)	M1:Acetylation (Protein N-term):1000.00;M1:Oxidation (M):1000.00;Q19:Deamidation (NQ):1000.00	PEAKS DB
1	6	sp|Q9UKV8|AGO2_HUMAN	I.DIYHYELDIKPEK.C	Y	61.02	1661.83	13	-0.1	554.951	3	39.02	31200000	1	F1:22762	YJX_HA.raw	1	1	0	0	53	65			PEAKS DB
1	6	sp|Q9UKV8|AGO2_HUMAN	H.TYLPLEVC(+57.02)NIVAGQR.C	N	60.93	1731.9	15	2.3	866.958	2	50.71	3930000	1	F1:29950	YJX_HA.raw	1	1	0	0	337	351	Carbamidomethylation	C8:Carbamidomethylation:1000.00	PEAKS DB
1	6	sp|Q9UKV8|AGO2_HUMAN	K.GLKVEITHC(+57.02)GQ(+.98)M(+15.99)K.R	Y	60.87	1516.74	13	1.3	506.587	3	15.32	4090000	1	F1:8098	YJX_HA.raw	3	3	0	0	264	276	Carbamidomethylation; Deamidation (NQ); Oxidation (M)	C9:Carbamidomethylation:1000.00;Q11:Deamidation (NQ):1000.00;M12:Oxidation (M):1000.00	PEAKS DB
1	6	sp|Q9UKV8|AGO2_HUMAN	R.SAPDRQEEISKLMR.S	Y	60.85	1658.84	14	1.8	553.955	3	21.11	4520000	1	F1:11753	YJX_HA.raw	1	1	0	0	371	384			PEAKS DB
1	6	sp|Q9UKV8|AGO2_HUMAN	R.YPHLPC(+57.02)LQ(+.98)VGQEQK.H	N	60.79	1696.82	14	2.4	566.617	3	35.57	440000000	1	F1:20846	YJX_HA.raw	3	3	0	0	322	335	Carbamidomethylation; Deamidation (NQ)	C6:Carbamidomethylation:1000.00;Q8:Deamidation (NQ):57.45	PEAKS DB
1	6	sp|Q9UKV8|AGO2_HUMAN	K.LEKDYQ(+.98)PGITFIVVQK.R	Y	60.67	1878.01	16	2.5	627.013	3	44.16	19100000	1	F1:26028	YJX_HA.raw	2	2	0	0	694	709	Deamidation (NQ)	Q6:Deamidation (NQ):26.33	PEAKS DB
1	6	sp|Q9UKV8|AGO2_HUMAN	K.AVQVHQDTLR.T	N	60.59	1165.62	10	0.4	583.818	2	11.53	3870000000	1	F1:5814	YJX_HA.raw	7	4	2	1	845	854			PEAKS DB
1	6	sp|Q9UKV8|AGO2_HUMAN	K.RVGDTVLGMATQC(+57.02)VQM(+15.99)K.N	Y	60.52	1908.92	17	2.7	955.471	2	34.02	21700000	1	F1:19628	YJX_HA.raw	1	1	0	0	534	550	Carbamidomethylation; Oxidation (M)	C13:Carbamidomethylation:1000.00;M16:Oxidation (M):109.53	PEAKS DB
1	6	sp|Q9UKV8|AGO2_HUMAN	R.RPASHQTFPLQQESGQTVEC(+57.02)TVAQY.F	Y	60.51	2861.34	25	3.2	954.79	3	36.3	6420000	1	F1:21098	YJX_HA.raw	1	1	0	0	287	311	Carbamidomethylation	C20:Carbamidomethylation:1000.00	PEAKS DB
1	6	sp|Q9UKV8|AGO2_HUMAN	R.VLQPPSILYGGR.N	Y	60.48	1298.73	12	0.1	650.375	2	41.21	8500000000	1	F1:24328	YJX_HA.raw	8	6	1	1	412	423			PEAKS DB
1	6	sp|Q9UKV8|AGO2_HUMAN	R.SASFN(+.98)TDPYVR.E	Y	60.46	1256.57	11	0.8	629.291	2	24.12	77700000	1	F1:13568	YJX_HA.raw	3	3	0	0	385	395	Deamidation (NQ)	N5:Deamidation (NQ):1000.00	PEAKS DB
1	6	sp|Q9UKV8|AGO2_HUMAN	R.K(+114.04)NLYTAMPLPIGR.D	Y	60.38	1586.86	13	1.5	529.962	3	42.74	2610000	1	F1:25156	YJX_HA.raw	2	2	0	0	98	110	Ubiquitin-K	K1:Ubiquitin-K:1000.00	PEAKS DB
1	6	sp|Q9UKV8|AGO2_HUMAN	R.NKAIATPVQGVWDMR.N	Y	60.28	1684.87	15	2.2	843.445	2	38.63	1670000	1	F1:22600	YJX_HA.raw	1	1	0	0	424	438			PEAKS DB
1	6	sp|Q9UKV8|AGO2_HUMAN	T.PQTLSNLC(+57.02)LK.I	N	60.17	1172.62	10	0.5	587.319	2	32.49	14900000	1	F1:18712	YJX_HA.raw	1	1	0	0	557	566	Carbamidomethylation	C8:Carbamidomethylation:1000.00	PEAKS DB
1	6	sp|Q9UKV8|AGO2_HUMAN	R.FSSDELQILTYQLC(+57.02)H.T	Y	60.14	1852.87	15	2.4	927.443	2	54.14	734000	1	F1:31878	YJX_HA.raw	1	1	0	0	774	788	Carbamidomethylation	C14:Carbamidomethylation:1000.00	PEAKS DB
1	6	sp|Q9UKV8|AGO2_HUMAN	R.SASFNTDPYVR.E	Y	59.9	1255.58	11	0.9	628.799	2	22.13	4390000000	1	F1:12547	YJX_HA.raw	6	4	1	1	385	395			PEAKS DB
1	6	sp|Q9UKV8|AGO2_HUMAN	N.KAIATPVQGVWDMR.N	Y	59.9	1570.83	14	1.8	524.618	3	38.45	1720000	1	F1:22483	YJX_HA.raw	1	1	0	0	425	438			PEAKS DB
1	6	sp|Q9UKV8|AGO2_HUMAN	K.ISRDAGM(+15.99)PIQGQPC(+57.02)FC(+57.02)K.Y	Y	59.83	1979.9	17	2.8	660.976	3	19.86	3540000	1	F1:10954	YJX_HA.raw	1	1	0	0	477	493	Oxidation (M); Carbamidomethylation	M7:Oxidation (M):1000.00;C14:Carbamidomethylation:1000.00;C16:Carbamidomethylation:1000.00	PEAKS DB
1	6	sp|Q9UKV8|AGO2_HUMAN	R.VGDTVLGM(+15.99)ATQ(+.98)C(+57.02)VQM(+15.99)K.N	Y	59.79	1769.8	16	1.4	590.941	3	28.87	683000	1	F1:16496	YJX_HA.raw	1	1	0	0	535	550	Oxidation (M); Deamidation (NQ); Carbamidomethylation	M8:Oxidation (M):1000.00;Q11:Deamidation (NQ):22.34;C12:Carbamidomethylation:1000.00;M15:Oxidation (M):1000.00	PEAKS DB
1	6	sp|Q9UKV8|AGO2_HUMAN	F.LGADVTHPPAGDGK.K	N	59.69	1333.66	14	1	667.839	2	13.62	23500000	1	F1:7047	YJX_HA.raw	2	2	0	0	594	607			PEAKS DB
1	6	sp|Q9UKV8|AGO2_HUMAN	R.DKVELEVTLPGEGKD.R	Y	59.43	1627.83	15	0.6	814.923	2	37.19	2100000	1	F1:21668	YJX_HA.raw	1	1	0	0	111	125			PEAKS DB
1	6	sp|Q9UKV8|AGO2_HUMAN	K.LQ(+.98)AN(+.98)FFEMDIPK.I	Y	59.35	1453.68	12	1.7	727.848	2	52.4	1650000	1	F1:30900	YJX_HA.raw	1	1	0	0	40	51	Deamidation (NQ)	Q2:Deamidation (NQ):1000.00;N4:Deamidation (NQ):1000.00	PEAKS DB
1	6	sp|Q9UKV8|AGO2_HUMAN	R.KN(+.98)LYTAMPLPIGR.D	Y	59.34	1473.8	13	0	492.274	3	45.92	2930000	1	F1:27072	YJX_HA.raw	1	1	0	0	98	110	Deamidation (NQ)	N2:Deamidation (NQ):1000.00	PEAKS DB
1	6	sp|Q9UKV8|AGO2_HUMAN	K.PSIAAVVGSM(+15.99)DAHPN(+.98)R.Y	Y	59.27	1637.78	16	1.5	546.936	3	24.21	1600000	1	F1:13630	YJX_HA.raw	1	1	0	0	609	624	Oxidation (M); Deamidation (NQ)	M10:Oxidation (M):1000.00;N15:Deamidation (NQ):1000.00	PEAKS DB
1	6	sp|Q9UKV8|AGO2_HUMAN	R.DHQALAK(+114.04)AVQVHQDTLR.T	Y	59.27	2043.06	17	1	682.028	3	19.56	1350000	1	F1:10725	YJX_HA.raw	1	1	0	0	838	854	Ubiquitin-K	K7:Ubiquitin-K:1000.00	PEAKS DB
1	6	sp|Q9UKV8|AGO2_HUMAN	K.KLTDN(+.98)QTSTMIR.A	Y	59.18	1407.7	12	1.5	704.86	2	16.96	50100000	1	F1:9079	YJX_HA.raw	2	2	0	0	355	366	Deamidation (NQ)	N5:Deamidation (NQ):33.98	PEAKS DB
1	6	sp|Q9UKV8|AGO2_HUMAN	R.QC(+57.02)TEVHLKSFTEQLR.K	Y	59.08	1874.93	15	1.3	625.985	3	28.37	1260000	1	F1:16200	YJX_HA.raw	1	1	0	0	461	475	Carbamidomethylation	C2:Carbamidomethylation:1000.00	PEAKS DB
1	6	sp|Q9UKV8|AGO2_HUMAN	R.VGDTVLGMATQC(+57.02)VQM(+15.99)K.N	Y	59.02	1752.82	16	2.6	877.42	2	36.18	565000000	1	F1:21041	YJX_HA.raw	5	3	1	1	535	550	Carbamidomethylation; Oxidation (M)	C12:Carbamidomethylation:1000.00;M15:Oxidation (M):146.41	PEAKS DB
1	6	sp|Q9UKV8|AGO2_HUMAN	K.LTDNQ(+.98)TSTMIR.A	Y	58.9	1279.61	11	1.4	640.812	2	17.8	113000000	1	F1:10139	YJX_HA.raw	2	2	0	0	356	366	Deamidation (NQ)	Q5:Deamidation (NQ):27.96	PEAKS DB
1	6	sp|Q9UKV8|AGO2_HUMAN	M(+15.99)YSGAGPALAPPAPPPPIQGYAFKPPPRPDFGTSGR.T	Y	58.9	3677.84	36	0.5	920.469	4	47.7	2190000	1	F1:28151	YJX_HA.raw	1	1	0	0	1	36	Oxidation (M)	M1:Oxidation (M):1000.00	PEAKS DB
1	6	sp|Q9UKV8|AGO2_HUMAN	K.LTDN(+.98)QTSTMIR.A	Y	58.87	1279.61	11	1.4	640.812	2	17.8	62200000	1	F1:9640	YJX_HA.raw	1	1	0	0	356	366	Deamidation (NQ)	N4:Deamidation (NQ):27.96	PEAKS DB
1	6	sp|Q9UKV8|AGO2_HUMAN	R.EIVEHMVQHF.K	Y	58.79	1267.6	10	2.9	634.81	2	30.28	2690000	1	F1:17368	YJX_HA.raw	1	1	0	0	73	82			PEAKS DB
1	6	sp|Q9UKV8|AGO2_HUMAN	R.DAGM(+15.99)PIQGQPC(+57.02)FC(+57.02)KYAQGADSVEPM(+15.99)FR.H	N	58.77	3091.33	27	-0.4	1031.45	3	39.26	0	1	F1:22986	YJX_HA.raw	0	0	0	0	480	506	Oxidation (M); Carbamidomethylation	M4:Oxidation (M):1000.00;C11:Carbamidomethylation:1000.00;C13:Carbamidomethylation:1000.00;M25:Oxidation (M):1000.00	PEAKS DB
1	6	sp|Q9UKV8|AGO2_HUMAN	N.LYTAMPLPIGR.D	Y	58.61	1230.68	11	1.9	616.348	2	46.03	9560000	1	F1:27127	YJX_HA.raw	1	1	0	0	100	110			PEAKS DB
1	6	sp|Q9UKV8|AGO2_HUMAN	R.YHLVDKEHDSAEGSHT.S	Y	58.08	1823.81	16	0.9	608.944	3	9.57	2770000	1	F1:4492	YJX_HA.raw	1	1	0	0	815	830			PEAKS DB
1	6	sp|Q9UKV8|AGO2_HUMAN	K.LGGVNNILLPQGRPPVFQQ.P	Y	58.08	2046.14	19	0.2	1024.08	2	50.81	1020000	1	F1:30011	YJX_HA.raw	1	1	0	0	571	589			PEAKS DB
1	6	sp|Q9UKV8|AGO2_HUMAN	R.DAGMPIQGQPC(+57.02)F.C	N	58.01	1319.56	12	-0.1	660.789	2	39.22	4000000	1	F1:22945	YJX_HA.raw	1	1	0	0	480	491	Carbamidomethylation	C11:Carbamidomethylation:1000.00	PEAKS DB
1	6	sp|Q9UKV8|AGO2_HUMAN	R.YHLVDKEHDSAEGSHTSGQ(+.98)SNGR.D	Y	56.98	2511.1	23	-0.3	503.227	5	8.83	322000000	1	F1:3940	YJX_HA.raw	2	2	0	0	815	837	Deamidation (NQ)	Q19:Deamidation (NQ):14.04	PEAKS DB
1	6	sp|Q9UKV8|AGO2_HUMAN	K.TQIFGDRKPVFDGRK.N	Y	56.92	1762.95	15	3.1	441.746	4	20.34	32900000	1	F1:11229	YJX_HA.raw	4	4	0	0	84	98			PEAKS DB
1	6	sp|Q9UKV8|AGO2_HUMAN	R.VGDTVLGMATQC(+57.02)VQMKNVQR.T	Y	56.91	2234.1	20	0.3	745.707	3	38.92	5530000	1	F1:22780	YJX_HA.raw	1	1	0	0	535	554	Carbamidomethylation	C12:Carbamidomethylation:1000.00	PEAKS DB
1	6	sp|Q9UKV8|AGO2_HUMAN	K.SIEEQ(+.98)QKPLTDSQR.V	Y	56.7	1658.81	14	1	830.414	2	12.95	358000000	1	F1:6688	YJX_HA.raw	3	3	0	0	242	255	Deamidation (NQ)	Q5:Deamidation (NQ):30.46	PEAKS DB
1	6	sp|Q9UKV8|AGO2_HUMAN	F.GIM(+15.99)VKDEM(+15.99)TDVTGR.V	Y	56.58	1582.73	14	1.8	792.375	2	28.18	1240000	1	F1:16080	YJX_HA.raw	1	1	0	0	398	411	Oxidation (M)	M3:Oxidation (M):1000.00;M8:Oxidation (M):1000.00	PEAKS DB
1	6	sp|Q9UKV8|AGO2_HUMAN	Q.PGITFIVVQK.R	Y	56.56	1100.66	10	1.3	551.338	2	47.07	2210000	1	F1:27888	YJX_HA.raw	2	2	0	0	700	709			PEAKS DB
1	6	sp|Q9UKV8|AGO2_HUMAN	W.VSC(+57.02)VSLQALHDALSGR.L	Y	56.55	1711.87	16	3.7	571.632	3	45.19	974000	1	F1:26654	YJX_HA.raw	1	1	0	0	135	150	Carbamidomethylation	C3:Carbamidomethylation:1000.00	PEAKS DB
1	6	sp|Q9UKV8|AGO2_HUMAN	R.VGDTVLGMATQ(+.98)C(+57.02)VQ(+.98)M(+15.99)K.N	Y	56.49	1754.79	16	1	878.403	2	40.58	1020000	1	F1:23844	YJX_HA.raw	1	1	0	0	535	550	Deamidation (NQ); Carbamidomethylation; Oxidation (M)	Q11:Deamidation (NQ):1000.00;C12:Carbamidomethylation:1000.00;Q14:Deamidation (NQ):1000.00;M15:Oxidation (M):34.57	PEAKS DB
1	6	sp|Q9UKV8|AGO2_HUMAN	K.TPVYAEVK.R	N	56.46	905.486	8	1.5	453.751	2	15.84	1250000000	1	F1:8374	YJX_HA.raw	3	1	1	1	526	533			PEAKS DB
1	6	sp|Q9UKV8|AGO2_HUMAN	R.EIVEHMVQ(+.98)HFK.T	Y	56.43	1396.68	11	1.5	466.568	3	26.95	80400000	1	F1:15230	YJX_HA.raw	1	1	0	0	73	83	Deamidation (NQ)	Q8:Deamidation (NQ):1000.00	PEAKS DB
1	6	sp|Q9UKV8|AGO2_HUMAN	R.TTPQTLSN(+.98)LC(+57.02)LK.I	Y	56.4	1375.7	12	0.6	688.859	2	34.5	346000000	1	F1:20293	YJX_HA.raw	1	1	0	0	555	566	Deamidation (NQ); Carbamidomethylation	N8:Deamidation (NQ):42.68;C10:Carbamidomethylation:1000.00	PEAKS DB
1	6	sp|Q9UKV8|AGO2_HUMAN	R.DAGM(+15.99)PIQ(+.98)GQ(+.98)PC(+57.02)FC(+57.02)K.Y	N	56.33	1625.65	14	0.7	813.834	2	25.09	6290000	1	F1:13915	YJX_HA.raw	3	3	0	0	480	493	Oxidation (M); Deamidation (NQ); Carbamidomethylation	M4:Oxidation (M):1000.00;Q7:Deamidation (NQ):1000.00;Q9:Deamidation (NQ):1000.00;C11:Carbamidomethylation:1000.00;C13:Carbamidomethylation:1000.00	PEAKS DB
1	6	sp|Q9UKV8|AGO2_HUMAN	G.AGPALAPPAPPPPIQ(+.98)GYAFKPPPRPDFGTSGR.T	Y	56.28	3224.68	32	2.9	807.179	4	48.04	1200000	1	F1:28356	YJX_HA.raw	1	1	0	0	5	36	Deamidation (NQ)	Q15:Deamidation (NQ):1000.00	PEAKS DB
1	6	sp|Q9UKV8|AGO2_HUMAN	E.SGQTVEC(+57.02)TVAQYFK.D	N	55.92	1616.75	14	1.5	809.384	2	42.2	1820000	1	F1:24830	YJX_HA.raw	1	1	0	0	300	313	Carbamidomethylation	C7:Carbamidomethylation:1000.00	PEAKS DB
1	6	sp|Q9UKV8|AGO2_HUMAN	N.LYTAM(+15.99)PLPIGR.D	Y	55.86	1246.67	11	1.7	624.346	2	35	10300000	1	F1:20267	YJX_HA.raw	1	1	0	0	100	110	Oxidation (M)	M5:Oxidation (M):1000.00	PEAKS DB
1	6	sp|Q9UKV8|AGO2_HUMAN	K.IDIYHYELDIKPEKC(+57.02)PR.R	Y	55.76	2188.1	17	0.2	548.032	4	36.25	0	1	F1:21086	YJX_HA.raw	0	0	0	0	52	68	Carbamidomethylation	C15:Carbamidomethylation:1000.00	PEAKS DB
1	6	sp|Q9UKV8|AGO2_HUMAN	V.GSM(+15.99)DAHPNR.Y	Y	55.75	999.419	9	0.8	500.717	2	18.39	15300000	1	F1:9973	YJX_HA.raw	1	1	0	0	616	624	Oxidation (M)	M3:Oxidation (M):1000.00	PEAKS DB
1	6	sp|Q9UKV8|AGO2_HUMAN	R.Q(+.98)EIIQDLAAMVR.E	Y	55.71	1386.72	12	2.2	694.368	2	55.18	18300000	1	F1:32428	YJX_HA.raw	2	1	1	0	636	647	Deamidation (NQ)	Q1:Deamidation (NQ):82.24	PEAKS DB
1	6	sp|Q9UKV8|AGO2_HUMAN	R.VLQ(+.98)PPSILYGGR.N	Y	55.61	1299.72	12	1.6	650.868	2	42.64	356000000	1	F1:25173	YJX_HA.raw	3	2	0	1	412	423	Deamidation (NQ)	Q3:Deamidation (NQ):1000.00	PEAKS DB
1	6	sp|Q9UKV8|AGO2_HUMAN	H.LPC(+57.02)LQVGQEQK.H	N	55.12	1298.66	11	-0.4	650.34	2	26.55	2000000	1	F1:15036	YJX_HA.raw	1	1	0	0	325	335	Carbamidomethylation	C3:Carbamidomethylation:1000.00	PEAKS DB
1	6	sp|Q9UKV8|AGO2_HUMAN	K.LEK(+114.04)DYQPGITFIVVQK.R	Y	55.04	1991.07	16	2.1	664.7	3	43.38	2480000	1	F1:25530	YJX_HA.raw	1	1	0	0	694	709	Ubiquitin-K	K3:Ubiquitin-K:107.90	PEAKS DB
1	6	sp|Q9UKV8|AGO2_HUMAN	R.YHLVDKEHDSAEGSHTSGQSNGRD.H	Y	54.96	2625.14	24	2.3	657.295	4	8.68	1060000	1	F1:3947	YJX_HA.raw	1	1	0	0	815	838			PEAKS DB
1	6	sp|Q9UKV8|AGO2_HUMAN	T.TPQTLSNLC(+57.02)LK.I	Y	54.96	1273.67	11	1.9	637.843	2	31.16	934000	1	F1:17930	YJX_HA.raw	1	1	0	0	556	566	Carbamidomethylation	C9:Carbamidomethylation:1000.00	PEAKS DB
1	6	sp|Q9UKV8|AGO2_HUMAN	R.TTPQ(+.98)TLSNLC(+57.02)LK.I	Y	54.93	1375.7	12	0.6	688.859	2	34.5	346000000	1	F1:19948	YJX_HA.raw	1	1	0	0	555	566	Deamidation (NQ); Carbamidomethylation	Q4:Deamidation (NQ):61.69;C10:Carbamidomethylation:1000.00	PEAKS DB
1	6	sp|Q9UKV8|AGO2_HUMAN	K.PSIAAVVGSMDAHPN(+.98)R.Y	Y	54.89	1621.79	16	2.6	541.605	3	37.43	1660000	1	F1:21837	YJX_HA.raw	1	1	0	0	609	624	Deamidation (NQ)	N15:Deamidation (NQ):1000.00	PEAKS DB
1	6	sp|Q9UKV8|AGO2_HUMAN	K.LTDNQTSTM(+15.99)IR.A	Y	54.79	1294.62	11	1.4	648.318	2	11.43	862000000	1	F1:5606	YJX_HA.raw	3	3	0	0	356	366	Oxidation (M)	M9:Oxidation (M):1000.00	PEAKS DB
1	6	sp|Q9UKV8|AGO2_HUMAN	K.KLTDNQTSTM(+15.99)IR.A	Y	54.79	1422.71	12	0.8	475.245	3	11.29	419000000	1	F1:5440	YJX_HA.raw	3	2	0	1	355	366	Oxidation (M)	M10:Oxidation (M):1000.00	PEAKS DB
1	6	sp|Q9UKV8|AGO2_HUMAN	V.GSMDAHPNR.Y	Y	54.53	983.424	9	0.3	492.72	2	29.55	11800000	1	F1:16819	YJX_HA.raw	1	1	0	0	616	624			PEAKS DB
1	6	sp|Q9UKV8|AGO2_HUMAN	Y.AFKPPPRPDFGTSGR.T	Y	54.42	1628.84	15	-0.1	543.955	3	21.81	1000000000	1	F1:12291	YJX_HA.raw	3	3	0	0	22	36			PEAKS DB
1	6	sp|Q9UKV8|AGO2_HUMAN	S.IPAPAYYAHLVAFR.A	N	54.26	1587.86	14	3.5	530.294	3	47.61	1120000	1	F1:28122	YJX_HA.raw	1	1	0	0	799	812			PEAKS DB
1	6	sp|Q9UKV8|AGO2_HUMAN	K.SIEEQQK(+114.04)PLTDSQR.V	Y	54.2	1771.87	14	2.4	591.632	3	12.37	2430000	1	F1:6226	YJX_HA.raw	1	1	0	0	242	255	Ubiquitin-K	K7:Ubiquitin-K:1000.00	PEAKS DB
1	6	sp|Q9UKV8|AGO2_HUMAN	R.YPHLPC(+57.02)LQVGQ(+.98)EQ(+.98)K.H	N	54.18	1697.81	14	0.7	849.912	2	36.34	13300000	1	F1:21146	YJX_HA.raw	1	1	0	0	322	335	Carbamidomethylation; Deamidation (NQ)	C6:Carbamidomethylation:1000.00;Q11:Deamidation (NQ):12.66;Q13:Deamidation (NQ):21.19	PEAKS DB
1	6	sp|Q9UKV8|AGO2_HUMAN	N.KAIATPVQGVWDM(+15.99)R.N	Y	54.18	1586.82	14	0.9	529.949	3	31.16	1910000	1	F1:17895	YJX_HA.raw	1	1	0	0	425	438	Oxidation (M)	M13:Oxidation (M):1000.00	PEAKS DB
1	6	sp|Q9UKV8|AGO2_HUMAN	V.VGSM(+15.99)DAHPNR.Y	Y	54.15	1098.49	10	1	550.252	2	18.39	10500000	1	F1:9990	YJX_HA.raw	2	2	0	0	615	624	Oxidation (M)	M4:Oxidation (M):1000.00	PEAKS DB
1	6	sp|Q9UKV8|AGO2_HUMAN	R.RPASHQTFPLQQESGQTVEC(+57.02)TVA.Q	Y	54.08	2570.22	23	1.4	857.748	3	30.13	2240000	1	F1:17278	YJX_HA.raw	1	1	0	0	287	309	Carbamidomethylation	C20:Carbamidomethylation:1000.00	PEAKS DB
1	6	sp|Q9UKV8|AGO2_HUMAN	K.DEMTDVTGR.V	Y	54.08	1022.43	9	1.3	512.225	2	14.45	326000000	1	F1:7476	YJX_HA.raw	3	2	0	1	403	411			PEAKS DB
1	6	sp|Q9UKV8|AGO2_HUMAN	K.TPVYAEVKR.V	N	54.06	1061.59	9	1.2	531.801	2	12.99	345000000	1	F1:6587	YJX_HA.raw	4	2	1	1	526	534			PEAKS DB
1	6	sp|Q9UKV8|AGO2_HUMAN	K.KPSIAAVVGSMDAHPN(+.98)RYC(+57.02)ATVR.V	Y	54.01	2500.23	23	0.8	626.066	4	33.43	4540000	1	F1:19311	YJX_HA.raw	1	1	0	0	608	630	Deamidation (NQ); Carbamidomethylation	N16:Deamidation (NQ):1000.00;C19:Carbamidomethylation:1000.00	PEAKS DB
1	6	sp|Q9UKV8|AGO2_HUMAN	D.IYHYELDIKPEK.C	Y	53.96	1546.8	12	-1.8	516.607	3	39.02	10100000	1	F1:22803	YJX_HA.raw	4	4	0	0	54	65			PEAKS DB
1	6	sp|Q9UKV8|AGO2_HUMAN	G.DTVLGMATQC(+57.02)VQMK.N	Y	53.89	1580.74	14	2.2	791.377	2	40.77	1190000	1	F1:23979	YJX_HA.raw	1	1	0	0	537	550	Carbamidomethylation	C10:Carbamidomethylation:1000.00	PEAKS DB
1	6	sp|Q9UKV8|AGO2_HUMAN	F.TASEGC(+57.02)SNPLGGGR.E	Y	53.88	1361.6	14	2	681.808	2	13.07	0	1	F1:6669	YJX_HA.raw	0	0	0	0	183	196	Carbamidomethylation	C6:Carbamidomethylation:1000.00	PEAKS DB
1	6	sp|Q9UKV8|AGO2_HUMAN	R.VGDTVLGM(+15.99)ATQC(+57.02)VQM(+15.99)K(+114.04)NVQR.T	Y	53.69	2380.13	20	3.3	794.386	3	26.41	652000	1	F1:14978	YJX_HA.raw	1	1	0	0	535	554	Oxidation (M); Carbamidomethylation; Ubiquitin-K	M8:Oxidation (M):1000.00;C12:Carbamidomethylation:1000.00;M15:Oxidation (M):1000.00;K16:Ubiquitin-K:1000.00	PEAKS DB
1	6	sp|Q9UKV8|AGO2_HUMAN	F.GFHQSVRPSLWK.M	Y	53.58	1440.76	12	2.2	481.262	3	23.45	7860000	1	F1:13161	YJX_HA.raw	3	3	0	0	201	212			PEAKS DB
1	6	sp|Q9UKV8|AGO2_HUMAN	K.RVGDTVLGM(+15.99)ATQC(+57.02)VQ(+.98)M(+15.99)K.N	Y	53.56	1925.9	17	1.7	963.959	2	27.68	8700000	1	F1:15731	YJX_HA.raw	2	2	0	0	534	550	Oxidation (M); Carbamidomethylation; Deamidation (NQ)	M9:Oxidation (M):1000.00;C13:Carbamidomethylation:1000.00;Q15:Deamidation (NQ):83.88;M16:Oxidation (M):1000.00	PEAKS DB
1	6	sp|Q9UKV8|AGO2_HUMAN	K.LTDNQ(+.98)TSTM(+15.99)IR.A	Y	53.46	1295.6	11	2.1	648.81	2	12.37	97300000	1	F1:6536	YJX_HA.raw	2	2	0	0	356	366	Deamidation (NQ); Oxidation (M)	Q5:Deamidation (NQ):23.10;M9:Oxidation (M):1000.00	PEAKS DB
1	6	sp|Q9UKV8|AGO2_HUMAN	K.SIEEQQKPLTDSQ.R	Y	53.34	1501.73	13	2.1	751.872	2	13.81	1010000	1	F1:7172	YJX_HA.raw	1	1	0	0	242	254			PEAKS DB
1	6	sp|Q9UKV8|AGO2_HUMAN	S.IAAVVGSMDAHPNR.Y	Y	53.31	1436.72	14	2.4	479.915	3	19.7	13300000	1	F1:10854	YJX_HA.raw	2	2	0	0	611	624			PEAKS DB
1	6	sp|Q9UKV8|AGO2_HUMAN	K.DYQ(+.98)PGITFIVVQ(+.98)K.R	Y	53.24	1508.78	13	4.2	755.399	2	49.73	1630000	1	F1:29370	YJX_HA.raw	1	1	0	0	697	709	Deamidation (NQ)	Q3:Deamidation (NQ):1000.00;Q12:Deamidation (NQ):1000.00	PEAKS DB
1	6	sp|Q9UKV8|AGO2_HUMAN	Y.QPGITFIVVQK.R	Y	53.21	1228.72	11	0.5	615.366	2	47.07	2070000	1	F1:27816	YJX_HA.raw	2	2	0	0	699	709			PEAKS DB
1	6	sp|Q9UKV8|AGO2_HUMAN	D.YQPGITFIVVQK.R	Y	53.03	1391.78	12	3	696.9	2	45.19	6310000	1	F1:26638	YJX_HA.raw	1	1	0	0	698	709			PEAKS DB
1	6	sp|Q9UKV8|AGO2_HUMAN	I.VEHMVQHFK.T	Y	52.96	1153.57	9	0.9	577.793	2	24.26	17800000	1	F1:13598	YJX_HA.raw	1	1	0	0	75	83			PEAKS DB
1	6	sp|Q9UKV8|AGO2_HUMAN	R.YPHLPC(+57.02)LQ(+.98)VGQ(+.98)EQK.H	N	52.83	1697.81	14	2.6	849.914	2	36.67	0	1	F1:21351	YJX_HA.raw	0	0	0	0	322	335	Carbamidomethylation; Deamidation (NQ)	C6:Carbamidomethylation:1000.00;Q8:Deamidation (NQ):38.77;Q11:Deamidation (NQ):20.63	PEAKS DB
1	6	sp|Q9UKV8|AGO2_HUMAN	I.EEQQKPLTDSQR.V	Y	52.61	1457.71	12	0.4	729.863	2	11.89	24700000	1	F1:5904	YJX_HA.raw	1	1	0	0	244	255			PEAKS DB
1	6	sp|Q9UKV8|AGO2_HUMAN	K.VEITHC(+57.02)GQM(+15.99)KR.K	Y	52.6	1373.65	11	0.8	458.892	3	5.34	66400000	1	F1:2085	YJX_HA.raw	2	1	0	1	267	277	Carbamidomethylation; Oxidation (M)	C6:Carbamidomethylation:1000.00;M9:Oxidation (M):1000.00	PEAKS DB
1	6	sp|Q9UKV8|AGO2_HUMAN	R.SFFTASEGC(+57.02)SNPLGGG.R	Y	52.58	1586.67	16	2.6	794.343	2	42.4	1120000	1	F1:24947	YJX_HA.raw	1	1	0	0	180	195	Carbamidomethylation	C9:Carbamidomethylation:1000.00	PEAKS DB
1	6	sp|Q9UKV8|AGO2_HUMAN	R.YHLVDKEHDSAEGSHTSGQSNGRDHQ(+.98)ALAK.A	Y	52.33	3274.5	30	2.1	655.908	5	11.1	1240000000	1	F1:5412	YJX_HA.raw	1	1	0	0	815	844	Deamidation (NQ)	Q26:Deamidation (NQ):0.00	PEAKS DB
1	6	sp|Q9UKV8|AGO2_HUMAN	Q.PPSILYGGR.N	Y	52.18	958.524	9	1.6	480.27	2	42.63	22200000	1	F1:25072	YJX_HA.raw	3	3	0	0	415	423			PEAKS DB
1	6	sp|Q9UKV8|AGO2_HUMAN	K.VELEVTLPGEGK.D	Y	52.16	1269.68	12	0.7	635.849	2	39.86	6170000	1	F1:23299	YJX_HA.raw	1	1	0	0	113	124			PEAKS DB
1	6	sp|Q9UKV8|AGO2_HUMAN	R.Q(+.98)EIIQDLAAM(+15.99)VR.E	Y	52.06	1402.71	12	1.5	702.365	2	46.32	26500000	1	F1:27302	YJX_HA.raw	2	2	0	0	636	647	Deamidation (NQ); Oxidation (M)	Q1:Deamidation (NQ):48.12;M10:Oxidation (M):1000.00	PEAKS DB
1	6	sp|Q9UKV8|AGO2_HUMAN	I.ATPVQGVWDM(+15.99)R.N	Y	51.63	1274.61	11	0.4	638.311	2	37.63	1760000	1	F1:21954	YJX_HA.raw	1	1	0	0	428	438	Oxidation (M)	M10:Oxidation (M):1000.00	PEAKS DB
1	6	sp|Q9UKV8|AGO2_HUMAN	R.DK(+114.04)VELEVTLPGEGKDR.I	Y	51.54	1897.97	16	2.3	633.667	3	33.58	2670000	1	F1:19340	YJX_HA.raw	1	1	0	0	111	126	Ubiquitin-K	K2:Ubiquitin-K:93.08	PEAKS DB
1	6	sp|Q9UKV8|AGO2_HUMAN	R.KPVFDGR.K	Y	51.5	817.445	7	0.9	409.73	2	8.92	2220000000	1	F1:4044	YJX_HA.raw	5	3	1	1	91	97			PEAKS DB
1	6	sp|Q9UKV8|AGO2_HUMAN	K.KLTDN(+.98)QTSTM(+15.99)IR.A	Y	51.4	1423.7	12	0	475.573	3	12.02	36400000	1	F1:5924	YJX_HA.raw	1	1	0	0	355	366	Deamidation (NQ); Oxidation (M)	N5:Deamidation (NQ):10.11;M10:Oxidation (M):1000.00	PEAKS DB
1	6	sp|Q9UKV8|AGO2_HUMAN	L.PLEVC(+57.02)NIVAGQR.C	N	51.18	1354.7	12	1.2	678.359	2	34.5	1320000	1	F1:20018	YJX_HA.raw	2	2	0	0	340	351	Carbamidomethylation	C5:Carbamidomethylation:1000.00	PEAKS DB
1	6	sp|Q9UKV8|AGO2_HUMAN	A.YYAHLVAFR.A	N	51.15	1138.59	9	0.9	380.538	3	29.79	3200000	1	F1:17059	YJX_HA.raw	2	2	0	0	804	812			PEAKS DB
1	6	sp|Q9UKV8|AGO2_HUMAN	R.DGVSEGQFQQVLHH.E	Y	51.06	1579.74	14	1.4	527.587	3	29.59	1560000	1	F1:16942	YJX_HA.raw	1	1	0	0	669	682			PEAKS DB
1	6	sp|Q9UKV8|AGO2_HUMAN	A.GMPIQGQPC(+57.02)FC(+57.02)K.Y	N	50.99	1421.62	12	3.3	711.822	2	27.16	0	1	F1:15416	YJX_HA.raw	0	0	0	0	482	493	Carbamidomethylation	C9:Carbamidomethylation:1000.00;C11:Carbamidomethylation:1000.00	PEAKS DB
1	6	sp|Q9UKV8|AGO2_HUMAN	R.NKQFHTGIEIK.V	Y	50.98	1313.71	11	1.2	438.911	3	16.96	80400000	1	F1:9077	YJX_HA.raw	2	2	0	0	439	449			PEAKS DB
1	6	sp|Q9UKV8|AGO2_HUMAN	R.SAPDRQEEISK(+114.04)LMR.S	Y	50.96	1772.88	14	0.7	591.969	3	21.79	3020000	1	F1:12201	YJX_HA.raw	1	1	0	0	371	384	Ubiquitin-K	K11:Ubiquitin-K:1000.00	PEAKS DB
1	6	sp|Q9UKV8|AGO2_HUMAN	V.VGSMDAHPNR.Y	Y	50.86	1082.49	10	0.2	542.254	2	29.56	5590000	1	F1:16831	YJX_HA.raw	1	1	0	0	615	624			PEAKS DB
1	6	sp|Q9UKV8|AGO2_HUMAN	K.SIEEQ(+.98)Q(+.98)KPLTDSQR.V	Y	50.76	1659.8	14	1.4	554.273	3	15.36	7520000	1	F1:8116	YJX_HA.raw	1	1	0	0	242	255	Deamidation (NQ)	Q5:Deamidation (NQ):99.62;Q6:Deamidation (NQ):79.39	PEAKS DB
1	6	sp|Q9UKV8|AGO2_HUMAN	R.DHQALAKAVQVHQDTLRTM(+15.99)YFA	Y	50.58	2558.27	22	1.1	640.576	4	33.39	6870000	1	F1:19255	YJX_HA.raw	1	1	0	0	838	859	Oxidation (M)	M19:Oxidation (M):1000.00	PEAKS DB
1	6	sp|Q9UKV8|AGO2_HUMAN	R.VGKSGNIPAGTTVDTK.I	Y	50.56	1543.82	16	0.5	515.614	3	13.14	19700000	1	F1:6680	YJX_HA.raw	1	1	0	0	724	739			PEAKS DB
1	6	sp|Q9UKV8|AGO2_HUMAN	D.AGM(+15.99)PIQGQPC(+57.02)FC(+57.02)K.Y	N	50.55	1508.66	13	0.1	755.336	2	19.61	1410000	1	F1:10817	YJX_HA.raw	1	1	0	0	481	493	Oxidation (M); Carbamidomethylation	M3:Oxidation (M):1000.00;C10:Carbamidomethylation:1000.00;C12:Carbamidomethylation:1000.00	PEAKS DB
1	6	sp|Q9UKV8|AGO2_HUMAN	S.VPFETIQALDVVM(+15.99)R.H	Y	50.48	1632.86	14	1.8	817.436	2	50.11	0	1	F1:29590	YJX_HA.raw	0	0	0	0	154	167	Oxidation (M)	M13:Oxidation (M):1000.00	PEAKS DB
1	6	sp|Q9UKV8|AGO2_HUMAN	R.DKVELEVTLPGEGK(+114.04)DR.I	Y	50.45	1897.97	16	3.2	633.668	3	33.29	2580000	1	F1:19207	YJX_HA.raw	2	2	0	0	111	126	Ubiquitin-K	K14:Ubiquitin-K:62.17	PEAKS DB
1	6	sp|Q9UKV8|AGO2_HUMAN	E.IVEHMVQHFK.T	Y	50.35	1266.65	10	2.7	634.336	2	24.16	3760000	1	F1:13579	YJX_HA.raw	1	1	0	0	74	83			PEAKS DB
1	6	sp|Q9UKV8|AGO2_HUMAN	R.EIVEHMVQH.F	Y	50.32	1120.53	9	2.5	561.275	2	15.22	1770000	1	F1:8058	YJX_HA.raw	1	1	0	0	73	81			PEAKS DB
1	6	sp|Q9UKV8|AGO2_HUMAN	Q.PGITFIVVQKR.H	Y	50.29	1256.76	11	2.6	629.389	2	42.45	555000	1	F1:24981	YJX_HA.raw	1	1	0	0	700	710			PEAKS DB
1	6	sp|Q9UKV8|AGO2_HUMAN	R.RPASHQTFPLQQESGQTVEC(+57.02)TVAQ.Y	Y	50.13	2698.28	24	0.2	900.433	3	29.07	2950000	1	F1:16587	YJX_HA.raw	1	1	0	0	287	310	Carbamidomethylation	C20:Carbamidomethylation:1000.00	PEAKS DB
1	6	sp|Q9UKV8|AGO2_HUMAN	K.Q(+.98)FHTGIEIK.V	Y	50.03	1072.56	9	0.9	537.285	2	23.4	30800000	1	F1:13090	YJX_HA.raw	3	3	0	0	441	449	Deamidation (NQ)	Q1:Deamidation (NQ):1000.00	PEAKS DB
1	6	sp|Q9UKV8|AGO2_HUMAN	K.SIEEQQ(+.98)KPLTDSQR.V	Y	49.81	1658.81	14	0.1	830.413	2	12.61	180000000	1	F1:6486	YJX_HA.raw	2	2	0	0	242	255	Deamidation (NQ)	Q6:Deamidation (NQ):33.98	PEAKS DB
1	6	sp|Q9UKV8|AGO2_HUMAN	K.AVQ(+.98)VHQDTLR.T	N	49.81	1166.6	10	0.6	584.31	2	12.32	233000000	1	F1:6221	YJX_HA.raw	3	3	0	0	845	854	Deamidation (NQ)	Q3:Deamidation (NQ):83.88	PEAKS DB
1	6	sp|Q9UKV8|AGO2_HUMAN	R.QEIIQ(+.98)DLAAM(+15.99)VR.E	Y	49.71	1402.71	12	2.4	702.365	2	45.33	46400000	1	F1:26669	YJX_HA.raw	2	2	0	0	636	647	Deamidation (NQ); Oxidation (M)	Q5:Deamidation (NQ):105.60;M10:Oxidation (M):1000.00	PEAKS DB
1	6	sp|Q9UKV8|AGO2_HUMAN	R.SVSIPAPAYYAHLVAFRAR.Y	N	49.62	2088.13	19	1.7	523.04	4	48.34	2180000	1	F1:28558	YJX_HA.raw	2	2	0	0	796	814			PEAKS DB
1	6	sp|Q9UKV8|AGO2_HUMAN	F.GIMVKDEM(+15.99)TDVTGR.V	Y	49.5	1566.74	14	4	784.38	2	32	969000	1	F1:18511	YJX_HA.raw	1	1	0	0	398	411	Oxidation (M)	M8:Oxidation (M):70.86	PEAKS DB
1	6	sp|Q9UKV8|AGO2_HUMAN	K.KPSIAAVVGSM(+15.99)D.A	N	49.47	1189.6	12	1.7	595.809	2	24.06	8540000	1	F1:13483	YJX_HA.raw	1	1	0	0	608	619	Oxidation (M)	M11:Oxidation (M):1000.00	PEAKS DB
1	6	sp|Q9UKV8|AGO2_HUMAN	S.IAAVVGSM(+15.99)DAHPNR.Y	Y	49.43	1452.71	14	0.2	485.245	3	13.53	11700000	1	F1:6926	YJX_HA.raw	1	1	0	0	611	624	Oxidation (M)	M8:Oxidation (M):1000.00	PEAKS DB
1	6	sp|Q9UKV8|AGO2_HUMAN	R.FSSDELQ(+.98)ILTYQLC(+57.02)HTYVR.C	Y	49.3	2373.13	19	3.3	792.054	3	56.28	637000	1	F1:33010	YJX_HA.raw	1	1	0	0	774	792	Deamidation (NQ); Carbamidomethylation	Q7:Deamidation (NQ):61.30;C14:Carbamidomethylation:1000.00	PEAKS DB
1	6	sp|Q9UKV8|AGO2_HUMAN	R.RPASHQTFPLQQESGQTVE.C	Y	49.2	2139.03	19	1	714.019	3	23.4	61400000	1	F1:13069	YJX_HA.raw	1	1	0	0	287	305			PEAKS DB
1	6	sp|Q9UKV8|AGO2_HUMAN	K.QFHTGIEIK.V	Y	49.12	1071.57	9	0.5	536.793	2	21.21	786000000	1	F1:11734	YJX_HA.raw	4	3	0	1	441	449			PEAKS DB
1	6	sp|Q9UKV8|AGO2_HUMAN	M.VKDEMTDVTGR.V	Y	49.1	1249.6	11	-0.4	625.806	2	13.14	6100000	1	F1:6725	YJX_HA.raw	2	2	0	0	401	411			PEAKS DB
1	6	sp|Q9UKV8|AGO2_HUMAN	R.RPASHQTFPLQQ(+.98)ESGQTVE.C	Y	49.1	2140.02	19	0.4	714.347	3	24.74	8430000	1	F1:13910	YJX_HA.raw	1	1	0	0	287	305	Deamidation (NQ)	Q12:Deamidation (NQ):17.01	PEAKS DB
1	6	sp|Q9UKV8|AGO2_HUMAN	K.LGGVNNILLPQGRPPVFQQPV.I	Y	49.07	2242.26	21	1.8	1122.14	2	53.71	0	1	F1:31633	YJX_HA.raw	0	0	0	0	571	591			PEAKS DB
1	6	sp|Q9UKV8|AGO2_HUMAN	R.QEIIQDLAAM(+15.99)VR.E	Y	49.04	1401.73	12	1.1	701.872	2	43.91	1010000000	1	F1:25918	YJX_HA.raw	6	4	1	1	636	647	Oxidation (M)	M10:Oxidation (M):1000.00	PEAKS DB
1	6	sp|Q9UKV8|AGO2_HUMAN	R.K(+114.04)NLYTAM(+15.99)PLPIGR.D	Y	49	1602.86	13	1.8	535.293	3	32	2340000	1	F1:18446	YJX_HA.raw	2	2	0	0	98	110	Ubiquitin-K; Oxidation (M)	K1:Ubiquitin-K:1000.00;M7:Oxidation (M):1000.00	PEAKS DB
1	6	sp|Q9UKV8|AGO2_HUMAN	K.HTYLPLEVC(+57.02)N.I	N	48.98	1244.59	10	1.2	623.301	2	37.14	5400000	1	F1:21625	YJX_HA.raw	1	1	0	0	336	345	Carbamidomethylation	C9:Carbamidomethylation:1000.00	PEAKS DB
1	6	sp|Q9UKV8|AGO2_HUMAN	R.QC(+57.02)TEVHLK.S	Y	48.95	1013.5	8	0.9	507.756	2	9.91	149000000	1	F1:4681	YJX_HA.raw	1	1	0	0	461	468	Carbamidomethylation	C2:Carbamidomethylation:1000.00	PEAKS DB
1	6	sp|Q9UKV8|AGO2_HUMAN	K.VELEVTLPGEGKDR.I	Y	48.88	1540.81	14	3.1	514.612	3	35.67	28000000	1	F1:20618	YJX_HA.raw	2	2	0	0	113	126			PEAKS DB
1	6	sp|Q9UKV8|AGO2_HUMAN	R.SAPDRQEEISK.L	Y	48.71	1258.62	11	0.9	420.546	3	5.75	2770000000	1	F1:2265	YJX_HA.raw	4	2	1	1	371	381			PEAKS DB
1	6	sp|Q9UKV8|AGO2_HUMAN	G.IMVKDEMTDVTGR.V	Y	48.55	1493.72	13	1.8	747.87	2	24.64	1170000	1	F1:13901	YJX_HA.raw	2	2	0	0	399	411			PEAKS DB
1	6	sp|Q9UKV8|AGO2_HUMAN	R.EVWFGFHQSVR.P	N	48.2	1390.68	11	1	464.567	3	37.63	41800000	1	F1:21902	YJX_HA.raw	1	1	0	0	197	207			PEAKS DB
1	6	sp|Q9UKV8|AGO2_HUMAN	Y.HYELDIKPEK.C	Y	48.14	1270.66	10	1.5	424.56	3	18.49	2620000	1	F1:10080	YJX_HA.raw	1	1	0	0	56	65			PEAKS DB
1	6	sp|Q9UKV8|AGO2_HUMAN	T.PQ(+.98)TLSNLC(+57.02)LK.I	N	47.99	1173.61	10	0.2	587.811	2	34.58	0	1	F1:20031	YJX_HA.raw	0	0	0	0	557	566	Deamidation (NQ); Carbamidomethylation	Q2:Deamidation (NQ):82.63;C8:Carbamidomethylation:1000.00	PEAKS DB
1	6	sp|Q9UKV8|AGO2_HUMAN	K.KLTDNQ(+.98)TSTMIR.A	Y	47.93	1407.7	12	1	704.859	2	17.3	30000000	1	F1:9260	YJX_HA.raw	4	4	0	0	355	366	Deamidation (NQ)	Q6:Deamidation (NQ):24.44	PEAKS DB
1	6	sp|Q9UKV8|AGO2_HUMAN	K.VWAIAC(+57.02)FAPQRQ.C	Y	47.91	1445.72	12	2.4	723.871	2	45.33	2200000	1	F1:26729	YJX_HA.raw	1	1	0	0	450	461	Carbamidomethylation	C6:Carbamidomethylation:1000.00	PEAKS DB
1	6	sp|Q9UKV8|AGO2_HUMAN	F.GIM(+15.99)VKDEMTDVTGR.V	Y	47.83	1566.74	14	5.3	784.38	2	37.53	930000	1	F1:21950	YJX_HA.raw	2	2	0	0	398	411	Oxidation (M)	M3:Oxidation (M):96.93	PEAKS DB
1	6	sp|Q9UKV8|AGO2_HUMAN	K.LTDN(+.98)QTSTM(+15.99)IR.A	Y	47.82	1295.6	11	2.1	648.81	2	12.37	63800000	1	F1:6174	YJX_HA.raw	1	1	0	0	356	366	Deamidation (NQ); Oxidation (M)	N4:Deamidation (NQ):24.44;M9:Oxidation (M):1000.00	PEAKS DB
1	6	sp|Q9UKV8|AGO2_HUMAN	G.DTVLGM(+15.99)ATQC(+57.02)VQM(+15.99)K.N	Y	47.75	1612.73	14	0.9	807.371	2	25.78	3600000	1	F1:14582	YJX_HA.raw	1	1	0	0	537	550	Oxidation (M); Carbamidomethylation	M6:Oxidation (M):1000.00;C10:Carbamidomethylation:1000.00;M13:Oxidation (M):1000.00	PEAKS DB
1	6	sp|Q9UKV8|AGO2_HUMAN	S.GQTVEC(+57.02)TVAQYFK.D	N	47.73	1529.72	13	0.6	765.867	2	41.51	761000	1	F1:24423	YJX_HA.raw	1	1	0	0	301	313	Carbamidomethylation	C6:Carbamidomethylation:1000.00	PEAKS DB
1	6	sp|Q9UKV8|AGO2_HUMAN	R.KN(+.98)LYTAM(+15.99)PLPIGR.D	Y	47.66	1489.8	13	0.5	497.606	3	34.69	2810000	1	F1:20118	YJX_HA.raw	2	2	0	0	98	110	Deamidation (NQ); Oxidation (M)	N2:Deamidation (NQ):1000.00;M7:Oxidation (M):1000.00	PEAKS DB
1	6	sp|Q9UKV8|AGO2_HUMAN	K.YRVC(+57.02)NVTR.R	N	47.66	1066.53	8	0.9	356.519	3	10.36	2020000	1	F1:4989	YJX_HA.raw	1	1	0	0	279	286	Carbamidomethylation	C4:Carbamidomethylation:1000.00	PEAKS DB
1	6	sp|Q9UKV8|AGO2_HUMAN	Y.LPLEVC(+57.02)NIVAGQR.C	N	47.63	1467.79	13	1.4	734.902	2	42.99	884000	1	F1:25309	YJX_HA.raw	1	1	0	0	339	351	Carbamidomethylation	C6:Carbamidomethylation:1000.00	PEAKS DB
1	6	sp|Q9UKV8|AGO2_HUMAN	L.EVC(+57.02)NIVAGQR.C	N	47.59	1144.57	10	2.6	573.292	2	15.99	1610000	1	F1:8526	YJX_HA.raw	1	1	0	0	342	351	Carbamidomethylation	C3:Carbamidomethylation:1000.00	PEAKS DB
1	6	sp|Q9UKV8|AGO2_HUMAN	F.KSIEEQQKPLTDSQR.V	Y	47.46	1785.92	15	1.3	596.315	3	10.28	474000	1	F1:4934	YJX_HA.raw	1	1	0	0	241	255			PEAKS DB
1	6	sp|Q9UKV8|AGO2_HUMAN	R.SFFTASEGC(+57.02)SNPLG.G	Y	47.45	1472.62	14	1.4	737.32	2	43.18	4570000	1	F1:25405	YJX_HA.raw	1	1	0	0	180	193	Carbamidomethylation	C9:Carbamidomethylation:1000.00	PEAKS DB
1	6	sp|Q9UKV8|AGO2_HUMAN	K.HTYLPLEVC(+57.02)NIVA.G	N	47.45	1527.78	13	1.6	764.896	2	51.39	2730000	1	F1:30343	YJX_HA.raw	1	1	0	0	336	348	Carbamidomethylation	C9:Carbamidomethylation:1000.00	PEAKS DB
1	6	sp|Q9UKV8|AGO2_HUMAN	R.YHLVDKEHD.S	N	47.31	1154.54	9	1.2	385.853	3	9.17	11700000	1	F1:4198	YJX_HA.raw	1	1	0	0	815	823			PEAKS DB
1	6	sp|Q9UKV8|AGO2_HUMAN	K.SIEEQQ(+.98)KPLTDSQ(+.98)R.V	Y	47.23	1659.8	14	-0.1	554.272	3	14.35	8740000	1	F1:7508	YJX_HA.raw	1	1	0	0	242	255	Deamidation (NQ)	Q6:Deamidation (NQ):12.28;Q13:Deamidation (NQ):99.62	PEAKS DB
1	6	sp|Q9UKV8|AGO2_HUMAN	R.ELLIQFYKSTR.F	N	47.2	1396.77	11	2.2	466.599	3	40.19	12600000	1	F1:23524	YJX_HA.raw	2	2	0	0	648	658			PEAKS DB
1	6	sp|Q9UKV8|AGO2_HUMAN	K.VEITHC(+57.02)GQM(+15.99)K.R	Y	47.2	1217.55	10	1.4	609.785	2	8.23	207000000	1	F1:3615	YJX_HA.raw	4	3	0	1	267	276	Carbamidomethylation; Oxidation (M)	C6:Carbamidomethylation:1000.00;M9:Oxidation (M):1000.00	PEAKS DB
1	6	sp|Q9UKV8|AGO2_HUMAN	I.VEHM(+15.99)VQHFK.T	Y	47.12	1169.57	9	0.1	585.79	2	13.29	6030000	1	F1:6811	YJX_HA.raw	2	2	0	0	75	83	Oxidation (M)	M4:Oxidation (M):1000.00	PEAKS DB
1	6	sp|Q9UKV8|AGO2_HUMAN	A.SFNTDPYVR.E	Y	47.11	1097.51	9	-2.6	549.763	2	22.08	13600000	1	F1:12351	YJX_HA.raw	1	1	0	0	387	395			PEAKS DB
1	6	sp|Q9UKV8|AGO2_HUMAN	R.QEIIQ(+.98)DLAAMVR.E	Y	46.98	1386.72	12	0.9	694.367	2	54.39	8480000	1	F1:32028	YJX_HA.raw	1	1	0	0	636	647	Deamidation (NQ)	Q5:Deamidation (NQ):105.60	PEAKS DB
1	6	sp|Q9UKV8|AGO2_HUMAN	A.PPPPIQGYAFKPPPRPDFGTSGR.T	Y	46.91	2478.28	23	2.3	620.579	4	38.82	3220000	1	F1:22722	YJX_HA.raw	1	1	0	0	14	36			PEAKS DB
1	6	sp|Q9UKV8|AGO2_HUMAN	R.YHLVDKEHDSAEGSH.T	N	46.8	1722.76	15	0.5	431.697	4	9.12	2270000	1	F1:4159	YJX_HA.raw	1	1	0	0	815	829			PEAKS DB
1	6	sp|Q9UKV8|AGO2_HUMAN	R.KPVFDGRKNLYTAM(+15.99)PLPIGR.D	Y	46.65	2288.25	20	1.2	573.069	4	32.89	3800000	1	F1:18982	YJX_HA.raw	1	1	0	0	91	110	Oxidation (M)	M14:Oxidation (M):1000.00	PEAKS DB
1	6	sp|Q9UKV8|AGO2_HUMAN	L.QPPSILYGGR.N	Y	46.59	1086.58	10	-1.4	544.298	2	41.21	13200000	1	F1:24208	YJX_HA.raw	2	2	0	0	414	423			PEAKS DB
1	6	sp|Q9UKV8|AGO2_HUMAN	M.PIQGQPC(+57.02)FC(+57.02)K.Y	N	46.56	1233.56	10	1.9	617.79	2	17.79	2520000	1	F1:9629	YJX_HA.raw	1	1	0	0	484	493	Carbamidomethylation	C7:Carbamidomethylation:1000.00;C9:Carbamidomethylation:1000.00	PEAKS DB
1	6	sp|Q9UKV8|AGO2_HUMAN	T.SRPSHYHVLWDDNR.F	Y	46.47	1780.84	14	1.3	446.218	4	18.49	1200000	1	F1:10119	YJX_HA.raw	1	1	0	0	760	773			PEAKS DB
1	6	sp|Q9UKV8|AGO2_HUMAN	K.AVQVHQDTLRT.M	N	46.33	1266.67	11	1.2	634.342	2	13.53	1250000	1	F1:6968	YJX_HA.raw	2	2	0	0	845	855			PEAKS DB
1	6	sp|Q9UKV8|AGO2_HUMAN	K.IDIYHYELDIK.P	Y	46.18	1420.72	11	1.6	711.37	2	42.69	6020000	1	F1:25153	YJX_HA.raw	2	2	0	0	52	62			PEAKS DB
1	6	sp|Q9UKV8|AGO2_HUMAN	Q.RTTPQTLSNLC(+57.02)LK.I	Y	46.07	1530.82	13	2	511.281	3	27.68	1510000	1	F1:15756	YJX_HA.raw	1	1	0	0	554	566	Carbamidomethylation	C11:Carbamidomethylation:1000.00	PEAKS DB
1	6	sp|Q9UKV8|AGO2_HUMAN	V.EITHC(+57.02)GQMK.R	Y	45.94	1102.49	9	1.4	552.253	2	11.34	5050000	1	F1:5598	YJX_HA.raw	1	1	0	0	268	276	Carbamidomethylation	C5:Carbamidomethylation:1000.00	PEAKS DB
1	6	sp|Q9UKV8|AGO2_HUMAN	R.RPASHQTFPLQQESGQTVEC(+57.02).T	Y	45.83	2299.07	20	1.4	767.363	3	23.4	2250000	1	F1:13137	YJX_HA.raw	1	1	0	0	287	306	Carbamidomethylation	C20:Carbamidomethylation:1000.00	PEAKS DB
1	6	sp|Q9UKV8|AGO2_HUMAN	R.ARYHLVDKEHDSAEGSHTSGQSNGR.D	Y	45.69	2737.26	25	1.5	548.459	5	8.38	540000	1	F1:3756	YJX_HA.raw	1	1	0	0	813	837			PEAKS DB
1	6	sp|Q9UKV8|AGO2_HUMAN	R.LFC(+57.02)TDKNER.V	Y	45.63	1181.55	9	0	394.857	3	10.56	1120000000	1	F1:5051	YJX_HA.raw	8	4	2	2	715	723	Carbamidomethylation	C3:Carbamidomethylation:1000.00	PEAKS DB
1	6	sp|Q9UKV8|AGO2_HUMAN	A.GM(+15.99)PIQGQPC(+57.02)FC(+57.02)K.Y	N	45.59	1437.62	12	2.1	719.819	2	19.07	1090000	1	F1:10443	YJX_HA.raw	1	1	0	0	482	493	Oxidation (M); Carbamidomethylation	M2:Oxidation (M):1000.00;C9:Carbamidomethylation:1000.00;C11:Carbamidomethylation:1000.00	PEAKS DB
1	6	sp|Q9UKV8|AGO2_HUMAN	K.HTYLPLEVC(+57.02)NIVAGQ.R	N	45.58	1712.86	15	-0.6	857.435	2	50.18	871000	1	F1:29674	YJX_HA.raw	1	1	0	0	336	350	Carbamidomethylation	C9:Carbamidomethylation:1000.00	PEAKS DB
1	6	sp|Q9UKV8|AGO2_HUMAN	G.DTVLGMATQC(+57.02)VQM(+15.99)K.N	Y	45.33	1596.73	14	1.7	799.374	2	34.84	2330000	1	F1:20187	YJX_HA.raw	1	1	0	0	537	550	Carbamidomethylation; Oxidation (M)	C10:Carbamidomethylation:1000.00;M13:Oxidation (M):90.79	PEAKS DB
1	6	sp|Q9UKV8|AGO2_HUMAN	R.LFC(+57.02)TDKN(+.98)ER.V	Y	45.25	1182.53	9	-0.7	395.185	3	11.53	97300000	1	F1:5691	YJX_HA.raw	3	3	0	0	715	723	Carbamidomethylation; Deamidation (NQ)	C3:Carbamidomethylation:1000.00;N7:Deamidation (NQ):1000.00	PEAKS DB
1	6	sp|Q9UKV8|AGO2_HUMAN	G.KKPSIAAVVGSMDAHPNR.Y	Y	45.2	1876.99	18	2.2	470.257	4	25.02	0	1	F1:14108	YJX_HA.raw	0	0	0	0	607	624			PEAKS DB
1	6	sp|Q9UKV8|AGO2_HUMAN	K.K(+114.04)LTDNQTSTMIR.A	Y	45.2	1520.76	12	1.6	761.389	2	16.37	2090000	1	F1:8778	YJX_HA.raw	2	2	0	0	355	366	Ubiquitin-K	K1:Ubiquitin-K:1000.00	PEAKS DB
1	6	sp|Q9UKV8|AGO2_HUMAN	R.VGDTVLGM(+15.99)ATQ(+.98)C(+57.02)VQ(+.98)M(+15.99)K.N	Y	45.1	1770.78	16	0.3	886.399	2	31.2	3720000	1	F1:17997	YJX_HA.raw	3	3	0	0	535	550	Oxidation (M); Deamidation (NQ); Carbamidomethylation	M8:Oxidation (M):1000.00;Q11:Deamidation (NQ):1000.00;C12:Carbamidomethylation:1000.00;Q14:Deamidation (NQ):1000.00;M15:Oxidation (M):1000.00	PEAKS DB
1	6	sp|Q9UKV8|AGO2_HUMAN	R.YHLVDKEHDSAEGSHTS.G	Y	44.98	1910.84	17	1.1	637.955	3	9.27	1290000	1	F1:4312	YJX_HA.raw	1	1	0	0	815	831			PEAKS DB
1	6	sp|Q9UKV8|AGO2_HUMAN	V.EHMVQHFK.T	Y	44.97	1054.5	8	0.9	528.259	2	24.21	3400000	1	F1:13562	YJX_HA.raw	1	1	0	0	76	83			PEAKS DB
1	6	sp|Q9UKV8|AGO2_HUMAN	K.ITHPTEFDFYLC(+57.02)SH.A	Y	44.86	1765.78	14	1.2	883.897	2	41.81	660000	1	F1:24597	YJX_HA.raw	1	1	0	0	740	753	Carbamidomethylation	C12:Carbamidomethylation:1000.00	PEAKS DB
1	6	sp|Q9UKV8|AGO2_HUMAN	P.SVPFETIQ(+.98)ALDVVM(+15.99)R.H	Y	44.85	1720.87	15	4.2	861.446	2	53.46	0	1	F1:31496	YJX_HA.raw	0	0	0	0	153	167	Deamidation (NQ); Oxidation (M)	Q8:Deamidation (NQ):1000.00;M14:Oxidation (M):1000.00	PEAKS DB
1	6	sp|Q9UKV8|AGO2_HUMAN	A.TPVQGVWDMR.N	Y	44.82	1187.58	10	3.3	594.797	2	34.21	1060000	1	F1:19837	YJX_HA.raw	1	1	0	0	429	438			PEAKS DB
1	6	sp|Q9UKV8|AGO2_HUMAN	R.EAC(+57.02)IKLEK.D	Y	44.66	989.521	8	1	495.769	2	13.09	111000000	1	F1:6687	YJX_HA.raw	2	1	0	1	689	696	Carbamidomethylation	C3:Carbamidomethylation:1000.00	PEAKS DB
1	6	sp|Q9UKV8|AGO2_HUMAN	E.FVC(+57.02)EVLDFK.S	Y	44.65	1155.56	9	4.2	578.791	2	43.13	2010000	1	F1:25248	YJX_HA.raw	1	1	0	0	233	241	Carbamidomethylation	C3:Carbamidomethylation:1000.00	PEAKS DB
1	6	sp|Q9UKV8|AGO2_HUMAN	K.KPSIAAVVGSM(+15.99)DAHPNRYC(+57.02)ATVR.V	Y	44.59	2515.24	23	1.3	629.819	4	23.15	1840000	1	F1:13025	YJX_HA.raw	1	1	0	0	608	630	Oxidation (M); Carbamidomethylation	M11:Oxidation (M):1000.00;C19:Carbamidomethylation:1000.00	PEAKS DB
1	6	sp|Q9UKV8|AGO2_HUMAN	R.KPVFDGRK.N	Y	44.46	945.54	8	1.3	473.778	2	1.76	50400000	1	F1:729	YJX_HA.raw	5	3	1	1	91	98			PEAKS DB
1	6	sp|Q9UKV8|AGO2_HUMAN	S.FNTDPYVR.E	Y	44.34	1010.48	8	1.5	506.249	2	19.61	0	1	F1:10795	YJX_HA.raw	0	0	0	0	388	395			PEAKS DB
1	6	sp|Q9UKV8|AGO2_HUMAN	F.ETIQALDVVMR.H	Y	44.33	1273.67	11	3.3	637.844	2	43.52	935000	1	F1:25641	YJX_HA.raw	1	1	0	0	157	167			PEAKS DB
1	6	sp|Q9UKV8|AGO2_HUMAN	A.LAPPAPPPPIQGYAFKPPPRPDFGTSGR.T	Y	44.33	2927.54	28	2.4	732.895	4	44.89	32300000	1	F1:26397	YJX_HA.raw	1	1	0	0	9	36			PEAKS DB
1	6	sp|Q9UKV8|AGO2_HUMAN	R.YHLVDKEHDSAEGSHTSGQSN(+.98).G	Y	44.07	2297.98	21	1.4	575.503	4	9.57	3830000	1	F1:4464	YJX_HA.raw	1	1	0	0	815	835	Deamidation (NQ)	N21:Deamidation (NQ):60.92	PEAKS DB
1	6	sp|Q9UKV8|AGO2_HUMAN	M.VKDEM(+15.99)TDVTGR.V	Y	44.03	1265.59	11	1.9	633.805	2	6.59	2630000	1	F1:2727	YJX_HA.raw	2	2	0	0	401	411	Oxidation (M)	M5:Oxidation (M):1000.00	PEAKS DB
1	6	sp|Q9UKV8|AGO2_HUMAN	R.Q(+.98)C(+57.02)TEVHLK.S	Y	43.89	1014.48	8	0.3	508.248	2	10.75	21000000	1	F1:5225	YJX_HA.raw	2	2	0	0	461	468	Deamidation (NQ); Carbamidomethylation	Q1:Deamidation (NQ):1000.00;C2:Carbamidomethylation:1000.00	PEAKS DB
1	6	sp|Q9UKV8|AGO2_HUMAN	R.EIVEHM(+15.99)VQ(+.98)HFK.T	Y	43.82	1412.68	11	0.4	471.899	3	15.07	27000000	1	F1:7905	YJX_HA.raw	2	2	0	0	73	83	Oxidation (M); Deamidation (NQ)	M6:Oxidation (M):1000.00;Q8:Deamidation (NQ):1000.00	PEAKS DB
1	6	sp|Q9UKV8|AGO2_HUMAN	R.RPASHQTFPLQQESGQ.T	Y	43.77	1809.88	16	2.4	604.301	3	18.89	4300000	1	F1:10357	YJX_HA.raw	1	1	0	0	287	302			PEAKS DB
1	6	sp|Q9UKV8|AGO2_HUMAN	D.TVLGMATQC(+57.02)VQMK.N	Y	43.76	1465.71	13	1.2	733.863	2	35.58	2680000	1	F1:20652	YJX_HA.raw	1	1	0	0	538	550	Carbamidomethylation	C9:Carbamidomethylation:1000.00	PEAKS DB
1	6	sp|Q9UKV8|AGO2_HUMAN	R.EFGIMVK.D	Y	43.75	822.431	7	1.3	412.223	2	31.85	457000000	1	F1:18261	YJX_HA.raw	3	1	1	1	396	402			PEAKS DB
1	6	sp|Q9UKV8|AGO2_HUMAN	R.ELLIQFYK.S	N	43.75	1052.59	8	0.4	527.303	2	45.63	3610000000	1	F1:26821	YJX_HA.raw	8	6	1	1	648	655			PEAKS DB
1	6	sp|Q9UKV8|AGO2_HUMAN	K.LGGVN(+.98)NILLPQGR.P	Y	43.74	1350.76	13	2.8	676.39	2	39.51	780000	1	F1:23150	YJX_HA.raw	1	1	0	0	571	583	Deamidation (NQ)	N5:Deamidation (NQ):17.01	PEAKS DB
1	6	sp|Q9UKV8|AGO2_HUMAN	R.YPHLPC(+57.02)LQVGQ.E	N	43.74	1310.64	11	4.4	656.332	2	40.14	2640000	1	F1:23499	YJX_HA.raw	1	1	0	0	322	332	Carbamidomethylation	C6:Carbamidomethylation:1000.00	PEAKS DB
1	6	sp|Q9UKV8|AGO2_HUMAN	K.KPSIAAVVGSM.D	N	43.66	1058.58	11	1.8	530.298	2	38.41	2630000	1	F1:22448	YJX_HA.raw	1	1	0	0	608	618			PEAKS DB
1	6	sp|Q9UKV8|AGO2_HUMAN	K.SFTEQLR.K	Y	43.39	879.445	7	0.9	440.73	2	17.5	1070000000	1	F1:9375	YJX_HA.raw	3	1	1	1	469	475			PEAKS DB
1	6	sp|Q9UKV8|AGO2_HUMAN	A.IATPVQGVWDM(+15.99)R.N	Y	43.36	1387.69	12	1.4	694.854	2	36.01	466000	1	F1:20987	YJX_HA.raw	1	1	0	0	427	438	Oxidation (M)	M11:Oxidation (M):1000.00	PEAKS DB
1	6	sp|Q9UKV8|AGO2_HUMAN	R.VGDTVLGMATQ(+.98)C(+57.02)VQ(+.98)MK.N	Y	43.36	1738.79	16	0.8	870.405	2	45.79	0	1	F1:27008	YJX_HA.raw	0	0	0	0	535	550	Deamidation (NQ); Carbamidomethylation	Q11:Deamidation (NQ):1000.00;C12:Carbamidomethylation:1000.00;Q14:Deamidation (NQ):1000.00	PEAKS DB
1	6	sp|Q9UKV8|AGO2_HUMAN	A.VQVHQDTLR.T	N	43.32	1094.58	9	0.6	548.299	2	11.53	35600000	1	F1:5662	YJX_HA.raw	2	2	0	0	846	854			PEAKS DB
1	6	sp|Q9UKV8|AGO2_HUMAN	E.VC(+57.02)NIVAGQR.C	N	43.32	1015.52	9	2	508.77	2	46.42	894000	1	F1:27318	YJX_HA.raw	2	2	0	0	343	351	Carbamidomethylation	C2:Carbamidomethylation:1000.00	PEAKS DB
1	6	sp|Q9UKV8|AGO2_HUMAN	K.HTYLPLEVC(+57.02)NIVAG.Q	N	43.23	1584.8	14	1.7	793.407	2	51.14	5860000	1	F1:30168	YJX_HA.raw	1	1	0	0	336	349	Carbamidomethylation	C9:Carbamidomethylation:1000.00	PEAKS DB
1	6	sp|Q9UKV8|AGO2_HUMAN	V.EITHC(+57.02)GQM(+15.99)K.R	Y	43.19	1118.48	9	1.1	560.25	2	7.28	4040000	1	F1:3111	YJX_HA.raw	1	1	0	0	268	276	Carbamidomethylation; Oxidation (M)	C5:Carbamidomethylation:1000.00;M8:Oxidation (M):1000.00	PEAKS DB
1	6	sp|Q9UKV8|AGO2_HUMAN	Y.TAMPLPIGR.D	Y	43.02	954.532	9	1.1	478.274	2	34.6	9410000	1	F1:20023	YJX_HA.raw	1	1	0	0	102	110			PEAKS DB
1	6	sp|Q9UKV8|AGO2_HUMAN	Y.AQGADSVEPMFR.H	N	43.02	1306.6	12	1.3	654.307	2	27.14	1340000	1	F1:15422	YJX_HA.raw	1	1	0	0	495	506			PEAKS DB
1	6	sp|Q9UKV8|AGO2_HUMAN	P.HLPC(+57.02)LQVGQEQK.H	N	42.92	1435.72	12	0.7	718.87	2	21.97	7350000	1	F1:12210	YJX_HA.raw	1	1	0	0	324	335	Carbamidomethylation	C4:Carbamidomethylation:1000.00	PEAKS DB
1	6	sp|Q9UKV8|AGO2_HUMAN	R.VGDTVLGM(+15.99)ATQ.C	Y	42.86	1106.53	11	1.2	554.272	2	22.62	10900000	1	F1:12662	YJX_HA.raw	1	1	0	0	535	545	Oxidation (M)	M8:Oxidation (M):1000.00	PEAKS DB
1	6	sp|Q9UKV8|AGO2_HUMAN	D.ELQILTYQLC(+57.02)HTYVR.C	N	42.66	1935.99	15	1.4	646.337	3	46.32	454000	1	F1:27373	YJX_HA.raw	1	1	0	0	778	792	Carbamidomethylation	C10:Carbamidomethylation:1000.00	PEAKS DB
1	6	sp|Q9UKV8|AGO2_HUMAN	K.SGN(+.98)IPAGTTVDTK.I	Y	42.57	1260.62	13	2.1	631.318	2	15.36	48200000	1	F1:8092	YJX_HA.raw	2	2	0	0	727	739	Deamidation (NQ)	N3:Deamidation (NQ):1000.00	PEAKS DB
1	6	sp|Q9UKV8|AGO2_HUMAN	R.VGDTVLGMATQ.C	Y	42.56	1090.53	11	3.1	546.275	2	34.16	12300000	1	F1:19740	YJX_HA.raw	1	1	0	0	535	545			PEAKS DB
1	6	sp|Q9UKV8|AGO2_HUMAN	W.AIAC(+57.02)FAPQR.Q	Y	42.53	1032.52	9	2.1	517.267	2	21.11	4730000	1	F1:11754	YJX_HA.raw	1	1	0	0	452	460	Carbamidomethylation	C4:Carbamidomethylation:1000.00	PEAKS DB
1	6	sp|Q9UKV8|AGO2_HUMAN	K.DEM(+15.99)TDVTGR.V	Y	42.49	1038.43	9	0.2	520.222	2	6.05	147000000	1	F1:2384	YJX_HA.raw	4	3	0	1	403	411	Oxidation (M)	M3:Oxidation (M):1000.00	PEAKS DB
1	6	sp|Q9UKV8|AGO2_HUMAN	N.IPAGTTVDTK.I	Y	42.49	1001.54	10	0	501.777	2	12.02	5490000	1	F1:6007	YJX_HA.raw	1	1	0	0	730	739			PEAKS DB
1	6	sp|Q9UKV8|AGO2_HUMAN	E.ITHC(+57.02)GQM(+15.99)K.R	Y	42.46	989.442	8	0.6	495.729	2	7.28	1460000	1	F1:3142	YJX_HA.raw	1	1	0	0	269	276	Carbamidomethylation; Oxidation (M)	C4:Carbamidomethylation:1000.00;M7:Oxidation (M):1000.00	PEAKS DB
1	6	sp|Q9UKV8|AGO2_HUMAN	G.MPIQGQPC(+57.02)FC(+57.02)K.Y	N	42.37	1364.6	11	2.8	683.311	2	24.63	724000	1	F1:13902	YJX_HA.raw	1	1	0	0	483	493	Carbamidomethylation	C8:Carbamidomethylation:1000.00;C10:Carbamidomethylation:1000.00	PEAKS DB
1	6	sp|Q9UKV8|AGO2_HUMAN	R.TTPQ(+.98)TLSN(+.98)LC(+57.02)LK.I	Y	42.31	1376.69	12	1.5	689.351	2	36.4	6720000	1	F1:21159	YJX_HA.raw	1	1	0	0	555	566	Deamidation (NQ); Carbamidomethylation	Q4:Deamidation (NQ):1000.00;N8:Deamidation (NQ):1000.00;C10:Carbamidomethylation:1000.00	PEAKS DB
1	6	sp|Q9UKV8|AGO2_HUMAN	S.VSIPAPAYYAHLVAFR.A	N	42.25	1773.96	16	1.9	592.327	3	51.44	354000	1	F1:30425	YJX_HA.raw	1	1	0	0	797	812			PEAKS DB
1	6	sp|Q9UKV8|AGO2_HUMAN	G.ADSVEPMFR.H	N	42.23	1050.48	9	1.3	526.248	2	25.04	5980000	1	F1:14040	YJX_HA.raw	1	1	0	0	498	506			PEAKS DB
1	6	sp|Q9UKV8|AGO2_HUMAN	R.SVSIPAPAYYAHL.V	N	42.04	1387.71	13	1.2	694.865	2	46.47	3300000	1	F1:27424	YJX_HA.raw	1	1	0	0	796	808			PEAKS DB
1	6	sp|Q9UKV8|AGO2_HUMAN	K.RVGDTVLGM(+15.99)ATQC(+57.02)VQ(+.98)MK.N	Y	42.01	1909.91	17	1.6	955.962	2	32.39	1900000	1	F1:18763	YJX_HA.raw	1	1	0	0	534	550	Oxidation (M); Carbamidomethylation; Deamidation (NQ)	M9:Oxidation (M):51.59;C13:Carbamidomethylation:1000.00;Q15:Deamidation (NQ):25.20	PEAKS DB
1	6	sp|Q9UKV8|AGO2_HUMAN	K.KPSIAAVVGSMDAHPN.R	Y	41.93	1592.8	16	3.4	531.942	3	34.02	4690000	1	F1:19646	YJX_HA.raw	1	1	0	0	608	623			PEAKS DB
1	6	sp|Q9UKV8|AGO2_HUMAN	R.SAPDRQ(+.98)EEISK.L	Y	41.9	1259.6	11	1.2	420.874	3	7.74	76600000	1	F1:3308	YJX_HA.raw	1	1	0	0	371	381	Deamidation (NQ)	Q6:Deamidation (NQ):1000.00	PEAKS DB
1	6	sp|Q9UKV8|AGO2_HUMAN	K.GLKVEITH.C	Y	41.58	895.513	8	1.1	448.764	2	18.24	3040000	1	F1:9897	YJX_HA.raw	1	1	0	0	264	271			PEAKS DB
1	6	sp|Q9UKV8|AGO2_HUMAN	L.YTAM(+15.99)PLPIGR.D	Y	41.57	1133.59	10	1.8	567.803	2	27.93	887000	1	F1:15911	YJX_HA.raw	1	1	0	0	101	110	Oxidation (M)	M4:Oxidation (M):1000.00	PEAKS DB
1	6	sp|Q9UKV8|AGO2_HUMAN	A.IATPVQGVWDMR.N	Y	41.46	1371.7	12	1.8	686.857	2	43.28	770000	1	F1:25460	YJX_HA.raw	1	1	0	0	427	438			PEAKS DB
1	6	sp|Q9UKV8|AGO2_HUMAN	R.Q(+.98)EIIQ(+.98)DLAAM(+15.99)VR.E	Y	41.39	1403.7	12	2	702.857	2	47.41	411000	1	F1:28004	YJX_HA.raw	1	1	0	0	636	647	Deamidation (NQ); Oxidation (M)	Q1:Deamidation (NQ):1000.00;Q5:Deamidation (NQ):1000.00;M10:Oxidation (M):1000.00	PEAKS DB
1	6	sp|Q9UKV8|AGO2_HUMAN	R.EFGIM(+15.99)VK(+114.04)DEM(+15.99)TDVTGR.V	Y	41.37	1972.89	16	2	658.638	3	28.62	830000	1	F1:16384	YJX_HA.raw	1	1	0	0	396	411	Oxidation (M); Ubiquitin-K	M5:Oxidation (M):1000.00;K7:Ubiquitin-K:1000.00;M10:Oxidation (M):1000.00	PEAKS DB
1	6	sp|Q9UKV8|AGO2_HUMAN	K.SFTEQ(+.98)LRK.I	Y	41.28	1008.52	8	1.7	505.27	2	15.12	87900000	1	F1:7912	YJX_HA.raw	1	1	0	0	469	476	Deamidation (NQ)	Q5:Deamidation (NQ):1000.00	PEAKS DB
1	6	sp|Q9UKV8|AGO2_HUMAN	A.PDRQEEISK.L	Y	41.24	1100.55	9	0.8	367.856	3	5.74	131000000	1	F1:2267	YJX_HA.raw	2	2	0	0	373	381			PEAKS DB
1	6	sp|Q9UKV8|AGO2_HUMAN	Q.EIIQDLAAMVR.E	Y	40.87	1257.67	11	1.4	629.846	2	52.4	2620000	1	F1:30891	YJX_HA.raw	1	1	0	0	637	647			PEAKS DB
1	6	sp|Q9UKV8|AGO2_HUMAN	I.EEQQ(+.98)KPLTDSQR.V	Y	40.84	1458.69	12	0.9	730.356	2	13.6	0	1	F1:6999	YJX_HA.raw	0	0	0	0	244	255	Deamidation (NQ)	Q4:Deamidation (NQ):23.10	PEAKS DB
1	6	sp|Q9UKV8|AGO2_HUMAN	E.EQQKPLTDSQR.V	Y	40.68	1328.67	11	-0.3	665.341	2	11.93	4020000	1	F1:5961	YJX_HA.raw	2	2	0	0	245	255			PEAKS DB
1	6	sp|Q9UKV8|AGO2_HUMAN	C.KYAQGADSVEPMFR.H	N	40.66	1597.76	14	1.6	799.886	2	25.48	2040000	1	F1:14439	YJX_HA.raw	2	2	0	0	493	506			PEAKS DB
1	6	sp|Q9UKV8|AGO2_HUMAN	R.N(+.98)KQFHTGIEIK.V	Y	40.61	1314.69	11	2	439.239	3	19.47	1400000	1	F1:10710	YJX_HA.raw	1	1	0	0	439	449	Deamidation (NQ)	N1:Deamidation (NQ):17.01	PEAKS DB
1	6	sp|Q9UKV8|AGO2_HUMAN	A.SEGC(+57.02)SNPLGGGR.E	Y	40.47	1189.52	12	1.3	595.765	2	12.27	1290000	1	F1:6172	YJX_HA.raw	1	1	0	0	185	196	Carbamidomethylation	C4:Carbamidomethylation:1000.00	PEAKS DB
1	6	sp|Q9UKV8|AGO2_HUMAN	Y.HVLWDDNR.F	Y	40.41	1053.5	8	0.1	527.757	2	18.34	2590000	1	F1:9987	YJX_HA.raw	1	1	0	0	766	773			PEAKS DB
1	6	sp|Q9UKV8|AGO2_HUMAN	D.KEHDSAEGSHTSGQSN(+.98)GRDHQALAK.A	Y	40.3	2647.2	25	2	530.448	5	4.3	632000	1	F1:1581	YJX_HA.raw	1	1	0	0	820	844	Deamidation (NQ)	N16:Deamidation (NQ):0.00	PEAKS DB
1	6	sp|Q9UKV8|AGO2_HUMAN	K.K(+114.04)PSIAAVVGSMDAHPNR.Y	Y	40.3	1862.94	17	1.8	621.989	3	32.06	3060000	1	F1:18523	YJX_HA.raw	1	1	0	0	608	624	Ubiquitin-K	K1:Ubiquitin-K:1000.00	PEAKS DB
1	6	sp|Q9UKV8|AGO2_HUMAN	D.KVELEVTLPGEGKDR.I	Y	40.1	1668.9	15	1	557.309	3	31.41	5360000	1	F1:18109	YJX_HA.raw	1	1	0	0	112	126			PEAKS DB
1	6	sp|Q9UKV8|AGO2_HUMAN	K.IDIYHYELD.I	Y	40.09	1179.55	9	2.9	590.781	2	39.91	5180000	1	F1:23363	YJX_HA.raw	1	1	0	0	52	60			PEAKS DB
1	6	sp|Q9UKV8|AGO2_HUMAN	G.C(+57.02)SNPLGGGR.E	Y	40.04	916.418	9	1.2	459.217	2	10.94	3770000	1	F1:5314	YJX_HA.raw	1	1	0	0	188	196	Carbamidomethylation	C1:Carbamidomethylation:1000.00	PEAKS DB
1	6	sp|Q9UKV8|AGO2_HUMAN	R.ELLIQFYK(+114.04)STR.F	N	40	1510.81	11	1.3	504.613	3	40.82	8910000	1	F1:23945	YJX_HA.raw	2	2	0	0	648	658	Ubiquitin-K	K8:Ubiquitin-K:1000.00	PEAKS DB
1	6	sp|Q9UKV8|AGO2_HUMAN	R.RPASHQTFPLQQESG.Q	Y	39.87	1681.82	15	1.5	561.614	3	19.02	7580000	1	F1:10417	YJX_HA.raw	1	1	0	0	287	301			PEAKS DB
1	6	sp|Q9UKV8|AGO2_HUMAN	R.LPSVPFETIQ(+.98)ALDVVMR.H	Y	39.84	1915.01	17	-6.4	958.507	2	56.48	354000	1	F1:33137	YJX_HA.raw	1	1	0	0	151	167	Deamidation (NQ)	Q10:Deamidation (NQ):1000.00	PEAKS DB
1	6	sp|Q9UKV8|AGO2_HUMAN	K.AVQ(+.98)VHQ(+.98)DTLR.T	N	39.63	1167.59	10	0.9	390.204	3	13.72	0	1	F1:7074	YJX_HA.raw	0	0	0	0	845	854	Deamidation (NQ)	Q3:Deamidation (NQ):1000.00;Q6:Deamidation (NQ):1000.00	PEAKS DB
1	6	sp|Q9UKV8|AGO2_HUMAN	Q.GYAFKPPPRPDFGTSGR.T	Y	39.62	1848.93	17	0.3	463.239	4	28.87	7580000	1	F1:16451	YJX_HA.raw	2	2	0	0	20	36			PEAKS DB
1	6	sp|Q9UKV8|AGO2_HUMAN	S.APDRQEEISK.L	Y	39.59	1171.58	10	0.5	586.799	2	5.75	5640000	1	F1:2293	YJX_HA.raw	2	2	0	0	372	381			PEAKS DB
1	6	sp|Q9UKV8|AGO2_HUMAN	R.SVSIPAPAYYAH.L	N	39.59	1274.63	12	5.2	638.325	2	33.77	76500000	1	F1:19398	YJX_HA.raw	1	1	0	0	796	807			PEAKS DB
1	6	sp|Q9UKV8|AGO2_HUMAN	K.TQIFGDR.K	Y	39.53	835.419	7	0.3	418.717	2	16.62	1940000000	1	F1:8870	YJX_HA.raw	4	2	1	1	84	90			PEAKS DB
1	6	sp|Q9UKV8|AGO2_HUMAN	A.VQVHQ(+.98)DTLR.T	N	39.19	1095.57	9	2.1	548.792	2	12.71	902000	1	F1:6456	YJX_HA.raw	1	1	0	0	846	854	Deamidation (NQ)	Q5:Deamidation (NQ):77.25	PEAKS DB
1	6	sp|Q9UKV8|AGO2_HUMAN	K.DYQPGITFIVVQ.K	Y	39.13	1378.71	12	2.3	690.365	2	53.55	272000	1	F1:31568	YJX_HA.raw	1	1	0	0	697	708			PEAKS DB
1	6	sp|Q9UKV8|AGO2_HUMAN	E.HMVQHFK.T	Y	38.98	925.459	7	1.2	463.738	2	24.39	0	1	F1:13728	YJX_HA.raw	0	0	0	0	77	83			PEAKS DB
1	6	sp|Q9UKV8|AGO2_HUMAN	K.VEITHC(+57.02)GQ(+.98)M(+15.99)K.R	Y	38.98	1218.54	10	-0.1	407.186	3	8.43	13700000	1	F1:3779	YJX_HA.raw	3	3	0	0	267	276	Carbamidomethylation; Deamidation (NQ); Oxidation (M)	C6:Carbamidomethylation:1000.00;Q8:Deamidation (NQ):1000.00;M9:Oxidation (M):1000.00	PEAKS DB
1	6	sp|Q9UKV8|AGO2_HUMAN	K.SIEEQQKPLTDS.Q	Y	38.87	1373.67	12	2.5	687.843	2	14.3	757000	1	F1:7456	YJX_HA.raw	1	1	0	0	242	253			PEAKS DB
1	6	sp|Q9UKV8|AGO2_HUMAN	K.AIATPVQGVWDMRNK.Q	Y	38.72	1684.87	15	3.5	562.633	3	38.17	210000	1	F1:22331	YJX_HA.raw	1	1	0	0	426	440			PEAKS DB
1	6	sp|Q9UKV8|AGO2_HUMAN	I.VEHMVQ(+.98)HFK.T	Y	38.67	1154.55	9	0.8	578.285	2	26.97	212000	1	F1:15303	YJX_HA.raw	1	1	0	0	75	83	Deamidation (NQ)	Q6:Deamidation (NQ):1000.00	PEAKS DB
1	6	sp|Q9UKV8|AGO2_HUMAN	R.VLQPPSILYGGRNK.A	Y	38.47	1540.87	14	1.3	514.632	3	35.33	3820000	1	F1:20510	YJX_HA.raw	1	1	0	0	412	425			PEAKS DB
1	6	sp|Q9UKV8|AGO2_HUMAN	R.LPSVPFETIQALD.V	Y	38.45	1428.75	13	1.6	715.383	2	55.63	2110000	1	F1:32668	YJX_HA.raw	1	1	0	0	151	163			PEAKS DB
1	6	sp|Q9UKV8|AGO2_HUMAN	L.GADVTHPPAGDGK.K	N	38.37	1220.58	13	-0.2	611.296	2	8.44	1810000	1	F1:3731	YJX_HA.raw	2	2	0	0	595	607			PEAKS DB
1	6	sp|Q9UKV8|AGO2_HUMAN	E.ITHC(+57.02)GQMK.R	Y	38.2	973.447	8	-2.3	487.73	2	11.34	2280000	1	F1:5601	YJX_HA.raw	1	1	0	0	269	276	Carbamidomethylation	C4:Carbamidomethylation:1000.00	PEAKS DB
1	6	sp|Q9UKV8|AGO2_HUMAN	L.QLVVVILPGK.T	Y	38.06	1064.7	10	2.7	533.357	2	45.33	224000	1	F1:26748	YJX_HA.raw	1	1	0	0	516	525			PEAKS DB
1	6	sp|Q9UKV8|AGO2_HUMAN	A.VVGSM(+15.99)DAHPNR.Y	Y	37.97	1197.56	11	3	400.194	3	0.01	744000	1	F1:423	YJX_HA.raw	2	2	0	0	614	624	Oxidation (M)	M5:Oxidation (M):1000.00	PEAKS DB
1	6	sp|Q9UKV8|AGO2_HUMAN	K.KPSIAAVVGSMD.A	N	37.77	1173.61	12	1.9	587.812	2	35.67	5090000	1	F1:20673	YJX_HA.raw	1	1	0	0	608	619			PEAKS DB
1	6	sp|Q9UKV8|AGO2_HUMAN	G.FHQSVRPSLWK.M	Y	37.69	1383.74	11	0.8	462.255	3	21.31	2030000	1	F1:11891	YJX_HA.raw	1	1	0	0	202	212			PEAKS DB
1	6	sp|Q9UKV8|AGO2_HUMAN	Q.GADSVEPMFR.H	N	37.67	1107.5	10	2.4	554.76	2	26.41	0	1	F1:14954	YJX_HA.raw	0	0	0	0	497	506			PEAKS DB
1	6	sp|Q9UKV8|AGO2_HUMAN	R.SVSIPAPAYYAHLV.A	N	37.53	1486.78	14	0.1	744.398	2	50.68	3520000	1	F1:29955	YJX_HA.raw	1	1	0	0	796	809			PEAKS DB
1	6	sp|Q9UKV8|AGO2_HUMAN	K.AQPVIEFV.C	Y	37.51	901.491	8	1.5	451.753	2	47.21	1620000	1	F1:27847	YJX_HA.raw	1	1	0	0	227	234			PEAKS DB
1	6	sp|Q9UKV8|AGO2_HUMAN	K.ITHPTEFDFYL.C	Y	37.35	1381.65	11	1	691.836	2	51.85	33100000	1	F1:30590	YJX_HA.raw	1	1	0	0	740	750			PEAKS DB
1	6	sp|Q9UKV8|AGO2_HUMAN	R.YHLVDKEHDSAEGSHTSGQ(+.98)SN(+.98)GRDHQALAK.A	Y	37.13	3275.48	30	2.4	819.88	4	10.93	0	1	F1:5307	YJX_HA.raw	0	0	0	0	815	844	Deamidation (NQ)	Q19:Deamidation (NQ):20.76;N21:Deamidation (NQ):23.70	PEAKS DB
1	6	sp|Q9UKV8|AGO2_HUMAN	K.SIEEQ(+.98)QKPLTDSQ(+.98)R.V	Y	36.94	1659.8	14	6	554.276	3	13.82	0	1	F1:7138	YJX_HA.raw	0	0	0	0	242	255	Deamidation (NQ)	Q5:Deamidation (NQ):8.14;Q13:Deamidation (NQ):46.13	PEAKS DB
1	6	sp|Q9UKV8|AGO2_HUMAN	G.DTVLGM(+15.99)ATQC(+57.02)VQMK.N	Y	36.82	1596.73	14	3.4	799.375	2	32.44	2390000	1	F1:18618	YJX_HA.raw	1	1	0	0	537	550	Oxidation (M); Carbamidomethylation	M6:Oxidation (M):46.67;C10:Carbamidomethylation:1000.00	PEAKS DB
1	6	sp|Q9UKV8|AGO2_HUMAN	R.YHLVDK(+114.04)EHDSAEGSHTSGQ(+.98)SNGRDHQALAK.A	Y	36.74	3388.54	30	1.4	678.716	5	9.86	1820000	1	F1:4697	YJX_HA.raw	1	1	0	0	815	844	Ubiquitin-K; Deamidation (NQ)	K6:Ubiquitin-K:24.79;Q19:Deamidation (NQ):0.00	PEAKS DB
1	6	sp|Q9UKV8|AGO2_HUMAN	R.EIVEHM(+15.99)VQHFKTQIFGDR.K	Y	36.54	2229.1	18	1.8	558.283	4	34.16	4900000	1	F1:19771	YJX_HA.raw	2	2	0	0	73	90	Oxidation (M)	M6:Oxidation (M):1000.00	PEAKS DB
1	6	sp|Q9UKV8|AGO2_HUMAN	L.KVEITHC(+57.02)GQMK.R	Y	36.39	1329.65	11	2.3	444.226	3	18.19	378000	1	F1:9883	YJX_HA.raw	1	1	0	0	266	276	Carbamidomethylation	C7:Carbamidomethylation:1000.00	PEAKS DB
1	6	sp|Q9UKV8|AGO2_HUMAN	P.FETIQALDVVM(+15.99)R.H	Y	36.23	1436.73	12	2.8	719.376	2	44.29	55300	1	F1:26107	YJX_HA.raw	1	1	0	0	156	167	Oxidation (M)	M11:Oxidation (M):1000.00	PEAKS DB
1	6	sp|Q9UKV8|AGO2_HUMAN	E.GQFQQVLHHELLAIR.E	Y	36.22	1787.98	15	3.5	597.003	3	42.3	1260000	1	F1:24889	YJX_HA.raw	1	1	0	0	674	688			PEAKS DB
1	6	sp|Q9UKV8|AGO2_HUMAN	Y.QLC(+57.02)HTYVR.C	N	36.14	1075.52	8	1.5	359.516	3	10.46	2710000	1	F1:5023	YJX_HA.raw	1	1	0	0	785	792	Carbamidomethylation	C3:Carbamidomethylation:1000.00	PEAKS DB
1	6	sp|Q9UKV8|AGO2_HUMAN	R.EVWFGFHQ.S	N	35.97	1048.48	8	1.1	525.246	2	43.19	10200000	1	F1:25394	YJX_HA.raw	1	1	0	0	197	204			PEAKS DB
1	6	sp|Q9UKV8|AGO2_HUMAN	G.ADVTHPPAGDGK.K	N	35.97	1163.56	12	0.3	582.786	2	7.69	4410000	1	F1:3441	YJX_HA.raw	2	2	0	0	596	607			PEAKS DB
1	6	sp|Q9UKV8|AGO2_HUMAN	A.AVVGSM(+15.99)DAHPNR.Y	Y	35.85	1268.59	12	2.2	423.873	3	7.93	1600000	1	F1:3406	YJX_HA.raw	1	1	0	0	613	624	Oxidation (M)	M6:Oxidation (M):1000.00	PEAKS DB
1	6	sp|Q9UKV8|AGO2_HUMAN	G.ADSVEPM(+15.99)FR.H	N	35.82	1066.47	9	1	534.245	2	18.34	6090000	1	F1:10002	YJX_HA.raw	2	2	0	0	498	506	Oxidation (M)	M7:Oxidation (M):1000.00	PEAKS DB
1	6	sp|Q9UKV8|AGO2_HUMAN	R.FSSDELQILTY.Q	Y	35.82	1314.63	11	0.3	658.325	2	51.8	2620000	1	F1:30588	YJX_HA.raw	1	1	0	0	774	784			PEAKS DB
1	6	sp|Q9UKV8|AGO2_HUMAN	R.YPHLPC(+57.02)LQVGQE.Q	N	35.78	1439.69	12	1.6	720.852	2	40.43	1930000	1	F1:23771	YJX_HA.raw	1	1	0	0	322	333	Carbamidomethylation	C6:Carbamidomethylation:1000.00	PEAKS DB
1	6	sp|Q9UKV8|AGO2_HUMAN	K.ITHPTEFDFYLC(+57.02).S	Y	35.71	1541.69	12	2.4	771.852	2	48.34	2400000	1	F1:28586	YJX_HA.raw	1	1	0	0	740	751	Carbamidomethylation	C12:Carbamidomethylation:1000.00	PEAKS DB
1	6	sp|Q9UKV8|AGO2_HUMAN	R.YPHLPC(+57.02)LQVG.Q	N	35.69	1182.59	10	2.6	592.302	2	42.15	4960000	1	F1:24732	YJX_HA.raw	1	1	0	0	322	331	Carbamidomethylation	C6:Carbamidomethylation:1000.00	PEAKS DB
1	6	sp|Q9UKV8|AGO2_HUMAN	L.FC(+57.02)TDKNER.V	Y	35.68	1068.47	8	0.2	535.24	2	10.56	26600000	1	F1:5057	YJX_HA.raw	1	1	0	0	716	723	Carbamidomethylation	C2:Carbamidomethylation:1000.00	PEAKS DB
1	6	sp|Q9UKV8|AGO2_HUMAN	R.LPSVPFETIQAL.D	Y	35.64	1313.72	12	3	657.871	2	56.87	1300000	1	F1:33326	YJX_HA.raw	1	1	0	0	151	162			PEAKS DB
1	6	sp|Q9UKV8|AGO2_HUMAN	K.AVQVHQDTL.R	N	35.57	1009.52	9	0.8	505.767	2	15.92	7360000	1	F1:8477	YJX_HA.raw	1	1	0	0	845	853			PEAKS DB
1	6	sp|Q9UKV8|AGO2_HUMAN	L.YTAMPLPIGR.D	Y	35.52	1117.6	10	2.9	559.807	2	39.46	676000	1	F1:23125	YJX_HA.raw	1	1	0	0	101	110			PEAKS DB
1	6	sp|Q9UKV8|AGO2_HUMAN	R.VLQPPSILYGGRN(+.98)K.A	Y	35.37	1541.86	14	1.7	514.96	3	36.75	20100000	1	F1:21205	YJX_HA.raw	2	2	0	0	412	425	Deamidation (NQ)	N13:Deamidation (NQ):59.20	PEAKS DB
1	6	sp|Q9UKV8|AGO2_HUMAN	R.DGVSEGQFQQVLHHELL.A	Y	35.34	1934.95	17	0.7	645.991	3	48.94	2160000	1	F1:28940	YJX_HA.raw	1	1	0	0	669	685			PEAKS DB
1	6	sp|Q9UKV8|AGO2_HUMAN	E.IVEHM(+15.99)VQHFK.T	Y	35.26	1282.65	10	0.6	642.332	2	13.65	487000	1	F1:7022	YJX_HA.raw	1	1	0	0	74	83	Oxidation (M)	M5:Oxidation (M):1000.00	PEAKS DB
1	6	sp|Q9UKV8|AGO2_HUMAN	W.FGFHQSVRPSLWK.M	Y	35.26	1587.83	13	1.1	397.966	4	33.77	2590000	1	F1:19529	YJX_HA.raw	2	2	0	0	200	212			PEAKS DB
1	6	sp|Q9UKV8|AGO2_HUMAN	K.NLYTAMPLPIG.R	Y	35.11	1188.62	11	3	595.32	2	55.32	0	1	F1:32497	YJX_HA.raw	0	0	0	0	99	109			PEAKS DB
1	6	sp|Q9UKV8|AGO2_HUMAN	E.C(+57.02)TVAQYFK.D	N	34.98	1015.48	8	2.1	508.748	2	25.73	508000	1	F1:14585	YJX_HA.raw	1	1	0	0	306	313	Carbamidomethylation	C1:Carbamidomethylation:1000.00	PEAKS DB
1	6	sp|Q9UKV8|AGO2_HUMAN	R.VLQPPSILYGG.R	Y	34.85	1142.63	11	3.1	572.326	2	47.56	4310000	1	F1:27992	YJX_HA.raw	1	1	0	0	412	422			PEAKS DB
1	6	sp|Q9UKV8|AGO2_HUMAN	R.SVSIPAPAYYAHLVAF.R	N	34.83	1704.89	16	0.5	853.451	2	56.48	1620000	1	F1:33113	YJX_HA.raw	1	1	0	0	796	811			PEAKS DB
1	6	sp|Q9UKV8|AGO2_HUMAN	K.IDIYHYELDIKPE.K	Y	34.69	1646.82	13	0.3	549.947	3	44.54	10500000	1	F1:26219	YJX_HA.raw	1	1	0	0	52	64			PEAKS DB
1	6	sp|Q9UKV8|AGO2_HUMAN	R.RPASHQTFPLQQES.G	Y	34.61	1624.8	14	1.2	542.606	3	19.17	2330000	1	F1:10521	YJX_HA.raw	1	1	0	0	287	300			PEAKS DB
1	6	sp|Q9UKV8|AGO2_HUMAN	L.NIDVSATAFYK.A	N	34.58	1227.61	11	1.5	614.815	2	34.94	1160000	1	F1:20271	YJX_HA.raw	1	1	0	0	216	226			PEAKS DB
1	6	sp|Q9UKV8|AGO2_HUMAN	R.ELLIQ(+.98)FYK.S	N	34.55	1053.58	8	0.3	527.795	2	47.01	81700000	1	F1:27693	YJX_HA.raw	1	1	0	0	648	655	Deamidation (NQ)	Q5:Deamidation (NQ):1000.00	PEAKS DB
1	6	sp|Q9UKV8|AGO2_HUMAN	Y.TAM(+15.99)PLPIGR.D	Y	34.51	970.527	9	0	486.271	2	21.5	9190000	1	F1:12006	YJX_HA.raw	1	1	0	0	102	110	Oxidation (M)	M3:Oxidation (M):1000.00	PEAKS DB
1	6	sp|Q9UKV8|AGO2_HUMAN	N.FFEM(+15.99)DIPK.I	Y	34.5	1041.48	8	1	521.75	2	29.59	8200000	1	F1:16898	YJX_HA.raw	1	1	0	0	44	51	Oxidation (M)	M4:Oxidation (M):1000.00	PEAKS DB
1	6	sp|Q9UKV8|AGO2_HUMAN	K.LTDN(+.98)Q(+.98)TSTMIR.A	Y	34.31	1280.59	11	2	641.304	2	19.02	701000	1	F1:10463	YJX_HA.raw	2	1	1	0	356	366	Deamidation (NQ)	N4:Deamidation (NQ):1000.00;Q5:Deamidation (NQ):1000.00	PEAKS DB
1	6	sp|Q9UKV8|AGO2_HUMAN	R.RPASHQTFPLQQ.E	Y	34.24	1408.72	12	2.4	470.582	3	18.93	3850000	1	F1:10342	YJX_HA.raw	1	1	0	0	287	298			PEAKS DB
1	6	sp|Q9UKV8|AGO2_HUMAN	R.DAGM(+15.99)PIQGQPC(+57.02)F.C	N	34.21	1335.56	12	1.6	668.788	2	29.84	4000000	1	F1:17087	YJX_HA.raw	1	1	0	0	480	491	Oxidation (M); Carbamidomethylation	M4:Oxidation (M):1000.00;C11:Carbamidomethylation:1000.00	PEAKS DB
1	6	sp|Q9UKV8|AGO2_HUMAN	K.RVGDTVLGM(+15.99)ATQ.C	Y	34.17	1262.63	12	0.9	632.322	2	20.2	4430000	1	F1:11196	YJX_HA.raw	1	1	0	0	534	545	Oxidation (M)	M9:Oxidation (M):1000.00	PEAKS DB
1	6	sp|Q9UKV8|AGO2_HUMAN	R.YHLVDKEHDSAEG.S	N	34.07	1498.67	13	1	500.564	3	10.36	16700000	1	F1:4962	YJX_HA.raw	1	1	0	0	815	827			PEAKS DB
1	6	sp|Q9UKV8|AGO2_HUMAN	A.QGADSVEPMFR.H	N	33.97	1235.56	11	2	618.789	2	27	803000	1	F1:15286	YJX_HA.raw	1	1	0	0	496	506			PEAKS DB
1	6	sp|Q9UKV8|AGO2_HUMAN	F.GIMVKDEMTDVTGR.V	Y	33.96	1550.74	14	0.8	776.38	2	27.61	302000	1	F1:15699	YJX_HA.raw	1	1	0	0	398	411			PEAKS DB
1	6	sp|Q9UKV8|AGO2_HUMAN	M.ATQC(+57.02)VQMK.N	Y	33.92	964.447	8	0.6	483.231	2	7.98	886000	1	F1:3527	YJX_HA.raw	1	1	0	0	543	550	Carbamidomethylation	C4:Carbamidomethylation:1000.00	PEAKS DB
1	6	sp|Q9UKV8|AGO2_HUMAN	R.EFGIM(+15.99)VK.D	Y	33.91	838.426	7	1.2	420.221	2	26.61	442000000	1	F1:14894	YJX_HA.raw	2	1	0	1	396	402	Oxidation (M)	M5:Oxidation (M):1000.00	PEAKS DB
1	6	sp|Q9UKV8|AGO2_HUMAN	K.LQ(+.98)AN(+.98)FFEM(+15.99)DIPK.I	Y	33.84	1469.67	12	1.3	735.846	2	46.57	664000	1	F1:27606	YJX_HA.raw	1	1	0	0	40	51	Deamidation (NQ); Oxidation (M)	Q2:Deamidation (NQ):1000.00;N4:Deamidation (NQ):1000.00;M8:Oxidation (M):1000.00	PEAKS DB
1	6	sp|Q9UKV8|AGO2_HUMAN	R.RPASHQTFPLQ(+.98)QESGQTVE.C	Y	33.83	2140.02	19	1.7	714.348	3	25.3	0	1	F1:14271	YJX_HA.raw	0	0	0	0	287	305	Deamidation (NQ)	Q11:Deamidation (NQ):9.34	PEAKS DB
1	6	sp|Q9UKV8|AGO2_HUMAN	P.GITFIVVQK.R	Y	33.58	1003.61	9	2	502.812	2	39.97	0	1	F1:23428	YJX_HA.raw	0	0	0	0	701	709			PEAKS DB
1	6	sp|Q9UKV8|AGO2_HUMAN	K.SIEEQQKPLTD.S	Y	33.4	1286.63	11	-0.7	644.324	2	14	11700000	1	F1:7262	YJX_HA.raw	1	1	0	0	242	252			PEAKS DB
1	6	sp|Q9UKV8|AGO2_HUMAN	Q.VHQDTLR.T	N	33.1	867.456	7	-0.2	434.735	2	11.53	13900000	1	F1:5661	YJX_HA.raw	1	1	0	0	848	854			PEAKS DB
1	6	sp|Q9UKV8|AGO2_HUMAN	K.IDIYHYELDIKPEK(+114.04)C(+57.02)PR.R	Y	33.08	2302.14	17	4.3	576.545	4	36.5	972000	1	F1:21294	YJX_HA.raw	1	1	0	0	52	68	Ubiquitin-K; Carbamidomethylation	K14:Ubiquitin-K:12.33;C15:Carbamidomethylation:1000.00	PEAKS DB
1	6	sp|Q9UKV8|AGO2_HUMAN	A.NFFEMDIPK.I	Y	32.99	1139.53	9	0.5	570.774	2	46.52	2750000	1	F1:27446	YJX_HA.raw	1	1	0	0	43	51			PEAKS DB
1	6	sp|Q9UKV8|AGO2_HUMAN	Q.FQQVLHHELLAIR.E	Y	32.93	1602.9	13	1.9	535.308	3	34.3	617000	1	F1:19899	YJX_HA.raw	1	1	0	0	676	688			PEAKS DB
1	6	sp|Q9UKV8|AGO2_HUMAN	N.FFEMDIPK.I	Y	32.92	1025.49	8	0.5	513.752	2	42.2	18000000	1	F1:24759	YJX_HA.raw	1	1	0	0	44	51			PEAKS DB
1	6	sp|Q9UKV8|AGO2_HUMAN	K.ITHPTEFD.F	Y	32.85	958.44	8	0.6	480.227	2	16.52	2280000	1	F1:8820	YJX_HA.raw	1	1	0	0	740	747			PEAKS DB
1	6	sp|Q9UKV8|AGO2_HUMAN	F.SSDELQILTYQLC(+57.02)HTYVR.C	Y	32.69	2225.08	18	2.1	742.702	3	53.03	0	1	F1:31264	YJX_HA.raw	0	0	0	0	775	792	Carbamidomethylation	C13:Carbamidomethylation:1000.00	PEAKS DB
1	6	sp|Q9UKV8|AGO2_HUMAN	K.LTDN(+.98)Q(+.98)TSTM(+15.99)IR.A	Y	32.55	1296.59	11	-1.2	649.3	2	13.34	861000	1	F1:6887	YJX_HA.raw	1	1	0	0	356	366	Deamidation (NQ); Oxidation (M)	N4:Deamidation (NQ):1000.00;Q5:Deamidation (NQ):1000.00;M9:Oxidation (M):1000.00	PEAKS DB
1	6	sp|Q9UKV8|AGO2_HUMAN	Q.TVEC(+57.02)TVAQYFK.D	N	32.5	1344.64	11	1.2	673.327	2	37.53	809000	1	F1:21915	YJX_HA.raw	1	1	0	0	303	313	Carbamidomethylation	C4:Carbamidomethylation:1000.00	PEAKS DB
1	6	sp|Q9UKV8|AGO2_HUMAN	K.SFTEQ(+.98)LR.K	Y	32.31	880.429	7	0.8	441.222	2	19.61	44500000	1	F1:10769	YJX_HA.raw	1	1	0	0	469	475	Deamidation (NQ)	Q5:Deamidation (NQ):1000.00	PEAKS DB
1	6	sp|Q9UKV8|AGO2_HUMAN	K.EIKGLKVEITHC(+57.02)GQMK.R	Y	32.22	1869.98	16	1.1	468.503	4	22.67	583000	1	F1:12729	YJX_HA.raw	1	1	0	0	261	276	Carbamidomethylation	C12:Carbamidomethylation:1000.00	PEAKS DB
1	6	sp|Q9UKV8|AGO2_HUMAN	K.IDIYHYEL.D	Y	32.14	1064.52	8	1.7	533.267	2	43.13	3480000	1	F1:25387	YJX_HA.raw	1	1	0	0	52	59			PEAKS DB
1	6	sp|Q9UKV8|AGO2_HUMAN	K.TQ(+.98)IFGDR.K	Y	32	836.403	7	0.8	419.209	2	18.04	53000000	1	F1:9826	YJX_HA.raw	1	1	0	0	84	90	Deamidation (NQ)	Q2:Deamidation (NQ):1000.00	PEAKS DB
1	6	sp|Q9UKV8|AGO2_HUMAN	K.AIATPVQGVWD.M	Y	31.69	1155.59	11	1.6	578.804	2	42.69	991000	1	F1:25108	YJX_HA.raw	1	1	0	0	426	436			PEAKS DB
1	6	sp|Q9UKV8|AGO2_HUMAN	L.TDNQTSTM(+15.99)IR.A	Y	31.67	1181.54	10	0.9	591.775	2	6.29	295000	1	F1:2633	YJX_HA.raw	1	1	0	0	357	366	Oxidation (M)	M8:Oxidation (M):1000.00	PEAKS DB
1	6	sp|Q9UKV8|AGO2_HUMAN	G.NIPAGTTVDTK.I	Y	31.4	1115.58	11	1.4	558.799	2	13.86	10600000	1	F1:7163	YJX_HA.raw	1	1	0	0	729	739			PEAKS DB
1	6	sp|Q9UKV8|AGO2_HUMAN	R.NKQ(+.98)FHTGIEIK.V	Y	31.39	1314.69	11	2	658.355	2	18.2	189000	1	F1:9905	YJX_HA.raw	1	1	0	0	439	449	Deamidation (NQ)	Q3:Deamidation (NQ):5.99	PEAKS DB
1	6	sp|Q9UKV8|AGO2_HUMAN	A.PDRQ(+.98)EEISK.L	Y	31.37	1101.53	9	0.2	368.184	3	7.73	5020000	1	F1:3341	YJX_HA.raw	2	2	0	0	373	381	Deamidation (NQ)	Q4:Deamidation (NQ):1000.00	PEAKS DB
1	6	sp|Q9UKV8|AGO2_HUMAN	K.TPVYAEVK(+114.04)R.V	N	31.12	1175.63	9	0.3	588.822	2	13.62	773000	1	F1:7005	YJX_HA.raw	1	1	0	0	526	534	Ubiquitin-K	K8:Ubiquitin-K:1000.00	PEAKS DB
1	6	sp|Q9UKV8|AGO2_HUMAN	D.NQTSTMIR.A	Y	31.08	949.465	8	0.7	475.74	2	10.79	1820000	1	F1:5236	YJX_HA.raw	1	1	0	0	359	366			PEAKS DB
1	6	sp|Q9UKV8|AGO2_HUMAN	R.K(+114.04)PVFDGRK.N	Y	31.03	1059.58	8	0.2	354.202	3	6.05	1940000	1	F1:2462	YJX_HA.raw	1	1	0	0	91	98	Ubiquitin-K	K1:Ubiquitin-K:61.82	PEAKS DB
1	6	sp|Q9UKV8|AGO2_HUMAN	C.VSLQALHDALSGR.L	Y	30.8	1365.74	13	0.4	456.253	3	39.26	1260000	1	F1:23029	YJX_HA.raw	1	1	0	0	138	150			PEAKS DB
1	6	sp|Q9UKV8|AGO2_HUMAN	G.Q(+.98)FQ(+.98)Q(+.98)VLHHELLAIR.E	Y	30.73	1733.91	14	-8	578.973	3	50.55	0	1	F1:29849	YJX_HA.raw	0	0	0	0	675	688	Deamidation (NQ)	Q1:Deamidation (NQ):1000.00;Q3:Deamidation (NQ):1000.00;Q4:Deamidation (NQ):1000.00	PEAKS DB
1	6	sp|Q9UKV8|AGO2_HUMAN	K.TQ(+.98)IFGDRKPVFDGR.K	Y	30.69	1635.84	14	-5.4	546.283	3	26.45	250000	1	F1:15012	YJX_HA.raw	1	1	0	0	84	97	Deamidation (NQ)	Q2:Deamidation (NQ):1000.00	PEAKS DB
1	6	sp|Q9UKV8|AGO2_HUMAN	F.QQVLHHELLAIR.E	Y	30.51	1455.83	12	0.7	486.285	3	26.94	495000	1	F1:15315	YJX_HA.raw	1	1	0	0	677	688			PEAKS DB
1	6	sp|Q9UKV8|AGO2_HUMAN	C.LQVGQEQK.H	N	30.51	928.498	8	1.8	465.257	2	8.58	2130000	1	F1:3867	YJX_HA.raw	1	1	0	0	328	335			PEAKS DB
1	6	sp|Q9UKV8|AGO2_HUMAN	R.YHLVDKEH.D	N	30.3	1039.51	8	0.9	520.762	2	8.68	333000	1	F1:3899	YJX_HA.raw	1	1	0	0	815	822			PEAKS DB
1	6	sp|Q9UKV8|AGO2_HUMAN	Y.AHLVAFR.A	N	30.26	812.466	7	1.4	407.241	2	17.99	23400000	1	F1:9732	YJX_HA.raw	1	1	0	0	806	812			PEAKS DB
1	6	sp|Q9UKV8|AGO2_HUMAN	I.EEQ(+.98)Q(+.98)KPLTDSQR.V	Y	30.08	1459.68	12	7.4	730.852	2	11.59	0	1	F1:5730	YJX_HA.raw	0	0	0	0	244	255	Deamidation (NQ)	Q3:Deamidation (NQ):43.76;Q4:Deamidation (NQ):46.13	PEAKS DB
1	6	sp|Q9UKV8|AGO2_HUMAN	Y.AQGADSVEPM(+15.99)FR.H	N	30.03	1322.59	12	4.1	662.306	2	19.9	721000	1	F1:10954	YJX_HA.raw	1	1	0	0	495	506	Oxidation (M)	M10:Oxidation (M):1000.00	PEAKS DB
1	6	sp|Q9UKV8|AGO2_HUMAN	Q.C(+57.02)TEVHLK.S	Y	29.98	885.438	7	-0.4	443.726	2	8.78	2640000	1	F1:3993	YJX_HA.raw	2	2	0	0	462	468	Carbamidomethylation	C1:Carbamidomethylation:1000.00	PEAKS DB
1	6	sp|Q9UKV8|AGO2_HUMAN	R.VLQPPSILYG.G	Y	29.88	1085.61	10	2.3	543.815	2	48.03	26400000	1	F1:28247	YJX_HA.raw	1	1	0	0	412	421			PEAKS DB
1	6	sp|Q9UKV8|AGO2_HUMAN	R.SVSIPAPAYY.A	N	29.78	1066.53	10	2	534.275	2	40.39	2790000	1	F1:23678	YJX_HA.raw	1	1	0	0	796	805			PEAKS DB
1	6	sp|Q9UKV8|AGO2_HUMAN	R.ATARSAPDRQEEISK.L	Y	29.66	1657.84	15	1	553.621	3	7.34	532000	1	F1:3184	YJX_HA.raw	1	1	0	0	367	381			PEAKS DB
1	6	sp|Q9UKV8|AGO2_HUMAN	T.AMPLPIGR.D	Y	29.54	853.484	8	1.3	427.75	2	32.35	1420000	1	F1:18627	YJX_HA.raw	1	1	0	0	103	110			PEAKS DB
1	6	sp|Q9UKV8|AGO2_HUMAN	T.PVYAEVKR.V	N	29.43	960.539	8	1.2	481.277	2	12.99	4220000	1	F1:6625	YJX_HA.raw	1	1	0	0	527	534			PEAKS DB
1	6	sp|Q9UKV8|AGO2_HUMAN	T.PVYAEVK.R	N	29.42	804.438	7	1	403.227	2	15.84	4220000	1	F1:8432	YJX_HA.raw	1	1	0	0	527	533			PEAKS DB
1	6	sp|Q9UKV8|AGO2_HUMAN	Q.KPLTDSQR.V	N	29.26	943.509	8	2.4	472.763	2	11.96	0	1	F1:5965	YJX_HA.raw	0	0	0	0	248	255			PEAKS DB
1	6	sp|Q9UKV8|AGO2_HUMAN	F.KTQIFGDR.K	Y	29.18	963.514	8	2.1	482.765	2	12.91	4220000	1	F1:6573	YJX_HA.raw	1	1	0	0	83	90			PEAKS DB
1	6	sp|Q9UKV8|AGO2_HUMAN	A.VVGSMDAHPNR.Y	Y	29.1	1181.56	11	2.4	394.862	3	9.55	143000	1	F1:4440	YJX_HA.raw	1	1	0	0	614	624			PEAKS DB
1	6	sp|Q9UKV8|AGO2_HUMAN	K.VEITHC(+57.02)GQ(+.98)M(+15.99)KR.K	Y	28.94	1374.64	11	2.1	459.221	3	6.54	4840000	1	F1:2812	YJX_HA.raw	2	2	0	0	267	277	Carbamidomethylation; Deamidation (NQ); Oxidation (M)	C6:Carbamidomethylation:1000.00;Q8:Deamidation (NQ):1000.00;M9:Oxidation (M):1000.00	PEAKS DB
1	6	sp|Q9UKV8|AGO2_HUMAN	L.PSVPFETIQALDVVM(+15.99)R.H	Y	28.92	1816.94	16	2.1	909.479	2	53.79	308000	1	F1:31695	YJX_HA.raw	1	1	0	0	152	167	Oxidation (M)	M15:Oxidation (M):1000.00	PEAKS DB
1	6	sp|Q9UKV8|AGO2_HUMAN	I.EEQ(+.98)QKPLTDSQR.V	Y	28.91	1458.69	12	2.3	730.356	2	12.95	1100000	1	F1:6604	YJX_HA.raw	1	1	0	0	244	255	Deamidation (NQ)	Q3:Deamidation (NQ):27.96	PEAKS DB
1	6	sp|Q9UKV8|AGO2_HUMAN	R.PDFGTSGR.T	Y	28.74	835.382	8	1.9	418.699	2	9.86	3050000	1	F1:4652	YJX_HA.raw	1	1	0	0	29	36			PEAKS DB
1	6	sp|Q9UKV8|AGO2_HUMAN	F.FEMDIPK.I	Y	28.66	878.421	7	1.4	440.218	2	32.35	436000	1	F1:18656	YJX_HA.raw	1	1	0	0	45	51			PEAKS DB
1	6	sp|Q9UKV8|AGO2_HUMAN	G.MATQC(+57.02)VQM(+15.99)K.N	Y	28.55	1111.48	9	2	556.75	2	7.49	140000	1	F1:3285	YJX_HA.raw	1	1	0	0	542	550	Carbamidomethylation; Oxidation (M)	C5:Carbamidomethylation:1000.00;M8:Oxidation (M):41.87	PEAKS DB
1	6	sp|Q9UKV8|AGO2_HUMAN	F.C(+57.02)TDKNER.V	Y	28.47	921.397	7	0.6	461.706	2	10.56	8920000	1	F1:5062	YJX_HA.raw	1	1	0	0	717	723	Carbamidomethylation	C1:Carbamidomethylation:1000.00	PEAKS DB
1	6	sp|Q9UKV8|AGO2_HUMAN	K.HTYLPLEVC(+57.02).N	N	28.28	1130.54	9	4	566.281	2	40.15	0	1	F1:23541	YJX_HA.raw	0	0	0	0	336	344	Carbamidomethylation	C9:Carbamidomethylation:1000.00	PEAKS DB
1	6	sp|Q9UKV8|AGO2_HUMAN	P.DRQEEISK.L	Y	28.09	1003.49	8	0.2	502.754	2	5.75	2810000	1	F1:2328	YJX_HA.raw	1	1	0	0	374	381			PEAKS DB
1	6	sp|Q9UKV8|AGO2_HUMAN	G.LK(+114.04)VEITHC(+57.02)GQM(+15.99)K.R	Y	28.01	1572.78	12	1.3	525.266	3	14.64	5560000	1	F1:7639	YJX_HA.raw	1	1	0	0	265	276	Ubiquitin-K; Carbamidomethylation; Oxidation (M)	K2:Ubiquitin-K:71.38;C8:Carbamidomethylation:1000.00;M11:Oxidation (M):1000.00	PEAKS DB
1	6	sp|Q9UKV8|AGO2_HUMAN	V.EHM(+15.99)VQHFK.T	Y	27.98	1070.5	8	-1.2	536.255	2	13.29	1430000	1	F1:6819	YJX_HA.raw	2	2	0	0	76	83	Oxidation (M)	M3:Oxidation (M):1000.00	PEAKS DB
1	6	sp|Q9UKV8|AGO2_HUMAN	R.YHLVDKEHDSAEGSHTSGQSNGRDHQ(+.98)ALAKAVQVHQDTLR.T	Y	27.89	4422.11	40	3	738.028	6	18.24	0	1	F1:9913	YJX_HA.raw	0	0	0	0	815	854	Deamidation (NQ)	Q26:Deamidation (NQ):0.00	PEAKS DB
1	6	sp|Q9UKV8|AGO2_HUMAN	L.PQGRPPVFQQPVIFLGADVTHPPAGDGK.K	Y	27.82	2924.53	28	3	732.142	4	49.04	2600000	1	F1:29034	YJX_HA.raw	1	1	0	0	580	607			PEAKS DB
1	6	sp|Q9UKV8|AGO2_HUMAN	L.PC(+57.02)LQVGQEQK.H	N	27.68	1185.58	10	0.4	593.798	2	14.17	0	1	F1:7364	YJX_HA.raw	0	0	0	0	326	335	Carbamidomethylation	C2:Carbamidomethylation:1000.00	PEAKS DB
1	6	sp|Q9UKV8|AGO2_HUMAN	R.RPASHQTFPLQQESGQ(+.98)TVEC(+57.02)TVAQYFKDR.H	Y	27.6	3408.62	29	2	1137.21	3	47.13	0	1	F1:27817	YJX_HA.raw	0	0	0	0	287	315	Deamidation (NQ); Carbamidomethylation	Q16:Deamidation (NQ):7.38;C20:Carbamidomethylation:1000.00	PEAKS DB
1	6	sp|Q9UKV8|AGO2_HUMAN	R.RPASHQTFPLQQESGQ(+.98)TVEC(+57.02)TVAQ(+.98)YFK.D	Y	27.37	3138.47	27	3.5	1047.17	3	49.39	1250000	1	F1:29226	YJX_HA.raw	1	1	0	0	287	313	Deamidation (NQ); Carbamidomethylation	Q16:Deamidation (NQ):8.26;C20:Carbamidomethylation:1000.00;Q24:Deamidation (NQ):19.27	PEAKS DB
1	6	sp|Q9UKV8|AGO2_HUMAN	I.KLQANFFEMDIPK.I	Y	27.18	1579.81	13	1.9	527.611	3	46.32	1360000	1	F1:27367	YJX_HA.raw	1	1	0	0	39	51			PEAKS DB
1	6	sp|Q9UKV8|AGO2_HUMAN	K.HTYLPLEV.C	N	27.04	970.512	8	1.2	486.264	2	42.84	14000000	1	F1:25175	YJX_HA.raw	1	1	0	0	336	343			PEAKS DB
1	6	sp|Q9UKV8|AGO2_HUMAN	K.VEITHC(+57.02)GQM(+15.99)K(+114.04)R.K	Y	26.85	1487.7	11	1.6	496.907	3	6.09	506000	1	F1:2507	YJX_HA.raw	1	1	0	0	267	277	Carbamidomethylation; Oxidation (M); Ubiquitin-K	C6:Carbamidomethylation:1000.00;M9:Oxidation (M):1000.00;K10:Ubiquitin-K:1000.00	PEAKS DB
1	6	sp|Q9UKV8|AGO2_HUMAN	P.KIDIYHYELDIKPEK.C	Y	26.85	1903.01	15	1.1	476.76	4	35.52	855000	1	F1:20644	YJX_HA.raw	1	1	0	0	51	65			PEAKS DB
1	6	sp|Q9UKV8|AGO2_HUMAN	K.SIEEQQKPL.T	Y	26.83	1070.56	9	1.1	536.288	2	15.22	2130000	1	F1:8018	YJX_HA.raw	1	1	0	0	242	250			PEAKS DB
1	6	sp|Q9UKV8|AGO2_HUMAN	R.VLQPPSILY.G	Y	26.75	1028.59	9	1.9	515.303	2	49.09	12300000	1	F1:28908	YJX_HA.raw	1	1	0	0	412	420			PEAKS DB
1	6	sp|Q9UKV8|AGO2_HUMAN	R.YHLVDKEHDSA.E	N	26.65	1312.61	11	1.1	438.543	3	10.01	646000	1	F1:4758	YJX_HA.raw	1	1	0	0	815	825			PEAKS DB
1	6	sp|Q9UKV8|AGO2_HUMAN	Q.SVRPSLWK.M	Y	26.57	971.555	8	0.9	486.785	2	20.47	3980000	1	F1:11308	YJX_HA.raw	1	1	0	0	205	212			PEAKS DB
1	6	sp|Q9UKV8|AGO2_HUMAN	Q.GADSVEPM(+15.99)FR.H	N	26.25	1123.5	10	0.3	562.756	2	19.07	1350000	1	F1:10490	YJX_HA.raw	1	1	0	0	497	506	Oxidation (M)	M8:Oxidation (M):1000.00	PEAKS DB
1	6	sp|Q9UKV8|AGO2_HUMAN	K.PVFDGRK.N	Y	26.16	817.445	7	1.5	409.73	2	1.38	4570000	1	F1:576	YJX_HA.raw	1	1	0	0	92	98			PEAKS DB
1	6	sp|Q9UKV8|AGO2_HUMAN	R.RPASHQTFPLQ(+.98)QESGQ(+.98)TVE.C	Y	25.97	2141	19	9.8	714.682	3	25.24	2010000	1	F1:14271	YJX_HA.raw	1	1	0	0	287	305	Deamidation (NQ)	Q11:Deamidation (NQ):17.01;Q16:Deamidation (NQ):49.79	PEAKS DB
1	6	sp|Q9UKV8|AGO2_HUMAN	R.YHLVDK(+114.04)EH.D	N	25.82	1153.55	8	1.6	385.525	3	7.49	3310000	1	F1:3215	YJX_HA.raw	1	1	0	0	815	822	Ubiquitin-K	K6:Ubiquitin-K:1000.00	PEAKS DB
1	6	sp|Q9UKV8|AGO2_HUMAN	K.DYQPGITFIVVQ(+.98)KR.H	Y	25.46	1663.89	14	1.2	555.639	3	43.91	3910000	1	F1:25812	YJX_HA.raw	1	1	0	0	697	710	Deamidation (NQ)	Q12:Deamidation (NQ):35.06	PEAKS DB
1	6	sp|Q9UKV8|AGO2_HUMAN	K.GLK(+114.04)VEITHC(+57.02)GQMK.R	Y	25.39	1613.8	13	0.4	538.941	3	19.17	723000	1	F1:10466	YJX_HA.raw	1	1	0	0	264	276	Ubiquitin-K; Carbamidomethylation	K3:Ubiquitin-K:44.69;C9:Carbamidomethylation:1000.00	PEAKS DB
1	6	sp|Q9UKV8|AGO2_HUMAN	C.SNPLGGGR.E	Y	25.22	756.388	8	0.4	379.201	2	7.23	3480000	1	F1:3085	YJX_HA.raw	1	1	0	0	189	196			PEAKS DB
1	6	sp|Q9UKV8|AGO2_HUMAN	V.Q(+.98)VHQDTLR.T	N	25.17	996.499	8	0.5	499.257	2	12.32	6820000	1	F1:6185	YJX_HA.raw	1	1	0	0	847	854	Deamidation (NQ)	Q1:Deamidation (NQ):40.63	PEAKS DB
1	6	sp|Q9UKV8|AGO2_HUMAN	R.DAGM(+15.99)PIQGQP.C	N	25.09	1028.46	10	0.8	515.237	2	13.81	1650000	1	F1:7137	YJX_HA.raw	1	1	0	0	480	489	Oxidation (M)	M4:Oxidation (M):1000.00	PEAKS DB
1	6	sp|Q9UKV8|AGO2_HUMAN	V.QVHQ(+.98)DTLR.T	N	25.02	996.499	8	0.7	499.257	2	12.72	3730000	1	F1:6411	YJX_HA.raw	1	1	0	0	847	854	Deamidation (NQ)	Q4:Deamidation (NQ):32.69	PEAKS DB
1	6	sp|Q9UKV8|AGO2_HUMAN	D.VSATAFYK.A	N	24.94	885.46	8	0.8	443.737	2	20.09	4480000	1	F1:11106	YJX_HA.raw	1	1	0	0	219	226			PEAKS DB
1	6	sp|Q9UKV8|AGO2_HUMAN	A.MPLPIGR.D	Y	24.69	782.447	7	1.7	392.232	2	29.89	1070000	1	F1:17124	YJX_HA.raw	1	1	0	0	104	110			PEAKS DB
1	6	sp|Q9UKV8|AGO2_HUMAN	G.KTPVYAEVK.R	N	24.49	1033.58	9	0.6	517.798	2	12.56	1010000	1	F1:6368	YJX_HA.raw	1	1	0	0	525	533			PEAKS DB
1	6	sp|Q9UKV8|AGO2_HUMAN	R.YHLVDKEHDSAEGS.H	N	24.48	1585.7	14	2.6	529.576	3	10.26	787000	1	F1:4888	YJX_HA.raw	1	1	0	0	815	828			PEAKS DB
1	6	sp|Q9UKV8|AGO2_HUMAN	K.KLTDN(+.98)Q(+.98)TSTM(+15.99)IR.A	Y	24.44	1424.68	12	1.3	713.349	2	12.99	296000	1	F1:6618	YJX_HA.raw	1	1	0	0	355	366	Deamidation (NQ); Oxidation (M)	N5:Deamidation (NQ):1000.00;Q6:Deamidation (NQ):1000.00;M10:Oxidation (M):1000.00	PEAKS DB
1	6	sp|Q9UKV8|AGO2_HUMAN	R.RPASHQTFPLQ.Q	N	24.29	1280.66	11	2.2	641.34	2	19.47	599000	1	F1:10679	YJX_HA.raw	1	1	0	0	287	297			PEAKS DB
1	6	sp|Q9UKV8|AGO2_HUMAN	K.VEITHC(+57.02)GQMKR.K	Y	24.2	1357.66	11	1.4	453.561	3	9.96	3160000	1	F1:4744	YJX_HA.raw	1	1	0	0	267	277	Carbamidomethylation	C6:Carbamidomethylation:1000.00	PEAKS DB
1	6	sp|Q9UKV8|AGO2_HUMAN	K.HTYLPLEVC(+57.02)N(+.98)IVAGQRC(+57.02)IK.K	N	24.12	2271.15	19	-8.2	568.79	4	39.66	106000	1	F1:23249	YJX_HA.raw	1	1	0	0	336	354	Carbamidomethylation; Deamidation (NQ)	C9:Carbamidomethylation:1000.00;N10:Deamidation (NQ):0.00;C17:Carbamidomethylation:1000.00	PEAKS DB
1	6	sp|Q9UKV8|AGO2_HUMAN	L.TYQLC(+57.02)HTYVR.C	N	23.93	1339.63	10	1.7	447.553	3	18.14	715000	1	F1:9878	YJX_HA.raw	1	1	0	0	783	792	Carbamidomethylation	C5:Carbamidomethylation:1000.00	PEAKS DB
1	6	sp|Q9UKV8|AGO2_HUMAN	H.LVDKEHDSAEGSHTSGQSN(+.98)GR.D	Y	23.87	2210.98	21	1.3	553.753	4	4.07	175000	1	F1:1576	YJX_HA.raw	1	1	0	0	817	837	Deamidation (NQ)	N19:Deamidation (NQ):0.00	PEAKS DB
1	6	sp|Q9UKV8|AGO2_HUMAN	Q.FHTGIEIK.V	Y	23.82	943.513	8	1.4	472.764	2	21.21	4800000	1	F1:11884	YJX_HA.raw	1	1	0	0	442	449			PEAKS DB
1	6	sp|Q9UKV8|AGO2_HUMAN	K.EHDSAEGSHTSGQ(+.98)SN(+.98)GRDHQALAK.A	Y	23.71	2520.09	24	2.3	631.03	4	5.44	824000	1	F1:2167	YJX_HA.raw	1	1	0	0	821	844	Deamidation (NQ)	Q13:Deamidation (NQ):6.08;N15:Deamidation (NQ):7.38	PEAKS DB
1	6	sp|Q9UKV8|AGO2_HUMAN	S.ASFNTDPYVR.E	Y	23.55	1168.55	10	0.1	585.283	2	21.74	0	1	F1:12154	YJX_HA.raw	0	0	0	0	386	395			PEAKS DB
1	6	sp|Q9UKV8|AGO2_HUMAN	Q.TLSNLC(+57.02)LK.I	N	23.48	947.511	8	2.2	474.764	2	24.89	1580000	1	F1:14063	YJX_HA.raw	1	1	0	0	559	566	Carbamidomethylation	C6:Carbamidomethylation:1000.00	PEAKS DB
1	6	sp|Q9UKV8|AGO2_HUMAN	R.VQQHRQEIIQ(+.98)DLAAMVR.E	Y	23.23	2035.06	17	6	509.776	4	47.51	86400	1	F1:28099	YJX_HA.raw	1	1	0	0	631	647	Deamidation (NQ)	Q10:Deamidation (NQ):0.00	PEAKS DB
1	6	sp|Q9UKV8|AGO2_HUMAN	Q.PVIFLGADVTHPPAGDGK.K	N	23.05	1789.94	18	2.8	597.654	3	40.77	1250000	1	F1:23913	YJX_HA.raw	1	1	0	0	590	607			PEAKS DB
1	6	sp|Q9UKV8|AGO2_HUMAN	K.SFTEQLRKISR.D	Y	22.93	1363.76	11	0.5	455.593	3	21.4	871000	1	F1:11898	YJX_HA.raw	1	1	0	0	469	479			PEAKS DB
1	6	sp|Q9UKV8|AGO2_HUMAN	R.DAGM(+15.99)PIQGQPC(+57.02).F	N	22.82	1188.49	11	1.7	595.254	2	12.99	770000	1	F1:6640	YJX_HA.raw	1	1	0	0	480	490	Oxidation (M); Carbamidomethylation	M4:Oxidation (M):1000.00;C11:Carbamidomethylation:1000.00	PEAKS DB
1	6	sp|Q9UKV8|AGO2_HUMAN	D.SVEPMFR.H	N	22.8	864.416	7	-0.4	433.215	2	21.68	4780000	1	F1:12120	YJX_HA.raw	1	1	0	0	500	506			PEAKS DB
1	6	sp|Q9UKV8|AGO2_HUMAN	R.YPHLPC(+57.02)L.Q	N	22.71	898.437	7	2.3	450.227	2	40.34	1110000	1	F1:23712	YJX_HA.raw	1	1	0	0	322	328	Carbamidomethylation	C6:Carbamidomethylation:1000.00	PEAKS DB
1	6	sp|Q9UKV8|AGO2_HUMAN	I.EEQQKPLTDSQ(+.98)R.V	Y	22.4	1458.69	12	1.4	730.356	2	12.61	799000	1	F1:6420	YJX_HA.raw	1	1	0	0	244	255	Deamidation (NQ)	Q11:Deamidation (NQ):30.82	PEAKS DB
1	6	sp|Q9UKV8|AGO2_HUMAN	A.IAC(+57.02)FAPQR.Q	Y	22.02	961.48	8	1.3	481.748	2	17.8	668000	1	F1:9678	YJX_HA.raw	1	1	0	0	453	460	Carbamidomethylation	C3:Carbamidomethylation:1000.00	PEAKS DB
1	6	sp|Q9UKV8|AGO2_HUMAN	K.DYQ(+.98)PGITFIVVQK(+114.04)R.H	Y	21.9	1777.94	14	0.2	593.653	3	44.01	369000	1	F1:25908	YJX_HA.raw	1	1	0	0	697	710	Deamidation (NQ); Ubiquitin-K	Q3:Deamidation (NQ):41.41;K13:Ubiquitin-K:1000.00	PEAKS DB
1	6	sp|Q9UKV8|AGO2_HUMAN	D.SVEPM(+15.99)FR.H	N	21.88	880.411	7	2.2	441.214	2	16.47	4670000	1	F1:8840	YJX_HA.raw	2	2	0	0	500	506	Oxidation (M)	M5:Oxidation (M):1000.00	PEAKS DB
1	6	sp|Q9UKV8|AGO2_HUMAN	D.EMTDVTGR.V	Y	21.83	907.407	8	1.7	454.712	2	10.26	406000	1	F1:4939	YJX_HA.raw	1	1	0	0	404	411			PEAKS DB
1	6	sp|Q9UKV8|AGO2_HUMAN	G.ITFIVVQK.R	Y	21.8	946.585	8	0.2	474.3	2	37.14	8480000	1	F1:21631	YJX_HA.raw	1	1	0	0	702	709			PEAKS DB
1	6	sp|Q9UKV8|AGO2_HUMAN	I.KLQANFFEM(+15.99)DIPK.I	Y	21.73	1595.8	13	-0.4	532.941	3	39.07	794000	1	F1:23004	YJX_HA.raw	1	1	0	0	39	51	Oxidation (M)	M9:Oxidation (M):1000.00	PEAKS DB
1	6	sp|Q9UKV8|AGO2_HUMAN	H.HELLAIR.E	Y	21.58	850.502	7	-0.3	426.258	2	21.5	2200000	1	F1:12007	YJX_HA.raw	1	1	0	0	682	688			PEAKS DB
1	6	sp|Q9UKV8|AGO2_HUMAN	K.KPSIAAVVGSM(+15.99).D	N	21.54	1074.57	11	2.9	538.296	2	23.59	712000	1	F1:13257	YJX_HA.raw	1	1	0	0	608	618	Oxidation (M)	M11:Oxidation (M):1000.00	PEAKS DB
1	6	sp|Q9UKV8|AGO2_HUMAN	R.FSSDELQILTYQL.C	Y	21.51	1555.78	13	2.5	778.898	2	56.9	201000	1	F1:33353	YJX_HA.raw	1	1	0	0	774	786			PEAKS DB
1	6	sp|Q9UKV8|AGO2_HUMAN	R.SASFN(+.98)TDPYVREFGIM(+15.99)VKDEM(+15.99)TDVTGR.V	Y	21.39	3097.4	27	1.1	620.488	5	27.82	0	1	F1:15829	YJX_HA.raw	0	0	0	0	385	411	Deamidation (NQ); Oxidation (M)	N5:Deamidation (NQ):1000.00;M16:Oxidation (M):1000.00;M21:Oxidation (M):1000.00	PEAKS DB
1	6	sp|Q9UKV8|AGO2_HUMAN	R.RPASHQTFPLQQ(+.98)ESGQTVEC(+57.02)TVAQYFK.D	Y	21.35	3137.49	27	1	1046.84	3	48.55	56000000	1	F1:28413	YJX_HA.raw	1	1	0	0	287	313	Deamidation (NQ); Carbamidomethylation	Q12:Deamidation (NQ):0.00;C20:Carbamidomethylation:1000.00	PEAKS DB
1	6	sp|Q9UKV8|AGO2_HUMAN	R.DGVSEGQFQQVLHHELLA.I	Y	21.18	2005.99	18	1.1	669.67	3	48.59	1090000	1	F1:28734	YJX_HA.raw	1	1	0	0	669	686			PEAKS DB
1	6	sp|Q9UKV8|AGO2_HUMAN	S.EGQFQQVLHHELLAIR.E	Y	21.16	1917.02	16	2.8	640.016	3	45.35	0	1	F1:26743	YJX_HA.raw	0	0	0	0	673	688			PEAKS DB
1	6	sp|Q9UKV8|AGO2_HUMAN	R.K(+114.04)PVFDGR.K	Y	20.8	931.487	7	1.5	466.752	2	10.06	257000	1	F1:4796	YJX_HA.raw	1	1	0	0	91	97	Ubiquitin-K	K1:Ubiquitin-K:1000.00	PEAKS DB
1	6	sp|Q9UKV8|AGO2_HUMAN	A.DSVEPMFR.H	N	20.67	979.443	8	0.8	490.729	2	24.79	1590000	1	F1:13974	YJX_HA.raw	1	1	0	0	499	506			PEAKS DB
1	6	sp|Q9UKV8|AGO2_HUMAN	R.SAPDRQEEISK(+114.04)LM(+15.99)R.S	Y	20.59	1788.88	14	-1.5	597.299	3	14.35	2680000	1	F1:7486	YJX_HA.raw	1	1	0	0	371	384	Ubiquitin-K; Oxidation (M)	K11:Ubiquitin-K:1000.00;M13:Oxidation (M):1000.00	PEAKS DB
1	6	sp|Q9UKV8|AGO2_HUMAN	S.FTEQLRK.I	Y	20.42	920.508	7	-0.7	461.261	2	13.19	0	1	F1:6746	YJX_HA.raw	0	0	0	0	470	476			PEAKS DB
1	6	sp|Q9UKV8|AGO2_HUMAN	R.IFKVSIK.W	N	20.28	833.537	7	1	417.776	2	23.5	1100000	1	F1:13191	YJX_HA.raw	1	1	0	0	127	133			PEAKS DB
1	6	sp|Q9UKV8|AGO2_HUMAN	R.YHLVDKEHDSAEGSHTSGQ(+.98)SNGRDHQ(+.98)ALAKAVQVHQDTLR.T	Y	20.28	4423.09	40	6.2	885.631	5	18.14	328000	1	F1:9843	YJX_HA.raw	1	1	0	0	815	854	Deamidation (NQ)	Q19:Deamidation (NQ):0.00;Q26:Deamidation (NQ):0.00	PEAKS DB
1	6	sp|Q9UKV8|AGO2_HUMAN	L.TDNQTSTMIR.A	Y	20.21	1165.54	10	2.8	583.779	2	12.47	158000	1	F1:6285	YJX_HA.raw	1	1	0	0	357	366			PEAKS DB
1	6	sp|Q9UKV8|AGO2_HUMAN	G.RLPSVPFETIQALDVVM(+15.99)R.H	Y	20.05	2086.12	18	1.4	696.383	3	54.19	507000	1	F1:31901	YJX_HA.raw	1	1	0	0	150	167	Oxidation (M)	M17:Oxidation (M):1000.00	PEAKS DB
1	6	sp|Q9UKV8|AGO2_HUMAN	Y.HVLWDDN(+.98)R.F	Y	20.01	1054.48	8	-7.7	528.245	2	18.29	588000	1	F1:9987	YJX_HA.raw	1	1	0	0	766	773	Deamidation (NQ)	N7:Deamidation (NQ):1000.00	PEAKS DB
1	6	sp|Q9UKV8|AGO2_HUMAN	R.EVWFGFH.Q	N	19.52	920.418	7	2.5	461.217	2	44.94	1460000	1	F1:26467	YJX_HA.raw	1	1	0	0	197	203			PEAKS DB
1	6	sp|Q9UKV8|AGO2_HUMAN	R.EFGIMVK(+114.04)DEM(+15.99)TDVTGR.V	Y	19.45	1956.89	16	3.1	653.307	3	22.97	2130000	1	F1:12839	YJX_HA.raw	1	1	0	0	396	411	Ubiquitin-K; Oxidation (M)	K7:Ubiquitin-K:1000.00;M10:Oxidation (M):2.47	PEAKS DB
1	6	sp|Q9UKV8|AGO2_HUMAN	R.NK(+114.04)QFHTGIEIK.V	Y	19.42	1427.75	11	2	476.926	3	18.14	1820000	1	F1:9862	YJX_HA.raw	1	1	0	0	439	449	Ubiquitin-K	K2:Ubiquitin-K:59.43	PEAKS DB
1	6	sp|Q9UKV8|AGO2_HUMAN	K.LGGVNNILLPQ.G	Y	19.16	1136.65	11	2.2	569.336	2	47.31	4410000	1	F1:27925	YJX_HA.raw	1	1	0	0	571	581			PEAKS DB
1	6	sp|Q9UKV8|AGO2_HUMAN	V.GDTVLGMATQC(+57.02)VQMK(+114.04).N	Y	19.07	1751.8	15	7.2	876.914	2	36.54	0	1	F1:21269	YJX_HA.raw	0	0	0	0	536	550	Carbamidomethylation; Ubiquitin-K	C11:Carbamidomethylation:1000.00;K15:Ubiquitin-K:1000.00	PEAKS DB
1	6	sp|Q9UKV8|AGO2_HUMAN	K.LGGVNNILLPQG.R	Y	18.91	1193.68	12	2	597.847	2	46.92	1670000	1	F1:27685	YJX_HA.raw	1	1	0	0	571	582			PEAKS DB
1	6	sp|Q9UKV8|AGO2_HUMAN	K.LGGVNNILLPQ(+.98)GRPPVFQQPV.I	Y	18.85	2243.24	21	8.3	1122.64	2	53.65	241000	1	F1:31633	YJX_HA.raw	1	1	0	0	571	591	Deamidation (NQ)	Q11:Deamidation (NQ):0.00	PEAKS DB
1	6	sp|Q9UKV8|AGO2_HUMAN	R.DAGM(+15.99)PIQ(+.98)GQPC(+57.02)FC(+57.02)KYAQGADSVEPM(+15.99)FR.H	N	18.84	3092.31	27	6.3	1031.79	3	39.22	548000	1	F1:23060	YJX_HA.raw	1	1	0	0	480	506	Oxidation (M); Deamidation (NQ); Carbamidomethylation	M4:Oxidation (M):1000.00;Q7:Deamidation (NQ):0.00;C11:Carbamidomethylation:1000.00;C13:Carbamidomethylation:1000.00;M25:Oxidation (M):1000.00	PEAKS DB
1	6	sp|Q9UKV8|AGO2_HUMAN	K.LEKDYQPGITF.I	Y	18.82	1309.65	11	1.2	655.836	2	35.77	396000	1	F1:20790	YJX_HA.raw	1	1	0	0	694	704			PEAKS DB
1	6	sp|Q9UKV8|AGO2_HUMAN	K.LGGVNNILLPQ(+.98)GRPPVF.Q	Y	18.69	1791	17	2.6	896.512	2	55.26	45200	1	F1:32471	YJX_HA.raw	1	1	0	0	571	587	Deamidation (NQ)	Q11:Deamidation (NQ):39.44	PEAKS DB
1	6	sp|Q9UKV8|AGO2_HUMAN	L.FC(+57.02)TDKN(+.98)ER.V	Y	18.61	1069.45	8	1.8	535.733	2	11.65	612000	1	F1:5781	YJX_HA.raw	1	1	0	0	716	723	Carbamidomethylation; Deamidation (NQ)	C2:Carbamidomethylation:1000.00;N6:Deamidation (NQ):1000.00	PEAKS DB
1	6	sp|Q9UKV8|AGO2_HUMAN	K.ITHPTEFDFY.L	Y	18.39	1268.57	10	2.3	635.294	2	40.19	2020000	1	F1:23555	YJX_HA.raw	1	1	0	0	740	749			PEAKS DB
1	6	sp|Q9UKV8|AGO2_HUMAN	D.SAEGSHTSGQSN(+.98)GRDHQALAK.A	Y	18.29	2137.97	21	1.6	535.501	4	3.61	786000	1	F1:1736	YJX_HA.raw	2	2	0	0	824	844	Deamidation (NQ)	N12:Deamidation (NQ):0.00	PEAKS DB
1	6	sp|Q9UKV8|AGO2_HUMAN	K.ITHPTEF.D	Y	18.28	843.413	7	-0.2	422.714	2	18.29	1050000	1	F1:9975	YJX_HA.raw	1	1	0	0	740	746			PEAKS DB
1	6	sp|Q9UKV8|AGO2_HUMAN	G.RSFFTASEGC(+57.02)SNPLGGGR.E	Y	18.23	1898.87	18	1	633.964	3	31.06	888000	1	F1:17888	YJX_HA.raw	1	1	0	0	179	196	Carbamidomethylation	C10:Carbamidomethylation:1000.00	PEAKS DB
1	6	sp|Q9UKV8|AGO2_HUMAN	R.EIVEHMVQ.H	Y	18.14	983.475	8	2	492.746	2	19.37	823000	1	F1:10640	YJX_HA.raw	1	1	0	0	73	80			PEAKS DB
1	6	sp|Q9UKV8|AGO2_HUMAN	R.RPASHQTFPLQQ(+.98)ESGQ(+.98)TVEC(+57.02)TVAQ(+.98)YFK.D	Y	18.07	3139.46	27	5.6	1047.5	3	49.49	0	1	F1:29226	YJX_HA.raw	0	0	0	0	287	313	Deamidation (NQ); Carbamidomethylation	Q12:Deamidation (NQ):10.11;Q16:Deamidation (NQ):10.65;C20:Carbamidomethylation:1000.00;Q24:Deamidation (NQ):18.31	PEAKS DB
1	6	sp|Q9UKV8|AGO2_HUMAN	N.RYC(+57.02)ATVR.V	N	17.97	924.46	7	1.8	463.238	2	1.4	463000	1	F1:524	YJX_HA.raw	1	1	0	0	624	630	Carbamidomethylation	C3:Carbamidomethylation:1000.00	PEAKS DB
1	6	sp|Q9UKV8|AGO2_HUMAN	D.GKKPSIAAVVGSMDAHPNR.Y	Y	17.93	1934.02	19	0.9	645.68	3	25.73	358000	1	F1:14558	YJX_HA.raw	1	1	0	0	606	624			PEAKS DB
1	6	sp|Q9UKV8|AGO2_HUMAN	E.ITHC(+57.02)GQM(+15.99)KR.K	Y	17.88	1145.54	9	1	573.779	2	5.34	256000	1	F1:2104	YJX_HA.raw	1	1	0	0	269	277	Carbamidomethylation; Oxidation (M)	C4:Carbamidomethylation:1000.00;M7:Oxidation (M):1000.00	PEAKS DB
1	6	sp|Q9UKV8|AGO2_HUMAN	R.SAPDRQEEIS.K	N	17.81	1130.52	10	2.2	566.269	2	8.8	0	1	F1:3992	YJX_HA.raw	0	0	0	0	371	380			PEAKS DB
1	6	sp|Q9UKV8|AGO2_HUMAN	Q.ANFFEMDIPK.I	Y	17.8	1210.57	10	-0.3	606.292	2	46.97	1410000	1	F1:27742	YJX_HA.raw	1	1	0	0	42	51			PEAKS DB
1	6	sp|Q9UKV8|AGO2_HUMAN	R.EFGIMVK(+114.04)DEMTDVTGR.V	Y	17.51	1940.9	16	1.6	486.232	4	18.69	6460000	1	F1:10198	YJX_HA.raw	1	1	0	0	396	411	Ubiquitin-K	K7:Ubiquitin-K:1000.00	PEAKS DB
1	6	sp|Q9UKV8|AGO2_HUMAN	R.RVNREIVEHMVQHFK.T	Y	17.49	1921.01	15	-5.5	481.257	4	16.16	0	1	F1:8618	YJX_HA.raw	0	0	0	0	69	83			PEAKS DB
1	6	sp|Q9UKV8|AGO2_HUMAN	R.SAPDRQEEISKLM(+15.99)R.S	Y	17.35	1674.84	14	0.5	559.286	3	13.9	3660000	1	F1:7203	YJX_HA.raw	1	1	0	0	371	384	Oxidation (M)	M13:Oxidation (M):1000.00	PEAKS DB
1	6	sp|Q9UKV8|AGO2_HUMAN	K.RVGDTVLGMATQ.C	Y	17.27	1246.63	12	-0.2	624.324	2	30.18	3690000	1	F1:17272	YJX_HA.raw	1	1	0	0	534	545			PEAKS DB
1	6	sp|Q9UKV8|AGO2_HUMAN	D.AGMPIQGQPC(+57.02)FC(+57.02)K.Y	N	17.26	1492.66	13	1	747.339	2	28.27	1100000	1	F1:16159	YJX_HA.raw	1	1	0	0	481	493	Carbamidomethylation	C10:Carbamidomethylation:1000.00;C12:Carbamidomethylation:1000.00	PEAKS DB
1	6	sp|Q9UKV8|AGO2_HUMAN	V.LGMATQ(+.98)C(+57.02)VQM(+15.99)K.N	Y	17.24	1282.57	11	5.7	642.297	2	28.03	702000	1	F1:16060	YJX_HA.raw	1	1	0	0	540	550	Deamidation (NQ); Carbamidomethylation; Oxidation (M)	Q6:Deamidation (NQ):16.66;C7:Carbamidomethylation:1000.00;M10:Oxidation (M):34.57	PEAKS DB
1	6	sp|Q9UKV8|AGO2_HUMAN	K.K(+114.04)LTDNQTSTM(+15.99)IR.A	Y	17.13	1536.76	12	1.6	769.387	2	11.68	0	1	F1:5783	YJX_HA.raw	0	0	0	0	355	366	Ubiquitin-K; Oxidation (M)	K1:Ubiquitin-K:1000.00;M10:Oxidation (M):1000.00	PEAKS DB
1	6	sp|Q9UKV8|AGO2_HUMAN	R.SVSIPAPAYYAHLVA.F	N	17.06	1557.82	15	0.8	779.918	2	50.28	2270000	1	F1:29692	YJX_HA.raw	1	1	0	0	796	810			PEAKS DB
1	6	sp|Q9UKV8|AGO2_HUMAN	R.SFFTASEGC(+57.02)SN.P	Y	16.94	1205.47	11	2.6	603.742	2	27.14	1660000	1	F1:15383	YJX_HA.raw	1	1	0	0	180	190	Carbamidomethylation	C9:Carbamidomethylation:1000.00	PEAKS DB
1	6	sp|Q9UKV8|AGO2_HUMAN	C.TVAQYFK.D	N	16.89	855.449	7	1.5	428.732	2	21.01	2760000	1	F1:11688	YJX_HA.raw	1	1	0	0	307	313			PEAKS DB
1	6	sp|Q9UKV8|AGO2_HUMAN	G.C(+57.02)SN(+.98)PLGGGR.E	Y	16.69	917.403	9	4.9	459.711	2	10.84	121000	1	F1:5282	YJX_HA.raw	1	1	0	0	188	196	Carbamidomethylation; Deamidation (NQ)	C1:Carbamidomethylation:1000.00;N3:Deamidation (NQ):1000.00	PEAKS DB
1	6	sp|Q9UKV8|AGO2_HUMAN	R.LPSVPFETIQ.A	Y	16.65	1129.6	10	0.6	565.809	2	48.49	1120000	1	F1:28665	YJX_HA.raw	1	1	0	0	151	160			PEAKS DB
1	6	sp|Q9UKV8|AGO2_HUMAN	R.RPASHQTF.P	N	16.57	942.467	8	2.6	472.242	2	0.01	297000	1	F1:18	YJX_HA.raw	1	1	0	0	287	294			PEAKS DB
1	6	sp|Q9UKV8|AGO2_HUMAN	R.SFFTASEGC(+57.02)SNPL.G	Y	16.48	1415.6	13	2.9	708.811	2	44.11	813000	1	F1:26003	YJX_HA.raw	1	1	0	0	180	192	Carbamidomethylation	C9:Carbamidomethylation:1000.00	PEAKS DB
1	6	sp|Q9UKV8|AGO2_HUMAN	V.LHHELLAIR.E	Y	16.19	1100.64	9	1.8	367.89	3	20.82	142000	1	F1:11588	YJX_HA.raw	1	1	0	0	680	688			PEAKS DB
1	6	sp|Q9UKV8|AGO2_HUMAN	E.LEVTLPGEGKDR.I	Y	16.1	1312.7	12	2.4	657.358	2	27.24	235000	1	F1:15513	YJX_HA.raw	1	1	0	0	115	126			PEAKS DB
1	6	sp|Q9UKV8|AGO2_HUMAN	Y.SGAGPALAPPAPPPPIQ(+.98)GYAFKPPPRPDFGTSGR.T	Y	16.09	3368.73	34	2.7	843.192	4	47.9	1610000	1	F1:28321	YJX_HA.raw	1	1	0	0	3	36	Deamidation (NQ)	Q17:Deamidation (NQ):1000.00	PEAKS DB
1	6	sp|Q9UKV8|AGO2_HUMAN	I.MVKDEM(+15.99)TDVTGR.V	Y	15.94	1396.63	12	1.4	699.325	2	32.13	733000	1	F1:18415	YJX_HA.raw	1	1	0	0	400	411	Oxidation (M)	M6:Oxidation (M):26.93	PEAKS DB
1	6	sp|Q9UKV8|AGO2_HUMAN	G.IM(+15.99)VKDEM(+15.99)TDVTGR.V	Y	15.87	1525.71	13	1.2	509.579	3	13.66	1040000	1	F1:7064	YJX_HA.raw	1	1	0	0	399	411	Oxidation (M)	M2:Oxidation (M):1000.00;M7:Oxidation (M):1000.00	PEAKS DB
1	6	sp|Q9UKV8|AGO2_HUMAN	R.EIVEHM(+15.99)VQ(+.98)HFKTQIFGDR.K	Y	15.64	2230.08	18	-1.2	744.368	3	44.2	259000	1	F1:25966	YJX_HA.raw	1	1	0	0	73	90	Oxidation (M); Deamidation (NQ)	M6:Oxidation (M):1000.00;Q8:Deamidation (NQ):14.62	PEAKS DB
1	6	sp|Q9UKV8|AGO2_HUMAN	R.EIVEHM(+15.99)VQHFK(+114.04)TQIFGDR.K	Y	15.5	2343.14	18	-0.5	586.793	4	37.04	354000	1	F1:21546	YJX_HA.raw	1	1	0	0	73	90	Oxidation (M); Ubiquitin-K	M6:Oxidation (M):1000.00;K11:Ubiquitin-K:1000.00	PEAKS DB
1	6	sp|Q9UKV8|AGO2_HUMAN	E.LLIQFYK.S	N	15.48	923.548	7	2	462.782	2	42.5	590000	1	F1:25023	YJX_HA.raw	1	1	0	0	649	655			PEAKS DB
1	6	sp|Q9UKV8|AGO2_HUMAN	P.PRPDFGTSGR.T	Y	15.45	1088.54	10	0.2	363.853	3	11.14	222000	1	F1:5462	YJX_HA.raw	1	1	0	0	27	36			PEAKS DB
1	6	sp|Q9UKV8|AGO2_HUMAN	R.SAPDRQEEISKLMRSASFNTDPYVR.E	Y	15.42	2896.41	25	2.8	725.113	4	40.68	160000	1	F1:23888	YJX_HA.raw	1	1	0	0	371	395			PEAKS DB
1	6	sp|Q9UKV8|AGO2_HUMAN	K.VEITHC(+57.02)GQ.M	Y	15.39	942.423	8	2	472.22	2	9.32	877000	1	F1:4340	YJX_HA.raw	1	1	0	0	267	274	Carbamidomethylation	C6:Carbamidomethylation:1000.00	PEAKS DB
1	6	sp|Q9UKV8|AGO2_HUMAN	A.DVTHPPAGDGK.K	N	15.3	1092.52	11	1.1	365.181	3	6.1	7320000	1	F1:2545	YJX_HA.raw	1	1	0	0	597	607			PEAKS DB
1	6	sp|Q9UKV8|AGO2_HUMAN	K.LGGVNN(+.98)ILLPQGRPPVF.Q	Y	15.27	1791	17	5.2	896.514	2	55.48	38500	1	F1:32590	YJX_HA.raw	1	1	0	0	571	587	Deamidation (NQ)	N6:Deamidation (NQ):0.00	PEAKS DB
1	6	sp|Q9UKV8|AGO2_HUMAN	R.EIVEHM(+15.99)VQ.H	Y	15.23	999.47	8	0	500.742	2	11.31	212000	1	F1:5573	YJX_HA.raw	1	1	0	0	73	80	Oxidation (M)	M6:Oxidation (M):1000.00	PEAKS DB
1	6	sp|Q9UKV8|AGO2_HUMAN	S.FFTASEGC(+57.02)SNPLGGGR.E	Y	15.18	1655.74	16	0.4	828.876	2	32.05	1450000	1	F1:18515	YJX_HA.raw	1	1	0	0	181	196	Carbamidomethylation	C8:Carbamidomethylation:1000.00	PEAKS DB
1	6	sp|Q9UKV8|AGO2_HUMAN	V.GQ(+.98)EQ(+.98)K(+114.04)HTYLPLEVC(+57.02)NIVAGQR.C	N	15.09	2555.24	21	-7.9	639.813	4	46.47	1480000	1	F1:27387	YJX_HA.raw	1	1	0	0	331	351	Deamidation (NQ); Ubiquitin-K; Carbamidomethylation	Q2:Deamidation (NQ):18.31;Q4:Deamidation (NQ):20.33;K5:Ubiquitin-K:1000.00;C14:Carbamidomethylation:1000.00	PEAKS DB
5	9	sp|Q9UPQ9|TNR6B_HUMAN	R.HPSWEEEEDGGVWNTTGSQGSASSHNSASWGQGGKK.Q	Y	108.14	3770.62	36	2.4	943.665	4	26.07	8900000	1	F1:14726	YJX_HA.raw	1	1	0	0	1009	1044			PEAKS DB
5	9	sp|Q9UPQ9|TNR6B_HUMAN	R.HPSWEEEEDGGVWNTTGSQGSASSHNSASWGQGGK.K	Y	98.39	3642.53	35	0.3	911.639	4	29.21	23100000	1	F1:16674	YJX_HA.raw	2	2	0	0	1009	1043			PEAKS DB
5	9	sp|Q9UPQ9|TNR6B_HUMAN	R.DNTTGSN(+.98)SSLNTSLPSPGAWPYSASDNSFTNVHSTSAK.F	Y	95.14	3899.74	38	0.4	1300.92	3	45.63	28100000	1	F1:26888	YJX_HA.raw	1	1	0	0	1524	1561	Deamidation (NQ)	N7:Deamidation (NQ):13.89	PEAKS DB
5	9	sp|Q9UPQ9|TNR6B_HUMAN	K.NSNWESSASKPVSGWGEGGQNEIGTWGNGGNASLASK.G	Y	94.61	3719.68	37	3.7	1240.91	3	40.19	8130000	1	F1:23567	YJX_HA.raw	1	1	0	0	758	794			PEAKS DB
5	9	sp|Q9UPQ9|TNR6B_HUMAN	R.GPSGTDTVSGQSNSGN(+.98)N(+.98)GNN(+.98)GKEREDSWK.G	Y	92.24	2981.25	29	0.9	746.321	4	12.32	18400000	1	F1:6160	YJX_HA.raw	1	1	0	0	430	458	Deamidation (NQ)	N16:Deamidation (NQ):0.00;N17:Deamidation (NQ):0.00;N20:Deamidation (NQ):11.06	PEAKS DB
5	9	sp|Q9UPQ9|TNR6B_HUMAN	K.HSPSHPVGPKPHLDNM(+15.99)VPNALNVGLPDLQTK.G	Y	86.82	3324.7	31	5	665.951	5	39.76	235000000	1	F1:23232	YJX_HA.raw	2	2	0	0	1335	1365	Oxidation (M)	M16:Oxidation (M):1000.00	PEAKS DB
5	9	sp|Q9UPQ9|TNR6B_HUMAN	D.PESDPYVTPGSVLGGTATSPIVDTDHQLLR.D	Y	85.9	3121.56	30	1.1	1041.53	3	49.78	15500000	1	F1:29402	YJX_HA.raw	1	1	0	0	1494	1523			PEAKS DB
5	9	sp|Q9UPQ9|TNR6B_HUMAN	K.TKVPEVTKPSLSQPTAASPIGSSPSPPVN(+.98)GGN(+.98)NAKR.V	Y	85.83	3571.85	36	2.5	893.972	4	30.72	12700000	1	F1:17635	YJX_HA.raw	1	1	0	0	37	72	Deamidation (NQ)	N29:Deamidation (NQ):19.86;N32:Deamidation (NQ):14.02	PEAKS DB
5	9	sp|Q9UPQ9|TNR6B_HUMAN	R.PSNSSWSSGPQPATPKDEEPSGWEEPSPQSISR.K	Y	85.29	3537.59	33	2.6	1180.21	3	33.92	3580000	1	F1:19610	YJX_HA.raw	1	1	0	0	853	885			PEAKS DB
5	9	sp|Q9UPQ9|TNR6B_HUMAN	R.DNTTGSNSSLNTSLPSPGAWPYSASDNSFTNVHSTSAK.F	Y	85.16	3898.75	38	3.1	1300.6	3	45.33	92400000	1	F1:26490	YJX_HA.raw	1	1	0	0	1524	1561			PEAKS DB
5	9	sp|Q9UPQ9|TNR6B_HUMAN	R.GPSGTDTVSGQSNSGNNGNN(+.98)GKEREDSWK.G	Y	85.14	2979.28	29	-0.7	745.827	4	11.41	0	1	F1:5610	YJX_HA.raw	0	0	0	0	430	458	Deamidation (NQ)	N20:Deamidation (NQ):10.11	PEAKS DB
5	9	sp|Q9UPQ9|TNR6B_HUMAN	K.GPIPGYGSGFSSGGMDYGMVGGK.E	Y	83.95	2176.96	23	1.2	1089.49	2	43.82	45800000	1	F1:25737	YJX_HA.raw	1	1	0	0	1366	1388			PEAKS DB
5	9	sp|Q9UPQ9|TNR6B_HUMAN	K.GPIPGYGSGFSSGGM(+15.99)DYGMVGGK.E	Y	82.98	2192.95	23	1.2	1097.48	2	38.83	54100000	1	F1:22659	YJX_HA.raw	1	1	0	0	1366	1388	Oxidation (M)	M15:Oxidation (M):64.94	PEAKS DB
5	9	sp|Q9UPQ9|TNR6B_HUMAN	K.GALETDNSNSSAQVSTVGQTSR.E	Y	82.52	2208.03	22	0.3	1105.02	2	17.21	30400000	1	F1:9267	YJX_HA.raw	1	1	0	0	323	344			PEAKS DB
5	9	sp|Q9UPQ9|TNR6B_HUMAN	K.TKVPEVTKPSLSQPTAASPIGSSPSPPVN(+.98)GGN(+.98)NAK.R	Y	82.51	3415.75	35	3.5	1139.59	3	32.58	0	1	F1:18789	YJX_HA.raw	0	0	0	0	37	71	Deamidation (NQ)	N29:Deamidation (NQ):41.04;N32:Deamidation (NQ):10.11	PEAKS DB
5	9	sp|Q9UPQ9|TNR6B_HUMAN	K.NTGGWNDYKN(+.98)NNSSNWGGGRPDEK.T	Y	82.49	2667.13	24	0.5	890.052	3	18.43	35400000	1	F1:9876	YJX_HA.raw	2	2	0	0	694	717	Deamidation (NQ)	N10:Deamidation (NQ):30.46	PEAKS DB
5	9	sp|Q9UPQ9|TNR6B_HUMAN	R.IGPGSGFSNFNPNSNPSAWPALVQEGTSR.K	Y	81.85	2987.42	29	0	996.813	3	51.81	55700000	1	F1:30531	YJX_HA.raw	1	1	0	0	293	321			PEAKS DB
5	9	sp|Q9UPQ9|TNR6B_HUMAN	K.GPIPGYGSGFSSGGM(+15.99)DYGM(+15.99)VGGK.E	Y	81.83	2208.95	23	2.6	1105.48	2	34.21	107000000	1	F1:19731	YJX_HA.raw	2	2	0	0	1366	1388	Oxidation (M)	M15:Oxidation (M):1000.00;M19:Oxidation (M):1000.00	PEAKS DB
5	9	sp|Q9UPQ9|TNR6B_HUMAN	R.GPSGTDTVSGQSNSGNN(+.98)GNNGK.E	Y	81.57	2048.86	22	1.7	1025.44	2	5.44	4530000	1	F1:2159	YJX_HA.raw	1	1	0	0	430	451	Deamidation (NQ)	N17:Deamidation (NQ):33.98	PEAKS DB
5	9	sp|Q9UPQ9|TNR6B_HUMAN	R.GPSGTDTVSGQSNSGNNGNN(+.98)GKER.E	Y	81.08	2334.01	24	0.1	779.01	3	5.64	6030000	1	F1:2248	YJX_HA.raw	1	1	0	0	430	453	Deamidation (NQ)	N20:Deamidation (NQ):17.01	PEAKS DB
5	9	sp|Q9UPQ9|TNR6B_HUMAN	K.IGEWSGPNQPNSSTGAWDNQK.G	Y	81.07	2272.01	21	0.6	1137.02	2	29.02	89000000	1	F1:16641	YJX_HA.raw	4	4	0	0	522	542			PEAKS DB
5	9	sp|Q9UPQ9|TNR6B_HUMAN	K.GPIPGYGSGFSSGGMDYGM(+15.99)VGGK.E	Y	80.85	2192.95	23	0.5	1097.48	2	39.22	58800000	1	F1:22893	YJX_HA.raw	2	2	0	0	1366	1388	Oxidation (M)	M19:Oxidation (M):68.07	PEAKS DB
5	9	sp|Q9UPQ9|TNR6B_HUMAN	K.QHQQQQPPQQPPPPQPEASGSWGGPPPPPPGNVRPSNSSWSSGPQPATPK.D	Y	80.64	5207.5	50	2.2	1302.88	4	33.34	15100000	1	F1:19195	YJX_HA.raw	1	1	0	0	819	868			PEAKS DB
5	9	sp|Q9UPQ9|TNR6B_HUMAN	K.QWTSMMEGLPSVATQEANMHK.N	Y	80.44	2375.07	21	1.7	792.699	3	46.87	2090000	1	F1:27661	YJX_HA.raw	1	1	0	0	1398	1418			PEAKS DB
5	9	sp|Q9UPQ9|TNR6B_HUMAN	R.HPSWEEEEDGGVWNTTGSQGSASSHN(+.98)SASWGQGGK.K	Y	80.43	3643.51	35	0.3	911.885	4	29.89	3570000	1	F1:17377	YJX_HA.raw	2	2	0	0	1009	1043	Deamidation (NQ)	N26:Deamidation (NQ):20.80	PEAKS DB
5	9	sp|Q9UPQ9|TNR6B_HUMAN	D.PYVTPGSVLGGTATSPIVDTDHQLLR.D	Y	80.38	2693.4	26	2	898.81	3	49.49	12300000	1	F1:29196	YJX_HA.raw	1	1	0	0	1498	1523			PEAKS DB
5	9	sp|Q9UPQ9|TNR6B_HUMAN	R.SYRPTHPDC(+57.02)QAVLQTLLSR.T	Y	80.28	2241.13	19	1.2	748.052	3	42.41	279000000	1	F1:24877	YJX_HA.raw	3	3	0	0	592	610	Carbamidomethylation	C9:Carbamidomethylation:1000.00	PEAKS DB
5	9	sp|Q9UPQ9|TNR6B_HUMAN	R.DNTTGSNSSLN(+.98)TSLPSPGAWPYSASDNSFTNVHSTSAK.F	Y	80.07	3899.74	38	0.4	1300.92	3	45.63	28100000	1	F1:27249	YJX_HA.raw	1	1	0	0	1524	1561	Deamidation (NQ)	N11:Deamidation (NQ):31.27	PEAKS DB
5	9	sp|Q9UPQ9|TNR6B_HUMAN	K.GIQNIDPESDPYVTPGSVLGGTATSPIVDTDHQLLR.D	Y	80.04	3761.88	36	2.1	1254.97	3	51.82	20000000	1	F1:30592	YJX_HA.raw	1	1	0	0	1488	1523			PEAKS DB
5	9	sp|Q9UPQ9|TNR6B_HUMAN	K.SDKGTEGWESAATQTK.N	Y	79.97	1694.78	16	0	848.395	2	15.17	53100000	1	F1:7940	YJX_HA.raw	2	2	0	0	646	661			PEAKS DB
5	9	sp|Q9UPQ9|TNR6B_HUMAN	R.GGSPYNQFDIIPGDTLGGHTGPAGDSWLPAK.S	Y	79.86	3124.49	31	0.7	1042.5	3	52.65	89800000	1	F1:31004	YJX_HA.raw	2	2	0	0	1430	1460			PEAKS DB
5	9	sp|Q9UPQ9|TNR6B_HUMAN	R.GPSGTDTVSGQSNSGNN(+.98)GNN(+.98)GKER.E	Y	79.8	2334.99	24	1.3	1168.5	2	6.01	27700000	1	F1:2449	YJX_HA.raw	2	2	0	0	430	453	Deamidation (NQ)	N17:Deamidation (NQ):10.11;N20:Deamidation (NQ):12.28	PEAKS DB
5	9	sp|Q9UPQ9|TNR6B_HUMAN	K.VPEVTKPSLSQPTAASPIGSSPSPPVN(+.98)GGN(+.98)NAK.R	Y	79.79	3186.6	33	-0.8	1063.21	3	34.55	7240000	1	F1:19949	YJX_HA.raw	1	1	0	0	39	71	Deamidation (NQ)	N27:Deamidation (NQ):31.27;N30:Deamidation (NQ):9.34	PEAKS DB
5	9	sp|Q9UPQ9|TNR6B_HUMAN	K.SVQSSNSTTENNNGLGNWR.N	Y	79.36	2063.93	19	0.9	1032.97	2	21.06	29900000	1	F1:11673	YJX_HA.raw	2	2	0	0	267	285			PEAKS DB
5	9	sp|Q9UPQ9|TNR6B_HUMAN	K.TKVPEVTKPSLSQPTAASPIGSSPSPPVNGGNNAK.R	Y	78.92	3413.78	35	0.6	854.452	4	31.06	31800000	1	F1:17810	YJX_HA.raw	2	2	0	0	37	71			PEAKS DB
5	9	sp|Q9UPQ9|TNR6B_HUMAN	R.SYRPTHPDC(+57.02)Q(+.98)AVLQTLLSR.T	Y	78.45	2242.12	19	2.2	748.381	3	46.92	25600000	1	F1:27660	YJX_HA.raw	3	3	0	0	592	610	Carbamidomethylation; Deamidation (NQ)	C9:Carbamidomethylation:1000.00;Q10:Deamidation (NQ):135.92	PEAKS DB
5	9	sp|Q9UPQ9|TNR6B_HUMAN	K.GSQC(+57.02)QSASSGNEC(+57.02)NLGVWK.S	Y	78.29	2067.87	19	1.1	1034.94	2	25.53	19100000	1	F1:14385	YJX_HA.raw	1	1	0	0	242	260	Carbamidomethylation	C4:Carbamidomethylation:1000.00;C13:Carbamidomethylation:1000.00	PEAKS DB
5	9	sp|Q9UPQ9|TNR6B_HUMAN	K.SVQSSNSTTENNN(+.98)GLGNWR.N	Y	78.26	2064.91	19	-0.1	1033.46	2	21.87	79200000	1	F1:12202	YJX_HA.raw	2	2	0	0	267	285	Deamidation (NQ)	N13:Deamidation (NQ):17.01	PEAKS DB
5	9	sp|Q9UPQ9|TNR6B_HUMAN	K.IGEWSGPNQPNSSTGAWDN(+.98)QK.G	Y	78.22	2273	21	1.3	1137.51	2	29.89	22200000	1	F1:17062	YJX_HA.raw	1	1	0	0	522	542	Deamidation (NQ)	N19:Deamidation (NQ):11.06	PEAKS DB
5	9	sp|Q9UPQ9|TNR6B_HUMAN	K.GHPLPENQGNAQAPC(+57.02)WGR.S	Y	78.2	1987.91	18	2.6	663.645	3	19.86	78600000	1	F1:10915	YJX_HA.raw	1	1	0	0	543	560	Carbamidomethylation	C15:Carbamidomethylation:1000.00	PEAKS DB
5	9	sp|Q9UPQ9|TNR6B_HUMAN	R.KGALETDNSNSSAQVSTVGQTSR.E	Y	78.14	2336.12	23	1.8	779.716	3	14.69	286000000	1	F1:7783	YJX_HA.raw	2	2	0	0	322	344			PEAKS DB
5	9	sp|Q9UPQ9|TNR6B_HUMAN	R.STGGSWNFGPQDSNDNKWGEGNK.M	Y	77.87	2481.06	23	0.7	828.027	3	30.04	111000000	1	F1:17152	YJX_HA.raw	1	1	0	0	479	501			PEAKS DB
5	9	sp|Q9UPQ9|TNR6B_HUMAN	K.VPEVTKPSLSQPTAASPIGSSPSPPVN(+.98)GGN(+.98)NAKR.V	Y	77.47	3342.71	34	1.4	836.685	4	32.84	3330000	1	F1:18964	YJX_HA.raw	1	1	0	0	39	72	Deamidation (NQ)	N27:Deamidation (NQ):19.86;N30:Deamidation (NQ):14.02	PEAKS DB
5	9	sp|Q9UPQ9|TNR6B_HUMAN	K.SM(+15.99)QDGWGESDGPVTGAR.H	Y	77.45	1764.74	17	1.6	883.377	2	19.47	170000000	1	F1:10981	YJX_HA.raw	2	2	0	0	992	1008	Oxidation (M)	M2:Oxidation (M):1000.00	PEAKS DB
5	9	sp|Q9UPQ9|TNR6B_HUMAN	K.MDIDDGTSAWGDPNSYNYK.N	Y	77.41	2147.87	19	1.5	1074.95	2	36.75	3150000	1	F1:21398	YJX_HA.raw	1	1	0	0	887	905			PEAKS DB
5	9	sp|Q9UPQ9|TNR6B_HUMAN	K.HSPSHPVGPKPHLDNM(+15.99)VPN(+.98)ALNVGLPDLQTK.G	Y	77.38	3325.69	31	2	832.431	4	38.82	5200000	1	F1:22671	YJX_HA.raw	2	2	0	0	1335	1365	Oxidation (M); Deamidation (NQ)	M16:Oxidation (M):1000.00;N19:Deamidation (NQ):42.68	PEAKS DB
5	9	sp|Q9UPQ9|TNR6B_HUMAN	K.VPEVTKPSLSQPTAASPIGSSPSPPVN(+.98)GGNNAK.R	Y	76.84	3185.62	33	3.1	1062.88	3	34.11	63700000	1	F1:19582	YJX_HA.raw	2	2	0	0	39	71	Deamidation (NQ)	N27:Deamidation (NQ):18.00	PEAKS DB
5	9	sp|Q9UPQ9|TNR6B_HUMAN	K.N(+.98)GNTN(+.98)SLNLSSPNPMENK.G	Y	76.82	1931.85	18	1.4	966.935	2	31.7	8380000	1	F1:18229	YJX_HA.raw	2	2	0	0	375	392	Deamidation (NQ)	N1:Deamidation (NQ):8.22;N5:Deamidation (NQ):43.31	PEAKS DB
5	9	sp|Q9UPQ9|TNR6B_HUMAN	K.QFSNM(+15.99)GLLSQTEDNPSSK.M	Y	76.8	1997.9	18	0.7	999.958	2	27.48	92200000	1	F1:15431	YJX_HA.raw	2	2	0	0	1065	1082	Oxidation (M)	M5:Oxidation (M):1000.00	PEAKS DB
5	9	sp|Q9UPQ9|TNR6B_HUMAN	K.VIVDGSDM(+15.99)EEWPC(+57.02)IASK.D	Y	76.73	1950.87	17	2.1	976.444	2	38.32	19800000	1	F1:22330	YJX_HA.raw	1	1	0	0	190	206	Oxidation (M); Carbamidomethylation	M8:Oxidation (M):1000.00;C13:Carbamidomethylation:1000.00	PEAKS DB
5	9	sp|Q9UPQ9|TNR6B_HUMAN	K.GALETDNSNSSAQ(+.98)VSTVGQTSR.E	Y	76.69	2209.01	22	0.5	1105.51	2	18.34	2170000	1	F1:10005	YJX_HA.raw	1	1	0	0	323	344	Deamidation (NQ)	Q13:Deamidation (NQ):49.79	PEAKS DB
5	9	sp|Q9UPQ9|TNR6B_HUMAN	R.KM(+15.99)DIDDGTSAWGDPNSYNYK.N	Y	76.69	2291.96	20	1.6	764.996	3	26.45	155000000	1	F1:15682	YJX_HA.raw	2	2	0	0	886	905	Oxidation (M)	M2:Oxidation (M):1000.00	PEAKS DB
5	9	sp|Q9UPQ9|TNR6B_HUMAN	K.M(+15.99)DIDDGTSAWGDPNSYNYK.N	Y	76.63	2163.87	19	1.7	1082.94	2	31.31	1180000	1	F1:18056	YJX_HA.raw	1	1	0	0	887	905	Oxidation (M)	M1:Oxidation (M):1000.00	PEAKS DB
5	9	sp|Q9UPQ9|TNR6B_HUMAN	K.QFSNMGLLSQTEDNPSSK.M	Y	76.61	1981.9	18	1.1	991.961	2	36.06	64700000	1	F1:20936	YJX_HA.raw	3	3	0	0	1065	1082			PEAKS DB
5	9	sp|Q9UPQ9|TNR6B_HUMAN	K.NGNTNSLNLSSPNPMENK.G	Y	76.57	1929.88	18	2.4	965.952	2	28.52	13900000	1	F1:16245	YJX_HA.raw	1	1	0	0	375	392			PEAKS DB
5	9	sp|Q9UPQ9|TNR6B_HUMAN	R.GPSGTDTVSGQSN(+.98)SGNN(+.98)GNN(+.98)GKER.E	Y	76.41	2335.97	24	0.6	779.666	3	6.74	5940000	1	F1:3089	YJX_HA.raw	1	1	0	0	430	453	Deamidation (NQ)	N13:Deamidation (NQ):27.89;N17:Deamidation (NQ):9.45;N20:Deamidation (NQ):12.28	PEAKS DB
5	9	sp|Q9UPQ9|TNR6B_HUMAN	R.KGALETDN(+.98)SN(+.98)SSAQVSTVGQTSR.E	Y	76.35	2338.09	23	1.8	1170.05	2	16.17	379000	1	F1:8617	YJX_HA.raw	1	1	0	0	322	344	Deamidation (NQ)	N8:Deamidation (NQ):82.22;N10:Deamidation (NQ):42.48	PEAKS DB
5	9	sp|Q9UPQ9|TNR6B_HUMAN	R.RSYRPTHPDC(+57.02)QAVLQTLLSR.T	Y	76.3	2397.23	20	3.2	800.088	3	38.78	13100000	1	F1:22673	YJX_HA.raw	2	2	0	0	591	610	Carbamidomethylation	C10:Carbamidomethylation:1000.00	PEAKS DB
5	9	sp|Q9UPQ9|TNR6B_HUMAN	R.STGGSWNFGPQDSN(+.98)DNKWGEGNK.M	Y	76.28	2482.04	23	2.1	828.356	3	30.96	27400000	1	F1:18171	YJX_HA.raw	2	2	0	0	479	501	Deamidation (NQ)	N14:Deamidation (NQ):32.28	PEAKS DB
5	9	sp|Q9UPQ9|TNR6B_HUMAN	R.GPSGTDTVSGQSNSGNN(+.98)GNN(+.98)GKEREDSWK.G	Y	76.27	2980.27	29	0.4	746.074	4	12.02	53800000	1	F1:5831	YJX_HA.raw	1	1	0	0	430	458	Deamidation (NQ)	N17:Deamidation (NQ):8.69;N20:Deamidation (NQ):8.69	PEAKS DB
5	9	sp|Q9UPQ9|TNR6B_HUMAN	R.KGALETDNSN(+.98)SSAQVSTVGQTSR.E	Y	76.2	2337.11	23	0.8	780.043	3	15.46	63600000	1	F1:8148	YJX_HA.raw	1	1	0	0	322	344	Deamidation (NQ)	N10:Deamidation (NQ):38.67	PEAKS DB
5	9	sp|Q9UPQ9|TNR6B_HUMAN	K.QHQQQQPPQQ(+.98)PPPPQPEASGSWGGPPPPPPGNVRPSNSSWSSGPQPATPK.D	Y	76.14	5208.48	50	5.1	1303.13	4	33.23	0	1	F1:19183	YJX_HA.raw	0	0	0	0	819	868	Deamidation (NQ)	Q10:Deamidation (NQ):15.74	PEAKS DB
5	9	sp|Q9UPQ9|TNR6B_HUMAN	R.KGALETDNSNSSAQ(+.98)VSTVGQTSR.E	Y	76.04	2337.11	23	0.9	780.043	3	15.96	33700000	1	F1:8501	YJX_HA.raw	1	1	0	0	322	344	Deamidation (NQ)	Q14:Deamidation (NQ):64.16	PEAKS DB
5	9	sp|Q9UPQ9|TNR6B_HUMAN	K.N(+.98)GNTNSLNLSSPNPMENK.G	Y	75.99	1930.87	18	0.9	966.443	2	31.16	55100000	1	F1:17859	YJX_HA.raw	2	2	0	0	375	392	Deamidation (NQ)	N1:Deamidation (NQ):5.99	PEAKS DB
5	9	sp|Q9UPQ9|TNR6B_HUMAN	K.SMQDGWGESDGPVTGAR.H	Y	75.97	1748.74	17	1.8	875.38	2	23.5	87200000	1	F1:13158	YJX_HA.raw	4	4	0	0	992	1008			PEAKS DB
5	9	sp|Q9UPQ9|TNR6B_HUMAN	R.KMDIDDGTSAWGDPNSYNYK.N	Y	75.6	2275.97	20	1.4	759.665	3	32.84	67500000	1	F1:19009	YJX_HA.raw	2	2	0	0	886	905			PEAKS DB
5	9	sp|Q9UPQ9|TNR6B_HUMAN	R.KGALETDNSN(+.98)SSAQ(+.98)VSTVGQTSR.E	Y	75.59	2338.09	23	1	780.371	3	16.77	5010000	1	F1:8974	YJX_HA.raw	1	1	0	0	322	344	Deamidation (NQ)	N10:Deamidation (NQ):22.85;Q14:Deamidation (NQ):90.21	PEAKS DB
5	9	sp|Q9UPQ9|TNR6B_HUMAN	K.SMQ(+.98)DGWGESDGPVTGAR.H	Y	75.51	1749.73	17	1.1	875.871	2	26.31	2360000	1	F1:14905	YJX_HA.raw	1	1	0	0	992	1008	Deamidation (NQ)	Q3:Deamidation (NQ):1000.00	PEAKS DB
5	9	sp|Q9UPQ9|TNR6B_HUMAN	K.QFSNMGLLSQ(+.98)TEDNPSSK.M	Y	75.36	1982.89	18	0	992.452	2	37.48	3380000	1	F1:21869	YJX_HA.raw	1	1	0	0	1065	1082	Deamidation (NQ)	Q10:Deamidation (NQ):28.74	PEAKS DB
5	9	sp|Q9UPQ9|TNR6B_HUMAN	K.NSGGWGDAPSQSNQMK.S	Y	75.32	1662.71	16	0.3	832.36	2	16.22	49600000	1	F1:8627	YJX_HA.raw	1	1	0	0	662	677			PEAKS DB
5	9	sp|Q9UPQ9|TNR6B_HUMAN	K.QWTSMMEGLPSVATQEANM(+15.99)HK.N	Y	75.18	2391.07	21	2.6	798.031	3	45.09	4740000	1	F1:26561	YJX_HA.raw	1	1	0	0	1398	1418	Oxidation (M)	M19:Oxidation (M):90.92	PEAKS DB
5	9	sp|Q9UPQ9|TNR6B_HUMAN	R.EQAQIHNTDGPKN(+.98)GNTN(+.98)SLNLSSPNPMENK.G	Y	75.11	3250.48	30	1.4	813.628	4	26.46	0	1	F1:14985	YJX_HA.raw	0	0	0	0	363	392	Deamidation (NQ)	N13:Deamidation (NQ):9.40;N17:Deamidation (NQ):5.99	PEAKS DB
5	9	sp|Q9UPQ9|TNR6B_HUMAN	R.QPNQGWSSGKN(+.98)GWGEEVDQTK.N	Y	74.91	2332.04	21	0.5	778.353	3	24.26	21900000	1	F1:13601	YJX_HA.raw	1	1	0	0	737	757	Deamidation (NQ)	N11:Deamidation (NQ):71.72	PEAKS DB
5	9	sp|Q9UPQ9|TNR6B_HUMAN	N.SSWSSGPQPATPKDEEPSGWEEPSPQSISR.K	Y	74.84	3239.46	30	1.3	1080.83	3	33.87	1490000	1	F1:19594	YJX_HA.raw	1	1	0	0	856	885			PEAKS DB
5	9	sp|Q9UPQ9|TNR6B_HUMAN	K.DEEPSGWEEPSPQSISR.K	Y	74.8	1928.84	17	0.1	965.427	2	29.46	62500000	1	F1:16789	YJX_HA.raw	1	1	0	0	869	885			PEAKS DB
5	9	sp|Q9UPQ9|TNR6B_HUMAN	R.EQAQIHNTDGPKN(+.98)GNTNSLNLSSPNPMENK.G	Y	74.79	3249.5	30	1.1	813.382	4	26.03	65200000	1	F1:14900	YJX_HA.raw	1	1	0	0	363	392	Deamidation (NQ)	N13:Deamidation (NQ):14.04	PEAKS DB
5	9	sp|Q9UPQ9|TNR6B_HUMAN	R.M(+15.99)VSALQQQQQQQQR.Q	Y	74.72	1715.84	14	1	858.927	2	11.04	67000000	1	F1:5347	YJX_HA.raw	3	3	0	0	1316	1329	Oxidation (M)	M1:Oxidation (M):1000.00	PEAKS DB
5	9	sp|Q9UPQ9|TNR6B_HUMAN	R.FKQWTSMMEGLPSVATQEANMHK.N	Y	74.68	2650.23	23	0.4	884.419	3	47.03	1620000	1	F1:27753	YJX_HA.raw	1	1	0	0	1396	1418			PEAKS DB
5	9	sp|Q9UPQ9|TNR6B_HUMAN	K.TKVPEVTKPSLSQPTAASPIGSSPSPPVN(+.98)GGNNAK.R	Y	74.55	3414.76	35	1.8	854.7	4	32.26	216000000	1	F1:18552	YJX_HA.raw	1	1	0	0	37	71	Deamidation (NQ)	N29:Deamidation (NQ):18.00	PEAKS DB
5	9	sp|Q9UPQ9|TNR6B_HUMAN	R.GPSGTDTVSGQSNSGNN(+.98)GNN(+.98)GK.E	Y	74.35	2049.85	22	1.7	1025.93	2	6.15	5660000	1	F1:2486	YJX_HA.raw	2	2	0	0	430	451	Deamidation (NQ)	N17:Deamidation (NQ):0.00;N20:Deamidation (NQ):17.01	PEAKS DB
5	9	sp|Q9UPQ9|TNR6B_HUMAN	K.GSQC(+57.02)Q(+.98)SASSGNEC(+57.02)NLGVWK.S	Y	74.29	2068.86	19	1.5	1035.44	2	26.17	1690000	1	F1:14793	YJX_HA.raw	1	1	0	0	242	260	Carbamidomethylation; Deamidation (NQ)	C4:Carbamidomethylation:1000.00;Q5:Deamidation (NQ):22.85;C13:Carbamidomethylation:1000.00	PEAKS DB
5	9	sp|Q9UPQ9|TNR6B_HUMAN	R.EQAQIHNTDGPKN(+.98)GNTN(+.98)SLNLSSPNPM(+15.99)ENK.G	Y	74.27	3266.47	30	1	817.627	4	20.78	0	1	F1:11531	YJX_HA.raw	0	0	0	0	363	392	Deamidation (NQ); Oxidation (M)	N13:Deamidation (NQ):21.68;N17:Deamidation (NQ):0.00;M27:Oxidation (M):1000.00	PEAKS DB
5	9	sp|Q9UPQ9|TNR6B_HUMAN	K.QFSNM(+15.99)GLLSQ(+.98)TEDNPSSK.M	Y	74.27	1998.88	18	0.8	1000.45	2	29.02	4900000	1	F1:16584	YJX_HA.raw	1	1	0	0	1065	1082	Oxidation (M); Deamidation (NQ)	M5:Oxidation (M):1000.00;Q10:Deamidation (NQ):29.57	PEAKS DB
5	9	sp|Q9UPQ9|TNR6B_HUMAN	K.SVQ(+.98)SSNSTTENNN(+.98)GLGNWR.N	Y	74.12	2065.89	19	8.7	1033.96	2	21.77	7490000	1	F1:12175	YJX_HA.raw	1	1	0	0	267	285	Deamidation (NQ)	Q3:Deamidation (NQ):47.09;N13:Deamidation (NQ):17.01	PEAKS DB
5	9	sp|Q9UPQ9|TNR6B_HUMAN	K.N(+.98)GNTNSLNLSSPNPM(+15.99)ENK.G	Y	73.99	1946.86	18	2.5	974.442	2	20.72	81700000	1	F1:11864	YJX_HA.raw	3	3	0	0	375	392	Deamidation (NQ); Oxidation (M)	N1:Deamidation (NQ):5.47;M15:Oxidation (M):1000.00	PEAKS DB
5	9	sp|Q9UPQ9|TNR6B_HUMAN	R.MVSALQQQQQQQQ(+.98)R.Q	Y	73.99	1700.83	14	1.6	851.422	2	14.69	30900000	1	F1:7666	YJX_HA.raw	2	2	0	0	1316	1329	Deamidation (NQ)	Q13:Deamidation (NQ):0.00	PEAKS DB
5	9	sp|Q9UPQ9|TNR6B_HUMAN	R.EQAQIHNTDGPKN(+.98)GNTNSLNLSSPNPM(+15.99)ENK.G	Y	73.86	3265.49	30	1.9	817.381	4	19.86	78000000	1	F1:10845	YJX_HA.raw	1	1	0	0	363	392	Deamidation (NQ); Oxidation (M)	N13:Deamidation (NQ):14.77;M27:Oxidation (M):1000.00	PEAKS DB
5	9	sp|Q9UPQ9|TNR6B_HUMAN	K.DTESSSENTTDNNSASNPGSEK.S	Y	73.81	2269.91	22	1	1135.96	2	6.29	3760000	1	F1:2570	YJX_HA.raw	1	1	0	0	207	228			PEAKS DB
5	9	sp|Q9UPQ9|TNR6B_HUMAN	K.NTGGWNDYKNNNSSNWGGGRPDEK.T	Y	73.67	2666.15	24	1.2	667.545	4	17.85	52400000	1	F1:9642	YJX_HA.raw	2	2	0	0	694	717			PEAKS DB
5	9	sp|Q9UPQ9|TNR6B_HUMAN	R.MVSALQQQQQQQQR.Q	Y	73.67	1699.84	14	-0.6	850.928	2	13.96	138000000	1	F1:7204	YJX_HA.raw	1	1	0	0	1316	1329			PEAKS DB
5	9	sp|Q9UPQ9|TNR6B_HUMAN	R.AQVPPQFISPQVSASMLK.Q	Y	73.54	1927.02	18	2	964.521	2	47.95	36600000	1	F1:28522	YJX_HA.raw	2	2	0	0	1226	1243			PEAKS DB
5	9	sp|Q9UPQ9|TNR6B_HUMAN	R.FKQWTSM(+15.99)M(+15.99)EGLPSVATQEANMHK.N	Y	73.5	2682.22	23	1.2	671.564	4	32.54	9450000	1	F1:18801	YJX_HA.raw	1	1	0	0	1396	1418	Oxidation (M)	M7:Oxidation (M):111.89;M8:Oxidation (M):89.60	PEAKS DB
5	9	sp|Q9UPQ9|TNR6B_HUMAN	K.SVQSSNSTTENN(+.98)N(+.98)GLGNWR.N	Y	73.36	2065.89	19	0.9	1033.95	2	23.01	26700000	1	F1:13256	YJX_HA.raw	1	1	0	0	267	285	Deamidation (NQ)	N12:Deamidation (NQ):17.01;N13:Deamidation (NQ):32.28	PEAKS DB
5	9	sp|Q9UPQ9|TNR6B_HUMAN	K.HSPSHPVGPKPHLDN(+.98)M(+15.99)VPNALNVGLPDLQTK.G	Y	73.31	3325.69	31	-1.2	832.428	4	41.43	3660000	1	F1:24371	YJX_HA.raw	2	2	0	0	1335	1365	Deamidation (NQ); Oxidation (M)	N15:Deamidation (NQ):25.70;M16:Oxidation (M):1000.00	PEAKS DB
5	9	sp|Q9UPQ9|TNR6B_HUMAN	K.DTESSSENTTDN(+.98)NSASNPGSEK.S	Y	73.16	2270.89	22	1	1136.45	2	7.14	378000	1	F1:3069	YJX_HA.raw	1	1	0	0	207	228	Deamidation (NQ)	N12:Deamidation (NQ):17.01	PEAKS DB
5	9	sp|Q9UPQ9|TNR6B_HUMAN	K.HSPSHPVGPKPHLDNMVPNALNVGLPDLQTK.G	Y	73.13	3308.71	31	1.7	662.75	5	44.69	117000000	1	F1:26336	YJX_HA.raw	3	3	0	0	1335	1365			PEAKS DB
5	9	sp|Q9UPQ9|TNR6B_HUMAN	K.VPEVTKPSLSQPTAASPIGSSPSPPVNGGNNAK.R	Y	73.13	3184.64	33	1.9	1062.56	3	33.34	6500000	1	F1:19227	YJX_HA.raw	1	1	0	0	39	71			PEAKS DB
5	9	sp|Q9UPQ9|TNR6B_HUMAN	R.IGPGSGFSNFNPN(+.98)SNPSAWPALVQEGTSR.K	Y	73.1	2988.4	29	4.9	997.145	3	52.17	0	1	F1:30787	YJX_HA.raw	0	0	0	0	293	321	Deamidation (NQ)	N13:Deamidation (NQ):9.74	PEAKS DB
5	9	sp|Q9UPQ9|TNR6B_HUMAN	R.FKQWTSMMEGLPSVATQEANM(+15.99)HK.N	Y	73.04	2666.23	23	3.5	667.567	4	45.38	4050000	1	F1:26733	YJX_HA.raw	1	1	0	0	1396	1418	Oxidation (M)	M21:Oxidation (M):111.11	PEAKS DB
5	9	sp|Q9UPQ9|TNR6B_HUMAN	K.QFSN(+.98)M(+15.99)GLLSQTEDNPSSK.M	Y	72.95	1998.88	18	1	1000.45	2	28.37	10800000	1	F1:16209	YJX_HA.raw	2	2	0	0	1065	1082	Deamidation (NQ); Oxidation (M)	N4:Deamidation (NQ):44.44;M5:Oxidation (M):1000.00	PEAKS DB
5	9	sp|Q9UPQ9|TNR6B_HUMAN	R.FKQWTSMM(+15.99)EGLPSVATQEANMHK.N	Y	72.8	2666.23	23	2.6	667.566	4	38.35	0	1	F1:22404	YJX_HA.raw	0	0	0	0	1396	1418	Oxidation (M)	M8:Oxidation (M):30.46	PEAKS DB
5	9	sp|Q9UPQ9|TNR6B_HUMAN	R.MVSALQ(+.98)QQQQQQQR.Q	Y	72.74	1700.83	14	0.6	851.421	2	15.17	18600000	1	F1:8028	YJX_HA.raw	1	1	0	0	1316	1329	Deamidation (NQ)	Q6:Deamidation (NQ):26.02	PEAKS DB
5	9	sp|Q9UPQ9|TNR6B_HUMAN	R.IGPGSGFSNFNPNSNPSAWPALVQ(+.98)EGTSR.K	Y	72.73	2988.4	29	3.3	997.144	3	52.76	0	1	F1:31116	YJX_HA.raw	0	0	0	0	293	321	Deamidation (NQ)	Q24:Deamidation (NQ):115.60	PEAKS DB
5	9	sp|Q9UPQ9|TNR6B_HUMAN	K.NSGGWGDAPSQSNQM(+15.99)K.S	Y	72.73	1678.7	16	-0.2	840.357	2	12.02	46600000	1	F1:6003	YJX_HA.raw	1	1	0	0	662	677	Oxidation (M)	M15:Oxidation (M):1000.00	PEAKS DB
5	9	sp|Q9UPQ9|TNR6B_HUMAN	K.SVQSSNSTTENN(+.98)NGLGNWR.N	Y	72.61	2064.91	19	2.3	1033.46	2	21.21	1890000	1	F1:11854	YJX_HA.raw	1	1	0	0	267	285	Deamidation (NQ)	N12:Deamidation (NQ):17.01	PEAKS DB
5	9	sp|Q9UPQ9|TNR6B_HUMAN	K.QWTSMM(+15.99)EGLPSVATQEANMHK.N	Y	72.59	2391.07	21	1.8	798.031	3	38.03	1600000	1	F1:22240	YJX_HA.raw	1	1	0	0	1398	1418	Oxidation (M)	M6:Oxidation (M):7.21	PEAKS DB
5	9	sp|Q9UPQ9|TNR6B_HUMAN	K.QHQQQ(+.98)QPPQQPPPPQPEASGSWGGPPPPPPGNVRPSNSSWSSGPQPATPK.D	Y	72.57	5208.48	50	5.3	1303.13	4	33.6	0	1	F1:19409	YJX_HA.raw	0	0	0	0	819	868	Deamidation (NQ)	Q5:Deamidation (NQ):17.01	PEAKS DB
5	9	sp|Q9UPQ9|TNR6B_HUMAN	K.QWTSM(+15.99)MEGLPSVATQEANM(+15.99)HK.N	Y	72.49	2407.06	21	-0.5	803.36	3	37.48	3950000	1	F1:21758	YJX_HA.raw	1	1	0	0	1398	1418	Oxidation (M)	M5:Oxidation (M):8.14;M19:Oxidation (M):114.15	PEAKS DB
5	9	sp|Q9UPQ9|TNR6B_HUMAN	K.QFSNM(+15.99)GLLSQTEDN(+.98)PSSK.M	Y	72.33	1998.88	18	1	1000.45	2	28.37	9550000	1	F1:15857	YJX_HA.raw	1	1	0	0	1065	1082	Oxidation (M); Deamidation (NQ)	M5:Oxidation (M):1000.00;N14:Deamidation (NQ):42.68	PEAKS DB
5	9	sp|Q9UPQ9|TNR6B_HUMAN	K.TPSSWN(+.98)ENPSKDQGWGGGR.Q	Y	72.21	2059.9	19	2	687.641	3	21.01	7910000	1	F1:11295	YJX_HA.raw	1	1	0	0	718	736	Deamidation (NQ)	N6:Deamidation (NQ):20.63	PEAKS DB
5	9	sp|Q9UPQ9|TNR6B_HUMAN	K.GHPLPENQGNAQ(+.98)APC(+57.02)WGR.S	Y	72.2	1988.89	18	0.5	663.971	3	20.82	30700000	1	F1:11530	YJX_HA.raw	2	2	0	0	543	560	Deamidation (NQ); Carbamidomethylation	Q12:Deamidation (NQ):52.04;C15:Carbamidomethylation:1000.00	PEAKS DB
5	9	sp|Q9UPQ9|TNR6B_HUMAN	R.STGGSWNFGPQDSNDNK.W	Y	72.11	1809.76	17	0.5	905.885	2	25.09	28600000	1	F1:14055	YJX_HA.raw	1	1	0	0	479	495			PEAKS DB
5	9	sp|Q9UPQ9|TNR6B_HUMAN	R.M(+15.99)GSPAPLLPGDLLGGGSDSI	Y	71.81	1868.92	20	1.4	935.468	2	56.77	48700000	1	F1:33235	YJX_HA.raw	1	1	0	0	1814	1833	Oxidation (M)	M1:Oxidation (M):1000.00	PEAKS DB
5	9	sp|Q9UPQ9|TNR6B_HUMAN	K.IGEWSGPNQ(+.98)PNSSTGAWDNQK.G	Y	71.79	2273	21	1.3	1137.51	2	29.89	22200000	1	F1:17425	YJX_HA.raw	1	1	0	0	522	542	Deamidation (NQ)	Q9:Deamidation (NQ):10.11	PEAKS DB
5	9	sp|Q9UPQ9|TNR6B_HUMAN	K.N(+.98)GNTN(+.98)SLNLSSPNPM(+15.99)ENK.G	Y	71.76	1947.85	18	1.1	974.932	2	22.82	7170000	1	F1:12784	YJX_HA.raw	2	2	0	0	375	392	Deamidation (NQ); Oxidation (M)	N1:Deamidation (NQ):7.32;N5:Deamidation (NQ):38.16;M15:Oxidation (M):1000.00	PEAKS DB
5	9	sp|Q9UPQ9|TNR6B_HUMAN	K.NSGGWGDAPSQSN(+.98)QMK.S	Y	71.74	1663.69	16	0.9	832.853	2	17.26	5520000	1	F1:9288	YJX_HA.raw	1	1	0	0	662	677	Deamidation (NQ)	N13:Deamidation (NQ):0.00	PEAKS DB
5	9	sp|Q9UPQ9|TNR6B_HUMAN	K.VIVDGSDMEEWPC(+57.02)IASK.D	Y	71.71	1934.88	17	1.2	968.446	2	44.69	18400000	1	F1:26117	YJX_HA.raw	1	1	0	0	190	206	Carbamidomethylation	C13:Carbamidomethylation:1000.00	PEAKS DB
5	9	sp|Q9UPQ9|TNR6B_HUMAN	R.VLSNTGWGQTQIK.Q	Y	71.64	1430.75	13	2.7	716.385	2	27.24	249000000	1	F1:15394	YJX_HA.raw	1	1	0	0	617	629			PEAKS DB
5	9	sp|Q9UPQ9|TNR6B_HUMAN	R.M(+15.99)VSALQQQQQQ(+.98)QQR.Q	Y	71.59	1716.82	14	-0.3	859.418	2	11.53	29100000	1	F1:5664	YJX_HA.raw	1	1	0	0	1316	1329	Oxidation (M); Deamidation (NQ)	M1:Oxidation (M):1000.00;Q11:Deamidation (NQ):13.80	PEAKS DB
5	9	sp|Q9UPQ9|TNR6B_HUMAN	R.AQVPPQFISPQVSASM(+15.99)LK.Q	Y	71.57	1943.02	18	0.6	972.517	2	40.86	37600000	1	F1:23892	YJX_HA.raw	2	2	0	0	1226	1243	Oxidation (M)	M16:Oxidation (M):1000.00	PEAKS DB
5	9	sp|Q9UPQ9|TNR6B_HUMAN	R.QPN(+.98)QGWSSGKN(+.98)GWGEEVDQTK.N	Y	71.48	2333.02	21	0.6	778.681	3	25.33	2080000	1	F1:14279	YJX_HA.raw	1	1	0	0	737	757	Deamidation (NQ)	N3:Deamidation (NQ):11.10;N11:Deamidation (NQ):52.22	PEAKS DB
5	9	sp|Q9UPQ9|TNR6B_HUMAN	R.MGSPAPLLPGDLLGGGSDSI	Y	71.35	1852.92	20	1.2	927.471	2	57.37	11700000	1	F1:33588	YJX_HA.raw	1	1	0	0	1814	1833			PEAKS DB
5	9	sp|Q9UPQ9|TNR6B_HUMAN	K.QWTSM(+15.99)M(+15.99)EGLPSVATQEANM(+15.99)HK.N	Y	71.2	2423.06	21	1.5	808.694	3	28.87	7710000	1	F1:16428	YJX_HA.raw	1	1	0	0	1398	1418	Oxidation (M)	M5:Oxidation (M):1000.00;M6:Oxidation (M):1000.00;M19:Oxidation (M):1000.00	PEAKS DB
5	9	sp|Q9UPQ9|TNR6B_HUMAN	K.NGNTN(+.98)SLNLSSPNPM(+15.99)ENK.G	Y	71	1946.86	18	2.5	974.442	2	20.72	23400000	1	F1:11475	YJX_HA.raw	1	1	0	0	375	392	Deamidation (NQ); Oxidation (M)	N5:Deamidation (NQ):22.45;M15:Oxidation (M):1000.00	PEAKS DB
5	9	sp|Q9UPQ9|TNR6B_HUMAN	K.TKVPEVTKPSLSQPTAASPIGSSPSPPVN(+.98)GGNNAKR.V	Y	70.79	3570.86	36	-0.6	893.723	4	30.11	0	1	F1:17255	YJX_HA.raw	0	0	0	0	37	72	Deamidation (NQ)	N29:Deamidation (NQ):19.05	PEAKS DB
5	9	sp|Q9UPQ9|TNR6B_HUMAN	R.PSNSSWSSGPQPATPK.D	Y	70.72	1626.76	16	0.7	814.39	2	17.21	2280000	1	F1:9274	YJX_HA.raw	1	1	0	0	853	868			PEAKS DB
5	9	sp|Q9UPQ9|TNR6B_HUMAN	K.N(+.98)SGGWGDAPSQSNQM(+15.99)K.S	Y	70.72	1679.68	16	0.6	840.85	2	13.62	2160000	1	F1:7025	YJX_HA.raw	1	1	0	0	662	677	Deamidation (NQ); Oxidation (M)	N1:Deamidation (NQ):146.53;M15:Oxidation (M):1000.00	PEAKS DB
5	9	sp|Q9UPQ9|TNR6B_HUMAN	R.SGFRPPN(+.98)SKDM(+15.99)GTTDSGPYFEK.L	Y	70.66	2434.07	22	0.9	609.527	4	23.1	13700000	1	F1:12935	YJX_HA.raw	2	2	0	0	1116	1137	Deamidation (NQ); Oxidation (M)	N7:Deamidation (NQ):1000.00;M11:Oxidation (M):1000.00	PEAKS DB
5	9	sp|Q9UPQ9|TNR6B_HUMAN	K.SSNASWPPEFQPGVPWK.G	Y	70.63	1912.91	17	0.2	957.463	2	50.08	125000000	1	F1:29867	YJX_HA.raw	1	1	0	0	1471	1487			PEAKS DB
5	9	sp|Q9UPQ9|TNR6B_HUMAN	K.GTEGWESAATQTK.N	Y	70.61	1364.62	13	1.3	683.319	2	17.01	28900000	1	F1:9109	YJX_HA.raw	1	1	0	0	649	661			PEAKS DB
5	9	sp|Q9UPQ9|TNR6B_HUMAN	K.SM(+15.99)Q(+.98)DGWGESDGPVTGAR.H	Y	70.48	1765.72	17	1.8	883.87	2	20.87	3530000	1	F1:11655	YJX_HA.raw	1	1	0	0	992	1008	Oxidation (M); Deamidation (NQ)	M2:Oxidation (M):1000.00;Q3:Deamidation (NQ):1000.00	PEAKS DB
5	9	sp|Q9UPQ9|TNR6B_HUMAN	K.QDTVWDIEEVPRPEGK.S	Y	70.41	1896.92	16	3.6	633.317	3	38.41	134000000	1	F1:22390	YJX_HA.raw	1	1	0	0	630	645			PEAKS DB
5	9	sp|Q9UPQ9|TNR6B_HUMAN	K.SVQSSN(+.98)STTENNN(+.98)GLGNWR.N	Y	70.39	2065.89	19	0.9	1033.95	2	23.01	38300000	1	F1:12904	YJX_HA.raw	2	2	0	0	267	285	Deamidation (NQ)	N6:Deamidation (NQ):0.00;N13:Deamidation (NQ):12.28	PEAKS DB
5	9	sp|Q9UPQ9|TNR6B_HUMAN	K.M(+15.99)TSGVSQGEWKQPTGSDELK.I	Y	70.27	2180.01	20	1.5	727.677	3	21.06	1810000	1	F1:11730	YJX_HA.raw	1	1	0	0	502	521	Oxidation (M)	M1:Oxidation (M):1000.00	PEAKS DB
5	9	sp|Q9UPQ9|TNR6B_HUMAN	R.M(+15.99)VSALQQQ(+.98)QQQQQR.Q	Y	70.16	1716.82	14	-0.3	859.418	2	11.53	29100000	1	F1:6078	YJX_HA.raw	1	1	0	0	1316	1329	Oxidation (M); Deamidation (NQ)	M1:Oxidation (M):1000.00;Q8:Deamidation (NQ):16.90	PEAKS DB
5	9	sp|Q9UPQ9|TNR6B_HUMAN	K.DMGTTDSGPYFEK.L	Y	70.01	1446.6	13	0.7	724.306	2	23.3	129000000	1	F1:13008	YJX_HA.raw	2	2	0	0	1125	1137			PEAKS DB
5	9	sp|Q9UPQ9|TNR6B_HUMAN	K.MENAGVNFVVSGR.E	Y	69.96	1378.67	13	0.8	690.341	2	31.85	178000000	1	F1:18251	YJX_HA.raw	1	1	0	0	350	362			PEAKS DB
5	9	sp|Q9UPQ9|TNR6B_HUMAN	K.GMPFGMGLGNTSR.S	Y	69.77	1323.61	13	1.9	662.812	2	40.34	74700000	1	F1:23574	YJX_HA.raw	1	1	0	0	393	405			PEAKS DB
5	9	sp|Q9UPQ9|TNR6B_HUMAN	R.M(+15.99)VSALQQ(+.98)QQQQQQR.Q	Y	69.65	1716.82	14	-0.3	859.418	2	11.53	29100000	1	F1:5836	YJX_HA.raw	1	1	0	0	1316	1329	Oxidation (M); Deamidation (NQ)	M1:Oxidation (M):1000.00;Q7:Deamidation (NQ):0.00	PEAKS DB
5	9	sp|Q9UPQ9|TNR6B_HUMAN	N.STWGSGASSNN(+.98)GTSPNPIHIWDK.V	Y	69.57	2413.09	23	0.2	805.372	3	39.81	3230000	1	F1:23304	YJX_HA.raw	1	1	0	0	167	189	Deamidation (NQ)	N11:Deamidation (NQ):10.11	PEAKS DB
5	9	sp|Q9UPQ9|TNR6B_HUMAN	K.QWTSM(+15.99)M(+15.99)EGLPSVATQEANMHK.N	Y	69.55	2407.06	21	2.6	803.363	3	31.95	5000000	1	F1:18404	YJX_HA.raw	1	1	0	0	1398	1418	Oxidation (M)	M5:Oxidation (M):95.14;M6:Oxidation (M):74.17	PEAKS DB
5	9	sp|Q9UPQ9|TNR6B_HUMAN	K.TPSSWNENPSKDQGWGGGR.Q	Y	69.53	2058.91	19	1	687.313	3	19.32	90100000	1	F1:10617	YJX_HA.raw	2	2	0	0	718	736			PEAKS DB
5	9	sp|Q9UPQ9|TNR6B_HUMAN	A.ASPIGSSPSPPVN(+.98)GGNNAK.R	Y	69.46	1750.85	19	1.5	876.433	2	19.17	2090000	1	F1:10475	YJX_HA.raw	1	1	0	0	53	71	Deamidation (NQ)	N13:Deamidation (NQ):18.00	PEAKS DB
5	9	sp|Q9UPQ9|TNR6B_HUMAN	K.STWSPDPIGHNPTHLSNK.M	Y	69.45	1986.95	18	1.7	663.327	3	24.84	191000000	1	F1:13957	YJX_HA.raw	2	2	0	0	1567	1584			PEAKS DB
5	9	sp|Q9UPQ9|TNR6B_HUMAN	K.NGNTNSLNLSSPNPM(+15.99)ENK.G	Y	69.4	1945.88	18	1.1	973.948	2	20.24	16100000	1	F1:11156	YJX_HA.raw	1	1	0	0	375	392	Oxidation (M)	M15:Oxidation (M):1000.00	PEAKS DB
5	9	sp|Q9UPQ9|TNR6B_HUMAN	R.KM(+15.99)DIDDGTSAWGDPN(+.98)SYNYK.N	Y	69.33	2292.95	20	2.2	765.325	3	28.42	6610000	1	F1:16219	YJX_HA.raw	2	2	0	0	886	905	Oxidation (M); Deamidation (NQ)	M2:Oxidation (M):1000.00;N15:Deamidation (NQ):24.24	PEAKS DB
5	9	sp|Q9UPQ9|TNR6B_HUMAN	R.AMNLGDFNDIMR.K	Y	69.14	1395.63	12	1.3	698.822	2	47.8	66500000	1	F1:28201	YJX_HA.raw	1	1	0	0	1101	1112			PEAKS DB
5	9	sp|Q9UPQ9|TNR6B_HUMAN	R.IGPGSGFSNFNPNSNPSAWPALVQEGTSRK.G	Y	69.12	3115.51	30	3.1	1039.51	3	49.29	1490000	1	F1:29148	YJX_HA.raw	1	1	0	0	293	322			PEAKS DB
5	9	sp|Q9UPQ9|TNR6B_HUMAN	K.GSQC(+57.02)QSASSGN(+.98)EC(+57.02)NLGVWK.S	Y	69.08	2068.86	19	1	1035.44	2	26.9	2360000	1	F1:15268	YJX_HA.raw	1	1	0	0	242	260	Carbamidomethylation; Deamidation (NQ)	C4:Carbamidomethylation:1000.00;N11:Deamidation (NQ):28.36;C13:Carbamidomethylation:1000.00	PEAKS DB
5	9	sp|Q9UPQ9|TNR6B_HUMAN	K.NVNLWDKNSQGGPAPR.E	Y	69.07	1751.87	16	1.1	584.965	3	22.03	127000000	1	F1:12213	YJX_HA.raw	3	3	0	0	906	921			PEAKS DB
5	9	sp|Q9UPQ9|TNR6B_HUMAN	K.LSPSGSTLPNVSLGAIGTGLNPQNFAAR.Q	Y	69.01	2738.43	28	1.9	913.821	3	54.59	831000	1	F1:32131	YJX_HA.raw	1	1	0	0	1166	1193			PEAKS DB
5	9	sp|Q9UPQ9|TNR6B_HUMAN	K.QHQQQQPPQQPPPPQPEASGSWGGPPPPPPGNVR.P	Y	68.99	3598.74	34	2.2	1200.59	3	28.37	3350000	1	F1:16167	YJX_HA.raw	2	2	0	0	819	852			PEAKS DB
5	9	sp|Q9UPQ9|TNR6B_HUMAN	K.TKVPEVTKPSLSQ(+.98)PTAASPIGSSPSPPVN(+.98)GGNNAK.R	Y	68.87	3415.75	35	2.4	854.946	4	33.39	12400000	1	F1:19166	YJX_HA.raw	1	1	0	0	37	71	Deamidation (NQ)	Q13:Deamidation (NQ):169.46;N29:Deamidation (NQ):12.16	PEAKS DB
5	9	sp|Q9UPQ9|TNR6B_HUMAN	K.M(+15.99)ENAGVNFVVSGR.E	Y	68.74	1394.66	13	0.2	698.338	2	28.18	219000000	1	F1:15989	YJX_HA.raw	1	1	0	0	350	362	Oxidation (M)	M1:Oxidation (M):1000.00	PEAKS DB
5	9	sp|Q9UPQ9|TNR6B_HUMAN	K.QWTSM(+15.99)MEGLPSVATQEANMHK.N	Y	68.63	2391.07	21	2.5	798.031	3	39.66	2100000	1	F1:23216	YJX_HA.raw	1	1	0	0	1398	1418	Oxidation (M)	M5:Oxidation (M):10.11	PEAKS DB
5	9	sp|Q9UPQ9|TNR6B_HUMAN	K.GGNNDSWMNPLAK.Q	Y	68.34	1402.63	13	0.8	702.323	2	36.06	54400000	1	F1:20909	YJX_HA.raw	2	2	0	0	1052	1064			PEAKS DB
5	9	sp|Q9UPQ9|TNR6B_HUMAN	K.STWSPDPIGHNPTHLSN(+.98)K.M	Y	68.3	1987.94	18	1	663.654	3	26.4	3580000	1	F1:14956	YJX_HA.raw	2	2	0	0	1567	1584	Deamidation (NQ)	N17:Deamidation (NQ):38.00	PEAKS DB
5	9	sp|Q9UPQ9|TNR6B_HUMAN	K.N(+.98)SGGWGDAPSQSNQMK.S	Y	68.16	1663.69	16	1.8	832.854	2	18.24	2540000	1	F1:9926	YJX_HA.raw	1	1	0	0	662	677	Deamidation (NQ)	N1:Deamidation (NQ):119.76	PEAKS DB
5	9	sp|Q9UPQ9|TNR6B_HUMAN	R.HPSWEEEEDGGVWNTTGSQGSASSHN.S	Y	67.99	2784.13	26	1.5	929.052	3	26.94	1100000	1	F1:15297	YJX_HA.raw	1	1	0	0	1009	1034			PEAKS DB
5	9	sp|Q9UPQ9|TNR6B_HUMAN	K.TPSSWNENPSK.D	Y	67.97	1245.56	11	1.8	623.79	2	12.37	63500000	1	F1:6218	YJX_HA.raw	2	2	0	0	718	728			PEAKS DB
5	9	sp|Q9UPQ9|TNR6B_HUMAN	K.SDKGTEGWESAATQ(+.98)TK.N	Y	67.95	1695.76	16	2.4	848.889	2	15.91	11300000	1	F1:8445	YJX_HA.raw	2	2	0	0	646	661	Deamidation (NQ)	Q14:Deamidation (NQ):1000.00	PEAKS DB
5	9	sp|Q9UPQ9|TNR6B_HUMAN	Q.GGSHGLFGNSTAQSR.G	Y	67.76	1474.69	15	1.7	492.572	3	14.6	198000000	1	F1:7571	YJX_HA.raw	1	1	0	0	1195	1209			PEAKS DB
5	9	sp|Q9UPQ9|TNR6B_HUMAN	K.GM(+15.99)PFGMGLGNTSR.S	Y	67.45	1339.6	13	0.8	670.808	2	29.94	58400000	1	F1:17119	YJX_HA.raw	1	1	0	0	393	405	Oxidation (M)	M2:Oxidation (M):64.94	PEAKS DB
5	9	sp|Q9UPQ9|TNR6B_HUMAN	R.GLHTPVQPLNSSPSLR.A	Y	67.37	1701.92	16	1.3	568.313	3	30.13	82200000	1	F1:17238	YJX_HA.raw	1	1	0	0	1210	1225			PEAKS DB
5	9	sp|Q9UPQ9|TNR6B_HUMAN	K.TKVPEVTKPSLSQPTAASPIGSSPSPPVNGGNN(+.98)AK.R	Y	67.35	3414.76	35	1.8	854.7	4	32.26	216000000	1	F1:18201	YJX_HA.raw	1	1	0	0	37	71	Deamidation (NQ)	N33:Deamidation (NQ):0.00	PEAKS DB
5	9	sp|Q9UPQ9|TNR6B_HUMAN	R.EQAQIHNTDGPKN(+.98)GN(+.98)TNSLNLSSPNPMENK.G	Y	67.34	3250.48	30	2.9	813.63	4	27.09	0	1	F1:15379	YJX_HA.raw	0	0	0	0	363	392	Deamidation (NQ)	N13:Deamidation (NQ):6.67;N15:Deamidation (NQ):6.59	PEAKS DB
5	9	sp|Q9UPQ9|TNR6B_HUMAN	K.SVQSSN(+.98)STTENN(+.98)N(+.98)GLGNWR.N	Y	67.17	2066.88	19	5.2	1034.45	2	24.33	0	1	F1:13695	YJX_HA.raw	0	0	0	0	267	285	Deamidation (NQ)	N6:Deamidation (NQ):76.17;N12:Deamidation (NQ):17.01;N13:Deamidation (NQ):32.28	PEAKS DB
5	9	sp|Q9UPQ9|TNR6B_HUMAN	K.SGWGELSASTEWKDPK.N	Y	67.02	1776.83	16	0	593.284	3	34.6	128000000	1	F1:20011	YJX_HA.raw	1	1	0	0	678	693			PEAKS DB
5	9	sp|Q9UPQ9|TNR6B_HUMAN	K.NSNWESSASKPVSGWGEGGQNEIGTWGN(+.98)GGNASLASK.G	Y	67.02	3720.67	37	2.7	1241.23	3	40.58	27600000	1	F1:23920	YJX_HA.raw	1	1	0	0	758	794	Deamidation (NQ)	N28:Deamidation (NQ):28.36	PEAKS DB
5	9	sp|Q9UPQ9|TNR6B_HUMAN	R.EQAQIHNTDGPKN(+.98)GNTN(+.98)SLN(+.98)LSSPNPMENK.G	Y	67.01	3251.46	30	7.5	813.879	4	26.61	17300000	1	F1:14985	YJX_HA.raw	1	1	0	0	363	392	Deamidation (NQ)	N13:Deamidation (NQ):9.40;N17:Deamidation (NQ):4.64;N20:Deamidation (NQ):36.73	PEAKS DB
5	9	sp|Q9UPQ9|TNR6B_HUMAN	K.GM(+15.99)PFGM(+15.99)GLGNTSR.S	Y	66.88	1355.6	13	1	678.806	2	20.77	101000000	1	F1:11405	YJX_HA.raw	1	1	0	0	393	405	Oxidation (M)	M2:Oxidation (M):1000.00;M6:Oxidation (M):1000.00	PEAKS DB
5	9	sp|Q9UPQ9|TNR6B_HUMAN	R.AM(+15.99)NLGDFNDIMR.K	Y	66.87	1411.62	12	1.9	706.82	2	39.65	68700000	1	F1:23149	YJX_HA.raw	2	2	0	0	1101	1112	Oxidation (M)	M2:Oxidation (M):159.26	PEAKS DB
5	9	sp|Q9UPQ9|TNR6B_HUMAN	K.N(+.98)GWGEEVDQTK.N	Y	66.54	1262.54	11	1.6	632.279	2	19.51	41700000	1	F1:10695	YJX_HA.raw	2	2	0	0	747	757	Deamidation (NQ)	N1:Deamidation (NQ):139.75	PEAKS DB
5	9	sp|Q9UPQ9|TNR6B_HUMAN	K.MEN(+.98)AGVNFVVSGR.E	Y	66.53	1379.65	13	2.8	690.834	2	33.29	5970000	1	F1:19191	YJX_HA.raw	1	1	0	0	350	362	Deamidation (NQ)	N3:Deamidation (NQ):87.75	PEAKS DB
5	9	sp|Q9UPQ9|TNR6B_HUMAN	K.M(+15.99)EN(+.98)AGVNFVVSGR.E	Y	65.81	1395.64	13	0.9	698.831	2	29.36	17000000	1	F1:16739	YJX_HA.raw	2	2	0	0	350	362	Oxidation (M); Deamidation (NQ)	M1:Oxidation (M):1000.00;N3:Deamidation (NQ):121.83	PEAKS DB
5	9	sp|Q9UPQ9|TNR6B_HUMAN	G.GRPDEKTPSSWNENPSKDQGWGGGR.Q	Y	65.64	2741.25	25	-8.8	686.315	4	19.91	5820000	1	F1:10949	YJX_HA.raw	1	1	0	0	712	736			PEAKS DB
5	9	sp|Q9UPQ9|TNR6B_HUMAN	K.NVNLWDKNSQ(+.98)GGPAPR.E	Y	65.43	1752.85	16	-0.3	585.292	3	23.25	34400000	1	F1:13040	YJX_HA.raw	1	1	0	0	906	921	Deamidation (NQ)	Q10:Deamidation (NQ):32.28	PEAKS DB
5	9	sp|Q9UPQ9|TNR6B_HUMAN	K.MTSGVSQGEWK.Q	Y	65.43	1208.55	11	1.2	605.283	2	16.96	53800000	1	F1:9105	YJX_HA.raw	1	1	0	0	502	512			PEAKS DB
5	9	sp|Q9UPQ9|TNR6B_HUMAN	R.FKQWTSMM(+15.99)EGLPSVATQEANM(+15.99)HK.N	Y	65.34	2682.22	23	0.3	671.563	4	36.3	2080000	1	F1:21132	YJX_HA.raw	1	1	0	0	1396	1418	Oxidation (M)	M8:Oxidation (M):17.01;M21:Oxidation (M):99.86	PEAKS DB
5	9	sp|Q9UPQ9|TNR6B_HUMAN	R.AMNLGDFNDIM(+15.99)R.K	Y	65.27	1411.62	12	1.2	706.819	2	37.58	53400000	1	F1:21892	YJX_HA.raw	1	1	0	0	1101	1112	Oxidation (M)	M11:Oxidation (M):140.79	PEAKS DB
5	9	sp|Q9UPQ9|TNR6B_HUMAN	R.AMNLGDFN(+.98)DIMR.K	Y	65.21	1396.61	12	1.4	699.314	2	44.39	7050000	1	F1:26160	YJX_HA.raw	2	2	0	0	1101	1112	Deamidation (NQ)	N8:Deamidation (NQ):81.69	PEAKS DB
5	9	sp|Q9UPQ9|TNR6B_HUMAN	R.KMDIDDGTSAWGDPN(+.98)SYNYK.N	Y	65.15	2276.95	20	1.8	759.993	3	31.31	2150000	1	F1:18018	YJX_HA.raw	1	1	0	0	886	905	Deamidation (NQ)	N15:Deamidation (NQ):29.32	PEAKS DB
5	9	sp|Q9UPQ9|TNR6B_HUMAN	R.QPNQ(+.98)GWSSGKN(+.98)GWGEEVDQTK.N	Y	65.12	2333.02	21	9.8	778.688	3	24.1	1540000	1	F1:13558	YJX_HA.raw	1	1	0	0	737	757	Deamidation (NQ)	Q4:Deamidation (NQ):0.00;N11:Deamidation (NQ):66.25	PEAKS DB
5	9	sp|Q9UPQ9|TNR6B_HUMAN	K.QWTSM(+15.99)M(+15.99)EGLPSVATQEANM(+15.99)HKN(+.98)GAIVAPGK.T	Y	65.01	3231.5	30	3.6	808.885	4	33.19	5540000	1	F1:19144	YJX_HA.raw	1	1	0	0	1398	1427	Oxidation (M); Deamidation (NQ)	M5:Oxidation (M):1000.00;M6:Oxidation (M):1000.00;M19:Oxidation (M):1000.00;N22:Deamidation (NQ):5.55	PEAKS DB
5	9	sp|Q9UPQ9|TNR6B_HUMAN	R.GPSGTDTVSGQ(+.98)SNSGNN(+.98)GN(+.98)NGK.E	Y	64.99	2050.83	22	3.9	1026.43	2	6.02	0	1	F1:2470	YJX_HA.raw	0	0	0	0	430	451	Deamidation (NQ)	Q11:Deamidation (NQ):20.41;N17:Deamidation (NQ):16.90;N19:Deamidation (NQ):0.00	PEAKS DB
5	9	sp|Q9UPQ9|TNR6B_HUMAN	K.TPSSWNEN(+.98)PSKDQGWGGGR.Q	Y	64.78	2059.9	19	2	687.641	3	21.01	7910000	1	F1:11684	YJX_HA.raw	1	1	0	0	718	736	Deamidation (NQ)	N8:Deamidation (NQ):0.00	PEAKS DB
5	9	sp|Q9UPQ9|TNR6B_HUMAN	Q.GGSHGLFGNSTAQ(+.98)SR.G	Y	64.67	1475.67	15	0.9	492.899	3	15.75	39100000	1	F1:8310	YJX_HA.raw	2	2	0	0	1195	1209	Deamidation (NQ)	Q13:Deamidation (NQ):97.69	PEAKS DB
5	9	sp|Q9UPQ9|TNR6B_HUMAN	R.FKQWTSM(+15.99)MEGLPSVATQEANM(+15.99)HK.N	Y	64.62	2682.22	23	1.1	671.564	4	37.48	10700000	1	F1:21896	YJX_HA.raw	2	2	0	0	1396	1418	Oxidation (M)	M7:Oxidation (M):24.44;M21:Oxidation (M):78.11	PEAKS DB
5	9	sp|Q9UPQ9|TNR6B_HUMAN	K.NSGGWGDAPSQ(+.98)SNQM(+15.99)K.S	Y	64.59	1679.68	16	0.9	840.85	2	12.62	10500000	1	F1:6612	YJX_HA.raw	2	2	0	0	662	677	Deamidation (NQ); Oxidation (M)	Q11:Deamidation (NQ):22.85;M15:Oxidation (M):1000.00	PEAKS DB
5	9	sp|Q9UPQ9|TNR6B_HUMAN	K.DM(+15.99)GTTDSGPYFEK.L	Y	64.45	1462.59	13	1.3	732.304	2	18.25	139000000	1	F1:9950	YJX_HA.raw	2	2	0	0	1125	1137	Oxidation (M)	M2:Oxidation (M):1000.00	PEAKS DB
5	9	sp|Q9UPQ9|TNR6B_HUMAN	R.VAVPNGQPPSAAR.Y	Y	64.36	1262.67	13	0.7	632.344	2	15.7	54900000	1	F1:8278	YJX_HA.raw	1	1	0	0	73	85			PEAKS DB
5	9	sp|Q9UPQ9|TNR6B_HUMAN	K.GIQN(+.98)IDPESDPYVTPGSVLGGTATSPIVDTDHQLLR.D	Y	64.26	3762.86	36	6.7	1255.3	3	51.8	1750000	1	F1:30592	YJX_HA.raw	2	2	0	0	1488	1523	Deamidation (NQ)	N4:Deamidation (NQ):14.02	PEAKS DB
5	9	sp|Q9UPQ9|TNR6B_HUMAN	R.KMDIDDGTSAWGDPNSYN(+.98)YK.N	Y	64.2	2276.95	20	2.3	759.993	3	33.78	3050000	1	F1:19476	YJX_HA.raw	1	1	0	0	886	905	Deamidation (NQ)	N18:Deamidation (NQ):6.57	PEAKS DB
5	9	sp|Q9UPQ9|TNR6B_HUMAN	K.GGN(+.98)NDSWMNPLAK.Q	Y	63.6	1403.61	13	0.7	702.815	2	37.73	14000000	1	F1:21604	YJX_HA.raw	1	1	0	0	1052	1064	Deamidation (NQ)	N3:Deamidation (NQ):23.10	PEAKS DB
5	9	sp|Q9UPQ9|TNR6B_HUMAN	R.AQ(+.98)VPPQFISPQVSASM(+15.99)LK.Q	Y	63.53	1944	18	9	973.017	2	40.98	0	1	F1:24075	YJX_HA.raw	0	0	0	0	1226	1243	Deamidation (NQ); Oxidation (M)	Q2:Deamidation (NQ):41.53;M16:Oxidation (M):1000.00	PEAKS DB
5	9	sp|Q9UPQ9|TNR6B_HUMAN	K.M(+15.99)ENAGVN(+.98)FVVSGR.E	Y	63.52	1395.64	13	1.6	698.831	2	25.38	3410000	1	F1:14304	YJX_HA.raw	1	1	0	0	350	362	Oxidation (M); Deamidation (NQ)	M1:Oxidation (M):1000.00;N7:Deamidation (NQ):104.08	PEAKS DB
5	9	sp|Q9UPQ9|TNR6B_HUMAN	R.STGGSWNFGPQ(+.98)DSNDNK.W	Y	63.5	1810.74	17	3.4	906.38	2	25.83	4420000	1	F1:15061	YJX_HA.raw	2	2	0	0	479	495	Deamidation (NQ)	Q11:Deamidation (NQ):25.70	PEAKS DB
5	9	sp|Q9UPQ9|TNR6B_HUMAN	R.VAVPN(+.98)GQPPSAAR.Y	Y	63.5	1263.66	13	2.9	632.838	2	18.19	164000000	1	F1:9887	YJX_HA.raw	2	2	0	0	73	85	Deamidation (NQ)	N5:Deamidation (NQ):26.31	PEAKS DB
5	9	sp|Q9UPQ9|TNR6B_HUMAN	R.NTTPLPRPPPGLTNPKPSSPWSSTAPR.S	Y	63.24	2852.49	27	1.7	951.84	3	36.89	205000000	1	F1:21580	YJX_HA.raw	2	2	0	0	1594	1620			PEAKS DB
5	9	sp|Q9UPQ9|TNR6B_HUMAN	R.AM(+15.99)NLGDFNDIM(+15.99)R.K	Y	63.05	1427.62	12	1.2	714.817	2	28.47	48200000	1	F1:16176	YJX_HA.raw	1	1	0	0	1101	1112	Oxidation (M)	M2:Oxidation (M):1000.00;M11:Oxidation (M):1000.00	PEAKS DB
5	9	sp|Q9UPQ9|TNR6B_HUMAN	L.LLQQQQQQQLLQNQR.K	Y	62.93	1893.02	15	-0.5	947.516	2	22.19	397000	1	F1:12457	YJX_HA.raw	1	1	0	0	1285	1299			PEAKS DB
5	9	sp|Q9UPQ9|TNR6B_HUMAN	Q.GGSHGLFGN(+.98)STAQSR.G	Y	62.88	1475.67	15	0.4	492.899	3	16.91	36800000	1	F1:9020	YJX_HA.raw	2	2	0	0	1195	1209	Deamidation (NQ)	N9:Deamidation (NQ):88.98	PEAKS DB
5	9	sp|Q9UPQ9|TNR6B_HUMAN	R.MVSALQQQQ(+.98)Q(+.98)QQQR.Q	Y	62.64	1701.81	14	1.4	851.914	2	16.42	4090000	1	F1:8549	YJX_HA.raw	1	1	0	0	1316	1329	Deamidation (NQ)	Q9:Deamidation (NQ):9.34;Q10:Deamidation (NQ):9.34	PEAKS DB
5	9	sp|Q9UPQ9|TNR6B_HUMAN	K.EQEREEQLMEDKK.R	Y	62.31	1690.78	13	0.4	564.602	3	10.58	1170000	1	F1:5108	YJX_HA.raw	1	1	0	0	5	17			PEAKS DB
5	9	sp|Q9UPQ9|TNR6B_HUMAN	R.FKQWTSM(+15.99)M(+15.99)EGLPSVATQEANMHKN(+.98)GAIVAPGK.T	Y	62.21	3490.67	32	3.1	873.677	4	35.72	1980000	1	F1:20789	YJX_HA.raw	1	1	0	0	1396	1427	Oxidation (M); Deamidation (NQ)	M7:Oxidation (M):88.07;M8:Oxidation (M):90.97;N24:Deamidation (NQ):8.87	PEAKS DB
5	9	sp|Q9UPQ9|TNR6B_HUMAN	R.SYRPTHPDC(+57.02)QAVLQ(+.98)TLLSR.T	Y	62.19	2242.12	19	2.4	561.538	4	44.83	11700000	1	F1:26367	YJX_HA.raw	1	1	0	0	592	610	Carbamidomethylation; Deamidation (NQ)	C9:Carbamidomethylation:1000.00;Q14:Deamidation (NQ):109.97	PEAKS DB
5	9	sp|Q9UPQ9|TNR6B_HUMAN	R.AM(+15.99)NLGDFN(+.98)DIMR.K	Y	61.86	1412.61	12	1.8	707.312	2	36.55	6540000	1	F1:21257	YJX_HA.raw	2	2	0	0	1101	1112	Oxidation (M); Deamidation (NQ)	M2:Oxidation (M):140.79;N8:Deamidation (NQ):76.42	PEAKS DB
5	9	sp|Q9UPQ9|TNR6B_HUMAN	K.NSNWESSASKPVSGWGEGGQ(+.98)NEIGTWGN(+.98)GGNASLASK.G	Y	61.79	3721.65	37	6.3	1241.57	3	41.81	0	1	F1:24580	YJX_HA.raw	0	0	0	0	758	794	Deamidation (NQ)	Q20:Deamidation (NQ):0.00;N28:Deamidation (NQ):12.33	PEAKS DB
5	9	sp|Q9UPQ9|TNR6B_HUMAN	R.VLSN(+.98)TGWGQTQIK.Q	Y	61.77	1431.74	13	0.8	716.876	2	29.27	0	1	F1:16729	YJX_HA.raw	0	0	0	0	617	629	Deamidation (NQ)	N4:Deamidation (NQ):89.05	PEAKS DB
5	9	sp|Q9UPQ9|TNR6B_HUMAN	R.SPAWNETGRQPNSWNK.Q	Y	61.76	1870.87	16	1.8	624.632	3	19.22	5130000	1	F1:10542	YJX_HA.raw	1	1	0	0	803	818			PEAKS DB
5	9	sp|Q9UPQ9|TNR6B_HUMAN	D.PIGHNPTHLSNK.M	Y	61.54	1313.68	12	-0.2	438.902	3	9.02	7250000	1	F1:4125	YJX_HA.raw	1	1	0	0	1573	1584			PEAKS DB
5	9	sp|Q9UPQ9|TNR6B_HUMAN	K.MDLSVGSLSDK.K	Y	61.43	1150.55	11	0.3	576.284	2	32.49	152000000	1	F1:18708	YJX_HA.raw	2	2	0	0	1083	1093			PEAKS DB
5	9	sp|Q9UPQ9|TNR6B_HUMAN	K.DEEPSGWEEPSPQ(+.98)SISR.K	Y	61.43	1929.82	17	2.2	965.921	2	30.76	1670000	1	F1:17705	YJX_HA.raw	1	1	0	0	869	885	Deamidation (NQ)	Q13:Deamidation (NQ):1000.00	PEAKS DB
5	9	sp|Q9UPQ9|TNR6B_HUMAN	K.M(+15.99)DLSVGSLSDKK.F	Y	61.4	1294.64	12	1.9	648.33	2	19.47	31700000	1	F1:10700	YJX_HA.raw	1	1	0	0	1083	1094	Oxidation (M)	M1:Oxidation (M):1000.00	PEAKS DB
5	9	sp|Q9UPQ9|TNR6B_HUMAN	K.MDLSVGSLSDKK.F	Y	61.35	1278.65	12	2.3	427.224	3	27.24	35100000	1	F1:15438	YJX_HA.raw	2	2	0	0	1083	1094			PEAKS DB
5	9	sp|Q9UPQ9|TNR6B_HUMAN	R.MVSALQQ(+.98)QQQQ(+.98)QQR.Q	Y	60.89	1701.81	14	1.4	851.914	2	16.42	4090000	1	F1:8844	YJX_HA.raw	1	1	0	0	1316	1329	Deamidation (NQ)	Q7:Deamidation (NQ):0.00;Q11:Deamidation (NQ):17.01	PEAKS DB
5	9	sp|Q9UPQ9|TNR6B_HUMAN	K.GM(+15.99)PFGM(+15.99)GLGN(+.98)TSR.S	Y	60.79	1356.58	13	0.2	679.298	2	21.85	3660000	1	F1:12205	YJX_HA.raw	1	1	0	0	393	405	Oxidation (M); Deamidation (NQ)	M2:Oxidation (M):1000.00;M6:Oxidation (M):1000.00;N10:Deamidation (NQ):1000.00	PEAKS DB
5	9	sp|Q9UPQ9|TNR6B_HUMAN	R.EQAQIHNTDGPKN(+.98)GN(+.98)TNSLN(+.98)LSSPNPMENK.G	Y	60.59	3251.46	30	7.5	813.879	4	26.61	17300000	1	F1:15379	YJX_HA.raw	1	1	0	0	363	392	Deamidation (NQ)	N13:Deamidation (NQ):6.67;N15:Deamidation (NQ):11.10;N20:Deamidation (NQ):28.73	PEAKS DB
5	9	sp|Q9UPQ9|TNR6B_HUMAN	N.SNPSAWPALVQEGTSR.K	Y	60.54	1698.83	16	2.6	850.426	2	38.68	1790000	1	F1:22638	YJX_HA.raw	1	1	0	0	306	321			PEAKS DB
5	9	sp|Q9UPQ9|TNR6B_HUMAN	K.M(+15.99)TSGVSQGEWK.Q	Y	60.51	1224.54	11	0.9	613.28	2	13.66	66600000	1	F1:7015	YJX_HA.raw	2	2	0	0	502	512	Oxidation (M)	M1:Oxidation (M):1000.00	PEAKS DB
5	9	sp|Q9UPQ9|TNR6B_HUMAN	K.NSGGWGDAPSQSN(+.98)QM(+15.99)K.S	Y	60.46	1679.68	16	0.9	840.85	2	12.62	7520000	1	F1:6216	YJX_HA.raw	1	1	0	0	662	677	Deamidation (NQ); Oxidation (M)	N13:Deamidation (NQ):8.14;M15:Oxidation (M):1000.00	PEAKS DB
5	9	sp|Q9UPQ9|TNR6B_HUMAN	K.QWTSM(+15.99)M(+15.99)EGLPSVATQEANMHKN(+.98)GAIVAPGK.T	Y	60.29	3215.51	30	1.1	804.884	4	35.77	1390000	1	F1:20827	YJX_HA.raw	1	1	0	0	1398	1427	Oxidation (M); Deamidation (NQ)	M5:Oxidation (M):63.15;M6:Oxidation (M):65.74;N22:Deamidation (NQ):15.39	PEAKS DB
5	9	sp|Q9UPQ9|TNR6B_HUMAN	K.GGNNDSWM(+15.99)NPLAK.Q	Y	60.15	1418.62	13	1.4	710.321	2	27.53	83000000	1	F1:15515	YJX_HA.raw	2	2	0	0	1052	1064	Oxidation (M)	M8:Oxidation (M):1000.00	PEAKS DB
5	9	sp|Q9UPQ9|TNR6B_HUMAN	K.SGWGELSASTEWK.D	Y	60.14	1436.66	13	-0.6	719.335	2	38.97	3480000	1	F1:22843	YJX_HA.raw	1	1	0	0	678	690			PEAKS DB
5	9	sp|Q9UPQ9|TNR6B_HUMAN	K.N(+.98)GNTNSLNLSSPNPM(+15.99)ENKGM(+15.99)PFGM(+15.99)GLGNTSR.S	Y	60.12	3284.45	31	1	1095.83	3	35.19	4970000	1	F1:20421	YJX_HA.raw	2	2	0	0	375	405	Deamidation (NQ); Oxidation (M)	N1:Deamidation (NQ):8.22;M15:Oxidation (M):1000.00;M20:Oxidation (M):1000.00;M24:Oxidation (M):1000.00	PEAKS DB
5	9	sp|Q9UPQ9|TNR6B_HUMAN	K.GGNN(+.98)DSWM(+15.99)NPLAK.Q	Y	60.03	1419.61	13	1.4	710.813	2	28.67	19100000	1	F1:16212	YJX_HA.raw	1	1	0	0	1052	1064	Deamidation (NQ); Oxidation (M)	N4:Deamidation (NQ):18.17;M8:Oxidation (M):1000.00	PEAKS DB
5	9	sp|Q9UPQ9|TNR6B_HUMAN	K.NNNSSNWGGGRPDEK.T	Y	59.96	1630.71	15	2.1	544.578	3	9.32	25000000	1	F1:4304	YJX_HA.raw	1	1	0	0	703	717			PEAKS DB
5	9	sp|Q9UPQ9|TNR6B_HUMAN	R.AMNLGDFN(+.98)DIM(+15.99)R.K	Y	59.79	1412.61	12	2.2	707.312	2	35.87	1800000	1	F1:20849	YJX_HA.raw	2	2	0	0	1101	1112	Deamidation (NQ); Oxidation (M)	N8:Deamidation (NQ):71.86;M11:Oxidation (M):104.94	PEAKS DB
5	9	sp|Q9UPQ9|TNR6B_HUMAN	R.LASASTWSDGGSVR.P	Y	59.63	1392.66	14	2	697.34	2	19.91	7310000	1	F1:10938	YJX_HA.raw	2	2	0	0	1632	1645			PEAKS DB
5	9	sp|Q9UPQ9|TNR6B_HUMAN	R.KGALETDN(+.98)SNSSAQVSTVGQ(+.98)TSR.E	Y	59.36	2338.09	23	1.3	780.371	3	16.22	5950000	1	F1:8739	YJX_HA.raw	1	1	0	0	322	344	Deamidation (NQ)	N8:Deamidation (NQ):18.53;Q20:Deamidation (NQ):71.27	PEAKS DB
5	9	sp|Q9UPQ9|TNR6B_HUMAN	K.EQEREEQLMEDKKR.K	Y	59.36	1846.88	14	1	462.729	4	9.32	6370000	1	F1:4280	YJX_HA.raw	1	1	0	0	5	18			PEAKS DB
5	9	sp|Q9UPQ9|TNR6B_HUMAN	K.NN(+.98)NSSNWGGGRPDEK.T	Y	59.27	1631.69	15	2.6	816.856	2	10.01	1660000	1	F1:4729	YJX_HA.raw	1	1	0	0	703	717	Deamidation (NQ)	N2:Deamidation (NQ):15.10	PEAKS DB
5	9	sp|Q9UPQ9|TNR6B_HUMAN	R.EQAQIHNTDGPK.N	Y	59.14	1336.64	12	1	446.553	3	5.64	106000000	1	F1:2212	YJX_HA.raw	1	1	0	0	363	374			PEAKS DB
5	9	sp|Q9UPQ9|TNR6B_HUMAN	R.AMNLGDFNDIM(+15.99)RK.D	Y	58.72	1539.72	13	1.7	770.867	2	32.69	39800000	1	F1:18807	YJX_HA.raw	2	2	0	0	1101	1113	Oxidation (M)	M11:Oxidation (M):120.06	PEAKS DB
5	9	sp|Q9UPQ9|TNR6B_HUMAN	K.NGN(+.98)TNSLN(+.98)LSSPNPMENK.G	Y	58.59	1931.85	18	4	966.938	2	30.99	0	1	F1:17807	YJX_HA.raw	0	0	0	0	375	392	Deamidation (NQ)	N3:Deamidation (NQ):4.64;N8:Deamidation (NQ):0.00	PEAKS DB
5	9	sp|Q9UPQ9|TNR6B_HUMAN	R.GLHTPVQ(+.98)PLNSSPSLR.A	Y	58.08	1702.9	16	2.1	568.642	3	31.21	10200000	1	F1:17904	YJX_HA.raw	1	1	0	0	1210	1225	Deamidation (NQ)	Q7:Deamidation (NQ):91.37	PEAKS DB
5	9	sp|Q9UPQ9|TNR6B_HUMAN	K.STWSPDPIGHN(+.98)PTHLSNK.M	Y	58.07	1987.94	18	1.8	663.655	3	27.58	1520000	1	F1:15669	YJX_HA.raw	1	1	0	0	1567	1584	Deamidation (NQ)	N11:Deamidation (NQ):19.20	PEAKS DB
5	9	sp|Q9UPQ9|TNR6B_HUMAN	K.TKVPEVTKPSLSQ(+.98)PTAASPIGSSPSPPVN(+.98)GGN(+.98)NAK.R	Y	57.59	3416.73	35	6.7	1139.92	3	32.72	5280000	1	F1:18789	YJX_HA.raw	1	1	0	0	37	71	Deamidation (NQ)	Q13:Deamidation (NQ):50.88;N29:Deamidation (NQ):17.65;N32:Deamidation (NQ):11.06	PEAKS DB
5	9	sp|Q9UPQ9|TNR6B_HUMAN	R.FKQWTSM(+15.99)M(+15.99)EGLPSVATQEANM(+15.99)HKN(+.98)GAIVAPGK.T	Y	57.39	3506.66	32	0.6	702.34	5	33.43	5370000	1	F1:19288	YJX_HA.raw	1	1	0	0	1396	1427	Oxidation (M); Deamidation (NQ)	M7:Oxidation (M):1000.00;M8:Oxidation (M):1000.00;M21:Oxidation (M):1000.00;N24:Deamidation (NQ):8.26	PEAKS DB
5	9	sp|Q9UPQ9|TNR6B_HUMAN	R.HPSWEEEEDGGVWN(+.98)TTGSQGSASSHNSASWGQGGKK.Q	Y	57.38	3771.61	36	1.5	943.91	4	26.85	4780000	1	F1:15283	YJX_HA.raw	2	2	0	0	1009	1044	Deamidation (NQ)	N14:Deamidation (NQ):24.93	PEAKS DB
5	9	sp|Q9UPQ9|TNR6B_HUMAN	K.EQEREEQLMEDK.K	Y	57.37	1562.69	12	1.3	521.904	3	12.91	6040000	1	F1:6545	YJX_HA.raw	1	1	0	0	5	16			PEAKS DB
5	9	sp|Q9UPQ9|TNR6B_HUMAN	R.NTTPLPRPPPGLTNPK.P	Y	57.02	1698.94	16	1.6	567.322	3	29.06	80700000	1	F1:16700	YJX_HA.raw	1	1	0	0	1594	1609			PEAKS DB
5	9	sp|Q9UPQ9|TNR6B_HUMAN	K.NGWGEEVDQTK.N	Y	56.95	1261.56	11	1.5	631.787	2	16.96	29900000	1	F1:9058	YJX_HA.raw	1	1	0	0	747	757			PEAKS DB
5	9	sp|Q9UPQ9|TNR6B_HUMAN	R.EPNLPTPMTSK.S	Y	56.93	1213.6	11	1.8	607.809	2	26.31	197000000	1	F1:15015	YJX_HA.raw	1	1	0	0	922	932			PEAKS DB
5	9	sp|Q9UPQ9|TNR6B_HUMAN	K.M(+15.99)DLSVGSLSDKKFDVDKR.A	Y	56.69	2055.03	18	2.1	686.019	3	27.38	2840000	1	F1:15575	YJX_HA.raw	2	2	0	0	1083	1100	Oxidation (M)	M1:Oxidation (M):1000.00	PEAKS DB
5	9	sp|Q9UPQ9|TNR6B_HUMAN	K.NSNWESSASKPVSGWGEGGQN(+.98)EIGTWGNGGN(+.98)ASLASK.G	Y	56.48	3721.65	37	6.9	1241.57	3	41.63	0	1	F1:24476	YJX_HA.raw	0	0	0	0	758	794	Deamidation (NQ)	N21:Deamidation (NQ):6.14;N31:Deamidation (NQ):12.33	PEAKS DB
5	9	sp|Q9UPQ9|TNR6B_HUMAN	R.MVSALQQQQQQ(+.98)QQR.Q	Y	56.38	1700.83	14	1.8	567.95	3	14.74	1140000	1	F1:7711	YJX_HA.raw	1	1	0	0	1316	1329	Deamidation (NQ)	Q11:Deamidation (NQ):11.06	PEAKS DB
5	9	sp|Q9UPQ9|TNR6B_HUMAN	R.STGGSWNFGPQDSN(+.98)DNK.W	Y	56.35	1810.74	17	3.4	906.38	2	25.83	2430000	1	F1:14638	YJX_HA.raw	1	1	0	0	479	495	Deamidation (NQ)	N14:Deamidation (NQ):8.22	PEAKS DB
5	9	sp|Q9UPQ9|TNR6B_HUMAN	R.SGFRPPNSKDM(+15.99)GTTDSGPYFEK.L	Y	56.1	2433.09	22	0.8	609.28	4	21.35	11800000	1	F1:11882	YJX_HA.raw	2	2	0	0	1116	1137	Oxidation (M)	M11:Oxidation (M):1000.00	PEAKS DB
5	9	sp|Q9UPQ9|TNR6B_HUMAN	R.SPAWNETGR.Q	Y	55.95	1016.47	9	0.9	509.241	2	12.86	96500000	1	F1:6493	YJX_HA.raw	1	1	0	0	803	811			PEAKS DB
5	9	sp|Q9UPQ9|TNR6B_HUMAN	R.QPNQGWSSGK.N	Y	55.71	1087.51	10	1	544.76	2	8.13	18900000	1	F1:3571	YJX_HA.raw	1	1	0	0	737	746			PEAKS DB
5	9	sp|Q9UPQ9|TNR6B_HUMAN	R.EQAQ(+.98)IHNTDGPKN(+.98)GNTNSLN(+.98)LSSPNPMENK.G	Y	55.44	3251.46	30	7.5	813.879	4	26.61	17300000	1	F1:15099	YJX_HA.raw	1	1	0	0	363	392	Deamidation (NQ)	Q4:Deamidation (NQ):7.07;N13:Deamidation (NQ):0.00;N20:Deamidation (NQ):28.36	PEAKS DB
5	9	sp|Q9UPQ9|TNR6B_HUMAN	K.TPSSWN(+.98)ENPSK.D	Y	55.26	1246.55	11	1.6	624.282	2	13.39	1970000	1	F1:6904	YJX_HA.raw	2	2	0	0	718	728	Deamidation (NQ)	N6:Deamidation (NQ):20.41	PEAKS DB
5	9	sp|Q9UPQ9|TNR6B_HUMAN	R.EQAQ(+.98)IHNTDGPK.N	Y	54.98	1337.62	12	0.7	669.818	2	7.19	13400000	1	F1:3122	YJX_HA.raw	2	2	0	0	363	374	Deamidation (NQ)	Q4:Deamidation (NQ):52.04	PEAKS DB
5	9	sp|Q9UPQ9|TNR6B_HUMAN	K.NVNLWDKN(+.98)SQGGPAPR.E	Y	54.95	1752.85	16	1	585.293	3	23.69	53900000	1	F1:13376	YJX_HA.raw	2	2	0	0	906	921	Deamidation (NQ)	N8:Deamidation (NQ):18.53	PEAKS DB
5	9	sp|Q9UPQ9|TNR6B_HUMAN	K.M(+15.99)DLSVGSLSDK.K	Y	54.87	1166.55	11	1.3	584.283	2	24.07	181000000	1	F1:13508	YJX_HA.raw	1	1	0	0	1083	1093	Oxidation (M)	M1:Oxidation (M):1000.00	PEAKS DB
5	9	sp|Q9UPQ9|TNR6B_HUMAN	R.GGSPYNQ(+.98)FDIIPGDTLGGHTGPAGDSWLPAK.S	Y	54.71	3125.47	31	1.5	1042.83	3	52.31	0	1	F1:30865	YJX_HA.raw	0	0	0	0	1430	1460	Deamidation (NQ)	Q7:Deamidation (NQ):0.00	PEAKS DB
5	9	sp|Q9UPQ9|TNR6B_HUMAN	R.EQAQIHN(+.98)TDGPKN(+.98)GN(+.98)TN(+.98)SLNLSSPNPM(+15.99)ENK.G	Y	54.64	3268.44	30	7.5	1090.5	3	22	0	1	F1:12305	YJX_HA.raw	0	0	0	0	363	392	Deamidation (NQ); Oxidation (M)	N7:Deamidation (NQ):8.58;N13:Deamidation (NQ):6.08;N15:Deamidation (NQ):7.38;N17:Deamidation (NQ):9.42;M27:Oxidation (M):1000.00	PEAKS DB
5	9	sp|Q9UPQ9|TNR6B_HUMAN	K.RSPAWNETGR.Q	Y	54.38	1172.57	10	0.5	587.292	2	10.79	2690000	1	F1:5230	YJX_HA.raw	2	2	0	0	802	811			PEAKS DB
5	9	sp|Q9UPQ9|TNR6B_HUMAN	Q.AQIHNTDGPK.N	Y	54.26	1079.54	10	1.7	540.776	2	5.59	563000	1	F1:2269	YJX_HA.raw	1	1	0	0	365	374			PEAKS DB
5	9	sp|Q9UPQ9|TNR6B_HUMAN	R.FKQWTSM(+15.99)M(+15.99)EGLPSVATQEANM(+15.99)HK.N	Y	54.2	2698.22	23	0.9	675.563	4	29.89	20600000	1	F1:17117	YJX_HA.raw	2	2	0	0	1396	1418	Oxidation (M)	M7:Oxidation (M):1000.00;M8:Oxidation (M):1000.00;M21:Oxidation (M):1000.00	PEAKS DB
5	9	sp|Q9UPQ9|TNR6B_HUMAN	K.TPSSWNEN(+.98)PSK.D	Y	53.96	1246.55	11	1.8	624.282	2	12.99	676000	1	F1:6570	YJX_HA.raw	1	1	0	0	718	728	Deamidation (NQ)	N8:Deamidation (NQ):5.47	PEAKS DB
5	9	sp|Q9UPQ9|TNR6B_HUMAN	R.AM(+15.99)NLGDFNDIM(+15.99)RK.D	Y	53.89	1555.71	13	0.7	778.864	2	23.69	83000000	1	F1:13353	YJX_HA.raw	2	2	0	0	1101	1113	Oxidation (M)	M2:Oxidation (M):1000.00;M11:Oxidation (M):1000.00	PEAKS DB
5	9	sp|Q9UPQ9|TNR6B_HUMAN	K.VPEVTKPSLSQ(+.98)PTAASPIGSSPSPPVN(+.98)GGNNAK.R	Y	53.55	3186.6	33	1.7	1063.21	3	35.24	2930000	1	F1:20373	YJX_HA.raw	1	1	0	0	39	71	Deamidation (NQ)	Q11:Deamidation (NQ):106.58;N27:Deamidation (NQ):16.66	PEAKS DB
5	9	sp|Q9UPQ9|TNR6B_HUMAN	K.GHPLPEN(+.98)QGNAQAPC(+57.02)WGR.S	Y	53.16	1988.89	18	0.5	663.971	3	20.82	27500000	1	F1:11923	YJX_HA.raw	1	1	0	0	543	560	Deamidation (NQ); Carbamidomethylation	N7:Deamidation (NQ):14.02;C15:Carbamidomethylation:1000.00	PEAKS DB
5	9	sp|Q9UPQ9|TNR6B_HUMAN	K.HSPSHPVGPKPHLDNMVPNALNVGLPDLQ(+.98)TK.G	Y	53.03	3309.69	31	2.6	662.948	5	45.54	0	1	F1:26860	YJX_HA.raw	0	0	0	0	1335	1365	Deamidation (NQ)	Q29:Deamidation (NQ):50.34	PEAKS DB
5	9	sp|Q9UPQ9|TNR6B_HUMAN	K.QHQQQQPPQ(+.98)QPPPPQ(+.98)PEASGSWGGPPPPPPGNVRPSNSSWSSGPQPATPK.D	Y	52.81	5209.47	50	5	1303.38	4	34.2	0	1	F1:19788	YJX_HA.raw	0	0	0	0	819	868	Deamidation (NQ)	Q9:Deamidation (NQ):0.00;Q15:Deamidation (NQ):29.24	PEAKS DB
5	9	sp|Q9UPQ9|TNR6B_HUMAN	K.M(+15.99)TSGVSQ(+.98)GEWK.Q	Y	52.71	1225.53	11	1.2	613.772	2	15.17	2210000	1	F1:8011	YJX_HA.raw	1	1	0	0	502	512	Oxidation (M); Deamidation (NQ)	M1:Oxidation (M):1000.00;Q7:Deamidation (NQ):1000.00	PEAKS DB
5	9	sp|Q9UPQ9|TNR6B_HUMAN	K.TKVPEVTKPSLSQ(+.98)PTAASPIGSSPSPPVN(+.98)GGN(+.98)NAKR.V	Y	52.7	3572.83	36	7.4	894.222	4	30.71	13600000	1	F1:17635	YJX_HA.raw	1	1	0	0	37	72	Deamidation (NQ)	Q13:Deamidation (NQ):105.66;N29:Deamidation (NQ):19.86;N32:Deamidation (NQ):14.02	PEAKS DB
5	9	sp|Q9UPQ9|TNR6B_HUMAN	R.GGSPYNQFDIIPGDTLGGHTGPAGD.S	Y	52.46	2442.11	25	2.5	1222.07	2	48.42	333000	1	F1:28617	YJX_HA.raw	1	1	0	0	1430	1454			PEAKS DB
5	9	sp|Q9UPQ9|TNR6B_HUMAN	R.GLHTPVQPLN(+.98)SSPSLR.A	Y	52.43	1702.9	16	3.3	568.643	3	30.53	6820000	1	F1:17521	YJX_HA.raw	1	1	0	0	1210	1225	Deamidation (NQ)	N10:Deamidation (NQ):68.47	PEAKS DB
5	9	sp|Q9UPQ9|TNR6B_HUMAN	N.ALNVGLPDLQTK.G	Y	52.28	1267.71	12	0.2	634.864	2	41.11	6490000	1	F1:24156	YJX_HA.raw	1	1	0	0	1354	1365			PEAKS DB
5	9	sp|Q9UPQ9|TNR6B_HUMAN	K.EQEREEQLM(+15.99)EDK.K	Y	52.23	1578.68	12	0.4	527.235	3	8.43	3570000	1	F1:3748	YJX_HA.raw	1	1	0	0	5	16	Oxidation (M)	M9:Oxidation (M):1000.00	PEAKS DB
5	9	sp|Q9UPQ9|TNR6B_HUMAN	K.HSPSHPVGPKPHLDNMVPN(+.98)ALNVGLPDLQTK.G	Y	52.07	3309.69	31	2.3	828.432	4	43.96	1590000	1	F1:25900	YJX_HA.raw	1	1	0	0	1335	1365	Deamidation (NQ)	N19:Deamidation (NQ):68.31	PEAKS DB
5	9	sp|Q9UPQ9|TNR6B_HUMAN	R.VLSNTGWGQTQ(+.98)IK.Q	Y	51.62	1431.74	13	2	716.877	2	28.62	26900000	1	F1:16271	YJX_HA.raw	1	1	0	0	617	629	Deamidation (NQ)	Q11:Deamidation (NQ):8.22	PEAKS DB
5	9	sp|Q9UPQ9|TNR6B_HUMAN	N.GNTNSLNLSSPNPM(+15.99)ENK.G	Y	51.58	1831.84	17	2.8	916.928	2	20.42	777000	1	F1:11331	YJX_HA.raw	1	1	0	0	376	392	Oxidation (M)	M14:Oxidation (M):1000.00	PEAKS DB
5	9	sp|Q9UPQ9|TNR6B_HUMAN	K.N(+.98)GWGEEVDQ(+.98)TK.N	Y	51.41	1263.53	11	2.9	632.772	2	20.38	1260000	1	F1:11290	YJX_HA.raw	2	2	0	0	747	757	Deamidation (NQ)	N1:Deamidation (NQ):1000.00;Q9:Deamidation (NQ):1000.00	PEAKS DB
5	9	sp|Q9UPQ9|TNR6B_HUMAN	R.EPNLPTPM(+15.99)TSK.S	Y	51.39	1229.6	11	0.9	615.806	2	19.12	207000000	1	F1:10667	YJX_HA.raw	1	1	0	0	922	932	Oxidation (M)	M8:Oxidation (M):1000.00	PEAKS DB
5	9	sp|Q9UPQ9|TNR6B_HUMAN	K.TKVPEVTKPSLSQPTAASPIGSSPSPPVNGGN(+.98)NAKR.V	Y	51.33	3570.86	36	2.4	715.182	5	30.08	0	1	F1:17234	YJX_HA.raw	0	0	0	0	37	72	Deamidation (NQ)	N32:Deamidation (NQ):4.05	PEAKS DB
5	9	sp|Q9UPQ9|TNR6B_HUMAN	H.PDC(+57.02)QAVLQTLLSR.T	Y	51.32	1499.78	13	3.6	750.898	2	49.29	409000	1	F1:29156	YJX_HA.raw	1	1	0	0	598	610	Carbamidomethylation	C3:Carbamidomethylation:1000.00	PEAKS DB
5	9	sp|Q9UPQ9|TNR6B_HUMAN	K.TKVPEVTKPSLSQPTAASPIGSSPSPPVNGGN(+.98)NAK.R	Y	51.28	3414.76	35	1.6	1139.26	3	32.25	37600000	1	F1:18789	YJX_HA.raw	1	1	0	0	37	71	Deamidation (NQ)	N32:Deamidation (NQ):10.11	PEAKS DB
5	9	sp|Q9UPQ9|TNR6B_HUMAN	K.GTEGWESAATQ(+.98)TK.N	Y	51.21	1365.61	13	2.7	683.812	2	17.8	1320000	1	F1:9650	YJX_HA.raw	1	1	0	0	649	661	Deamidation (NQ)	Q11:Deamidation (NQ):1000.00	PEAKS DB
5	9	sp|Q9UPQ9|TNR6B_HUMAN	R.AQVPPQFISPQ(+.98)VSASM(+15.99)LK.Q	Y	51.19	1944	18	0.7	973.009	2	42.92	2580000	1	F1:25284	YJX_HA.raw	1	1	0	0	1226	1243	Deamidation (NQ); Oxidation (M)	Q11:Deamidation (NQ):0.00;M16:Oxidation (M):1000.00	PEAKS DB
5	9	sp|Q9UPQ9|TNR6B_HUMAN	M.PFGM(+15.99)GLGNTSR.S	Y	50.75	1151.54	11	7	576.781	2	30.81	200000	1	F1:17744	YJX_HA.raw	1	1	0	0	395	405	Oxidation (M)	M4:Oxidation (M):1000.00	PEAKS DB
5	9	sp|Q9UPQ9|TNR6B_HUMAN	R.QQQEQQLAR.M	Y	50.71	1127.57	9	0.7	564.792	2	5.74	48300000	1	F1:2266	YJX_HA.raw	1	1	0	0	1307	1315			PEAKS DB
5	9	sp|Q9UPQ9|TNR6B_HUMAN	K.NDSWDNNNR.S	Y	50.67	1133.45	9	2.5	567.733	2	5.14	4440000	1	F1:1978	YJX_HA.raw	2	2	0	0	470	478			PEAKS DB
5	9	sp|Q9UPQ9|TNR6B_HUMAN	K.NTGGWNDYKN(+.98)N(+.98)NSSNWGGGRPDEK.T	Y	50.5	2668.12	24	4.2	668.039	4	19.33	3010000	1	F1:10632	YJX_HA.raw	1	1	0	0	694	717	Deamidation (NQ)	N10:Deamidation (NQ):0.00;N11:Deamidation (NQ):0.00	PEAKS DB
5	9	sp|Q9UPQ9|TNR6B_HUMAN	R.AQVPPQ(+.98)FISPQVSASM(+15.99)LK.Q	Y	50.35	1944	18	8.5	973.017	2	41.28	0	1	F1:24267	YJX_HA.raw	0	0	0	0	1226	1243	Deamidation (NQ); Oxidation (M)	Q6:Deamidation (NQ):0.00;M16:Oxidation (M):1000.00	PEAKS DB
5	9	sp|Q9UPQ9|TNR6B_HUMAN	R.AM(+15.99)NLGDFN(+.98)DIM(+15.99)RK.D	Y	50.2	1556.7	13	1.1	519.907	3	21.35	4600000	1	F1:11878	YJX_HA.raw	1	1	0	0	1101	1113	Oxidation (M); Deamidation (NQ)	M2:Oxidation (M):1000.00;N8:Deamidation (NQ):86.16;M11:Oxidation (M):1000.00	PEAKS DB
5	9	sp|Q9UPQ9|TNR6B_HUMAN	K.MTSGVSQ(+.98)GEWK.Q	Y	49.73	1209.53	11	0.8	605.774	2	18.44	3080000	1	F1:10078	YJX_HA.raw	1	1	0	0	502	512	Deamidation (NQ)	Q7:Deamidation (NQ):1000.00	PEAKS DB
5	9	sp|Q9UPQ9|TNR6B_HUMAN	R.GLHTPVQPLNSSPSL.R	Y	49.69	1545.82	15	3.4	773.917	2	38.37	4510000	1	F1:22402	YJX_HA.raw	1	1	0	0	1210	1224			PEAKS DB
5	9	sp|Q9UPQ9|TNR6B_HUMAN	R.SGFRPPNSK.D	Y	49.47	988.509	9	-0.5	495.262	2	9.77	76100000	1	F1:4431	YJX_HA.raw	1	1	0	0	1116	1124			PEAKS DB
5	9	sp|Q9UPQ9|TNR6B_HUMAN	K.NTGGWNDYK.N	Y	48.71	1053.45	9	0.1	527.733	2	13.9	16800000	1	F1:7160	YJX_HA.raw	1	1	0	0	694	702			PEAKS DB
5	9	sp|Q9UPQ9|TNR6B_HUMAN	H.NLTPQIDGSTLR.T	N	48.65	1313.69	12	0.7	657.855	2	29.59	109000000	1	F1:16965	YJX_HA.raw	2	2	0	0	1654	1665			PEAKS DB
5	9	sp|Q9UPQ9|TNR6B_HUMAN	R.SPAWN(+.98)ETGR.Q	Y	48.33	1017.45	9	0	509.733	2	14.35	2640000	1	F1:7483	YJX_HA.raw	1	1	0	0	803	811	Deamidation (NQ)	N5:Deamidation (NQ):1000.00	PEAKS DB
5	9	sp|Q9UPQ9|TNR6B_HUMAN	R.GPSGTDTVSGQSNSGNNGNNGK.E	Y	48.23	2047.88	22	1.8	1024.95	2	5.29	453000	1	F1:2109	YJX_HA.raw	1	1	0	0	430	451			PEAKS DB
5	9	sp|Q9UPQ9|TNR6B_HUMAN	K.RVAVPN(+.98)GQPPSAAR.Y	Y	48.11	1419.76	14	1.5	474.261	3	14.3	23800000	1	F1:7754	YJX_HA.raw	4	4	0	0	72	85	Deamidation (NQ)	N6:Deamidation (NQ):26.31	PEAKS DB
5	9	sp|Q9UPQ9|TNR6B_HUMAN	N.TSLPSPGAWPYSASDNSFTNVHSTSAK.F	Y	47.97	2808.3	27	4.2	937.111	3	41.96	773000	1	F1:24718	YJX_HA.raw	1	1	0	0	1535	1561			PEAKS DB
5	9	sp|Q9UPQ9|TNR6B_HUMAN	K.QWTSMMEGLPSVATQEANM(+15.99)HKN(+.98)GAIVAPGK.T	Y	47.9	3199.51	30	0.5	800.885	4	45.64	0	1	F1:26922	YJX_HA.raw	0	0	0	0	1398	1427	Oxidation (M); Deamidation (NQ)	M19:Oxidation (M):49.25;N22:Deamidation (NQ):3.61	PEAKS DB
5	9	sp|Q9UPQ9|TNR6B_HUMAN	R.N(+.98)TTPLPRPPPGLTNPKPSSPWSSTAPR.S	Y	47.82	2853.48	27	1	714.377	4	38.63	3370000	1	F1:22569	YJX_HA.raw	1	1	0	0	1594	1620	Deamidation (NQ)	N1:Deamidation (NQ):39.02	PEAKS DB
5	9	sp|Q9UPQ9|TNR6B_HUMAN	K.TRGGSPYNQFDIIPGDTLGGHTGPAGDSWLPAK.S	Y	47.73	3381.64	33	0.6	846.417	4	49.98	559000	1	F1:29542	YJX_HA.raw	1	1	0	0	1428	1460			PEAKS DB
5	9	sp|Q9UPQ9|TNR6B_HUMAN	R.AM(+15.99)NLGDFN(+.98)DIM(+15.99)R.K	Y	47.7	1428.6	12	1.2	715.309	2	26.61	2920000	1	F1:15086	YJX_HA.raw	1	1	0	0	1101	1112	Oxidation (M); Deamidation (NQ)	M2:Oxidation (M):1000.00;N8:Deamidation (NQ):76.17;M11:Oxidation (M):1000.00	PEAKS DB
5	9	sp|Q9UPQ9|TNR6B_HUMAN	K.QWTSMM(+15.99)EGLPSVATQEANM(+15.99)HK.N	Y	47.5	2407.06	21	0.2	803.361	3	35.67	2110000	1	F1:20740	YJX_HA.raw	1	1	0	0	1398	1418	Oxidation (M)	M6:Oxidation (M):11.06;M19:Oxidation (M):52.67	PEAKS DB
5	9	sp|Q9UPQ9|TNR6B_HUMAN	K.EQEREEQLM(+15.99)EDKK.R	Y	47.46	1706.78	13	0.6	569.934	3	5.59	1340000	1	F1:2216	YJX_HA.raw	1	1	0	0	5	17	Oxidation (M)	M9:Oxidation (M):1000.00	PEAKS DB
5	9	sp|Q9UPQ9|TNR6B_HUMAN	R.MVSALQQ(+.98)QQQQQQ(+.98)R.Q	Y	47.39	1701.81	14	1.7	851.914	2	15.49	0	1	F1:8200	YJX_HA.raw	0	0	0	0	1316	1329	Deamidation (NQ)	Q7:Deamidation (NQ):17.01;Q13:Deamidation (NQ):7.65	PEAKS DB
5	9	sp|Q9UPQ9|TNR6B_HUMAN	K.QPTGSDELK.I	Y	47.37	973.472	9	3	487.745	2	8.08	38200000	1	F1:3516	YJX_HA.raw	1	1	0	0	513	521			PEAKS DB
5	9	sp|Q9UPQ9|TNR6B_HUMAN	R.GWGTQDSR.L	Y	47.35	905.399	8	2.1	453.708	2	7.49	13300000	1	F1:3195	YJX_HA.raw	2	2	0	0	1624	1631			PEAKS DB
5	9	sp|Q9UPQ9|TNR6B_HUMAN	N.PSAWPALVQEGTSR.K	Y	46.95	1497.76	14	0.2	749.886	2	38.08	2410000	1	F1:22255	YJX_HA.raw	1	1	0	0	308	321			PEAKS DB
5	9	sp|Q9UPQ9|TNR6B_HUMAN	G.SHGLFGNSTAQSR.G	Y	46.52	1360.65	13	1.8	681.333	2	14.4	1230000	1	F1:7496	YJX_HA.raw	1	1	0	0	1197	1209			PEAKS DB
5	9	sp|Q9UPQ9|TNR6B_HUMAN	K.PSSPWSSTAPR.S	Y	46.19	1171.56	11	1.4	586.789	2	18.64	41200000	1	F1:10137	YJX_HA.raw	1	1	0	0	1610	1620			PEAKS DB
5	9	sp|Q9UPQ9|TNR6B_HUMAN	R.M(+15.99)VSALQQ(+.98)Q(+.98)QQQQQR.Q	Y	46.01	1717.81	14	-0.4	859.91	2	12.71	1890000	1	F1:6565	YJX_HA.raw	1	1	0	0	1316	1329	Oxidation (M); Deamidation (NQ)	M1:Oxidation (M):1000.00;Q7:Deamidation (NQ):0.00;Q8:Deamidation (NQ):0.00	PEAKS DB
5	9	sp|Q9UPQ9|TNR6B_HUMAN	R.AMNLGDFN(+.98)DIM(+15.99)RK.D	Y	45.62	1540.7	13	1.5	514.575	3	30.48	3640000	1	F1:17496	YJX_HA.raw	2	2	0	0	1101	1113	Deamidation (NQ); Oxidation (M)	N8:Deamidation (NQ):61.30;M11:Oxidation (M):84.85	PEAKS DB
5	9	sp|Q9UPQ9|TNR6B_HUMAN	K.GGWEDC(+57.02)KR.S	Y	45.24	1006.43	8	1.3	504.222	2	5.59	9410000	1	F1:2213	YJX_HA.raw	1	1	0	0	795	802	Carbamidomethylation	C6:Carbamidomethylation:1000.00	PEAKS DB
5	9	sp|Q9UPQ9|TNR6B_HUMAN	K.NDSWDNN(+.98)NR.S	Y	44.9	1134.43	9	0.4	568.224	2	5.54	1790000	1	F1:2203	YJX_HA.raw	2	2	0	0	470	478	Deamidation (NQ)	N7:Deamidation (NQ):17.01	PEAKS DB
5	9	sp|Q9UPQ9|TNR6B_HUMAN	R.PTHPDC(+57.02)QAVLQTLLSR.T	Y	44.49	1834.94	16	2.8	612.654	3	45.38	542000	1	F1:26783	YJX_HA.raw	1	1	0	0	595	610	Carbamidomethylation	C6:Carbamidomethylation:1000.00	PEAKS DB
5	9	sp|Q9UPQ9|TNR6B_HUMAN	K.GHPLPENQGN.A	Y	44.45	1061.49	10	1	531.752	2	7.44	431000	1	F1:3225	YJX_HA.raw	1	1	0	0	543	552			PEAKS DB
5	9	sp|Q9UPQ9|TNR6B_HUMAN	R.KTGSVGSWGAAR.G	Y	43.46	1175.61	12	0.9	392.876	3	12.81	8990000	1	F1:6482	YJX_HA.raw	1	1	0	0	418	429			PEAKS DB
5	9	sp|Q9UPQ9|TNR6B_HUMAN	K.GMPFGM(+15.99)GLGNTSR.S	Y	43.21	1339.6	13	1.2	670.809	2	30.9	74700000	1	F1:17667	YJX_HA.raw	1	1	0	0	393	405	Oxidation (M)	M6:Oxidation (M):25.11	PEAKS DB
5	9	sp|Q9UPQ9|TNR6B_HUMAN	K.NGWGEEVDQ(+.98)TK.N	Y	42.97	1262.54	11	2.4	632.279	2	17.7	1210000	1	F1:9580	YJX_HA.raw	1	1	0	0	747	757	Deamidation (NQ)	Q9:Deamidation (NQ):78.17	PEAKS DB
5	9	sp|Q9UPQ9|TNR6B_HUMAN	K.NGAIVAPGK.T	Y	42.82	825.471	9	-0.6	413.742	2	11.53	40600000	1	F1:5689	YJX_HA.raw	1	1	0	0	1419	1427			PEAKS DB
5	9	sp|Q9UPQ9|TNR6B_HUMAN	W.SPDPIGHNPTHLSNK.M	Y	42.32	1612.8	15	1.5	538.607	3	14.2	932000	1	F1:7405	YJX_HA.raw	2	2	0	0	1570	1584			PEAKS DB
5	9	sp|Q9UPQ9|TNR6B_HUMAN	K.GSQC(+57.02)QSASSGNEC(+57.02)N(+.98)LGVWK.S	Y	42.28	2068.86	19	2.1	1035.44	2	28.47	376000	1	F1:16296	YJX_HA.raw	1	1	0	0	242	260	Carbamidomethylation; Deamidation (NQ)	C4:Carbamidomethylation:1000.00;C13:Carbamidomethylation:1000.00;N14:Deamidation (NQ):7.07	PEAKS DB
5	9	sp|Q9UPQ9|TNR6B_HUMAN	R.EPN(+.98)LPTPMTSK.S	Y	42.23	1214.59	11	2.8	608.302	2	27.63	3620000	1	F1:15632	YJX_HA.raw	1	1	0	0	922	932	Deamidation (NQ)	N3:Deamidation (NQ):1000.00	PEAKS DB
5	9	sp|Q9UPQ9|TNR6B_HUMAN	R.EQAQIHNTDGPKN(+.98)GNTNSLNLSSPNPMENKG.M	Y	41.97	3306.52	31	0.6	827.637	4	17.36	5390000	1	F1:9357	YJX_HA.raw	1	1	0	0	363	393	Deamidation (NQ)	N13:Deamidation (NQ):11.10	PEAKS DB
5	9	sp|Q9UPQ9|TNR6B_HUMAN	K.NVNLWDK.N	Y	41.84	887.45	7	-0.1	444.732	2	23.88	83600000	1	F1:13375	YJX_HA.raw	1	1	0	0	906	912			PEAKS DB
5	9	sp|Q9UPQ9|TNR6B_HUMAN	K.QWTSM(+15.99)MEGLPSVATQEANM(+15.99)HKN(+.98)GAIVAPGK.T	Y	41.79	3215.51	30	2	804.885	4	39.51	1890000	1	F1:23196	YJX_HA.raw	1	1	0	0	1398	1427	Oxidation (M); Deamidation (NQ)	M5:Oxidation (M):9.34;M19:Oxidation (M):39.87;N22:Deamidation (NQ):1.11	PEAKS DB
5	9	sp|Q9UPQ9|TNR6B_HUMAN	R.QQQEQQ(+.98)LAR.M	Y	41.17	1128.55	9	0.6	565.284	2	7.98	5950000	1	F1:3471	YJX_HA.raw	1	1	0	0	1307	1315	Deamidation (NQ)	Q6:Deamidation (NQ):0.00	PEAKS DB
5	9	sp|Q9UPQ9|TNR6B_HUMAN	R.EQAQIHN(+.98)TDGPK.N	Y	40.89	1337.62	12	1.1	446.882	3	9.22	2710000	1	F1:4272	YJX_HA.raw	1	1	0	0	363	374	Deamidation (NQ)	N7:Deamidation (NQ):47.09	PEAKS DB
5	9	sp|Q9UPQ9|TNR6B_HUMAN	K.MWKN(+.98)HISSR.N	Y	40.65	1158.56	9	0.4	387.194	3	11.34	1130000	1	F1:5576	YJX_HA.raw	1	1	0	0	1585	1593	Deamidation (NQ)	N4:Deamidation (NQ):1000.00	PEAKS DB
5	9	sp|Q9UPQ9|TNR6B_HUMAN	R.FKQ(+.98)WTSMMEGLPSVATQEANMHK.N	Y	40.6	2651.22	23	8.1	884.754	3	47.02	2060000	1	F1:27753	YJX_HA.raw	1	1	0	0	1396	1418	Deamidation (NQ)	Q3:Deamidation (NQ):73.42	PEAKS DB
5	9	sp|Q9UPQ9|TNR6B_HUMAN	N.SLNLSSPNPM(+15.99)ENK.G	Y	40.45	1445.68	13	2.3	723.85	2	20.06	0	1	F1:11076	YJX_HA.raw	0	0	0	0	380	392	Oxidation (M)	M10:Oxidation (M):1000.00	PEAKS DB
5	9	sp|Q9UPQ9|TNR6B_HUMAN	R.QPNSWNK.Q	Y	40.23	872.414	7	3.1	437.216	2	0.17	8120000	1	F1:4	YJX_HA.raw	1	1	0	0	812	818			PEAKS DB
5	9	sp|Q9UPQ9|TNR6B_HUMAN	K.N(+.98)VNLWDKNSQGGPAPR.E	Y	40.13	1752.85	16	3.5	585.294	3	24.94	791000	1	F1:14023	YJX_HA.raw	1	1	0	0	906	921	Deamidation (NQ)	N1:Deamidation (NQ):14.63	PEAKS DB
5	9	sp|Q9UPQ9|TNR6B_HUMAN	S.PDPIGHNPTHLSNK.M	Y	40.09	1525.76	14	1.1	509.596	3	24.74	543000	1	F1:14022	YJX_HA.raw	1	1	0	0	1571	1584			PEAKS DB
5	9	sp|Q9UPQ9|TNR6B_HUMAN	K.GMPFGMGLGN(+.98)TSR.S	Y	39.92	1324.59	13	1.5	663.303	2	41.91	2810000	1	F1:24619	YJX_HA.raw	2	2	0	0	393	405	Deamidation (NQ)	N10:Deamidation (NQ):1000.00	PEAKS DB
5	9	sp|Q9UPQ9|TNR6B_HUMAN	R.SGFRPPN(+.98)SK.D	Y	39.6	989.493	9	0.7	495.754	2	10.51	10300000	1	F1:4977	YJX_HA.raw	2	2	0	0	1116	1124	Deamidation (NQ)	N7:Deamidation (NQ):1000.00	PEAKS DB
5	9	sp|Q9UPQ9|TNR6B_HUMAN	Q.GGSHGLFGN(+.98)STAQ(+.98)SR.G	Y	39.48	1476.66	15	1.9	493.228	3	18.14	899000	1	F1:9879	YJX_HA.raw	1	1	0	0	1195	1209	Deamidation (NQ)	N9:Deamidation (NQ):1000.00;Q13:Deamidation (NQ):1000.00	PEAKS DB
5	9	sp|Q9UPQ9|TNR6B_HUMAN	K.SSNASWPPEFQ(+.98)PGVPWK.G	Y	39.43	1913.89	17	2.7	957.957	2	51.04	15100000	1	F1:30113	YJX_HA.raw	1	1	0	0	1471	1487	Deamidation (NQ)	Q11:Deamidation (NQ):12.77	PEAKS DB
5	9	sp|Q9UPQ9|TNR6B_HUMAN	R.KMDIDDGTSAWGD.P	Y	39.43	1409.58	13	2.1	705.797	2	28.03	1710000	1	F1:15940	YJX_HA.raw	1	1	0	0	886	898			PEAKS DB
5	9	sp|Q9UPQ9|TNR6B_HUMAN	W.SSGPQPATPK.D	Y	39.18	968.493	10	0	485.254	2	7.28	1010000	1	F1:3126	YJX_HA.raw	1	1	0	0	859	868			PEAKS DB
5	9	sp|Q9UPQ9|TNR6B_HUMAN	R.AMN(+.98)LGDFNDIMR.K	Y	38.95	1396.61	12	0.9	699.314	2	48.78	0	1	F1:28814	YJX_HA.raw	0	0	0	0	1101	1112	Deamidation (NQ)	N3:Deamidation (NQ):45.16	PEAKS DB
5	9	sp|Q9UPQ9|TNR6B_HUMAN	R.FKQWTSM(+15.99)MEGLPSVATQEANMHK.N	Y	38.92	2666.23	23	1.4	667.566	4	39.57	0	1	F1:23172	YJX_HA.raw	0	0	0	0	1396	1418	Oxidation (M)	M7:Oxidation (M):7.21	PEAKS DB
5	9	sp|Q9UPQ9|TNR6B_HUMAN	K.QWTSMM(+15.99)EGLPSVATQEANM(+15.99)HKN(+.98)GAIVAPGK.T	Y	38.66	3215.51	30	-7.9	1072.83	3	39.14	0	1	F1:22913	YJX_HA.raw	0	0	0	0	1398	1427	Oxidation (M); Deamidation (NQ)	M6:Oxidation (M):17.01;M19:Oxidation (M):36.69;N22:Deamidation (NQ):8.82	PEAKS DB
5	9	sp|Q9UPQ9|TNR6B_HUMAN	R.VAVPN(+.98)GQ(+.98)PPSAAR.Y	Y	38.38	1264.64	13	1.8	633.329	2	17.26	7260000	1	F1:9303	YJX_HA.raw	2	2	0	0	73	85	Deamidation (NQ)	N5:Deamidation (NQ):1000.00;Q7:Deamidation (NQ):1000.00	PEAKS DB
5	9	sp|Q9UPQ9|TNR6B_HUMAN	R.AQVPPQ(+.98)FISPQVSASMLK.Q	Y	38.22	1928.01	18	1.7	965.013	2	48.97	0	1	F1:28923	YJX_HA.raw	0	0	0	0	1226	1243	Deamidation (NQ)	Q6:Deamidation (NQ):25.58	PEAKS DB
5	9	sp|Q9UPQ9|TNR6B_HUMAN	K.N(+.98)GAIVAPGK.T	Y	38.07	826.455	9	1.7	414.235	2	13.48	44300000	1	F1:6895	YJX_HA.raw	2	2	0	0	1419	1427	Deamidation (NQ)	N1:Deamidation (NQ):1000.00	PEAKS DB
5	9	sp|Q9UPQ9|TNR6B_HUMAN	K.HSPSHPVGPKPHLDNM(+15.99)VPNALNVGLPDLQ(+.98)TK.G	Y	37.84	3325.69	31	-0.1	666.145	5	40.82	11500000	1	F1:23775	YJX_HA.raw	1	1	0	0	1335	1365	Oxidation (M); Deamidation (NQ)	M16:Oxidation (M):1000.00;Q29:Deamidation (NQ):9.25	PEAKS DB
5	9	sp|Q9UPQ9|TNR6B_HUMAN	K.KFDVDKR.A	Y	37.67	906.492	7	1.6	454.254	2	5.24	24900000	1	F1:2023	YJX_HA.raw	2	2	0	0	1094	1100			PEAKS DB
5	9	sp|Q9UPQ9|TNR6B_HUMAN	R.Q(+.98)PNQGWSSGK.N	Y	37.52	1088.49	10	1.5	545.252	2	9.12	1200000	1	F1:4202	YJX_HA.raw	1	1	0	0	737	746	Deamidation (NQ)	Q1:Deamidation (NQ):19.16	PEAKS DB
5	9	sp|Q9UPQ9|TNR6B_HUMAN	W.GESDGPVTGAR.H	Y	37.16	1044.48	11	1.8	523.25	2	7.44	1110000	1	F1:3202	YJX_HA.raw	1	1	0	0	998	1008			PEAKS DB
5	9	sp|Q9UPQ9|TNR6B_HUMAN	R.EQAQIHN(+.98)TDGPKN(+.98)GNTNSLNLSSPNPMENK.G	Y	36.89	3250.48	30	2.2	813.629	4	28.05	0	1	F1:15974	YJX_HA.raw	0	0	0	0	363	392	Deamidation (NQ)	N7:Deamidation (NQ):0.00;N13:Deamidation (NQ):2.27	PEAKS DB
5	9	sp|Q9UPQ9|TNR6B_HUMAN	M.GLLSQTEDNPSSK.M	Y	36.74	1374.66	13	2.7	688.341	2	18.17	0	1	F1:9869	YJX_HA.raw	0	0	0	0	1070	1082			PEAKS DB
5	9	sp|Q9UPQ9|TNR6B_HUMAN	V.TKPSLSQPTAASPIGSSPSPPVN(+.98)GGNNAK.R	Y	36.68	2761.39	29	2.2	921.472	3	27.28	2850000	1	F1:15405	YJX_HA.raw	1	1	0	0	43	71	Deamidation (NQ)	N23:Deamidation (NQ):20.70	PEAKS DB
5	9	sp|Q9UPQ9|TNR6B_HUMAN	K.GMPFGM(+15.99)GLGN(+.98)TSR.S	Y	36.48	1340.59	13	1.5	671.301	2	32.44	11900000	1	F1:18801	YJX_HA.raw	2	2	0	0	393	405	Oxidation (M); Deamidation (NQ)	M6:Oxidation (M):38.03;N10:Deamidation (NQ):1000.00	PEAKS DB
5	9	sp|Q9UPQ9|TNR6B_HUMAN	K.RVAVPNGQPPSAAR.Y	Y	36.44	1418.77	14	0.3	473.932	3	13.71	6640000	1	F1:7054	YJX_HA.raw	1	1	0	0	72	85			PEAKS DB
5	9	sp|Q9UPQ9|TNR6B_HUMAN	N.STWGSGASSNNGTSPNPIHIWDK.V	Y	35.96	2412.11	23	3	805.046	3	38.22	1210000	1	F1:22362	YJX_HA.raw	1	1	0	0	167	189			PEAKS DB
5	9	sp|Q9UPQ9|TNR6B_HUMAN	K.GHPLPENQGNAQAP.C	Y	35.89	1428.67	14	1.3	715.346	2	13.44	2990000	1	F1:6889	YJX_HA.raw	1	1	0	0	543	556			PEAKS DB
5	9	sp|Q9UPQ9|TNR6B_HUMAN	R.GPSGTDTVSGQ(+.98)SNSGN(+.98)N(+.98)GNN(+.98)GKEREDSWK.G	Y	35.87	2982.24	29	0.1	995.086	3	12.61	1120000	1	F1:6439	YJX_HA.raw	1	1	0	0	430	458	Deamidation (NQ)	Q11:Deamidation (NQ):0.00;N16:Deamidation (NQ):0.00;N17:Deamidation (NQ):0.00;N20:Deamidation (NQ):17.01	PEAKS DB
5	9	sp|Q9UPQ9|TNR6B_HUMAN	K.SGWGELSASTEWKD.P	Y	35.76	1551.68	14	1.4	776.85	2	38.82	2950000	1	F1:22744	YJX_HA.raw	1	1	0	0	678	691			PEAKS DB
5	9	sp|Q9UPQ9|TNR6B_HUMAN	R.NTTPLPRPPPGLTN.P	Y	35.26	1473.79	14	2.6	737.906	2	31.95	1780000	1	F1:18418	YJX_HA.raw	1	1	0	0	1594	1607			PEAKS DB
5	9	sp|Q9UPQ9|TNR6B_HUMAN	K.SASVWSK.S	Y	35.2	763.386	7	0.8	382.701	2	11.93	18700000	1	F1:5944	YJX_HA.raw	1	1	0	0	933	939			PEAKS DB
5	9	sp|Q9UPQ9|TNR6B_HUMAN	K.EQ(+.98)EREEQLMEDKKR.K	Y	35.19	1847.87	14	2.5	462.976	4	9.84	152000	1	F1:4632	YJX_HA.raw	1	1	0	0	5	18	Deamidation (NQ)	Q2:Deamidation (NQ):0.00	PEAKS DB
5	9	sp|Q9UPQ9|TNR6B_HUMAN	R.NTTPLPRPPPGLTN(+.98)PKPSSPWSSTAPR.S	Y	35.1	2853.48	27	0.3	714.377	4	37.97	2740000	1	F1:22181	YJX_HA.raw	1	1	0	0	1594	1620	Deamidation (NQ)	N14:Deamidation (NQ):14.42	PEAKS DB
5	9	sp|Q9UPQ9|TNR6B_HUMAN	R.SPAWNETGRQPN(+.98)SWNK.Q	Y	35.04	1871.86	16	2	624.96	3	19.42	2230000	1	F1:10678	YJX_HA.raw	1	1	0	0	803	818	Deamidation (NQ)	N12:Deamidation (NQ):6.59	PEAKS DB
5	9	sp|Q9UPQ9|TNR6B_HUMAN	G.FRPPNSK.D	Y	34.85	844.456	7	-0.5	423.235	2	9.77	3240000	1	F1:4567	YJX_HA.raw	2	2	0	0	1118	1124			PEAKS DB
5	9	sp|Q9UPQ9|TNR6B_HUMAN	G.TEGWESAATQTK.N	Y	34.79	1307.6	12	2.7	654.809	2	16.52	299000	1	F1:8834	YJX_HA.raw	1	1	0	0	650	661			PEAKS DB
5	9	sp|Q9UPQ9|TNR6B_HUMAN	R.GLHTPVQPLNSSPS.L	Y	34.7	1432.73	14	1.9	717.374	2	26.61	1380000	1	F1:15069	YJX_HA.raw	1	1	0	0	1210	1223			PEAKS DB
5	9	sp|Q9UPQ9|TNR6B_HUMAN	K.IGEWSGPNQPN.S	Y	34.65	1197.54	11	0.2	599.778	2	22.42	871000	1	F1:12512	YJX_HA.raw	1	1	0	0	522	532			PEAKS DB
5	9	sp|Q9UPQ9|TNR6B_HUMAN	R.FLAQAQPPTPAATPSAPAAGWQSLETGQNQSD.P	Y	34.64	3236.54	32	0.4	1079.85	3	46.17	2620000	1	F1:27250	YJX_HA.raw	1	1	0	0	1726	1757			PEAKS DB
5	9	sp|Q9UPQ9|TNR6B_HUMAN	R.EKEQEREEQLM(+15.99)EDK.K	Y	34.22	1835.82	14	1.3	612.948	3	8.28	595000	1	F1:3731	YJX_HA.raw	1	1	0	0	3	16	Oxidation (M)	M11:Oxidation (M):1000.00	PEAKS DB
5	9	sp|Q9UPQ9|TNR6B_HUMAN	D.PNSYNYK.N	Y	34.05	884.403	7	0.3	443.209	2	5.39	541000	1	F1:2158	YJX_HA.raw	1	1	0	0	899	905			PEAKS DB
5	9	sp|Q9UPQ9|TNR6B_HUMAN	R.QQ(+.98)QEQQLAR.M	Y	33.84	1128.55	9	1.8	565.284	2	6.49	1570000	1	F1:2696	YJX_HA.raw	1	1	0	0	1307	1315	Deamidation (NQ)	Q2:Deamidation (NQ):11.06	PEAKS DB
5	9	sp|Q9UPQ9|TNR6B_HUMAN	R.VAVPNGQ(+.98)PPSAAR.Y	Y	33.76	1263.66	13	0.9	632.836	2	16.32	145000000	1	F1:8889	YJX_HA.raw	1	1	0	0	73	85	Deamidation (NQ)	Q7:Deamidation (NQ):14.04	PEAKS DB
5	9	sp|Q9UPQ9|TNR6B_HUMAN	K.STLPGSTTSNK.G	Y	33.68	1091.55	11	1.9	546.781	2	9.27	122000000	1	F1:4147	YJX_HA.raw	1	1	0	0	229	239			PEAKS DB
5	9	sp|Q9UPQ9|TNR6B_HUMAN	R.STDAPSQ(+.98)STGDR.K	Y	33.32	1221.51	12	3.6	611.765	2	1.07	113000	1	F1:389	YJX_HA.raw	1	1	0	0	406	417	Deamidation (NQ)	Q7:Deamidation (NQ):1000.00	PEAKS DB
5	9	sp|Q9UPQ9|TNR6B_HUMAN	R.GPSGTDTVSGQ(+.98)SNSGNN(+.98)GNN(+.98)GKER.E	Y	32.74	2335.97	24	2.5	1169	2	6.63	0	1	F1:2790	YJX_HA.raw	0	0	0	0	430	453	Deamidation (NQ)	Q11:Deamidation (NQ):0.00;N17:Deamidation (NQ):14.04;N20:Deamidation (NQ):10.11	PEAKS DB
5	9	sp|Q9UPQ9|TNR6B_HUMAN	R.STGGSWNFGPQ(+.98)DSN(+.98)DNKWGEGNK.M	Y	32.7	2483.03	23	4.2	828.686	3	32.2	242000	1	F1:18515	YJX_HA.raw	1	1	0	0	479	501	Deamidation (NQ)	Q11:Deamidation (NQ):5.81;N14:Deamidation (NQ):0.00	PEAKS DB
5	9	sp|Q9UPQ9|TNR6B_HUMAN	W.SSGPQPATPKDEEPSGWEEPSPQSISR.K	Y	32.56	2879.32	27	2	960.783	3	28.47	2210000	1	F1:16274	YJX_HA.raw	1	1	0	0	859	885			PEAKS DB
5	9	sp|Q9UPQ9|TNR6B_HUMAN	N.SGGWGDAPSQSNQMK.S	Y	32.44	1548.66	15	2.2	775.34	2	16.33	362000	1	F1:8711	YJX_HA.raw	1	1	0	0	663	677			PEAKS DB
5	9	sp|Q9UPQ9|TNR6B_HUMAN	K.TKVPEVTKPSLSQ(+.98)PTAASPIGSSPSPPVNGGN(+.98)NAKR.V	Y	32.36	3571.85	36	2.8	715.379	5	30.71	12700000	1	F1:17234	YJX_HA.raw	1	1	0	0	37	72	Deamidation (NQ)	Q13:Deamidation (NQ):90.71;N32:Deamidation (NQ):4.05	PEAKS DB
5	9	sp|Q9UPQ9|TNR6B_HUMAN	R.AMNLGDFNDIMRK.D	Y	32.27	1523.72	13	2.9	508.916	3	42.3	585000	1	F1:24903	YJX_HA.raw	1	1	0	0	1101	1113			PEAKS DB
5	9	sp|Q9UPQ9|TNR6B_HUMAN	W.LVLHNLTPQIDGSTLR.T	Y	31.73	1775.99	16	1.6	593.005	3	40.43	1430000	1	F1:23713	YJX_HA.raw	1	1	0	0	1650	1665			PEAKS DB
5	9	sp|Q9UPQ9|TNR6B_HUMAN	K.N(+.98)VNLWDK.N	Y	31.48	888.434	7	1.8	445.225	2	27.24	818000	1	F1:15478	YJX_HA.raw	1	1	0	0	906	912	Deamidation (NQ)	N1:Deamidation (NQ):24.32	PEAKS DB
5	9	sp|Q9UPQ9|TNR6B_HUMAN	R.MVSALQQQ(+.98)QQQQQR.Q	Y	31.26	1700.83	14	1.6	567.95	3	15.62	117000	1	F1:8290	YJX_HA.raw	1	1	0	0	1316	1329	Deamidation (NQ)	Q8:Deamidation (NQ):8.14	PEAKS DB
5	9	sp|Q9UPQ9|TNR6B_HUMAN	K.M(+15.99)WKN(+.98)HISSR.N	Y	31.09	1174.56	9	1.4	392.526	3	8.75	74300	1	F1:3959	YJX_HA.raw	1	1	0	0	1585	1593	Oxidation (M); Deamidation (NQ)	M1:Oxidation (M):1000.00;N4:Deamidation (NQ):1000.00	PEAKS DB
5	9	sp|Q9UPQ9|TNR6B_HUMAN	K.GHPLPENQGN(+.98)AQ(+.98)APC(+57.02)WGR.S	Y	31.09	1989.88	18	1.6	664.3	3	22.57	1240000	1	F1:12597	YJX_HA.raw	1	1	0	0	543	560	Deamidation (NQ); Carbamidomethylation	N10:Deamidation (NQ):0.00;Q12:Deamidation (NQ):29.85;C15:Carbamidomethylation:1000.00	PEAKS DB
5	9	sp|Q9UPQ9|TNR6B_HUMAN	H.LDNM(+15.99)VPNALNVGLPDLQTK.G	Y	30.84	2067.07	19	1.9	1034.54	2	49.17	0	1	F1:29044	YJX_HA.raw	0	0	0	0	1347	1365	Oxidation (M)	M4:Oxidation (M):1000.00	PEAKS DB
5	9	sp|Q9UPQ9|TNR6B_HUMAN	N.GWGEEVDQTK.N	Y	30.27	1147.52	10	1.5	574.765	2	16.37	686000	1	F1:8767	YJX_HA.raw	1	1	0	0	748	757			PEAKS DB
5	9	sp|Q9UPQ9|TNR6B_HUMAN	R.SPAWNETGRQPN.S	Y	30.09	1355.62	12	0.4	678.818	2	14.1	0	1	F1:7319	YJX_HA.raw	0	0	0	0	803	814			PEAKS DB
5	9	sp|Q9UPQ9|TNR6B_HUMAN	R.M(+15.99)GSPAPLLPGDLLG.G	Y	30.01	1352.7	14	1.7	677.359	2	55.63	373000	1	F1:32672	YJX_HA.raw	1	1	0	0	1814	1827	Oxidation (M)	M1:Oxidation (M):1000.00	PEAKS DB
5	9	sp|Q9UPQ9|TNR6B_HUMAN	R.EQ(+.98)AQIHNTDGPK.N	Y	29.98	1337.62	12	1.7	446.882	3	7.14	10900000	1	F1:2831	YJX_HA.raw	1	1	0	0	363	374	Deamidation (NQ)	Q2:Deamidation (NQ):14.04	PEAKS DB
5	9	sp|Q9UPQ9|TNR6B_HUMAN	N.SSTGAWDNQK.G	Y	29.88	1092.48	10	1.9	547.25	2	8.63	263000	1	F1:3925	YJX_HA.raw	1	1	0	0	533	542			PEAKS DB
5	9	sp|Q9UPQ9|TNR6B_HUMAN	K.NVN(+.98)LWDK.N	Y	29.8	888.434	7	0.2	445.224	2	24.42	452000	1	F1:13746	YJX_HA.raw	1	1	0	0	906	912	Deamidation (NQ)	N3:Deamidation (NQ):14.04	PEAKS DB
5	9	sp|Q9UPQ9|TNR6B_HUMAN	N.PKPSSPWSSTAPR.S	Y	29.76	1396.71	13	1.4	466.578	3	16.42	1460000	1	F1:8809	YJX_HA.raw	1	1	0	0	1608	1620			PEAKS DB
5	9	sp|Q9UPQ9|TNR6B_HUMAN	G.GWEDC(+57.02)KR.S	Y	29.75	949.408	7	1	475.712	2	5.59	86500	1	F1:2196	YJX_HA.raw	1	1	0	0	796	802	Carbamidomethylation	C5:Carbamidomethylation:1000.00	PEAKS DB
5	9	sp|Q9UPQ9|TNR6B_HUMAN	K.DQGWGGGR.Q	Y	29.75	831.362	8	1.4	416.689	2	5.9	10400000	1	F1:2327	YJX_HA.raw	1	1	0	0	729	736			PEAKS DB
5	9	sp|Q9UPQ9|TNR6B_HUMAN	R.AM(+15.99)NLGDFNDIMRK.D	Y	29.66	1539.72	13	2.5	514.248	3	34.21	1870000	1	F1:19818	YJX_HA.raw	1	1	0	0	1101	1113	Oxidation (M)	M2:Oxidation (M):50.04	PEAKS DB
5	9	sp|Q9UPQ9|TNR6B_HUMAN	K.STLPGSTTSNKGK.G	Y	29.58	1276.66	13	1	426.562	3	6.05	524000	1	F1:2491	YJX_HA.raw	1	1	0	0	229	241			PEAKS DB
5	9	sp|Q9UPQ9|TNR6B_HUMAN	K.N(+.98)GN(+.98)TNSLNLSSPNPMENK.G	Y	29.45	1931.85	18	1.4	966.935	2	31.7	4800000	1	F1:18602	YJX_HA.raw	1	1	0	0	375	392	Deamidation (NQ)	N1:Deamidation (NQ):0.00;N3:Deamidation (NQ):0.00	PEAKS DB
5	9	sp|Q9UPQ9|TNR6B_HUMAN	H.N(+.98)LTPQIDGSTLR.T	N	28.94	1314.68	12	0.7	658.347	2	31.75	1060000	1	F1:18380	YJX_HA.raw	1	1	0	0	1654	1665	Deamidation (NQ)	N1:Deamidation (NQ):34.30	PEAKS DB
5	9	sp|Q9UPQ9|TNR6B_HUMAN	K.Q(+.98)WTSMM(+15.99)EGLPSVATQEANM(+15.99)HKN(+.98)GAIVAPGK.T	Y	28.88	3216.49	30	-2.2	1073.17	3	39.07	776000	1	F1:22913	YJX_HA.raw	1	1	0	0	1398	1427	Deamidation (NQ); Oxidation (M)	Q1:Deamidation (NQ):33.04;M6:Oxidation (M):17.01;M19:Oxidation (M):36.69;N22:Deamidation (NQ):8.82	PEAKS DB
5	9	sp|Q9UPQ9|TNR6B_HUMAN	R.M(+15.99)GSPAPLLPGDLLGGG.S	Y	28.74	1466.74	16	1.9	734.381	2	55.04	362000	1	F1:32357	YJX_HA.raw	1	1	0	0	1814	1829	Oxidation (M)	M1:Oxidation (M):1000.00	PEAKS DB
5	9	sp|Q9UPQ9|TNR6B_HUMAN	W.PALVQEGTSR.K	Y	28.68	1056.56	10	1.2	529.286	2	13.04	718000	1	F1:6677	YJX_HA.raw	1	1	0	0	312	321			PEAKS DB
5	9	sp|Q9UPQ9|TNR6B_HUMAN	R.EEQLMEDKKR.K	Y	28.19	1304.64	10	1.1	435.888	3	6.05	788000	1	F1:2452	YJX_HA.raw	1	1	0	0	9	18			PEAKS DB
5	9	sp|Q9UPQ9|TNR6B_HUMAN	R.QPN(+.98)SWNK.Q	Y	27.83	873.398	7	0.7	437.707	2	5.59	1960000	1	F1:2615	YJX_HA.raw	1	1	0	0	812	818	Deamidation (NQ)	N3:Deamidation (NQ):11.12	PEAKS DB
5	9	sp|Q9UPQ9|TNR6B_HUMAN	K.IGEWSGPNQ(+.98)PN(+.98)SSTGAWDNQK.G	Y	27.55	2273.98	21	1.1	1138	2	31.01	893000	1	F1:17881	YJX_HA.raw	1	1	0	0	522	542	Deamidation (NQ)	Q9:Deamidation (NQ):0.00;N11:Deamidation (NQ):11.12	PEAKS DB
5	9	sp|Q9UPQ9|TNR6B_HUMAN	N.GTSPNPIHIWDK.V	Y	27.41	1363.69	12	1	455.571	3	31.11	549000	1	F1:17897	YJX_HA.raw	1	1	0	0	178	189			PEAKS DB
5	9	sp|Q9UPQ9|TNR6B_HUMAN	R.GPSGTDTVSGQSN(+.98)SGNNGN(+.98)N(+.98)GKEREDSWK.G	Y	27.33	2981.25	29	-6.5	994.751	3	12.71	0	1	F1:6439	YJX_HA.raw	0	0	0	0	430	458	Deamidation (NQ)	N13:Deamidation (NQ):0.00;N19:Deamidation (NQ):14.04;N20:Deamidation (NQ):28.36	PEAKS DB
5	9	sp|Q9UPQ9|TNR6B_HUMAN	R.QPNQ(+.98)GWSSGK.N	Y	27.25	1088.49	10	2	545.253	2	9.77	930000	1	F1:4563	YJX_HA.raw	1	1	0	0	737	746	Deamidation (NQ)	Q4:Deamidation (NQ):11.06	PEAKS DB
5	9	sp|Q9UPQ9|TNR6B_HUMAN	E.NPSK(+114.04)DQGWGGGR.Q	Y	27.05	1371.63	12	6.8	686.826	2	19.61	1640000	1	F1:10826	YJX_HA.raw	1	1	0	0	725	736	Ubiquitin-K	K4:Ubiquitin-K:1000.00	PEAKS DB
5	9	sp|Q9UPQ9|TNR6B_HUMAN	K.NTGGWN(+.98)DYKNNNSSNWGGGRPDEK.T	Y	27.03	2667.13	24	0.4	890.052	3	17.28	764000	1	F1:9277	YJX_HA.raw	1	1	0	0	694	717	Deamidation (NQ)	N6:Deamidation (NQ):17.91	PEAKS DB
5	9	sp|Q9UPQ9|TNR6B_HUMAN	K.NSNWESSASK.P	Y	26.92	1108.48	10	2.6	555.248	2	8.34	202000	1	F1:3709	YJX_HA.raw	1	1	0	0	758	767			PEAKS DB
5	9	sp|Q9UPQ9|TNR6B_HUMAN	K.GGWEDC(+57.02)K.R	Y	26.88	850.328	7	2.1	426.172	2	8.33	167000	1	F1:3742	YJX_HA.raw	1	1	0	0	795	801	Carbamidomethylation	C6:Carbamidomethylation:1000.00	PEAKS DB
5	9	sp|Q9UPQ9|TNR6B_HUMAN	K.TKVPEVTKPSLSQ(+.98)PTAASPIGSSPSPPVN(+.98)GGNNAKR.V	Y	26.72	3571.85	36	2.8	715.379	5	30.71	12700000	1	F1:17293	YJX_HA.raw	1	1	0	0	37	72	Deamidation (NQ)	Q13:Deamidation (NQ):74.89;N29:Deamidation (NQ):9.42	PEAKS DB
5	9	sp|Q9UPQ9|TNR6B_HUMAN	R.AM(+15.99)N(+.98)LGDFNDIMRK.D	Y	26.03	1540.7	13	1.4	514.575	3	34.06	77900	1	F1:19754	YJX_HA.raw	1	1	0	0	1101	1113	Oxidation (M); Deamidation (NQ)	M2:Oxidation (M):54.29;N3:Deamidation (NQ):38.33	PEAKS DB
5	9	sp|Q9UPQ9|TNR6B_HUMAN	N.SNSSAQVSTVGQTSR.E	Y	25.91	1507.72	15	2.8	754.871	2	10.41	423000	1	F1:5015	YJX_HA.raw	1	1	0	0	330	344			PEAKS DB
5	9	sp|Q9UPQ9|TNR6B_HUMAN	R.GLHTPVQPLNS.S	Y	25.38	1161.61	11	2	581.816	2	25.93	388000	1	F1:14654	YJX_HA.raw	1	1	0	0	1210	1220			PEAKS DB
5	9	sp|Q9UPQ9|TNR6B_HUMAN	K.STGSKNDSWDNNNR.S	Y	25.28	1593.68	14	1.9	532.234	3	2.41	113000	1	F1:766	YJX_HA.raw	1	1	0	0	465	478			PEAKS DB
5	9	sp|Q9UPQ9|TNR6B_HUMAN	R.FKQWTSM(+15.99)MEGLPSVATQEANM(+15.99)HKN(+.98)GAIVAPGK.T	Y	24.92	3490.67	32	3.2	873.677	4	39.36	3970000	1	F1:23070	YJX_HA.raw	1	1	0	0	1396	1427	Oxidation (M); Deamidation (NQ)	M7:Oxidation (M):0.00;M21:Oxidation (M):39.87;N24:Deamidation (NQ):3.56	PEAKS DB
5	9	sp|Q9UPQ9|TNR6B_HUMAN	K.STLPGSTTSN(+.98)KGK.G	Y	24.89	1277.65	13	0.5	639.831	2	7.63	1260000	1	F1:3428	YJX_HA.raw	1	1	0	0	229	241	Deamidation (NQ)	N10:Deamidation (NQ):1000.00	PEAKS DB
5	9	sp|Q9UPQ9|TNR6B_HUMAN	R.GLHTPVQPLN.S	Y	24.49	1074.58	10	1.6	538.299	2	25.53	4660000	1	F1:14387	YJX_HA.raw	1	1	0	0	1210	1219			PEAKS DB
5	9	sp|Q9UPQ9|TNR6B_HUMAN	R.FKQWTSMM(+15.99)EGLPSVATQEANM(+15.99)HKN(+.98)GAIVAPGK.T	Y	24.32	3490.67	32	2.6	873.677	4	38.22	1840000	1	F1:22366	YJX_HA.raw	1	1	0	0	1396	1427	Oxidation (M); Deamidation (NQ)	M8:Oxidation (M):8.69;M21:Oxidation (M):22.90;N24:Deamidation (NQ):0.00	PEAKS DB
5	9	sp|Q9UPQ9|TNR6B_HUMAN	D.PYVTPGSVLGGTATSPIVDTDHQ(+.98)LLR.D	Y	23.78	2694.39	26	3.5	899.139	3	50.28	299000	1	F1:29703	YJX_HA.raw	1	1	0	0	1498	1523	Deamidation (NQ)	Q23:Deamidation (NQ):1000.00	PEAKS DB
5	9	sp|Q9UPQ9|TNR6B_HUMAN	R.QQ(+.98)QEQQ(+.98)LAR.M	Y	23.55	1129.54	9	1.6	565.776	2	8.65	343000	1	F1:3803	YJX_HA.raw	1	1	0	0	1307	1315	Deamidation (NQ)	Q2:Deamidation (NQ):8.14;Q6:Deamidation (NQ):9.34	PEAKS DB
5	9	sp|Q9UPQ9|TNR6B_HUMAN	K.STLPGSTTSNKGKG.S	Y	23.32	1333.68	14	1	445.569	3	5.96	734000	1	F1:2464	YJX_HA.raw	1	1	0	0	229	242			PEAKS DB
5	9	sp|Q9UPQ9|TNR6B_HUMAN	R.NTTPLPRPPPGLTNPKPSSPW.S	Y	22.4	2253.19	21	0.3	752.071	3	41.56	19100000	1	F1:24502	YJX_HA.raw	1	1	0	0	1594	1614			PEAKS DB
5	9	sp|Q9UPQ9|TNR6B_HUMAN	G.SSPSPPVN(+.98)GGNNAK.R	Y	22.37	1325.62	14	1.5	663.819	2	10.26	692000	1	F1:4986	YJX_HA.raw	1	1	0	0	58	71	Deamidation (NQ)	N8:Deamidation (NQ):12.33	PEAKS DB
5	9	sp|Q9UPQ9|TNR6B_HUMAN	V.LGGTATSPIVDTDHQLLR.D	Y	22.35	1893	18	-7	947.498	2	52.55	659000	1	F1:31024	YJX_HA.raw	1	1	0	0	1506	1523			PEAKS DB
5	9	sp|Q9UPQ9|TNR6B_HUMAN	T.EDNPSSK(+114.04)M(+15.99)DLSVGSLSDK.K	Y	22.31	2037.92	18	-7.9	1019.96	2	32.52	0	1	F1:18751	YJX_HA.raw	0	0	0	0	1076	1093	Ubiquitin-K; Oxidation (M)	K7:Ubiquitin-K:88.86;M8:Oxidation (M):1000.00	PEAKS DB
5	9	sp|Q9UPQ9|TNR6B_HUMAN	K.Q(+.98)DTVWDIEEVPRPEGK.S	Y	22.17	1897.91	16	-2.2	633.641	3	38.93	5000000	1	F1:22784	YJX_HA.raw	1	1	0	0	630	645	Deamidation (NQ)	Q1:Deamidation (NQ):1000.00	PEAKS DB
5	9	sp|Q9UPQ9|TNR6B_HUMAN	Y.SASDNSFTNVHSTSAK.F	Y	22.1	1651.74	16	0.4	551.589	3	11.89	1060000	1	F1:5881	YJX_HA.raw	1	1	0	0	1546	1561			PEAKS DB
5	9	sp|Q9UPQ9|TNR6B_HUMAN	D.C(+57.02)QAVLQTLLSR.T	Y	21.9	1287.7	11	1.2	644.856	2	44.78	0	1	F1:26388	YJX_HA.raw	0	0	0	0	600	610	Carbamidomethylation	C1:Carbamidomethylation:1000.00	PEAKS DB
5	9	sp|Q9UPQ9|TNR6B_HUMAN	K.QFPNSGLSPGLF.N	Y	21.64	1262.63	12	0	632.322	2	52.9	3040000	1	F1:31124	YJX_HA.raw	1	1	0	0	1244	1255			PEAKS DB
5	9	sp|Q9UPQ9|TNR6B_HUMAN	R.GLHTPVQPL.N	Y	21.42	960.539	9	1.8	481.278	2	29.89	5550000	1	F1:17118	YJX_HA.raw	1	1	0	0	1210	1218			PEAKS DB
5	9	sp|Q9UPQ9|TNR6B_HUMAN	R.VLSNTGWGQTQIKQDTVWDIEEVPRPEGK.S	Y	20.78	3309.66	29	0.8	828.424	4	45.14	386000	1	F1:26617	YJX_HA.raw	1	1	0	0	617	645			PEAKS DB
5	9	sp|Q9UPQ9|TNR6B_HUMAN	T.WSPDPIGHNPTHLSNK.M	Y	20.74	1798.88	16	3.1	600.634	3	24.89	1210000	1	F1:14037	YJX_HA.raw	1	1	0	0	1569	1584			PEAKS DB
5	9	sp|Q9UPQ9|TNR6B_HUMAN	K.MTSGVSQGEWKQPTGSDELK.I	Y	20.62	2164.01	20	1.3	722.345	3	23.59	1620000	1	F1:13283	YJX_HA.raw	1	1	0	0	502	521			PEAKS DB
5	9	sp|Q9UPQ9|TNR6B_HUMAN	D.GWGESDGPVTGAR.H	Y	20.47	1287.58	13	3	644.801	2	18.69	546000	1	F1:10212	YJX_HA.raw	1	1	0	0	996	1008			PEAKS DB
5	9	sp|Q9UPQ9|TNR6B_HUMAN	R.KISQ(+.98)AVR.Q	Y	19.53	801.471	7	1.7	401.743	2	0.01	563000	1	F1:12	YJX_HA.raw	1	1	0	0	1300	1306	Deamidation (NQ)	Q4:Deamidation (NQ):1000.00	PEAKS DB
5	9	sp|Q9UPQ9|TNR6B_HUMAN	K.NGNTNSLNLSSPNPM(+15.99)ENKGM(+15.99)PFGM(+15.99)GLGNTSR.S	Y	19.48	3283.47	31	1.4	1095.5	3	33.04	1360000	1	F1:19138	YJX_HA.raw	1	1	0	0	375	405	Oxidation (M)	M15:Oxidation (M):1000.00;M20:Oxidation (M):1000.00;M24:Oxidation (M):1000.00	PEAKS DB
5	9	sp|Q9UPQ9|TNR6B_HUMAN	S.PNPMENK.G	Y	19.41	828.38	7	1.7	415.198	2	0.1	0	1	F1:49	YJX_HA.raw	0	0	0	0	386	392			PEAKS DB
5	9	sp|Q9UPQ9|TNR6B_HUMAN	K.HSPSHPVGPKPHLDN(+.98)M(+15.99)VPNALN(+.98)VGLPDLQTK.G	Y	19.11	3326.67	31	7.4	666.347	5	41.5	0	1	F1:24398	YJX_HA.raw	0	0	0	0	1335	1365	Deamidation (NQ); Oxidation (M)	N15:Deamidation (NQ):42.68;M16:Oxidation (M):1000.00;N22:Deamidation (NQ):0.00	PEAKS DB
5	9	sp|Q9UPQ9|TNR6B_HUMAN	W.PYSASDNSFTNVHSTSAK.F	Y	19.08	1911.86	18	0.5	638.294	3	16.57	495000	1	F1:8881	YJX_HA.raw	1	1	0	0	1544	1561			PEAKS DB
5	9	sp|Q9UPQ9|TNR6B_HUMAN	R.Q(+.98)QQ(+.98)EQQLAR.M	Y	19	1129.54	9	0.8	565.776	2	8.06	52800	1	F1:3541	YJX_HA.raw	1	1	0	0	1307	1315	Deamidation (NQ)	Q1:Deamidation (NQ):0.00;Q3:Deamidation (NQ):0.00	PEAKS DB
5	9	sp|Q9UPQ9|TNR6B_HUMAN	K.DQ(+.98)GWGGGR.Q	Y	18.83	832.346	8	1.1	417.181	2	8.53	209000	1	F1:3831	YJX_HA.raw	1	1	0	0	729	736	Deamidation (NQ)	Q2:Deamidation (NQ):1000.00	PEAKS DB
5	9	sp|Q9UPQ9|TNR6B_HUMAN	K.MDLSVGSLSDKKFDVDKR.A	Y	18.31	2039.04	18	1.5	680.687	3	32.37	841000	1	F1:18646	YJX_HA.raw	2	2	0	0	1083	1100			PEAKS DB
5	9	sp|Q9UPQ9|TNR6B_HUMAN	P.AWNETGR.Q	Y	17.84	832.383	7	0.6	417.199	2	7.68	197000	1	F1:3386	YJX_HA.raw	1	1	0	0	805	811			PEAKS DB
5	9	sp|Q9UPQ9|TNR6B_HUMAN	G.TATSPIVDTDHQLLR.D	Y	17.51	1665.87	15	3.1	556.298	3	30.62	794000	1	F1:17620	YJX_HA.raw	1	1	0	0	1509	1523			PEAKS DB
5	9	sp|Q9UPQ9|TNR6B_HUMAN	K.TKVPEVTKPSLSQPTAASPIGSSPSPPVNGGN(+.98)N(+.98)AKR.V	Y	17.27	3571.85	36	2.8	715.379	5	30.71	12700000	1	F1:17355	YJX_HA.raw	1	1	0	0	37	72	Deamidation (NQ)	N32:Deamidation (NQ):5.08;N33:Deamidation (NQ):4.08	PEAKS DB
5	9	sp|Q9UPQ9|TNR6B_HUMAN	N.M(+15.99)HKNGAIVAPGK.T	Y	17.06	1237.66	12	-6.9	413.558	3	12.56	563000	1	F1:6366	YJX_HA.raw	1	1	0	0	1416	1427	Oxidation (M)	M1:Oxidation (M):1000.00	PEAKS DB
5	9	sp|Q9UPQ9|TNR6B_HUMAN	L.PSPGAWPYSASDNSFTNVHSTSAK.F	Y	16.82	2507.14	24	-2.7	836.717	3	45.13	194000	1	F1:26682	YJX_HA.raw	1	1	0	0	1538	1561			PEAKS DB
5	9	sp|Q9UPQ9|TNR6B_HUMAN	R.MGSPAPLLPGDLLGGGSD.S	Y	16.45	1652.81	18	0.4	827.412	2	55.68	83200	1	F1:32703	YJX_HA.raw	1	1	0	0	1814	1831			PEAKS DB
5	9	sp|Q9UPQ9|TNR6B_HUMAN	K.QWTSMMEGLPSVATQEANMHKN(+.98)GAIVAPGK.T	Y	16.4	3183.51	30	1.7	796.888	4	47.36	1070000	1	F1:27930	YJX_HA.raw	1	1	0	0	1398	1427	Deamidation (NQ)	N22:Deamidation (NQ):11.90	PEAKS DB
5	9	sp|Q9UPQ9|TNR6B_HUMAN	R.GWGTQ(+.98)DSR.L	Y	16.34	906.383	8	0.5	454.199	2	9.07	430000	1	F1:4115	YJX_HA.raw	1	1	0	0	1624	1631	Deamidation (NQ)	Q5:Deamidation (NQ):1000.00	PEAKS DB
5	9	sp|Q9UPQ9|TNR6B_HUMAN	R.EEQLM(+15.99)EDK.K	Y	16.24	1036.44	8	2.6	519.228	2	2.46	87100	1	F1:748	YJX_HA.raw	1	1	0	0	9	16	Oxidation (M)	M5:Oxidation (M):1000.00	PEAKS DB
5	9	sp|Q9UPQ9|TNR6B_HUMAN	G.SNSSLN(+.98)TSLPSPGAWPYSASDNSFTNVHSTSAK.F	Y	16.06	3411.55	33	6.7	1138.2	3	44.79	302000	1	F1:26414	YJX_HA.raw	1	1	0	0	1529	1561	Deamidation (NQ)	N6:Deamidation (NQ):9.85	PEAKS DB
5	9	sp|Q9UPQ9|TNR6B_HUMAN	G.SNSSLNTSLPSPGAWPYSASDNSFTNVHSTSAK.F	Y	15.89	3410.57	33	1	1137.86	3	44.82	0	1	F1:26414	YJX_HA.raw	0	0	0	0	1529	1561			PEAKS DB
5	9	sp|Q9UPQ9|TNR6B_HUMAN	R.SYRPTHPD.C	Y	15.73	971.446	8	1.1	486.731	2	5.15	0	1	F1:1998	YJX_HA.raw	0	0	0	0	592	599			PEAKS DB
5	9	sp|Q9UPQ9|TNR6B_HUMAN	K.EQEREEQ(+.98)LMEDKKR.K	Y	15.65	1847.87	14	2.5	462.976	4	9.84	152000	1	F1:4610	YJX_HA.raw	1	1	0	0	5	18	Deamidation (NQ)	Q7:Deamidation (NQ):6.47	PEAKS DB
5	9	sp|Q9UPQ9|TNR6B_HUMAN	N.SASWGQGGK.K	Y	15.52	876.409	9	0.7	439.212	2	1.21	48400	1	F1:468	YJX_HA.raw	1	1	0	0	1035	1043			PEAKS DB
5	9	sp|Q9UPQ9|TNR6B_HUMAN	K.EQEREEQLM(+15.99)EDKKR.K	Y	15.44	1862.88	14	1.3	621.968	3	4.75	23400	1	F1:1808	YJX_HA.raw	1	1	0	0	5	18	Oxidation (M)	M9:Oxidation (M):1000.00	PEAKS DB
5	9	sp|Q9UPQ9|TNR6B_HUMAN	H.LDNMVPNALNVGLPDLQTK.G	Y	15.37	2051.07	19	1.4	1026.55	2	52.82	14900	1	F1:31128	YJX_HA.raw	1	1	0	0	1347	1365			PEAKS DB
2	4	sp|P04264|K2C1_HUMAN	K.NMQDM(+15.99)VEDYRNKYEDEINKR.T	N	72.56	2605.15	20	0.1	652.296	4	29.02	51200000	1	F1:16520	YJX_HA.raw	9	4	5	0	258	277	Oxidation (M)	M5:Oxidation (M):49.37	PEAKS DB
2	4	sp|P04264|K2C1_HUMAN	R.THNLEPYFESFINNLR.R	N	71.73	1992.97	16	2.2	665.332	3	55.33	3920000	1	F1:32486	YJX_HA.raw	2	1	1	0	224	239			PEAKS DB
2	4	sp|P04264|K2C1_HUMAN	K.SKAEAESLYQ(+.98)SKYEELQITAGR.H	N	71.16	2501.23	22	2.2	626.316	4	33.58	3870000	1	F1:19403	YJX_HA.raw	2	1	1	0	365	386	Deamidation (NQ)	Q10:Deamidation (NQ):61.68	PEAKS DB
2	4	sp|P04264|K2C1_HUMAN	K.NKLNDLEDALQQAK.E	N	67.78	1598.83	14	1.3	800.422	2	36.5	70600000	1	F1:21216	YJX_HA.raw	7	3	3	1	442	455			PEAKS DB
2	4	sp|P04264|K2C1_HUMAN	R.THNLEPYFESFIN(+.98)NLR.R	N	66.45	1993.95	16	2.1	665.66	3	49.93	4600000	1	F1:29472	YJX_HA.raw	3	2	0	1	224	239	Deamidation (NQ)	N13:Deamidation (NQ):11.06	PEAKS DB
2	4	sp|P04264|K2C1_HUMAN	K.NMQDMVEDYRNKYEDEINKR.T	N	65.98	2589.16	20	2.1	648.298	4	35.72	16700000	1	F1:20732	YJX_HA.raw	5	2	3	0	258	277			PEAKS DB
2	4	sp|P04264|K2C1_HUMAN	K.LNDLEDALQQAKEDLAR.L	N	65.76	1940.98	17	2.8	648.003	3	50.28	19600000	1	F1:29662	YJX_HA.raw	5	2	2	1	444	460			PEAKS DB
2	4	sp|P04264|K2C1_HUMAN	K.Q(+.98)ISNLQQSISDAEQR.G	N	64.99	1716.83	15	0.4	859.422	2	29.56	5430000	1	F1:16906	YJX_HA.raw	3	1	1	1	418	432	Deamidation (NQ)	Q1:Deamidation (NQ):28.36	PEAKS DB
2	4	sp|P04264|K2C1_HUMAN	R.FLEQQNQ(+.98)VLQTK.W	N	64.51	1475.76	12	1.4	738.889	2	26.61	51200000	1	F1:15077	YJX_HA.raw	3	1	1	1	200	211	Deamidation (NQ)	Q7:Deamidation (NQ):20.92	PEAKS DB
2	4	sp|P04264|K2C1_HUMAN	K.QISNLQ(+.98)QSISDAEQR.G	N	63.95	1716.83	15	2.7	859.423	2	31.95	3880000	1	F1:18379	YJX_HA.raw	5	2	2	1	418	432	Deamidation (NQ)	Q6:Deamidation (NQ):24.44	PEAKS DB
2	4	sp|P04264|K2C1_HUMAN	R.TNAENEFVTIK.K	N	63.11	1264.63	11	2.4	633.324	2	27.53	172000000	1	F1:15590	YJX_HA.raw	4	1	1	2	278	288			PEAKS DB
2	4	sp|P04264|K2C1_HUMAN	K.NKLNDLEDALQQ(+.98)AK.E	N	60.9	1599.81	14	0.6	800.913	2	37.63	1730000	1	F1:21965	YJX_HA.raw	3	1	1	1	442	455	Deamidation (NQ)	Q12:Deamidation (NQ):14.02	PEAKS DB
2	4	sp|P04264|K2C1_HUMAN	R.SLDLDSIIAEVK.A	N	58.85	1301.71	12	3.1	651.863	2	54.54	185000000	1	F1:32058	YJX_HA.raw	10	4	3	3	344	355			PEAKS DB
2	4	sp|P04264|K2C1_HUMAN	K.QISN(+.98)LQQSISDAEQR.G	N	57.45	1716.83	15	2.3	859.423	2	30.18	870000	1	F1:17348	YJX_HA.raw	3	1	1	1	418	432	Deamidation (NQ)	N4:Deamidation (NQ):41.83	PEAKS DB
2	4	sp|P04264|K2C1_HUMAN	R.THNLEPYFESFINNLRR.R	N	56.38	2149.07	17	2.2	717.366	3	53.15	5780000	1	F1:31293	YJX_HA.raw	2	2	0	0	224	240			PEAKS DB
2	4	sp|P04264|K2C1_HUMAN	K.LNDLEDALQQ(+.98)AK.E	N	56.15	1357.67	12	1.2	679.844	2	35.63	7330000	1	F1:20659	YJX_HA.raw	3	1	1	1	444	455	Deamidation (NQ)	Q10:Deamidation (NQ):20.00	PEAKS DB
2	4	sp|P04264|K2C1_HUMAN	K.SLN(+.98)NQFASFIDKVR.F	N	55.47	1638.84	14	3.1	547.288	3	49.04	3480000	1	F1:28973	YJX_HA.raw	6	3	2	1	186	199	Deamidation (NQ)	N3:Deamidation (NQ):16.90	PEAKS DB
2	4	sp|P04264|K2C1_HUMAN	R.DYQELMNTK.L	N	54.68	1140.51	9	0.8	571.264	2	21.73	104000000	1	F1:12119	YJX_HA.raw	5	2	2	1	464	472			PEAKS DB
2	4	sp|P04264|K2C1_HUMAN	K.SLNNQ(+.98)FASFIDKVR.F	N	54.07	1638.84	14	2	547.287	3	49.73	5340000	1	F1:29327	YJX_HA.raw	1	1	0	0	186	199	Deamidation (NQ)	Q5:Deamidation (NQ):0.00	PEAKS DB
2	4	sp|P04264|K2C1_HUMAN	K.DVDGAYMTK.V	N	54.03	998.438	9	1.6	500.227	2	13.76	38500000	1	F1:7105	YJX_HA.raw	4	1	2	1	290	298			PEAKS DB
2	4	sp|P04264|K2C1_HUMAN	K.Q(+.98)ISNLQQSISDAEQRGENALK.D	N	51.36	2329.15	21	4.8	777.395	3	42.79	646000	1	F1:25193	YJX_HA.raw	2	1	1	0	418	438	Deamidation (NQ)	Q1:Deamidation (NQ):19.05	PEAKS DB
2	4	sp|P04264|K2C1_HUMAN	Q.FASFIDKVR.F	N	50.85	1081.59	9	0.5	541.804	2	29.8	16400000	1	F1:17036	YJX_HA.raw	5	1	2	2	191	199			PEAKS DB
2	4	sp|P04264|K2C1_HUMAN	K.QISNLQQSISDAEQRGENALKDAK.N	N	49.58	2642.33	24	3	661.591	4	43.58	0	1	F1:25657	YJX_HA.raw	0	0	0	0	418	441			PEAKS DB
2	4	sp|P04264|K2C1_HUMAN	K.DVDGAYM(+15.99)TK.V	N	49.25	1014.43	9	-0.4	508.223	2	8.78	19900000	1	F1:3953	YJX_HA.raw	8	2	3	3	290	298	Oxidation (M)	M7:Oxidation (M):1000.00	PEAKS DB
2	4	sp|P04264|K2C1_HUMAN	K.YEELQITAGR.H	N	48.44	1178.59	10	1.2	590.305	2	24.79	299000000	1	F1:13906	YJX_HA.raw	4	1	2	1	377	386			PEAKS DB
2	4	sp|P04264|K2C1_HUMAN	K.RTNAENEFVTIK.K	N	48.18	1420.73	12	2.5	474.585	3	21.45	1310000	1	F1:11925	YJX_HA.raw	4	2	1	1	277	288			PEAKS DB
2	4	sp|P04264|K2C1_HUMAN	R.LRSEIDNVKK.Q	N	46.55	1200.68	10	0	401.235	3	9.77	186000000	1	F1:4585	YJX_HA.raw	7	2	3	2	408	417			PEAKS DB
2	4	sp|P04264|K2C1_HUMAN	R.NKYEDEINKR.T	N	46.13	1307.65	10	-0.4	436.889	3	9.91	207000000	1	F1:4649	YJX_HA.raw	9	3	4	2	268	277			PEAKS DB
2	4	sp|P04264|K2C1_HUMAN	S.LDLDSIIAEVK.A	N	45.81	1214.68	11	1.2	608.346	2	54.34	619000	1	F1:31994	YJX_HA.raw	2	1	1	0	345	355			PEAKS DB
2	4	sp|P04264|K2C1_HUMAN	R.DYQELMN(+.98)TK.L	N	45.63	1141.5	9	1.2	571.756	2	23.25	2000000	1	F1:13071	YJX_HA.raw	5	1	2	2	464	472	Deamidation (NQ)	N7:Deamidation (NQ):67.69	PEAKS DB
2	4	sp|P04264|K2C1_HUMAN	K.AEAESLYQ(+.98)SK.Y	N	44.62	1125.52	10	2.1	563.768	2	13.76	3120000	1	F1:7109	YJX_HA.raw	1	1	0	0	367	376	Deamidation (NQ)	Q8:Deamidation (NQ):1000.00	PEAKS DB
2	4	sp|P04264|K2C1_HUMAN	K.QISN(+.98)LQ(+.98)QSISDAEQR.G	N	43.71	1717.81	15	1.3	859.914	2	30.18	0	1	F1:17296	YJX_HA.raw	0	0	0	0	418	432	Deamidation (NQ)	N4:Deamidation (NQ):20.50;Q6:Deamidation (NQ):17.01	PEAKS DB
2	4	sp|P04264|K2C1_HUMAN	L.NVEIDPEIQK.V	N	42.52	1183.61	10	0.5	592.812	2	24.26	12900000	1	F1:13602	YJX_HA.raw	1	1	0	0	166	175			PEAKS DB
2	4	sp|P04264|K2C1_HUMAN	R.THNLEPYFESFIN.N	N	42.5	1609.74	13	1.1	805.879	2	50.33	955000	1	F1:29760	YJX_HA.raw	2	1	1	0	224	236			PEAKS DB
2	4	sp|P04264|K2C1_HUMAN	K.IEISELNR.V	N	40.77	972.524	8	-0.3	487.269	2	23.92	388000000	1	F1:13395	YJX_HA.raw	3	1	1	1	396	403			PEAKS DB
2	4	sp|P04264|K2C1_HUMAN	R.SLVNLGGSK.S	N	40.4	873.492	9	0.6	437.753	2	21.5	192000000	1	F1:12002	YJX_HA.raw	3	1	1	1	66	74			PEAKS DB
2	4	sp|P04264|K2C1_HUMAN	R.RVDQLK(+114.04)SDQSR.L	N	38.35	1444.74	11	3.1	482.588	3	4.28	354000	1	F1:1511	YJX_HA.raw	2	1	1	0	241	251	Ubiquitin-K	K6:Ubiquitin-K:1000.00	PEAKS DB
2	4	sp|P04264|K2C1_HUMAN	Q.FASFIDK.V	N	38.24	826.423	7	1.4	414.219	2	27.19	82900000	1	F1:15349	YJX_HA.raw	5	1	2	2	191	197			PEAKS DB
2	4	sp|P04264|K2C1_HUMAN	K.N(+.98)M(+15.99)QDMVEDYRNKYEDEINKR.T	N	38.09	2606.14	20	9.3	869.728	3	26.17	61600	1	F1:14828	YJX_HA.raw	1	1	0	0	258	277	Deamidation (NQ); Oxidation (M)	N1:Deamidation (NQ):14.04;M2:Oxidation (M):47.09	PEAKS DB
2	4	sp|P04264|K2C1_HUMAN	L.EQQNQVLQTK.W	N	37.58	1214.63	10	-7.6	608.315	2	25.24	1910000	1	F1:14301	YJX_HA.raw	1	1	0	0	202	211			PEAKS DB
2	4	sp|P04264|K2C1_HUMAN	K.YEDEINKR.T	N	36.65	1065.51	8	1.9	533.763	2	7.09	12700000	1	F1:3007	YJX_HA.raw	7	3	2	2	270	277			PEAKS DB
2	4	sp|P04264|K2C1_HUMAN	K.IEISELN(+.98)R.V	N	34.12	973.508	8	1.2	487.762	2	26.55	7540000	1	F1:14992	YJX_HA.raw	3	1	1	1	396	403	Deamidation (NQ)	N7:Deamidation (NQ):1000.00	PEAKS DB
2	4	sp|P04264|K2C1_HUMAN	K.SLNNQFASFIDK(+114.04)VR.F	N	33.12	1751.89	14	3.9	584.975	3	47.36	394000	1	F1:27931	YJX_HA.raw	1	1	0	0	186	199	Ubiquitin-K	K12:Ubiquitin-K:1000.00	PEAKS DB
2	4	sp|P04264|K2C1_HUMAN	R.NSKIEISELNR.V	N	26.02	1301.69	11	1.9	434.906	3	20.67	4300000	1	F1:11449	YJX_HA.raw	1	1	0	0	393	403			PEAKS DB
2	4	sp|P04264|K2C1_HUMAN	R.FLEQ(+.98)Q(+.98)NQVLQTK.W	N	25.94	1476.75	12	-1.8	739.379	2	29.49	0	1	F1:16868	YJX_HA.raw	0	0	0	0	200	211	Deamidation (NQ)	Q4:Deamidation (NQ):26.31;Q5:Deamidation (NQ):14.02	PEAKS DB
2	4	sp|P04264|K2C1_HUMAN	R.SEIDN(+.98)VKK.Q	N	22.41	932.481	8	-1.2	467.247	2	7.6	0	1	F1:3304	YJX_HA.raw	1	0	0	1	410	417	Deamidation (NQ)	N5:Deamidation (NQ):1000.00	PEAKS DB
2	4	sp|P04264|K2C1_HUMAN	R.THNLEPYFESFINN.L	N	20.81	1723.78	14	2	862.901	2	49.39	266000	1	F1:29204	YJX_HA.raw	1	1	0	0	224	237			PEAKS DB
2	4	sp|P04264|K2C1_HUMAN	S.LYQSK(+114.04)YEELQITAGR.H	N	17.78	1911.97	15	1.5	638.331	3	31.7	430000	1	F1:18307	YJX_HA.raw	1	1	0	0	372	386	Ubiquitin-K	K5:Ubiquitin-K:1000.00	PEAKS DB
12	1	sp|P35527|K1C9_HUMAN	R.HGVQELEIELQSQLSKK.A	Y	75.45	1965.05	17	1.2	656.026	3	41.96	7010000	1	F1:24670	YJX_HA.raw	2	1	1	0	375	391			PEAKS DB
12	1	sp|P35527|K1C9_HUMAN	R.IKFEMEQNLR.Q	Y	60.81	1306.67	10	2.2	436.565	3	28.52	51400000	1	F1:16241	YJX_HA.raw	6	2	2	2	241	250			PEAKS DB
12	1	sp|P35527|K1C9_HUMAN	R.QGVDADINGLR.Q	Y	58.4	1156.58	11	0.4	579.299	2	24.06	51700000	1	F1:13510	YJX_HA.raw	7	1	3	3	251	261			PEAKS DB
12	1	sp|P35527|K1C9_HUMAN	R.M(+15.99)TLDDFR.I	Y	45.17	912.401	7	2.2	457.209	2	19.52	53000000	1	F1:10703	YJX_HA.raw	4	2	1	1	234	240	Oxidation (M)	M1:Oxidation (M):1000.00	PEAKS DB
12	1	sp|P35527|K1C9_HUMAN	K.TLLDIDNTR.M	Y	44.49	1059.56	9	1.1	530.786	2	29.84	138000000	1	F1:17030	YJX_HA.raw	5	1	2	2	225	233			PEAKS DB
12	1	sp|P35527|K1C9_HUMAN	K.IQDWYDK.K	Y	42.87	966.445	7	1.7	484.231	2	18.98	4930000	1	F1:10386	YJX_HA.raw	3	1	1	1	185	191			PEAKS DB
12	1	sp|P35527|K1C9_HUMAN	G.GGGGGGLGSGGSIR.S	Y	40.66	1087.54	14	2.4	544.777	2	12.07	731000	1	F1:6034	YJX_HA.raw	3	1	1	1	16	29			PEAKS DB
12	1	sp|P35527|K1C9_HUMAN	K.VQALEEANNDLENKIQDWYDKK.G	Y	30.58	2662.29	22	1	666.58	4	44.54	916000	1	F1:26281	YJX_HA.raw	2	1	1	0	171	192			PEAKS DB
12	1	sp|P35527|K1C9_HUMAN	N.TIDDLKDQIVDLTVGNNK.T	Y	25.65	2000.04	18	4.2	667.691	3	48	136000	1	F1:28357	YJX_HA.raw	2	1	1	0	207	224			PEAKS DB
24	20	sp|Q8NDV7|TNR6A_HUMAN	K.TSSFTWGNNINPNNSSGWDESSKPTPSQGWGDPPK.S	Y	99.78	3775.68	35	2.1	1259.57	3	42.15	9090000	1	F1:24761	YJX_HA.raw	1	1	0	0	893	927			PEAKS DB
24	20	sp|Q8NDV7|TNR6A_HUMAN	K.IKVPEQIKPSVSQPQPANSNN(+.98)GTSTATSTNNNAK.R	Y	82.75	3522.76	34	1.2	1175.26	3	23.35	16600000	1	F1:13086	YJX_HA.raw	2	2	0	0	53	86	Deamidation (NQ)	N21:Deamidation (NQ):26.02	PEAKS DB
24	20	sp|Q8NDV7|TNR6A_HUMAN	K.SNQSLGWGDSSKPVSSPDWNK.Q	Y	82.63	2275.05	21	4.1	1138.54	2	30.43	27700000	1	F1:17425	YJX_HA.raw	2	2	0	0	928	948			PEAKS DB
24	20	sp|Q8NDV7|TNR6A_HUMAN	K.GPVGSGSSGINIQC(+57.02)STIGQMPNNQSINSK.V	Y	82.56	2931.38	29	1.6	978.136	3	36.7	6500000	1	F1:21356	YJX_HA.raw	1	1	0	0	382	410	Carbamidomethylation	C14:Carbamidomethylation:1000.00	PEAKS DB
24	20	sp|Q8NDV7|TNR6A_HUMAN	K.GPVGSGSSGINIQC(+57.02)STIGQM(+15.99)PNNQSINSK.V	Y	81.97	2947.38	29	2.7	983.469	3	30.53	5770000	1	F1:17520	YJX_HA.raw	1	1	0	0	382	410	Carbamidomethylation; Oxidation (M)	C14:Carbamidomethylation:1000.00;M20:Oxidation (M):1000.00	PEAKS DB
24	20	sp|Q8NDV7|TNR6A_HUMAN	R.VSTMNHPQMQAPSGM(+15.99)N(+.98)GTSLSHLSN(+.98)GESK.S	Y	80.59	3044.33	29	1.8	762.091	4	24.64	5750000	1	F1:13860	YJX_HA.raw	1	1	0	0	485	513	Oxidation (M); Deamidation (NQ)	M15:Oxidation (M):90.57;N16:Deamidation (NQ):95.35;N25:Deamidation (NQ):144.59	PEAKS DB
24	20	sp|Q8NDV7|TNR6A_HUMAN	K.VSGGSTHGTWGSLQETC(+57.02)ESEVSGTQK.V	Y	80.33	2708.2	26	1	903.741	3	24.79	19900000	1	F1:13941	YJX_HA.raw	1	1	0	0	411	436	Carbamidomethylation	C17:Carbamidomethylation:1000.00	PEAKS DB
24	20	sp|Q8NDV7|TNR6A_HUMAN	R.SDQQAQVHQLLTPASAISNK.E	N	80.02	2135.1	20	1.2	712.707	3	33.34	112000000	1	F1:19160	YJX_HA.raw	1	1	0	0	1033	1052			PEAKS DB
24	20	sp|Q8NDV7|TNR6A_HUMAN	R.KTDN(+.98)GTEAWGSSATQTFNSGAC(+57.02)IDK.T	Y	79.86	2646.15	25	2.2	883.059	3	31.06	6670000	1	F1:17797	YJX_HA.raw	1	1	0	0	745	769	Deamidation (NQ); Carbamidomethylation	N4:Deamidation (NQ):112.13;C22:Carbamidomethylation:1000.00	PEAKS DB
24	20	sp|Q8NDV7|TNR6A_HUMAN	K.SGGSYGTTWGAYGSNYSGDK.C	Y	79.79	2013.83	20	2.1	1007.93	2	26.31	20800000	1	F1:14812	YJX_HA.raw	1	1	0	0	514	533			PEAKS DB
24	20	sp|Q8NDV7|TNR6A_HUMAN	R.KTDNGTEAWGSSATQTFNSGAC(+57.02)IDK.T	Y	79.41	2645.17	25	1.1	882.73	3	30.13	2730000	1	F1:17283	YJX_HA.raw	1	1	0	0	745	769	Carbamidomethylation	C22:Carbamidomethylation:1000.00	PEAKS DB
24	20	sp|Q8NDV7|TNR6A_HUMAN	Q.NGNPSMFGVGNTAAQPR.G	N	79.39	1716.8	17	1.4	859.409	2	27.73	6970000	1	F1:15763	YJX_HA.raw	1	1	0	0	1329	1345			PEAKS DB
24	20	sp|Q8NDV7|TNR6A_HUMAN	K.VPEQIKPSVSQPQPANSNN(+.98)GTSTATSTNNNAK.R	Y	79.24	3281.58	32	0.8	1094.87	3	17.99	2230000	1	F1:9779	YJX_HA.raw	1	1	0	0	55	86	Deamidation (NQ)	N19:Deamidation (NQ):17.01	PEAKS DB
24	20	sp|Q8NDV7|TNR6A_HUMAN	K.SSQGWSVSASDNWGETSR.N	Y	79.12	1939.83	18	1.7	970.924	2	31.01	9660000	1	F1:17822	YJX_HA.raw	1	1	0	0	845	862			PEAKS DB
24	20	sp|Q8NDV7|TNR6A_HUMAN	R.KMEIDDGTSAWGDPSKYNYK.N	N	79.05	2304.04	20	1.9	769.021	3	30.53	4440000	1	F1:17502	YJX_HA.raw	2	2	0	0	998	1017			PEAKS DB
24	20	sp|Q8NDV7|TNR6A_HUMAN	R.GISSPSPINAFLSVDHLGGGGESM(+15.99)	N	78.75	2344.1	24	2.3	1173.06	2	55.38	12900000	1	F1:32508	YJX_HA.raw	2	2	0	0	1939	1962	Oxidation (M)	M24:Oxidation (M):1000.00	PEAKS DB
24	20	sp|Q8NDV7|TNR6A_HUMAN	K.NITAPSRPPPGLTGQKPPLSTWDNSPLR.I	N	78.73	2996.58	28	0.6	999.869	3	41.66	75600000	1	F1:24447	YJX_HA.raw	2	2	0	0	1726	1753			PEAKS DB
24	20	sp|Q8NDV7|TNR6A_HUMAN	K.WTTVDSISVNTSLDQNSSK.H	N	78.56	2080.99	19	2.6	1041.51	2	38.22	933000	1	F1:22338	YJX_HA.raw	1	1	0	0	1538	1556			PEAKS DB
24	20	sp|Q8NDV7|TNR6A_HUMAN	R.AQVPPPLLSPQVPVSLLK.Y	N	78.48	1882.13	18	1.3	942.073	2	56.08	45700000	1	F1:32827	YJX_HA.raw	2	2	0	0	1364	1381			PEAKS DB
24	20	sp|Q8NDV7|TNR6A_HUMAN	R.KM(+15.99)EIDDGTSAWGDPSKYNYK.N	N	78.2	2320.03	20	1.3	774.352	3	25.48	2750000	1	F1:14418	YJX_HA.raw	1	1	0	0	998	1017	Oxidation (M)	M2:Oxidation (M):1000.00	PEAKS DB
24	20	sp|Q8NDV7|TNR6A_HUMAN	R.FFAQSQSLTPSPGWQSLGSSQSR.L	N	78.05	2482.19	23	1.8	828.405	3	44.11	16500000	1	F1:25978	YJX_HA.raw	1	1	0	0	1859	1881			PEAKS DB
24	20	sp|Q8NDV7|TNR6A_HUMAN	Q.N(+.98)GNPSMFGVGNTAAQPR.G	N	77.78	1717.78	17	2.9	859.902	2	30.81	5530000	1	F1:17679	YJX_HA.raw	2	2	0	0	1329	1345	Deamidation (NQ)	N1:Deamidation (NQ):5.03	PEAKS DB
24	20	sp|Q8NDV7|TNR6A_HUMAN	K.STEEEDQGSATSQTNEQSSVWAK.T	Y	76.66	2498.07	23	1.3	833.698	3	17.85	8220000	1	F1:9660	YJX_HA.raw	1	1	0	0	643	665			PEAKS DB
24	20	sp|Q8NDV7|TNR6A_HUMAN	K.GSNC(+57.02)QGGWEDDSAATGMVK.S	Y	76.61	1968.79	19	1	985.405	2	25.24	4230000	1	F1:14217	YJX_HA.raw	1	1	0	0	797	815	Carbamidomethylation	C4:Carbamidomethylation:1000.00	PEAKS DB
24	20	sp|Q8NDV7|TNR6A_HUMAN	R.GISSPSPINAFLSVDHLGGGGESM	N	75.92	2328.11	24	3	1165.06	2	56.53	899000	1	F1:33136	YJX_HA.raw	1	1	0	0	1939	1962			PEAKS DB
24	20	sp|Q8NDV7|TNR6A_HUMAN	K.GSNC(+57.02)QGGWEDDSAATGM(+15.99)VK.S	Y	75.77	1984.79	19	1.5	993.403	2	17.85	3790000	1	F1:9661	YJX_HA.raw	1	1	0	0	797	815	Carbamidomethylation; Oxidation (M)	C4:Carbamidomethylation:1000.00;M17:Oxidation (M):1000.00	PEAKS DB
24	20	sp|Q8NDV7|TNR6A_HUMAN	R.RGWGTPAQNTGTNLPSVEWNK.L	Y	75.6	2312.13	21	0.6	771.718	3	36.99	16100000	1	F1:21561	YJX_HA.raw	1	1	0	0	599	619			PEAKS DB
24	20	sp|Q8NDV7|TNR6A_HUMAN	Q.NGNPSM(+15.99)FGVGNTAAQPR.G	N	75.4	1732.8	17	3.2	867.408	2	19.71	6170000	1	F1:10790	YJX_HA.raw	1	1	0	0	1329	1345	Oxidation (M)	M6:Oxidation (M):1000.00	PEAKS DB
24	20	sp|Q8NDV7|TNR6A_HUMAN	R.GM(+15.99)QQPPAQPLSSSQPNLR.A	N	74.99	1950.96	18	0.9	976.487	2	22.39	21300000	1	F1:12472	YJX_HA.raw	2	2	0	0	1346	1363	Oxidation (M)	M2:Oxidation (M):1000.00	PEAKS DB
24	20	sp|Q8NDV7|TNR6A_HUMAN	Q.N(+.98)GNPSM(+15.99)FGVGNTAAQPR.G	N	74.87	1733.78	17	1.5	867.898	2	22.13	5420000	1	F1:12371	YJX_HA.raw	2	2	0	0	1329	1345	Deamidation (NQ); Oxidation (M)	N1:Deamidation (NQ):9.74;M6:Oxidation (M):1000.00	PEAKS DB
24	20	sp|Q8NDV7|TNR6A_HUMAN	R.SVPSGNRPQQDQQGRPLSVQQQMMQQSR.Q	N	74.82	3194.54	28	2.4	799.645	4	20.67	21900000	1	F1:11436	YJX_HA.raw	1	1	0	0	1431	1458			PEAKS DB
24	20	sp|Q8NDV7|TNR6A_HUMAN	Q.NGN(+.98)PSM(+15.99)FGVGNTAAQPR.G	N	74.78	1733.78	17	1.5	867.898	2	22.13	3860000	1	F1:12384	YJX_HA.raw	1	1	0	0	1329	1345	Deamidation (NQ); Oxidation (M)	N3:Deamidation (NQ):9.40;M6:Oxidation (M):1000.00	PEAKS DB
24	20	sp|Q8NDV7|TNR6A_HUMAN	R.SDQQAQVHQ(+.98)LLTPASAISNK.E	N	74.61	2136.08	20	0.6	713.035	3	35.04	17500000	1	F1:20268	YJX_HA.raw	1	1	0	0	1033	1052	Deamidation (NQ)	Q9:Deamidation (NQ):0.00	PEAKS DB
24	20	sp|Q8NDV7|TNR6A_HUMAN	D.PETDPYVTPGSVINNLSINTVR.E	N	74.23	2385.22	22	1.2	1193.62	2	51.24	421000	1	F1:30264	YJX_HA.raw	1	1	0	0	1626	1647			PEAKS DB
24	20	sp|Q8NDV7|TNR6A_HUMAN	R.GMQQPPAQPLSSSQPNLR.A	N	73.36	1934.96	18	2.6	968.491	2	26.07	14700000	1	F1:14745	YJX_HA.raw	2	2	0	0	1346	1363			PEAKS DB
24	20	sp|Q8NDV7|TNR6A_HUMAN	K.GYPNIDPETDPYVTPGSVINNLSINTVR.E	N	73.27	3044.51	28	3.4	1015.85	3	54.64	735000	1	F1:32164	YJX_HA.raw	1	1	0	0	1620	1647			PEAKS DB
24	20	sp|Q8NDV7|TNR6A_HUMAN	K.TGGTVESDGSTESTGR.L	Y	73.24	1539.66	16	0.9	770.84	2	6.44	3480000	1	F1:2669	YJX_HA.raw	2	2	0	0	666	681			PEAKS DB
24	20	sp|Q8NDV7|TNR6A_HUMAN	K.LTWSPGSVTNTSLAHELWK.V	N	73.03	2126.08	19	2	709.702	3	49.98	3430000	1	F1:29504	YJX_HA.raw	1	1	0	0	1701	1719			PEAKS DB
24	20	sp|Q8NDV7|TNR6A_HUMAN	R.VSTM(+15.99)NHPQMQAPSGMN(+.98)GTSLSHLSN(+.98)GESK.S	Y	73.01	3044.33	29	1.3	762.09	4	26.85	4120000	1	F1:15243	YJX_HA.raw	2	2	0	0	485	513	Oxidation (M); Deamidation (NQ)	M4:Oxidation (M):12.35;N16:Deamidation (NQ):90.57;N25:Deamidation (NQ):108.83	PEAKS DB
24	20	sp|Q8NDV7|TNR6A_HUMAN	R.NSGSSSSLNTTLPSTSAWSSIR.A	N	72.78	2239.07	22	2.7	1120.55	2	42.05	3600000	1	F1:24707	YJX_HA.raw	1	1	0	0	1656	1677			PEAKS DB
24	20	sp|Q8NDV7|TNR6A_HUMAN	R.GMQQ(+.98)PPAQPLSSSQPNLR.A	N	72.52	1935.95	18	2.5	968.983	2	27.38	1910000	1	F1:15542	YJX_HA.raw	1	1	0	0	1346	1363	Deamidation (NQ)	Q4:Deamidation (NQ):15.91	PEAKS DB
24	20	sp|Q8NDV7|TNR6A_HUMAN	R.MEIDKHSLNIGDYNR.T	N	72.02	1803.86	15	0.7	602.293	3	27.68	21200000	1	F1:15714	YJX_HA.raw	2	2	0	0	1239	1253			PEAKS DB
24	20	sp|Q8NDV7|TNR6A_HUMAN	R.FFAQSQ(+.98)SLTPSPGWQSLGSSQSR.L	N	71.88	2483.17	23	2.9	828.734	3	45.19	2570000	1	F1:26617	YJX_HA.raw	1	1	0	0	1859	1881	Deamidation (NQ)	Q6:Deamidation (NQ):9.16	PEAKS DB
24	20	sp|Q8NDV7|TNR6A_HUMAN	R.GPVSSTSDSSTNC(+57.02)K.N	Y	71.8	1425.6	14	2.6	713.811	2	2.45	926000	1	F1:770	YJX_HA.raw	1	1	0	0	213	226	Carbamidomethylation	C13:Carbamidomethylation:1000.00	PEAKS DB
24	20	sp|Q8NDV7|TNR6A_HUMAN	R.VSTMNHPQM(+15.99)QAPSGMN(+.98)GTSLSHLSN(+.98)GESK.S	Y	71.72	3044.33	29	3.6	762.092	4	23.1	2540000	1	F1:12989	YJX_HA.raw	1	1	0	0	485	513	Oxidation (M); Deamidation (NQ)	M9:Oxidation (M):5.81;N16:Deamidation (NQ):90.57;N25:Deamidation (NQ):118.22	PEAKS DB
24	20	sp|Q8NDV7|TNR6A_HUMAN	R.KIDQHTLLQSIVNR.T	Y	71.32	1663.94	14	2.2	832.977	2	37.19	30700000	1	F1:21718	YJX_HA.raw	2	2	0	0	697	710			PEAKS DB
24	20	sp|Q8NDV7|TNR6A_HUMAN	K.NQSDINHSTSGSHYENSQR.G	Y	71.26	2159.92	19	0.7	540.988	4	6.69	5830000	1	F1:2776	YJX_HA.raw	1	1	0	0	194	212			PEAKS DB
24	20	sp|Q8NDV7|TNR6A_HUMAN	R.DSPEENVQSNKM(+15.99)DLSGGM(+15.99)LQDK.R	N	70.51	2453.07	22	2	818.698	3	17.89	3790000	1	F1:9688	YJX_HA.raw	1	1	0	0	1216	1237	Oxidation (M)	M12:Oxidation (M):1000.00;M18:Oxidation (M):1000.00	PEAKS DB
24	20	sp|Q8NDV7|TNR6A_HUMAN	K.GPSPINAFSNFPIGLNSNLNVNM(+15.99)DM(+15.99)NSIKEPQSR.L	N	70.21	3733.78	34	3	1245.61	3	54.09	956000	1	F1:31849	YJX_HA.raw	1	1	0	0	1501	1534	Oxidation (M)	M23:Oxidation (M):1000.00;M25:Oxidation (M):1000.00	PEAKS DB
24	20	sp|Q8NDV7|TNR6A_HUMAN	R.GM(+15.99)QQ(+.98)PPAQPLSSSQPNLR.A	N	70.15	1951.94	18	-0.1	976.978	2	23.3	2000000	1	F1:13066	YJX_HA.raw	1	1	0	0	1346	1363	Oxidation (M); Deamidation (NQ)	M2:Oxidation (M):1000.00;Q4:Deamidation (NQ):15.10	PEAKS DB
24	20	sp|Q8NDV7|TNR6A_HUMAN	R.ASNYNVPLSSTAQSTSAR.N	N	69.94	1852.89	18	1.3	927.454	2	22.32	11400000	1	F1:12467	YJX_HA.raw	1	1	0	0	1678	1695			PEAKS DB
24	20	sp|Q8NDV7|TNR6A_HUMAN	R.YTPGSSWGESSSGR.I	N	69.82	1456.62	14	0.2	729.318	2	16.57	24600000	1	F1:8851	YJX_HA.raw	1	1	0	0	1765	1778			PEAKS DB
24	20	sp|Q8NDV7|TNR6A_HUMAN	R.VSTM(+15.99)NHPQM(+15.99)QAPSGMN(+.98)GTSLSHLSNGESK.S	Y	69.54	3059.34	29	2.3	765.844	4	20.95	0	1	F1:11647	YJX_HA.raw	0	0	0	0	485	513	Oxidation (M); Deamidation (NQ)	M4:Oxidation (M):41.98;M9:Oxidation (M):53.33;N16:Deamidation (NQ):61.14	PEAKS DB
24	20	sp|Q8NDV7|TNR6A_HUMAN	K.TGGTVESDGSTESTGRLEEK.G	Y	68.89	2038.93	20	1.8	680.652	3	12.17	31600000	1	F1:6039	YJX_HA.raw	1	1	0	0	666	685			PEAKS DB
24	20	sp|Q8NDV7|TNR6A_HUMAN	R.KM(+15.99)EIDDGTSAWGDPSK.Y	N	68.71	1751.77	16	1.7	876.892	2	18.8	5510000	1	F1:10267	YJX_HA.raw	2	2	0	0	998	1013	Oxidation (M)	M2:Oxidation (M):1000.00	PEAKS DB
24	20	sp|Q8NDV7|TNR6A_HUMAN	R.KMEIDDGTSAWGDPSK.Y	N	68.67	1735.77	16	0.5	868.894	2	25.33	15100000	1	F1:14302	YJX_HA.raw	2	2	0	0	998	1013			PEAKS DB
24	20	sp|Q8NDV7|TNR6A_HUMAN	R.AQ(+.98)VPPPLLSPQVPVSLLK.Y	N	68.56	1883.11	18	-2.2	942.562	2	56.63	3450000	1	F1:33088	YJX_HA.raw	2	2	0	0	1364	1381	Deamidation (NQ)	Q2:Deamidation (NQ):127.49	PEAKS DB
24	20	sp|Q8NDV7|TNR6A_HUMAN	K.TSPNGNDTSSVSGWGDPK.P	Y	68.54	1804.79	18	0.7	903.401	2	19.12	3070000	1	F1:10467	YJX_HA.raw	1	1	0	0	770	787			PEAKS DB
24	20	sp|Q8NDV7|TNR6A_HUMAN	R.GQHFPVIAANLGSAVK.V	Y	68.07	1607.88	16	0.1	536.967	3	39.41	23700000	1	F1:23033	YJX_HA.raw	2	2	0	0	152	167			PEAKS DB
24	20	sp|Q8NDV7|TNR6A_HUMAN	K.MEIDDGTSAWGDPSK.Y	N	67.54	1607.68	15	1	804.847	2	29.41	2420000	1	F1:16797	YJX_HA.raw	1	1	0	0	999	1013			PEAKS DB
24	20	sp|Q8NDV7|TNR6A_HUMAN	R.LEESPFVPYDFM(+15.99)NSSTSPASPPGSIGDGWPR.A	N	67.28	3339.5	31	2.7	1114.18	3	53.35	861000	1	F1:31449	YJX_HA.raw	1	1	0	0	1566	1596	Oxidation (M)	M12:Oxidation (M):1000.00	PEAKS DB
24	20	sp|Q8NDV7|TNR6A_HUMAN	R.DSPEENVQSNKM(+15.99)DLSGGMLQDK.R	N	67.24	2437.07	22	0.8	813.366	3	24.48	899000	1	F1:13803	YJX_HA.raw	1	1	0	0	1216	1237	Oxidation (M)	M12:Oxidation (M):34.81	PEAKS DB
24	20	sp|Q8NDV7|TNR6A_HUMAN	R.SVPSGNRPQQDQQGRPLSVQQQMM(+15.99)QQSR.Q	N	67.21	3210.54	28	1.1	803.643	4	17.11	15200000	1	F1:9205	YJX_HA.raw	1	1	0	0	1431	1458	Oxidation (M)	M24:Oxidation (M):14.02	PEAKS DB
24	20	sp|Q8NDV7|TNR6A_HUMAN	R.DLVQEEEQLMEEK.K	Y	66.98	1618.74	13	3.3	810.38	2	43.52	2690000	1	F1:25612	YJX_HA.raw	1	1	0	0	19	31			PEAKS DB
24	20	sp|Q8NDV7|TNR6A_HUMAN	K.RMEIDKHSLNIGDYNR.T	N	66.74	1959.96	16	0.5	490.997	4	24.64	7750000	1	F1:13859	YJX_HA.raw	2	2	0	0	1238	1253			PEAKS DB
24	20	sp|Q8NDV7|TNR6A_HUMAN	K.SFLDNVMPHTTPELQK.G	N	66.69	1855.91	16	2.2	928.966	2	44.89	34400000	1	F1:26491	YJX_HA.raw	2	2	0	0	1485	1500			PEAKS DB
24	20	sp|Q8NDV7|TNR6A_HUMAN	K.IDQHTLLQSIVNR.T	Y	66.66	1535.84	13	0.6	512.955	3	41.25	31900000	1	F1:24203	YJX_HA.raw	2	2	0	0	698	710			PEAKS DB
24	20	sp|Q8NDV7|TNR6A_HUMAN	R.VSTMNHPQM(+15.99)QAPSGM(+15.99)N(+.98)GTSLSHLSN(+.98)GESK.S	Y	65.57	3060.32	29	1.9	766.089	4	22.47	3850000	1	F1:12560	YJX_HA.raw	1	1	0	0	485	513	Oxidation (M); Deamidation (NQ)	M9:Oxidation (M):0.00;M15:Oxidation (M):28.74;N16:Deamidation (NQ):66.06;N25:Deamidation (NQ):105.83	PEAKS DB
24	20	sp|Q8NDV7|TNR6A_HUMAN	K.TSPN(+.98)GNDTSSVSGWGDPK.P	Y	65.52	1805.77	18	1.9	903.894	2	19.9	8120000	1	F1:10923	YJX_HA.raw	1	1	0	0	770	787	Deamidation (NQ)	N4:Deamidation (NQ):11.10	PEAKS DB
24	20	sp|Q8NDV7|TNR6A_HUMAN	K.QQTPPSQQQPLHQPAMK.S	N	65.47	1942.97	17	2.3	648.665	3	15.36	15100000	1	F1:8071	YJX_HA.raw	1	1	0	0	1468	1484			PEAKS DB
24	20	sp|Q8NDV7|TNR6A_HUMAN	K.TSPNGN(+.98)DTSSVSGWGDPK.P	Y	65.15	1805.77	18	3	903.895	2	20.62	896000	1	F1:11477	YJX_HA.raw	1	1	0	0	770	787	Deamidation (NQ)	N6:Deamidation (NQ):8.18	PEAKS DB
24	20	sp|Q8NDV7|TNR6A_HUMAN	R.GWGTPAQNTGTNLPSVEWNK.L	Y	64.68	2156.03	20	3.7	1079.03	2	41.1	1270000	1	F1:24155	YJX_HA.raw	1	1	0	0	600	619			PEAKS DB
24	20	sp|Q8NDV7|TNR6A_HUMAN	R.SVPSGNRPQQ(+.98)DQQGRPLSVQQQMMQQSR.Q	N	64.38	3195.53	28	1.7	799.89	4	21.35	2330000	1	F1:11920	YJX_HA.raw	1	1	0	0	1431	1458	Deamidation (NQ)	Q10:Deamidation (NQ):14.04	PEAKS DB
24	20	sp|Q8NDV7|TNR6A_HUMAN	N.SGSVQNNELPSSNTGAWR.V	Y	64.2	1902.88	18	1.1	952.449	2	24.24	0	1	F1:13641	YJX_HA.raw	0	0	0	0	467	484			PEAKS DB
24	20	sp|Q8NDV7|TNR6A_HUMAN	K.IKVPEQIKPSVSQPQPANSNN(+.98)GTSTATSTN(+.98)NNAK.R	Y	64.05	3523.74	34	-0.9	881.941	4	23.79	3130000	1	F1:13436	YJX_HA.raw	1	1	0	0	53	86	Deamidation (NQ)	N21:Deamidation (NQ):8.69;N30:Deamidation (NQ):8.69	PEAKS DB
24	20	sp|Q8NDV7|TNR6A_HUMAN	R.DLVQEEEQLM(+15.99)EEK.K	Y	63.83	1634.73	13	0.6	818.375	2	32.59	2640000	1	F1:18811	YJX_HA.raw	1	1	0	0	19	31	Oxidation (M)	M10:Oxidation (M):1000.00	PEAKS DB
24	20	sp|Q8NDV7|TNR6A_HUMAN	R.GMQQPPAQPLSSSQ(+.98)PNLR.A	N	63.44	1935.95	18	1.7	968.982	2	27.83	1340000	1	F1:15913	YJX_HA.raw	1	1	0	0	1346	1363	Deamidation (NQ)	Q14:Deamidation (NQ):13.67	PEAKS DB
24	20	sp|Q8NDV7|TNR6A_HUMAN	R.VLSNSGWGQTPIK.Q	Y	62.91	1385.73	13	0.4	693.873	2	29.69	67500000	1	F1:16967	YJX_HA.raw	1	1	0	0	717	729			PEAKS DB
24	20	sp|Q8NDV7|TNR6A_HUMAN	R.IGGGWGNSDAR.Y	N	62.77	1088.5	11	1	545.258	2	14.5	12500000	1	F1:7547	YJX_HA.raw	1	1	0	0	1754	1764			PEAKS DB
24	20	sp|Q8NDV7|TNR6A_HUMAN	K.TSPNGNDTSSVSGWGDPKPALR.W	Y	62.33	2242.06	22	2.2	748.363	3	26.07	1300000	1	F1:14749	YJX_HA.raw	1	1	0	0	770	791			PEAKS DB
24	20	sp|Q8NDV7|TNR6A_HUMAN	K.SFLDNVM(+15.99)PHTTPELQK.G	N	62.21	1871.91	16	1.1	624.977	3	35.14	43300000	1	F1:20358	YJX_HA.raw	1	1	0	0	1485	1500	Oxidation (M)	M7:Oxidation (M):1000.00	PEAKS DB
24	20	sp|Q8NDV7|TNR6A_HUMAN	K.N(+.98)ITAPSRPPPGLTGQKPPLSTWDNSPLR.I	N	61.76	2997.57	28	6	750.404	4	41.57	0	1	F1:24440	YJX_HA.raw	0	0	0	0	1726	1753	Deamidation (NQ)	N1:Deamidation (NQ):19.56	PEAKS DB
24	20	sp|Q8NDV7|TNR6A_HUMAN	K.GGNKQEEAWINPFVK.Q	N	61.69	1715.86	15	0.4	572.962	3	40.91	29900000	1	F1:24036	YJX_HA.raw	1	1	0	0	1192	1206			PEAKS DB
24	20	sp|Q8NDV7|TNR6A_HUMAN	K.NQSDINHSTSGSHYEN(+.98)SQR.G	Y	61.58	2160.91	19	0.9	721.31	3	7.68	2950000	1	F1:3313	YJX_HA.raw	3	3	0	0	194	212	Deamidation (NQ)	N16:Deamidation (NQ):11.10	PEAKS DB
24	20	sp|Q8NDV7|TNR6A_HUMAN	K.MDLSGGMLQDK.R	N	61.55	1193.54	11	0.9	597.779	2	30.86	6960000	1	F1:17709	YJX_HA.raw	1	1	0	0	1227	1237			PEAKS DB
24	20	sp|Q8NDV7|TNR6A_HUMAN	K.LPPSNSALPNQALGSIAGLGM(+15.99)QNLNSVR.Q	Y	61.49	2834.47	28	1.8	945.833	3	51.39	449000	1	F1:30385	YJX_HA.raw	1	1	0	0	1300	1327	Oxidation (M)	M21:Oxidation (M):1000.00	PEAKS DB
24	20	sp|Q8NDV7|TNR6A_HUMAN	R.SVPSGNRPQQDQQGRPLSVQQQM(+15.99)M(+15.99)QQSR.Q	N	61.43	3226.53	28	0.3	807.64	4	12.56	28500000	1	F1:6317	YJX_HA.raw	1	1	0	0	1431	1458	Oxidation (M)	M23:Oxidation (M):1000.00;M24:Oxidation (M):1000.00	PEAKS DB
24	20	sp|Q8NDV7|TNR6A_HUMAN	R.NITIMASGNTGGEK.D	Y	61.41	1391.67	14	0.3	696.843	2	21.26	9580000	1	F1:11831	YJX_HA.raw	1	1	0	0	267	280			PEAKS DB
24	20	sp|Q8NDV7|TNR6A_HUMAN	K.QQTPPSQQQPLHQPAM(+15.99)K.S	N	60.37	1958.96	17	1.2	653.996	3	11.61	13300000	1	F1:5715	YJX_HA.raw	1	1	0	0	1468	1484	Oxidation (M)	M16:Oxidation (M):1000.00	PEAKS DB
24	20	sp|Q8NDV7|TNR6A_HUMAN	R.VSTM(+15.99)NHPQMQAPSGM(+15.99)N(+.98)GTSLSHLSN(+.98)GESK.S	Y	60.24	3060.32	29	1.9	766.089	4	22.47	3850000	1	F1:12584	YJX_HA.raw	1	1	0	0	485	513	Oxidation (M); Deamidation (NQ)	M4:Oxidation (M):17.91;M15:Oxidation (M):53.33;N16:Deamidation (NQ):56.47;N25:Deamidation (NQ):93.17	PEAKS DB
24	20	sp|Q8NDV7|TNR6A_HUMAN	R.VLSN(+.98)SGWGQTPIK.Q	Y	59.96	1386.71	13	1	694.365	2	31.12	9350000	1	F1:17728	YJX_HA.raw	1	1	0	0	717	729	Deamidation (NQ)	N4:Deamidation (NQ):40.91	PEAKS DB
24	20	sp|Q8NDV7|TNR6A_HUMAN	K.QNTAWDTETSPR.G	Y	59.82	1404.63	12	1.5	703.322	2	16.22	12800000	1	F1:8604	YJX_HA.raw	1	1	0	0	730	741			PEAKS DB
24	20	sp|Q8NDV7|TNR6A_HUMAN	R.DSPEENVQSNK.M	N	59.45	1245.55	11	0.4	623.781	2	6.05	29200000	1	F1:2420	YJX_HA.raw	1	1	0	0	1216	1226			PEAKS DB
24	20	sp|Q8NDV7|TNR6A_HUMAN	K.HSLNIGDYNR.T	N	59.44	1187.57	10	0.6	594.792	2	16.96	26300000	1	F1:9106	YJX_HA.raw	1	1	0	0	1244	1253			PEAKS DB
24	20	sp|Q8NDV7|TNR6A_HUMAN	K.IDQHTLLQ(+.98)SIVNR.T	Y	59.09	1536.83	13	1	513.283	3	43.82	1210000	1	F1:25831	YJX_HA.raw	1	1	0	0	698	710	Deamidation (NQ)	Q8:Deamidation (NQ):52.86	PEAKS DB
24	20	sp|Q8NDV7|TNR6A_HUMAN	K.VLNSQSESSALTNQQPQNN(+.98)GEVQNSK.N	Y	58.88	2801.31	26	2.9	934.779	3	18.79	1720000	1	F1:10257	YJX_HA.raw	1	1	0	0	168	193	Deamidation (NQ)	N19:Deamidation (NQ):17.01	PEAKS DB
24	20	sp|Q8NDV7|TNR6A_HUMAN	R.KIDQ(+.98)HTLLQSIVNR.T	Y	57.69	1664.92	14	2.9	555.982	3	40.43	2320000	1	F1:23722	YJX_HA.raw	1	1	0	0	697	710	Deamidation (NQ)	Q4:Deamidation (NQ):87.95	PEAKS DB
24	20	sp|Q8NDV7|TNR6A_HUMAN	K.IKVPEQIKPSVSQPQPANSN(+.98)N(+.98)GTSTATSTNNNAK.R	Y	57.69	3523.74	34	-1.7	1175.59	3	23.91	0	1	F1:13441	YJX_HA.raw	0	0	0	0	53	86	Deamidation (NQ)	N20:Deamidation (NQ):5.99;N21:Deamidation (NQ):16.66	PEAKS DB
24	20	sp|Q8NDV7|TNR6A_HUMAN	K.MDLSGGM(+15.99)LQDKR.M	N	57.43	1365.64	12	0.2	683.826	2	17.55	8260000	1	F1:9490	YJX_HA.raw	2	2	0	0	1227	1238	Oxidation (M)	M7:Oxidation (M):143.14	PEAKS DB
24	20	sp|Q8NDV7|TNR6A_HUMAN	K.NQSDIN(+.98)HSTSGSHYENSQR.G	Y	57.35	2160.91	19	2.4	721.311	3	8.08	495000	1	F1:3586	YJX_HA.raw	1	1	0	0	194	212	Deamidation (NQ)	N6:Deamidation (NQ):52.68	PEAKS DB
24	20	sp|Q8NDV7|TNR6A_HUMAN	K.HGAISSGFR.L	N	56.59	930.467	9	0.8	466.241	2	11.43	31600000	1	F1:5627	YJX_HA.raw	1	1	0	0	1557	1565			PEAKS DB
24	20	sp|Q8NDV7|TNR6A_HUMAN	K.MDLSGGMLQDKR.M	N	56.51	1349.64	12	1.8	450.889	3	26.26	12200000	1	F1:14837	YJX_HA.raw	2	2	0	0	1227	1238			PEAKS DB
24	20	sp|Q8NDV7|TNR6A_HUMAN	R.VSTM(+15.99)NHPQM(+15.99)QAPSGM(+15.99)N(+.98)GTSLSHLSN(+.98)GESK.S	Y	56.26	3076.32	29	2.6	770.089	4	16.47	4580000	1	F1:8816	YJX_HA.raw	1	1	0	0	485	513	Oxidation (M); Deamidation (NQ)	M4:Oxidation (M):1000.00;M9:Oxidation (M):1000.00;M15:Oxidation (M):1000.00;N16:Deamidation (NQ):57.25;N25:Deamidation (NQ):86.69	PEAKS DB
24	20	sp|Q8NDV7|TNR6A_HUMAN	K.QN(+.98)TAWDTETSPR.G	Y	55.92	1405.61	12	1.3	703.814	2	16.77	871000	1	F1:9025	YJX_HA.raw	1	1	0	0	730	741	Deamidation (NQ)	N2:Deamidation (NQ):0.00	PEAKS DB
24	20	sp|Q8NDV7|TNR6A_HUMAN	R.LGSLDC(+57.02)SHSFSSR.T	N	55.51	1451.65	13	1.8	484.89	3	18.24	14100000	1	F1:9921	YJX_HA.raw	1	1	0	0	1882	1894	Carbamidomethylation	C6:Carbamidomethylation:1000.00	PEAKS DB
24	20	sp|Q8NDV7|TNR6A_HUMAN	K.SPN(+.98)GSSSVNWPPEFRPGEPWK.G	N	54.61	2355.09	21	-0.1	786.038	3	46.17	7040000	1	F1:27106	YJX_HA.raw	1	1	0	0	1599	1619	Deamidation (NQ)	N3:Deamidation (NQ):34.81	PEAKS DB
24	20	sp|Q8NDV7|TNR6A_HUMAN	R.SVPSGNRPQQDQQGRPLSVQQQM(+15.99)MQQSR.Q	N	54.5	3210.54	28	-0.5	803.641	4	15.17	11700000	1	F1:8030	YJX_HA.raw	1	1	0	0	1431	1458	Oxidation (M)	M23:Oxidation (M):12.28	PEAKS DB
24	20	sp|Q8NDV7|TNR6A_HUMAN	R.RKIDQHTLLQSIVNR.T	Y	53.38	1820.04	15	1.9	456.018	4	32.35	6830000	1	F1:18614	YJX_HA.raw	2	2	0	0	696	710			PEAKS DB
24	20	sp|Q8NDV7|TNR6A_HUMAN	R.RKM(+15.99)EIDDGTSAWGDPSK.Y	N	52.97	1907.87	17	1.9	636.965	3	16.42	1960000	1	F1:8777	YJX_HA.raw	1	1	0	0	997	1013	Oxidation (M)	M3:Oxidation (M):1000.00	PEAKS DB
24	20	sp|Q8NDV7|TNR6A_HUMAN	K.VLNSQSESSALTNQQPQNNGEVQNSK.N	Y	52.61	2800.32	26	1.9	934.45	3	18.04	2240000	1	F1:9835	YJX_HA.raw	1	1	0	0	168	193			PEAKS DB
24	20	sp|Q8NDV7|TNR6A_HUMAN	R.SVPSGNRPQQDQQGRPLSVQQ(+.98)QMM(+15.99)QQSR.Q	N	52.27	3211.52	28	1	803.888	4	17.55	5530000	1	F1:9560	YJX_HA.raw	1	1	0	0	1431	1458	Deamidation (NQ); Oxidation (M)	Q21:Deamidation (NQ):0.00;M24:Oxidation (M):17.01	PEAKS DB
24	20	sp|Q8NDV7|TNR6A_HUMAN	K.QFSNISFSR.D	N	52.26	1084.53	9	2.5	543.274	2	27.83	36900000	1	F1:15776	YJX_HA.raw	1	1	0	0	1207	1215			PEAKS DB
24	20	sp|Q8NDV7|TNR6A_HUMAN	R.SVSGWNELGK.T	Y	52.11	1075.53	10	0.7	538.773	2	24.01	44800000	1	F1:13482	YJX_HA.raw	1	1	0	0	883	892			PEAKS DB
24	20	sp|Q8NDV7|TNR6A_HUMAN	K.GPGSRPQISK.E	N	52.01	1025.56	10	1.3	513.789	2	7.14	12300000	1	F1:3030	YJX_HA.raw	2	2	0	0	1258	1267			PEAKS DB
24	20	sp|Q8NDV7|TNR6A_HUMAN	K.NAVVSDLSEK.E	Y	51.88	1060.54	10	0.8	531.278	2	17.31	11600000	1	F1:9332	YJX_HA.raw	1	1	0	0	227	236			PEAKS DB
24	20	sp|Q8NDV7|TNR6A_HUMAN	K.M(+15.99)DLSGGM(+15.99)LQDKR.M	N	51.79	1381.63	12	0.9	691.824	2	11.89	6200000	1	F1:5953	YJX_HA.raw	2	2	0	0	1227	1238	Oxidation (M)	M1:Oxidation (M):1000.00;M7:Oxidation (M):1000.00	PEAKS DB
24	20	sp|Q8NDV7|TNR6A_HUMAN	K.TSPN(+.98)GNDTSSVSGWGDPKPALR.W	Y	51.6	2243.05	22	1.9	748.691	3	27.04	6070000	1	F1:15290	YJX_HA.raw	1	1	0	0	770	791	Deamidation (NQ)	N4:Deamidation (NQ):5.99	PEAKS DB
24	20	sp|Q8NDV7|TNR6A_HUMAN	K.RGQHFPVIAANLGSAVK.V	Y	51.46	1763.98	17	0.2	442.002	4	34.69	13400000	1	F1:20144	YJX_HA.raw	2	2	0	0	151	167			PEAKS DB
24	20	sp|Q8NDV7|TNR6A_HUMAN	K.QEEAWINPFVK.Q	N	51.4	1359.68	11	1.7	680.85	2	46.87	2930000	1	F1:27628	YJX_HA.raw	1	1	0	0	1196	1206			PEAKS DB
24	20	sp|Q8NDV7|TNR6A_HUMAN	K.RM(+15.99)EIDKHSLNIGDYNR.T	N	51.27	1975.95	16	1.3	494.996	4	18.8	10700000	1	F1:10233	YJX_HA.raw	1	1	0	0	1238	1253	Oxidation (M)	M2:Oxidation (M):1000.00	PEAKS DB
24	20	sp|Q8NDV7|TNR6A_HUMAN	R.RGWGTPAQNTGTNLPSVEWNKLPSNQHSNDSANGN(+.98)GK.T	Y	51.07	3933.84	37	4.1	984.471	4	36.3	3120000	1	F1:21170	YJX_HA.raw	2	2	0	0	599	635	Deamidation (NQ)	N35:Deamidation (NQ):14.63	PEAKS DB
24	20	sp|Q8NDV7|TNR6A_HUMAN	R.DSPEENVQSNKM(+15.99)DLSGGM(+15.99)LQDKR.M	N	51.02	2609.17	23	0.7	653.3	4	16.37	2850000	1	F1:8756	YJX_HA.raw	1	1	0	0	1216	1238	Oxidation (M)	M12:Oxidation (M):1000.00;M18:Oxidation (M):1000.00	PEAKS DB
24	20	sp|Q8NDV7|TNR6A_HUMAN	R.M(+15.99)EIDKHSLNIGDYNR.T	N	50.48	1819.85	15	1.8	607.626	3	20.99	5280000	1	F1:11666	YJX_HA.raw	1	1	0	0	1239	1253	Oxidation (M)	M1:Oxidation (M):1000.00	PEAKS DB
24	20	sp|Q8NDV7|TNR6A_HUMAN	K.AAWNDSQK.N	Y	50.45	918.42	8	1.4	460.218	2	6.44	5690000	1	F1:2638	YJX_HA.raw	1	1	0	0	827	834			PEAKS DB
24	20	sp|Q8NDV7|TNR6A_HUMAN	R.YSSKEEVVK.A	N	50.34	1067.55	9	0.8	534.783	2	7.34	9050000	1	F1:3147	YJX_HA.raw	2	2	0	0	1823	1831			PEAKS DB
24	20	sp|Q8NDV7|TNR6A_HUMAN	R.IGGGWGN(+.98)SDAR.Y	N	49.61	1089.48	11	0.9	545.75	2	15.51	1710000	1	F1:8250	YJX_HA.raw	1	1	0	0	1754	1764	Deamidation (NQ)	N7:Deamidation (NQ):1000.00	PEAKS DB
24	20	sp|Q8NDV7|TNR6A_HUMAN	R.QLDPNLLVK.Q	N	49.11	1038.61	9	0.7	520.311	2	34.65	49600000	1	F1:20043	YJX_HA.raw	1	1	0	0	1459	1467			PEAKS DB
24	20	sp|Q8NDV7|TNR6A_HUMAN	R.DSPEENVQSN(+.98)K.M	N	48.97	1246.53	11	1.6	624.274	2	7.78	255000	1	F1:3418	YJX_HA.raw	1	1	0	0	1216	1226	Deamidation (NQ)	N10:Deamidation (NQ):28.86	PEAKS DB
24	20	sp|Q8NDV7|TNR6A_HUMAN	K.SNQWGNC(+57.02)KEEK.A	Y	48.78	1378.59	11	1.2	460.539	3	5.44	1320000	1	F1:2164	YJX_HA.raw	1	1	0	0	816	826	Carbamidomethylation	C7:Carbamidomethylation:1000.00	PEAKS DB
24	20	sp|Q8NDV7|TNR6A_HUMAN	K.NLTPQIDGSTLR.T	N	48.65	1313.69	12	0.7	657.855	2	29.59	109000000	1	F1:16965	YJX_HA.raw	2	2	0	0	1787	1798			PEAKS DB
24	20	sp|Q8NDV7|TNR6A_HUMAN	R.SDQQAQ(+.98)VHQLLTPASAISNK.E	N	48.3	2136.08	20	1.9	713.036	3	35.43	4750000	1	F1:20629	YJX_HA.raw	1	1	0	0	1033	1052	Deamidation (NQ)	Q6:Deamidation (NQ):22.45	PEAKS DB
24	20	sp|Q8NDV7|TNR6A_HUMAN	K.SFLDNVM(+15.99)PHTTPELQ(+.98)K.G	N	48.09	1872.89	16	2.7	625.307	3	36.25	1730000	1	F1:21099	YJX_HA.raw	1	1	0	0	1485	1500	Oxidation (M); Deamidation (NQ)	M7:Oxidation (M):1000.00;Q15:Deamidation (NQ):49.02	PEAKS DB
24	20	sp|Q8NDV7|TNR6A_HUMAN	R.ITNWLVLK.N	N	46.67	985.596	8	2.6	493.807	2	45.14	26200000	1	F1:26549	YJX_HA.raw	1	1	0	0	1779	1786			PEAKS DB
24	20	sp|Q8NDV7|TNR6A_HUMAN	R.GISSPSPIN(+.98)AFLSVDHLGGGGESM(+15.99)	N	45.8	2345.09	24	3.5	1173.55	2	49.78	0	1	F1:29395	YJX_HA.raw	0	0	0	0	1939	1962	Deamidation (NQ); Oxidation (M)	N9:Deamidation (NQ):1000.00;M24:Oxidation (M):1000.00	PEAKS DB
24	20	sp|Q8NDV7|TNR6A_HUMAN	K.M(+15.99)DLSGGMLQDK.R	N	45.3	1209.54	11	0.7	605.776	2	21.89	2540000	1	F1:12238	YJX_HA.raw	1	1	0	0	1227	1237	Oxidation (M)	M1:Oxidation (M):77.93	PEAKS DB
24	20	sp|Q8NDV7|TNR6A_HUMAN	R.KIDQHTLLQ(+.98)SIVNR.T	Y	44.93	1664.92	14	1.4	555.982	3	39.51	3690000	1	F1:23083	YJX_HA.raw	1	1	0	0	697	710	Deamidation (NQ)	Q9:Deamidation (NQ):14.77	PEAKS DB
24	20	sp|Q8NDV7|TNR6A_HUMAN	R.SVPSGN(+.98)RPQQDQQGRPLSVQQQMM(+15.99)QQSR.Q	N	44.9	3211.52	28	1	803.888	4	17.55	5530000	1	F1:9501	YJX_HA.raw	1	1	0	0	1431	1458	Deamidation (NQ); Oxidation (M)	N6:Deamidation (NQ):0.00;M24:Oxidation (M):17.01	PEAKS DB
24	20	sp|Q8NDV7|TNR6A_HUMAN	R.VSTM(+15.99)NHPQM(+15.99)Q(+.98)APSGMN(+.98)GTSLSHLSNGESK.S	Y	43.21	3060.32	29	3.6	766.091	4	21.06	3290000	1	F1:11647	YJX_HA.raw	1	1	0	0	485	513	Oxidation (M); Deamidation (NQ)	M4:Oxidation (M):42.92;M9:Oxidation (M):36.87;Q10:Deamidation (NQ):26.31;N16:Deamidation (NQ):63.64	PEAKS DB
24	20	sp|Q8NDV7|TNR6A_HUMAN	K.VPEQIKPSVSQPQPANSNN(+.98)GTSTATSTNN(+.98)NAK.R	Y	43.08	3282.56	32	0.7	1095.19	3	18.29	1220000	1	F1:9914	YJX_HA.raw	1	1	0	0	55	86	Deamidation (NQ)	N19:Deamidation (NQ):6.63;N29:Deamidation (NQ):8.69	PEAKS DB
24	20	sp|Q8NDV7|TNR6A_HUMAN	R.VSTM(+15.99)NHPQMQAPSGM(+15.99)NGTSLSHLSN(+.98)GESK.S	Y	42.51	3059.34	29	-8	1020.78	3	21.72	0	1	F1:12143	YJX_HA.raw	0	0	0	0	485	513	Oxidation (M); Deamidation (NQ)	M4:Oxidation (M):25.58;M15:Oxidation (M):6.92;N25:Deamidation (NQ):0.00	PEAKS DB
24	20	sp|Q8NDV7|TNR6A_HUMAN	R.SVPSGNRPQQDQQGRPLSVQQQM(+15.99)M(+15.99)QQ(+.98)SR.Q	N	42.01	3227.52	28	2.8	807.889	4	12.88	0	1	F1:6546	YJX_HA.raw	0	0	0	0	1431	1458	Oxidation (M); Deamidation (NQ)	M23:Oxidation (M):1000.00;M24:Oxidation (M):1000.00;Q26:Deamidation (NQ):0.00	PEAKS DB
24	20	sp|Q8NDV7|TNR6A_HUMAN	K.SNQWGNC(+57.02)K.E	Y	41.55	992.413	8	1.5	497.215	2	4.44	182000	1	F1:1670	YJX_HA.raw	1	1	0	0	816	823	Carbamidomethylation	C7:Carbamidomethylation:1000.00	PEAKS DB
24	20	sp|Q8NDV7|TNR6A_HUMAN	K.NVNMWNK.N	N	40.86	904.423	7	0.6	453.219	2	17.16	10700000	1	F1:9211	YJX_HA.raw	1	1	0	0	1018	1024			PEAKS DB
24	20	sp|Q8NDV7|TNR6A_HUMAN	K.NVNM(+15.99)WNK.N	N	40.26	920.417	7	-0.2	461.216	2	9.77	6050000	1	F1:4560	YJX_HA.raw	1	1	0	0	1018	1024	Oxidation (M)	M4:Oxidation (M):1000.00	PEAKS DB
24	20	sp|Q8NDV7|TNR6A_HUMAN	R.SVPSGNRPQQDQQGRPLSVQQ.Q	N	40.11	2305.15	21	1.8	769.393	3	14.6	3000000	1	F1:7644	YJX_HA.raw	1	1	0	0	1431	1451			PEAKS DB
24	20	sp|Q8NDV7|TNR6A_HUMAN	K.MDLSGGM(+15.99)LQDK.R	N	39.78	1209.54	11	1.3	605.777	2	20.24	5650000	1	F1:11197	YJX_HA.raw	1	1	0	0	1227	1237	Oxidation (M)	M7:Oxidation (M):62.09	PEAKS DB
24	20	sp|Q8NDV7|TNR6A_HUMAN	K.M(+15.99)DLSGGMLQDKR.M	N	39.56	1365.64	12	0.3	683.827	2	18.59	4650000	1	F1:10143	YJX_HA.raw	2	2	0	0	1227	1238	Oxidation (M)	M1:Oxidation (M):76.27	PEAKS DB
24	20	sp|Q8NDV7|TNR6A_HUMAN	K.GPGSRPQ(+.98)ISK.E	N	39.54	1026.55	10	1.2	514.281	2	7.78	744000	1	F1:3410	YJX_HA.raw	1	1	0	0	1258	1267	Deamidation (NQ)	Q7:Deamidation (NQ):1000.00	PEAKS DB
24	20	sp|Q8NDV7|TNR6A_HUMAN	R.VSTMNHPQMQAPSGMNGTSLSHLSN(+.98)GESK.S	Y	39.4	3027.35	29	-0.2	757.844	4	29.93	2930000	1	F1:17083	YJX_HA.raw	1	1	0	0	485	513	Deamidation (NQ)	N25:Deamidation (NQ):62.82	PEAKS DB
24	20	sp|Q8NDV7|TNR6A_HUMAN	K.IDQ(+.98)HTLLQSIVNR.T	Y	39.3	1536.83	13	1.3	513.283	3	44.89	502000	1	F1:26503	YJX_HA.raw	1	1	0	0	698	710	Deamidation (NQ)	Q3:Deamidation (NQ):22.07	PEAKS DB
24	20	sp|Q8NDV7|TNR6A_HUMAN	R.SVSGWN(+.98)ELGK.T	Y	38.82	1076.51	10	2	539.265	2	22.87	1210000	1	F1:12843	YJX_HA.raw	2	2	0	0	883	892	Deamidation (NQ)	N6:Deamidation (NQ):1000.00	PEAKS DB
24	20	sp|Q8NDV7|TNR6A_HUMAN	R.GISSPSPINAFL.S	N	38.77	1201.63	12	2.9	601.826	2	54.74	644000	1	F1:32195	YJX_HA.raw	1	1	0	0	1939	1950			PEAKS DB
24	20	sp|Q8NDV7|TNR6A_HUMAN	K.Q(+.98)FSNISFSR.D	N	38.55	1085.51	9	1.7	543.765	2	28.87	1590000	1	F1:16478	YJX_HA.raw	1	1	0	0	1207	1215	Deamidation (NQ)	Q1:Deamidation (NQ):30.41	PEAKS DB
24	20	sp|Q8NDV7|TNR6A_HUMAN	R.ASNYN(+.98)VPLSSTAQSTSAR.N	N	37.88	1853.88	18	1.4	927.946	2	23.59	505000	1	F1:13214	YJX_HA.raw	1	1	0	0	1678	1695	Deamidation (NQ)	N5:Deamidation (NQ):30.61	PEAKS DB
24	20	sp|Q8NDV7|TNR6A_HUMAN	R.AQVPPPLLSPQ(+.98)VPVSLLK.Y	N	37.12	1883.11	18	0.8	628.712	3	56.43	709000	1	F1:33176	YJX_HA.raw	1	1	0	0	1364	1381	Deamidation (NQ)	Q11:Deamidation (NQ):43.00	PEAKS DB
24	20	sp|Q8NDV7|TNR6A_HUMAN	R.KIDQHTLLQSIVN(+.98)R.T	Y	36.98	1664.92	14	1.4	555.982	3	39.51	3690000	1	F1:23066	YJX_HA.raw	1	1	0	0	697	710	Deamidation (NQ)	N13:Deamidation (NQ):5.55	PEAKS DB
24	20	sp|Q8NDV7|TNR6A_HUMAN	R.LLAQQQR.A	N	36.53	855.493	7	1.2	428.754	2	7.59	36000000	1	F1:3246	YJX_HA.raw	1	1	0	0	1419	1425			PEAKS DB
24	20	sp|Q8NDV7|TNR6A_HUMAN	K.TFTN(+.98)GWK.S	Y	36.52	853.397	7	0.8	427.706	2	19.23	6760000	1	F1:10524	YJX_HA.raw	2	2	0	0	636	642	Deamidation (NQ)	N4:Deamidation (NQ):1000.00	PEAKS DB
24	20	sp|Q8NDV7|TNR6A_HUMAN	R.Q(+.98)LDPNLLVK.Q	N	36.49	1039.59	9	2.2	520.804	2	36.16	1990000	1	F1:21010	YJX_HA.raw	1	1	0	0	1459	1467	Deamidation (NQ)	Q1:Deamidation (NQ):49.79	PEAKS DB
24	20	sp|Q8NDV7|TNR6A_HUMAN	R.RGWGTPAQN(+.98)TGTNLPSVEWNK.L	Y	36.49	2313.11	21	-0.2	772.045	3	37.98	1480000	1	F1:22275	YJX_HA.raw	1	1	0	0	599	619	Deamidation (NQ)	N9:Deamidation (NQ):0.00	PEAKS DB
24	20	sp|Q8NDV7|TNR6A_HUMAN	K.N(+.98)ITAPSRPPPGLTGQKPPLSTWDN(+.98)SPLR.I	N	36.43	2998.55	28	7.6	750.651	4	42.69	2510000	1	F1:25103	YJX_HA.raw	1	1	0	0	1726	1753	Deamidation (NQ)	N1:Deamidation (NQ):13.41;N24:Deamidation (NQ):0.00	PEAKS DB
24	20	sp|Q8NDV7|TNR6A_HUMAN	K.NITAPSRPPPGLTGQ(+.98)KPPLSTWDNSPLR.I	N	35.6	2997.57	28	6.2	750.404	4	42.67	0	1	F1:25103	YJX_HA.raw	0	0	0	0	1726	1753	Deamidation (NQ)	Q15:Deamidation (NQ):31.37	PEAKS DB
24	20	sp|Q8NDV7|TNR6A_HUMAN	K.QQ(+.98)TPPSQ(+.98)QQPLHQPAMK.S	N	33.25	1944.94	17	8.8	649.325	3	16.65	0	1	F1:8921	YJX_HA.raw	0	0	0	0	1468	1484	Deamidation (NQ)	Q2:Deamidation (NQ):8.69;Q7:Deamidation (NQ):0.00	PEAKS DB
24	20	sp|Q8NDV7|TNR6A_HUMAN	K.IKVPEQIKPSVSQPQPANSNNGTSTATSTNNNAK.R	Y	32.6	3521.77	34	0.4	881.45	4	22.83	0	1	F1:12786	YJX_HA.raw	0	0	0	0	53	86			PEAKS DB
24	20	sp|Q8NDV7|TNR6A_HUMAN	R.RGWGTPAQNTGTNLPSVEWNKLPSN(+.98)QHS.N	Y	32.35	3076.47	28	-1.2	770.125	4	37.43	18000000	1	F1:21561	YJX_HA.raw	1	1	0	0	599	626	Deamidation (NQ)	N25:Deamidation (NQ):0.00	PEAKS DB
24	20	sp|Q8NDV7|TNR6A_HUMAN	K.QGWGDGQK.S	Y	32.29	874.393	8	1.9	438.205	2	2.45	1140000	1	F1:778	YJX_HA.raw	1	1	0	0	837	844			PEAKS DB
24	20	sp|Q8NDV7|TNR6A_HUMAN	R.TLC(+57.02)M(+15.99)QHGPLITFHLNLPHGNALVR.Y	N	31.96	2754.42	24	2.3	551.893	5	48.04	659000	1	F1:28385	YJX_HA.raw	1	1	0	0	1799	1822	Carbamidomethylation; Oxidation (M)	C3:Carbamidomethylation:1000.00;M4:Oxidation (M):1000.00	PEAKS DB
24	20	sp|Q8NDV7|TNR6A_HUMAN	K.QQ(+.98)TPPSQQQPLHQPAMK.S	N	31.48	1943.95	17	0.1	648.991	3	16.08	758000	1	F1:8588	YJX_HA.raw	1	1	0	0	1468	1484	Deamidation (NQ)	Q2:Deamidation (NQ):0.00	PEAKS DB
24	20	sp|Q8NDV7|TNR6A_HUMAN	R.DSPEENVQ(+.98)SNK.M	N	30.98	1246.53	11	1.8	624.274	2	8.53	960000	1	F1:3864	YJX_HA.raw	1	1	0	0	1216	1226	Deamidation (NQ)	Q8:Deamidation (NQ):25.66	PEAKS DB
24	20	sp|Q8NDV7|TNR6A_HUMAN	K.IKVPEQIKPSVSQPQPAN(+.98)SNNGTSTATSTNNNAK.R	Y	30.91	3522.76	34	5.6	881.701	4	22.77	728000	1	F1:12786	YJX_HA.raw	1	1	0	0	53	86	Deamidation (NQ)	N18:Deamidation (NQ):0.00	PEAKS DB
24	20	sp|Q8NDV7|TNR6A_HUMAN	K.TFTNGWK.S	Y	30.75	852.413	7	1.3	427.214	2	18.79	1080000	1	F1:10304	YJX_HA.raw	1	1	0	0	636	642			PEAKS DB
24	20	sp|Q8NDV7|TNR6A_HUMAN	R.GISSPSPINAFLS.V	N	29.78	1288.67	13	3.2	645.342	2	52.6	0	1	F1:31030	YJX_HA.raw	0	0	0	0	1939	1951			PEAKS DB
24	20	sp|Q8NDV7|TNR6A_HUMAN	R.KMEIDDGTSAWGD.P	N	29.56	1423.59	13	3.3	712.806	2	28.26	741000	1	F1:16096	YJX_HA.raw	1	1	0	0	998	1010			PEAKS DB
24	20	sp|Q8NDV7|TNR6A_HUMAN	R.SVPSGNRPQQDQ(+.98)QGRPLSVQ(+.98)QQM(+15.99)M(+15.99)QQSR.Q	N	29.11	3228.5	28	6.3	808.137	4	13.14	7030000	1	F1:6724	YJX_HA.raw	1	1	0	0	1431	1458	Deamidation (NQ); Oxidation (M)	Q12:Deamidation (NQ):0.00;Q20:Deamidation (NQ):14.02;M23:Oxidation (M):1000.00;M24:Oxidation (M):1000.00	PEAKS DB
24	20	sp|Q8NDV7|TNR6A_HUMAN	K.N(+.98)LTPQIDGSTLR.T	N	28.94	1314.68	12	0.7	658.347	2	31.75	1060000	1	F1:18380	YJX_HA.raw	1	1	0	0	1787	1798	Deamidation (NQ)	N1:Deamidation (NQ):34.30	PEAKS DB
24	20	sp|Q8NDV7|TNR6A_HUMAN	K.GGGVWESGAANSQSTSWGSGN(+.98)GANSGGSR.R	Y	28.89	2682.13	29	1.6	895.052	3	25.73	1210000	1	F1:14609	YJX_HA.raw	1	1	0	0	570	598	Deamidation (NQ)	N21:Deamidation (NQ):22.45	PEAKS DB
24	20	sp|Q8NDV7|TNR6A_HUMAN	R.ITN(+.98)WLVLK.N	N	28.76	986.58	8	2.4	494.298	2	46.82	373000	1	F1:27654	YJX_HA.raw	1	1	0	0	1779	1786	Deamidation (NQ)	N3:Deamidation (NQ):1000.00	PEAKS DB
24	20	sp|Q8NDV7|TNR6A_HUMAN	K.PVSSPDWNK.Q	Y	28.21	1028.49	9	0.6	515.254	2	15.17	617000	1	F1:8022	YJX_HA.raw	1	1	0	0	940	948			PEAKS DB
24	20	sp|Q8NDV7|TNR6A_HUMAN	K.TSSFTWGN(+.98)NINPNNSSGWDESSKPTPSQGWGDPPK.S	Y	27.79	3776.66	35	2.7	1259.9	3	42.79	2570000	1	F1:25069	YJX_HA.raw	1	1	0	0	893	927	Deamidation (NQ)	N8:Deamidation (NQ):0.00	PEAKS DB
24	20	sp|Q8NDV7|TNR6A_HUMAN	R.SVPSGNRPQQDQ(+.98)QGRPLSVQQQM(+15.99)M(+15.99)QQSR.Q	N	27.19	3227.52	28	0.6	807.887	4	13.15	0	1	F1:6724	YJX_HA.raw	0	0	0	0	1431	1458	Deamidation (NQ); Oxidation (M)	Q12:Deamidation (NQ):0.00;M23:Oxidation (M):1000.00;M24:Oxidation (M):1000.00	PEAKS DB
24	20	sp|Q8NDV7|TNR6A_HUMAN	K.GPVGSGSSGINIQ(+.98)C(+57.02)STIGQMPNN(+.98)QSINSK.V	Y	26.72	2933.35	29	7.6	978.798	3	37.57	0	1	F1:21920	YJX_HA.raw	0	0	0	0	382	410	Deamidation (NQ); Carbamidomethylation	Q13:Deamidation (NQ):0.00;C14:Carbamidomethylation:1000.00;N23:Deamidation (NQ):0.00	PEAKS DB
24	20	sp|Q8NDV7|TNR6A_HUMAN	K.TSSFTWGN(+.98)NIN(+.98)PNNSSGWDESSKPTPSQGWGDPPK.S	Y	26.71	3777.65	35	6.9	1260.23	3	42.64	2470000	1	F1:25069	YJX_HA.raw	1	1	0	0	893	927	Deamidation (NQ)	N8:Deamidation (NQ):0.00;N11:Deamidation (NQ):11.10	PEAKS DB
24	20	sp|Q8NDV7|TNR6A_HUMAN	K.GPSPINAFSNFPIGLNSNLNVN(+.98)M(+15.99)DM(+15.99)NSIKEPQSR.L	N	26.64	3734.77	34	1	1245.93	3	54.33	0	1	F1:31968	YJX_HA.raw	0	0	0	0	1501	1534	Deamidation (NQ); Oxidation (M)	N22:Deamidation (NQ):0.00;M23:Oxidation (M):1000.00;M25:Oxidation (M):1000.00	PEAKS DB
24	20	sp|Q8NDV7|TNR6A_HUMAN	R.KWTTVDSISVNTSLDQNSSK.H	N	25.8	2209.09	20	1.9	737.371	3	34.47	696000	1	F1:20021	YJX_HA.raw	1	1	0	0	1537	1556			PEAKS DB
24	20	sp|Q8NDV7|TNR6A_HUMAN	K.IKVPEQIKPSVSQ(+.98)PQPANSN(+.98)NGTSTATSTNNNAK.R	Y	25.36	3523.74	34	-0.3	881.942	4	24.6	1300000	1	F1:13787	YJX_HA.raw	1	1	0	0	53	86	Deamidation (NQ)	Q13:Deamidation (NQ):0.00;N20:Deamidation (NQ):0.00	PEAKS DB
24	20	sp|Q8NDV7|TNR6A_HUMAN	R.SVPSGNRPQQDQQGRPLSVQQQ(+.98)MMQQSR.Q	N	25.07	3195.53	28	1.3	799.89	4	22.67	1130000	1	F1:12751	YJX_HA.raw	1	1	0	0	1431	1458	Deamidation (NQ)	Q22:Deamidation (NQ):7.21	PEAKS DB
24	20	sp|Q8NDV7|TNR6A_HUMAN	R.RGWGTPAQNTGTN(+.98)LPSVEWNKLPSNQHSNDSAN(+.98)GN(+.98)GK.T	Y	24.65	3935.81	37	7.1	788.174	5	36.6	1250000	1	F1:21286	YJX_HA.raw	1	1	0	0	599	635	Deamidation (NQ)	N13:Deamidation (NQ):6.65;N33:Deamidation (NQ):11.01;N35:Deamidation (NQ):15.01	PEAKS DB
24	20	sp|Q8NDV7|TNR6A_HUMAN	T.SAWGDPSK(+114.04)YNYK.N	N	21.85	1528.69	12	5.8	765.359	2	26.9	47200	1	F1:15224	YJX_HA.raw	1	1	0	0	1006	1017	Ubiquitin-K	K8:Ubiquitin-K:27.19	PEAKS DB
24	20	sp|Q8NDV7|TNR6A_HUMAN	P.GSRPQISK.E	N	21.49	871.487	8	0	436.751	2	7.14	1350000	1	F1:3031	YJX_HA.raw	1	1	0	0	1260	1267			PEAKS DB
24	20	sp|Q8NDV7|TNR6A_HUMAN	K.GGNKQ(+.98)EEAWINPFVK.Q	N	21.35	1716.85	15	1.7	573.291	3	41.71	2870000	1	F1:24618	YJX_HA.raw	2	2	0	0	1192	1206	Deamidation (NQ)	Q5:Deamidation (NQ):0.00	PEAKS DB
24	20	sp|Q8NDV7|TNR6A_HUMAN	R.VSTMNHPQM(+15.99)QAPSGM(+15.99)NGTSLSHLSN(+.98)GESK.S	Y	21.27	3059.34	29	1.3	765.843	4	18.73	0	1	F1:10228	YJX_HA.raw	0	0	0	0	485	513	Oxidation (M); Deamidation (NQ)	M9:Oxidation (M):8.19;M15:Oxidation (M):11.95;N25:Deamidation (NQ):35.07	PEAKS DB
24	20	sp|Q8NDV7|TNR6A_HUMAN	R.LLAQQQ(+.98)R.A	N	21.21	856.477	7	1.8	429.246	2	9.22	3440000	1	F1:4256	YJX_HA.raw	1	1	0	0	1419	1425	Deamidation (NQ)	Q6:Deamidation (NQ):0.00	PEAKS DB
24	20	sp|Q8NDV7|TNR6A_HUMAN	K.N(+.98)ITAPSRPPPGLTGQ(+.98)KPPLSTWDNSPLR.I	N	20.66	2998.55	28	7.6	750.651	4	42.69	2510000	1	F1:25151	YJX_HA.raw	1	1	0	0	1726	1753	Deamidation (NQ)	N1:Deamidation (NQ):34.87;Q15:Deamidation (NQ):40.16	PEAKS DB
24	20	sp|Q8NDV7|TNR6A_HUMAN	R.LLAQ(+.98)QQR.A	N	20.56	856.477	7	0.9	429.246	2	9.52	2230000	1	F1:4451	YJX_HA.raw	1	1	0	0	1419	1425	Deamidation (NQ)	Q4:Deamidation (NQ):17.01	PEAKS DB
24	20	sp|Q8NDV7|TNR6A_HUMAN	K.VSGGSTHGTWGSLQ(+.98)ETC(+57.02)ESEVSGTQK.V	Y	19.88	2709.18	26	2.4	904.07	3	26.9	575000	1	F1:15305	YJX_HA.raw	1	1	0	0	411	436	Deamidation (NQ); Carbamidomethylation	Q14:Deamidation (NQ):55.94;C17:Carbamidomethylation:1000.00	PEAKS DB
24	20	sp|Q8NDV7|TNR6A_HUMAN	K.HSLNIGDYN(+.98)R.T	N	19.67	1188.55	10	2	595.285	2	18.04	256000	1	F1:9750	YJX_HA.raw	1	1	0	0	1244	1253	Deamidation (NQ)	N9:Deamidation (NQ):0.00	PEAKS DB
24	20	sp|Q8NDV7|TNR6A_HUMAN	R.SVPSGNRPQQDQQGRPLS.V	N	19.66	1949.97	18	-0.7	650.996	3	11.34	1020000	1	F1:5588	YJX_HA.raw	1	1	0	0	1431	1448			PEAKS DB
24	20	sp|Q8NDV7|TNR6A_HUMAN	R.SVPSGNRPQQDQQGRPLSVQQ(+.98)QM(+15.99)M(+15.99)Q(+.98)QSR.Q	N	18.52	3228.5	28	6.3	808.137	4	13.14	7030000	1	F1:6546	YJX_HA.raw	1	1	0	0	1431	1458	Deamidation (NQ); Oxidation (M)	Q21:Deamidation (NQ):0.00;M23:Oxidation (M):1000.00;M24:Oxidation (M):1000.00;Q25:Deamidation (NQ):12.28	PEAKS DB
24	20	sp|Q8NDV7|TNR6A_HUMAN	K.RMEIDKHSLN(+.98)IGDYN(+.98)R.T	N	16.73	1961.93	16	-5.2	654.979	3	24.59	0	1	F1:13846	YJX_HA.raw	0	0	0	0	1238	1253	Deamidation (NQ)	N10:Deamidation (NQ):1000.00;N15:Deamidation (NQ):1000.00	PEAKS DB
24	20	sp|Q8NDV7|TNR6A_HUMAN	A.QVPPPLLSPQVPVSLLK.Y	N	16.33	1811.09	17	2.1	906.555	2	55.99	175000	1	F1:32815	YJX_HA.raw	1	1	0	0	1365	1381			PEAKS DB
24	20	sp|Q8NDV7|TNR6A_HUMAN	K.AAWNDSQ(+.98)K.N	Y	15.77	919.404	8	2	460.71	2	8.58	268000	1	F1:3874	YJX_HA.raw	1	1	0	0	827	834	Deamidation (NQ)	Q7:Deamidation (NQ):0.00	PEAKS DB
24	20	sp|Q8NDV7|TNR6A_HUMAN	G.SVINNLSINTVR.E	N	15.76	1328.74	12	2.3	665.379	2	36.25	72300	1	F1:21077	YJX_HA.raw	1	1	0	0	1636	1647			PEAKS DB
7	5	sp|P35908|K22E_HUMAN	R.GGGFGGGSSFGGGSGFSGGGFGGGGFGGGR.F	Y	80.36	2398.01	30	0.7	1200.01	2	43.08	4170000	1	F1:25339	YJX_HA.raw	3	2	1	0	93	122			PEAKS DB
7	5	sp|P35908|K22E_HUMAN	R.TSQNSELNNM(+15.99)Q(+.98)DLVEDYKK.K	N	66.85	2272.02	19	8.9	1137.03	2	21.97	1780000	1	F1:12301	YJX_HA.raw	3	2	1	0	248	266	Oxidation (M); Deamidation (NQ)	M10:Oxidation (M):1000.00;Q11:Deamidation (NQ):14.04	PEAKS DB
7	5	sp|P35908|K22E_HUMAN	K.NVQDAIADAEQRGEHALKDAR.N	N	66.09	2306.14	21	2.8	577.543	4	38.27	19300000	1	F1:22327	YJX_HA.raw	4	2	2	0	419	439			PEAKS DB
7	5	sp|P35908|K22E_HUMAN	K.LNDLEEALQQAK.E	N	65.87	1370.7	12	1.1	686.36	2	36.55	58700000	1	F1:21248	YJX_HA.raw	3	1	1	1	442	453			PEAKS DB
7	5	sp|P35908|K22E_HUMAN	S.VAGGGGGFGAAGGFGGR.G	N	65.49	1350.64	17	-0.1	676.329	2	23.83	2600000	1	F1:13399	YJX_HA.raw	3	1	1	1	76	92			PEAKS DB
7	5	sp|P35908|K22E_HUMAN	R.NKLNDLEEALQQAK.E	N	64.6	1612.84	14	2	807.43	2	38.63	15500000	1	F1:22560	YJX_HA.raw	4	1	2	1	440	453			PEAKS DB
7	5	sp|P35908|K22E_HUMAN	R.FLEQQNQ(+.98)VLQTK.W	N	64.51	1475.76	12	1.4	738.889	2	26.61	51200000	1	F1:15077	YJX_HA.raw	3	1	1	1	198	209	Deamidation (NQ)	Q7:Deamidation (NQ):20.92	PEAKS DB
7	5	sp|P35908|K22E_HUMAN	R.TAAENDFVTLKK.D	N	63.26	1335.7	12	1.9	446.243	3	20.82	111000000	1	F1:11528	YJX_HA.raw	6	2	2	2	276	287			PEAKS DB
7	5	sp|P35908|K22E_HUMAN	R.GGGGGGFRGFSSGSAVVSGGSR.R	N	62.52	1898.9	22	2.1	633.975	3	24.64	1120000	1	F1:13886	YJX_HA.raw	2	1	1	0	13	34			PEAKS DB
7	5	sp|P35908|K22E_HUMAN	R.TAAENDFVTLK.K	N	59.9	1207.61	11	3	604.813	2	28.57	53000000	1	F1:16244	YJX_HA.raw	3	1	1	1	276	286			PEAKS DB
7	5	sp|P35908|K22E_HUMAN	R.DYQELMNVK.L	N	55.85	1138.53	9	2.2	570.275	2	29.17	37500000	1	F1:16611	YJX_HA.raw	3	1	1	1	462	470			PEAKS DB
7	5	sp|P35908|K22E_HUMAN	K.AQYEEIAQR.S	N	53.35	1106.54	9	1.2	554.276	2	13.71	150000000	1	F1:7072	YJX_HA.raw	4	2	1	1	354	362			PEAKS DB
7	5	sp|P35908|K22E_HUMAN	K.DVDNAYMIK.V	N	52.97	1067.5	9	0.4	534.755	2	22.92	26200000	1	F1:12791	YJX_HA.raw	3	1	1	1	288	296			PEAKS DB
7	5	sp|P35908|K22E_HUMAN	K.YEELQVTVGR.H	N	52.25	1192.61	10	1.2	597.312	2	26.61	71000000	1	F1:15016	YJX_HA.raw	6	1	4	1	375	384			PEAKS DB
7	5	sp|P35908|K22E_HUMAN	K.FASFIDKVR.F	N	50.85	1081.59	9	0.5	541.804	2	29.8	16400000	1	F1:17036	YJX_HA.raw	5	1	2	2	189	197			PEAKS DB
7	5	sp|P35908|K22E_HUMAN	R.DYQELM(+15.99)NVK.L	N	50.71	1154.53	9	2.9	578.273	2	18.09	21000000	1	F1:9766	YJX_HA.raw	3	1	1	1	462	470	Oxidation (M)	M6:Oxidation (M):1000.00	PEAKS DB
7	5	sp|P35908|K22E_HUMAN	K.LNDLEEALQQ(+.98)AK.E	N	50.45	1371.69	12	3	686.853	2	38.37	2860000	1	F1:22408	YJX_HA.raw	1	1	0	0	442	453	Deamidation (NQ)	Q10:Deamidation (NQ):11.06	PEAKS DB
7	5	sp|P35908|K22E_HUMAN	R.STSSFSC(+57.02)LSR.H	N	49.07	1130.5	10	2.2	566.26	2	18.19	7470000	1	F1:9863	YJX_HA.raw	3	1	1	1	36	45	Carbamidomethylation	C7:Carbamidomethylation:1000.00	PEAKS DB
7	5	sp|P35908|K22E_HUMAN	V.SVNQSLLQPLNVK.V	N	48.99	1438.81	13	2	720.416	2	40.48	737000	1	F1:23788	YJX_HA.raw	2	1	1	0	154	166			PEAKS DB
7	5	sp|P35908|K22E_HUMAN	N.LDLDSIIAEVK.A	N	45.81	1214.68	11	1.2	608.346	2	54.34	619000	1	F1:31994	YJX_HA.raw	2	1	1	0	343	353			PEAKS DB
7	5	sp|P35908|K22E_HUMAN	K.DVDNAYM(+15.99)IK.V	N	44.42	1083.49	9	1.2	542.753	2	17.65	34800000	1	F1:9497	YJX_HA.raw	2	1	0	1	288	296	Oxidation (M)	M7:Oxidation (M):1000.00	PEAKS DB
7	5	sp|P35908|K22E_HUMAN	S.VTSSTISSNVASK.A	N	43.84	1279.66	13	0.9	640.839	2	13.09	573000	1	F1:6712	YJX_HA.raw	1	1	0	0	503	515			PEAKS DB
7	5	sp|P35908|K22E_HUMAN	K.VDPEIQN(+.98)VK.A	N	41.79	1041.53	9	0.6	521.775	2	17.8	7740000	1	F1:9641	YJX_HA.raw	1	1	0	0	167	175	Deamidation (NQ)	N7:Deamidation (NQ):0.00	PEAKS DB
7	5	sp|P35908|K22E_HUMAN	K.IEISELNR.V	N	40.77	972.524	8	-0.3	487.269	2	23.92	388000000	1	F1:13395	YJX_HA.raw	3	1	1	1	394	401			PEAKS DB
7	5	sp|P35908|K22E_HUMAN	K.VDPEIQNVK.A	N	39.09	1040.55	9	0.4	521.283	2	15.74	123000000	1	F1:8316	YJX_HA.raw	3	1	1	1	167	175			PEAKS DB
7	5	sp|P35908|K22E_HUMAN	K.FASFIDK.V	N	38.24	826.423	7	1.4	414.219	2	27.19	82900000	1	F1:15349	YJX_HA.raw	5	1	2	2	189	195			PEAKS DB
7	5	sp|P35908|K22E_HUMAN	L.EQQNQVLQTK.W	N	37.58	1214.63	10	-7.6	608.315	2	25.24	1910000	1	F1:14301	YJX_HA.raw	1	1	0	0	200	209			PEAKS DB
7	5	sp|P35908|K22E_HUMAN	K.YEDEINKR.T	N	36.65	1065.51	8	1.9	533.763	2	7.09	12700000	1	F1:3007	YJX_HA.raw	7	3	2	2	268	275			PEAKS DB
7	5	sp|P35908|K22E_HUMAN	R.DYQ(+.98)ELMNVK.L	N	36.16	1139.52	9	1.4	570.766	2	31.02	0	1	F1:17826	YJX_HA.raw	2	0	1	1	462	470	Deamidation (NQ)	Q3:Deamidation (NQ):42.89	PEAKS DB
7	5	sp|P35908|K22E_HUMAN	K.IEISELN(+.98)R.V	N	34.12	973.508	8	1.2	487.762	2	26.55	7540000	1	F1:14992	YJX_HA.raw	3	1	1	1	394	401	Deamidation (NQ)	N7:Deamidation (NQ):1000.00	PEAKS DB
7	5	sp|P35908|K22E_HUMAN	R.HGDSLKEIKIEISELN(+.98)R.V	N	30.41	1981.05	17	9.3	496.274	4	37.96	0	1	F1:22159	YJX_HA.raw	0	0	0	0	385	401	Deamidation (NQ)	N16:Deamidation (NQ):1000.00	PEAKS DB
7	5	sp|P35908|K22E_HUMAN	K.RTAAENDFVTLKK.D	N	29.15	1491.8	13	1.5	498.276	3	18.09	625000	1	F1:9808	YJX_HA.raw	2	1	0	1	275	287			PEAKS DB
7	5	sp|P35908|K22E_HUMAN	K.NVQ(+.98)DAIADAEQ(+.98)R.G	N	28.88	1330.6	12	0.8	666.308	2	25.57	167000	1	F1:14388	YJX_HA.raw	1	1	0	0	419	430	Deamidation (NQ)	Q3:Deamidation (NQ):17.01;Q11:Deamidation (NQ):34.32	PEAKS DB
7	5	sp|P35908|K22E_HUMAN	K.NVQ(+.98)DAIADAEQRGEHALKDAR.N	N	26.29	2307.12	21	1	577.788	4	39.76	519000	1	F1:23315	YJX_HA.raw	1	1	0	0	419	439	Deamidation (NQ)	Q3:Deamidation (NQ):14.04	PEAKS DB
7	5	sp|P35908|K22E_HUMAN	R.FLEQ(+.98)Q(+.98)NQVLQTK.W	N	25.94	1476.75	12	-1.8	739.379	2	29.49	0	1	F1:16868	YJX_HA.raw	0	0	0	0	198	209	Deamidation (NQ)	Q4:Deamidation (NQ):26.31;Q5:Deamidation (NQ):14.02	PEAKS DB
7	5	sp|P35908|K22E_HUMAN	R.NKLNDLEEALQ(+.98)QAK.E	N	24.39	1613.83	14	2.1	807.922	2	39.45	0	1	F1:23098	YJX_HA.raw	0	0	0	0	440	453	Deamidation (NQ)	Q11:Deamidation (NQ):0.00	PEAKS DB
7	5	sp|P35908|K22E_HUMAN	N.VGTRPINLEPIFQGYIDSLKR.Y	N	24.15	2415.33	21	0.7	604.84	4	55.08	69000	1	F1:32386	YJX_HA.raw	1	1	0	0	218	238			PEAKS DB
7	5	sp|P35908|K22E_HUMAN	R.TSQN(+.98)SELNNM(+15.99)QDLVEDYKK.K	N	22.7	2272.02	19	-0.6	758.346	3	22.59	0	1	F1:12646	YJX_HA.raw	0	0	0	0	248	266	Deamidation (NQ); Oxidation (M)	N4:Deamidation (NQ):0.00;M10:Oxidation (M):1000.00	PEAKS DB
7	5	sp|P35908|K22E_HUMAN	R.SK(+114.04)EEAEALYHSK.Y	N	19.84	1504.72	12	1.2	502.58	3	11.04	72000	1	F1:5371	YJX_HA.raw	1	1	0	0	363	374	Ubiquitin-K	K2:Ubiquitin-K:49.52	PEAKS DB
7	5	sp|P35908|K22E_HUMAN	K.SRGRGGGGGGFR.G	N	19.01	1119.57	12	-2.2	560.788	2	4.75	14200	1	F1:1811	YJX_HA.raw	1	1	0	0	9	20			PEAKS DB
7	5	sp|P35908|K22E_HUMAN	R.DYQELMN(+.98)VK.L	N	18.41	1139.52	9	1.6	570.767	2	31.08	0	1	F1:17864	YJX_HA.raw	0	0	0	0	462	470	Deamidation (NQ)	N7:Deamidation (NQ):11.01	PEAKS DB
7	5	sp|P35908|K22E_HUMAN	G.FGGGGFGGGR.F	N	18.09	867.399	10	1.9	434.707	2	14.93	191000	1	F1:7859	YJX_HA.raw	1	1	0	0	113	122			PEAKS DB
7	5	sp|P35908|K22E_HUMAN	G.GGGFGAAGGFGGR.G	N	16.16	1066.49	13	1.9	534.255	2	21.16	626000	1	F1:11759	YJX_HA.raw	1	1	0	0	80	92			PEAKS DB
53	26	tr|A0A1B0GU24|A0A1B0GU24_HUMAN	K.SSIDDSYGRYDLIQNSESPASPPVAVPHSWSR.A	N	95.79	3516.66	32	3	880.173	4	43.47	15800000	1	F1:25595	YJX_HA.raw	1	1	0	0	1553	1584			PEAKS DB
53	26	tr|A0A1B0GU24|A0A1B0GU24_HUMAN	K.SGHAWSGAANQEDKSPTWGEPPKPK.S	N	90.61	2661.26	25	1.4	666.322	4	19.17	20300000	1	F1:10481	YJX_HA.raw	2	2	0	0	764	788			PEAKS DB
53	26	tr|A0A1B0GU24|A0A1B0GU24_HUMAN	K.APSGPGVWGDSISSTAVSTAAAAK.S	N	90.28	2187.08	24	0.4	1094.55	2	41.01	24200000	1	F1:24072	YJX_HA.raw	1	1	0	0	740	763			PEAKS DB
53	26	tr|A0A1B0GU24|A0A1B0GU24_HUMAN	R.YDLIQNSESPASPPVAVPHSWSR.A	N	83.34	2536.24	23	0.9	846.42	3	41.81	16100000	1	F1:24583	YJX_HA.raw	1	1	0	0	1562	1584			PEAKS DB
53	26	tr|A0A1B0GU24|A0A1B0GU24_HUMAN	R.SPLLGPVSSGWGEMPNVHSK.T	Y	83.1	2078.03	20	3.5	693.685	3	44.94	15000000	1	F1:26485	YJX_HA.raw	1	1	0	0	1000	1019			PEAKS DB
53	26	tr|A0A1B0GU24|A0A1B0GU24_HUMAN	R.SNPAWSAGGGDWADSSSVLGHLGDGK.K	N	82.95	2527.14	26	1.6	1264.58	2	46.16	7920000	1	F1:27232	YJX_HA.raw	2	2	0	0	798	823			PEAKS DB
53	26	tr|A0A1B0GU24|A0A1B0GU24_HUMAN	K.EGSGGNAWDSGPPAGPGILAWGR.G	N	82.31	2208.03	23	2.7	1105.03	2	50.48	5600000	1	F1:29814	YJX_HA.raw	2	2	0	0	501	523			PEAKS DB
53	26	tr|A0A1B0GU24|A0A1B0GU24_HUMAN	R.KNDN(+.98)GTEAWGC(+57.02)AATQASNSGGK.N	N	81.82	2223.95	22	1.4	742.323	3	16.91	2330000	1	F1:9112	YJX_HA.raw	1	1	0	0	681	702	Deamidation (NQ); Carbamidomethylation	N4:Deamidation (NQ):5.47;C11:Carbamidomethylation:1000.00	PEAKS DB
53	26	tr|A0A1B0GU24|A0A1B0GU24_HUMAN	R.GQPLPTGTLTSVSPTQGAGPAGVSPPPLPGAGTQHHPSK.L	Y	81.22	3680.89	39	0.8	921.231	4	42.15	16200000	1	F1:24762	YJX_HA.raw	1	1	0	0	96	134			PEAKS DB
53	26	tr|A0A1B0GU24|A0A1B0GU24_HUMAN	K.GLQNIDPENDPDVTPGSVPTGPTINTTIQDVNR.Y	N	79.78	3473.69	33	2.4	1158.91	3	45.43	12600000	1	F1:26777	YJX_HA.raw	1	1	0	0	1612	1644			PEAKS DB
53	26	tr|A0A1B0GU24|A0A1B0GU24_HUMAN	K.LPLSHSALPSQALGGIASGLGM(+15.99)QNLNSSR.Q	N	79.7	2891.49	29	2.1	964.84	3	48.44	26800000	1	F1:28582	YJX_HA.raw	1	1	0	0	1256	1284	Oxidation (M)	M22:Oxidation (M):1000.00	PEAKS DB
53	26	tr|A0A1B0GU24|A0A1B0GU24_HUMAN	K.LQPDLSHSGLADHYENSHWGQQPTYR.S	Y	79.64	3035.39	26	2.1	759.857	4	30.57	9400000	1	F1:17524	YJX_HA.raw	1	1	0	0	135	160			PEAKS DB
53	26	tr|A0A1B0GU24|A0A1B0GU24_HUMAN	K.QPPPPPPPPHLSLHPSAGK.S	N	78.75	1950.05	19	0.9	488.52	4	25.78	28700000	1	F1:14478	YJX_HA.raw	1	1	0	0	1429	1447			PEAKS DB
53	26	tr|A0A1B0GU24|A0A1B0GU24_HUMAN	K.SAMDSFPSHPQTPGLPDLQTK.E	N	78.35	2253.07	21	2.3	752.034	3	40.34	28600000	1	F1:23628	YJX_HA.raw	1	1	0	0	1448	1468			PEAKS DB
53	26	tr|A0A1B0GU24|A0A1B0GU24_HUMAN	K.EQQSSPNTFAPYPLAGLNPNM(+15.99)NVNSM(+15.99)DM(+15.99)TGGLSVK.D	N	78.14	3756.71	35	3.7	1253.25	3	49.38	1550000	1	F1:29153	YJX_HA.raw	1	1	0	0	1469	1503	Oxidation (M)	M21:Oxidation (M):1000.00;M26:Oxidation (M):1000.00;M28:Oxidation (M):1000.00	PEAKS DB
53	26	tr|A0A1B0GU24|A0A1B0GU24_HUMAN	R.VWGVATGSSSGLAHC(+57.02)SVSGGDGK.M	N	77.48	2175	23	2.8	726.01	3	27.04	10700000	1	F1:15332	YJX_HA.raw	2	2	0	0	261	283	Carbamidomethylation	C15:Carbamidomethylation:1000.00	PEAKS DB
53	26	tr|A0A1B0GU24|A0A1B0GU24_HUMAN	R.SPLLGPVSSGWGEM(+15.99)PNVHSK.T	Y	77.47	2094.02	20	1.2	699.015	3	38.54	19400000	1	F1:22500	YJX_HA.raw	1	1	0	0	1000	1019	Oxidation (M)	M14:Oxidation (M):1000.00	PEAKS DB
53	26	tr|A0A1B0GU24|A0A1B0GU24_HUMAN	K.KTN(+.98)GNN(+.98)GTN(+.98)GALVQSPSNQSALGAGGANSN(+.98)GSAAR.V	N	77.35	3245.48	35	3	1082.84	3	21.07	11400000	1	F1:11796	YJX_HA.raw	1	1	0	0	226	260	Deamidation (NQ)	N3:Deamidation (NQ):7.32;N6:Deamidation (NQ):0.00;N9:Deamidation (NQ):12.42;N30:Deamidation (NQ):26.31	PEAKS DB
53	26	tr|A0A1B0GU24|A0A1B0GU24_HUMAN	K.GSTGWESPSVTSQNPTVQPGGEHMNSWAK.A	N	77.27	3055.37	29	2.2	1019.47	3	33.97	4530000	1	F1:19645	YJX_HA.raw	1	1	0	0	569	597			PEAKS DB
53	26	tr|A0A1B0GU24|A0A1B0GU24_HUMAN	K.LPLSHSALPSQALGGIASGLGMQNLNSSR.Q	N	76.52	2875.5	29	2.3	959.509	3	52.5	2620000	1	F1:31006	YJX_HA.raw	1	1	0	0	1256	1284			PEAKS DB
53	26	tr|A0A1B0GU24|A0A1B0GU24_HUMAN	K.DSSEATGWEEPSPPSIR.R	N	76.46	1843.82	17	1	922.919	2	33.39	2880000	1	F1:19283	YJX_HA.raw	1	1	0	0	913	929			PEAKS DB
53	26	tr|A0A1B0GU24|A0A1B0GU24_HUMAN	K.KTN(+.98)GNN(+.98)GTNGALVQSPSNQSALGAGGANSN(+.98)GSAAR.V	N	76.41	3244.49	35	3.7	1082.51	3	20.62	6810000	1	F1:11478	YJX_HA.raw	1	1	0	0	226	260	Deamidation (NQ)	N3:Deamidation (NQ):11.10;N6:Deamidation (NQ):8.69;N30:Deamidation (NQ):32.28	PEAKS DB
53	26	tr|A0A1B0GU24|A0A1B0GU24_HUMAN	R.GSGNN(+.98)GVGNIHSGAWGHPSR.S	N	75.96	1960.89	20	1.4	491.23	4	17.11	25300000	1	F1:9188	YJX_HA.raw	3	3	0	0	524	543	Deamidation (NQ)	N5:Deamidation (NQ):24.44	PEAKS DB
53	26	tr|A0A1B0GU24|A0A1B0GU24_HUMAN	D.PENDPDVTPGSVPTGPTINTTIQDVNR.Y	N	75.73	2833.37	27	2.8	945.468	3	39.61	1250000	1	F1:23212	YJX_HA.raw	1	1	0	0	1618	1644			PEAKS DB
53	26	tr|A0A1B0GU24|A0A1B0GU24_HUMAN	K.RGQPLPTGTLTSVSPTQGAGPAGVSPPPLPGAGTQHHPSK.L	Y	75.6	3836.99	40	0.7	960.256	4	39.17	637000	1	F1:22942	YJX_HA.raw	1	1	0	0	95	134			PEAKS DB
53	26	tr|A0A1B0GU24|A0A1B0GU24_HUMAN	K.SNNMNLDQAMSALLEK.K	N	75.3	1777.83	16	1.2	889.925	2	53.25	9840000	1	F1:31359	YJX_HA.raw	1	1	0	0	1170	1185			PEAKS DB
53	26	tr|A0A1B0GU24|A0A1B0GU24_HUMAN	R.LPQWTHPNSMDNLPSAASPLEQNPSK.H	N	74.89	2858.37	26	1.6	953.797	3	42.84	16100000	1	F1:25205	YJX_HA.raw	1	1	0	0	1512	1537			PEAKS DB
53	26	tr|A0A1B0GU24|A0A1B0GU24_HUMAN	R.LPQWTHPNSM(+15.99)DNLPSAASPLEQNPSK.H	N	74.81	2874.36	26	2.4	959.13	3	38.12	25700000	1	F1:22236	YJX_HA.raw	1	1	0	0	1512	1537	Oxidation (M)	M10:Oxidation (M):1000.00	PEAKS DB
53	26	tr|A0A1B0GU24|A0A1B0GU24_HUMAN	K.LPLSHSALPSQALGGIASGLGM(+15.99)QNLN(+.98)SSR.Q	N	74.77	2892.48	29	0.9	965.167	3	48.94	4880000	1	F1:28941	YJX_HA.raw	1	1	0	0	1256	1284	Oxidation (M); Deamidation (NQ)	M22:Oxidation (M):1000.00;N26:Deamidation (NQ):17.01	PEAKS DB
53	26	tr|A0A1B0GU24|A0A1B0GU24_HUMAN	Q.DGGLVEEPTPSPFLPSPSLK.L	N	74.58	2066.06	20	1.2	1034.04	2	50.23	21500000	1	F1:29664	YJX_HA.raw	2	2	0	0	1236	1255			PEAKS DB
53	26	tr|A0A1B0GU24|A0A1B0GU24_HUMAN	K.SNNM(+15.99)NLDQAM(+15.99)SALLEK.K	N	74.58	1809.82	16	0.5	905.92	2	29.42	8240000	1	F1:16793	YJX_HA.raw	1	1	0	0	1170	1185	Oxidation (M)	M4:Oxidation (M):1000.00;M10:Oxidation (M):1000.00	PEAKS DB
53	26	tr|A0A1B0GU24|A0A1B0GU24_HUMAN	R.TM(+15.99)QQPPQPPVQPLNSSQPSLR.A	N	73.86	2345.18	21	3.7	782.737	3	31.9	3860000	1	F1:18326	YJX_HA.raw	1	1	0	0	1304	1324	Oxidation (M)	M2:Oxidation (M):1000.00	PEAKS DB
53	26	tr|A0A1B0GU24|A0A1B0GU24_HUMAN	K.QTGTGWIGGPVPVK.Q	N	72.74	1395.75	14	0.7	698.883	2	35.97	27900000	1	F1:20878	YJX_HA.raw	1	1	0	0	897	910			PEAKS DB
53	26	tr|A0A1B0GU24|A0A1B0GU24_HUMAN	K.SNNM(+15.99)NLDQAMSALLEK.K	N	72.37	1793.83	16	2.8	897.924	2	48.18	12600000	1	F1:28400	YJX_HA.raw	1	1	0	0	1170	1185	Oxidation (M)	M4:Oxidation (M):131.63	PEAKS DB
53	26	tr|A0A1B0GU24|A0A1B0GU24_HUMAN	K.GSTGWESPSVTSQNPTVQPGGEHM(+15.99)NSWAK.A	N	72.35	3071.37	29	0.4	1024.8	3	29.84	4480000	1	F1:17088	YJX_HA.raw	1	1	0	0	569	597	Oxidation (M)	M24:Oxidation (M):1000.00	PEAKS DB
53	26	tr|A0A1B0GU24|A0A1B0GU24_HUMAN	K.HGAIPGGLSIGPPGK.S	N	71.45	1356.75	15	2.5	679.385	2	31.65	49800000	1	F1:18134	YJX_HA.raw	2	2	0	0	1538	1552			PEAKS DB
53	26	tr|A0A1B0GU24|A0A1B0GU24_HUMAN	K.ANPGTNWGETLKPGPQQNWASKPQDNNVSNWGGAASVK.Q	N	71.2	4004.91	38	3.5	1002.24	4	38.27	13400000	1	F1:22340	YJX_HA.raw	1	1	0	0	859	896			PEAKS DB
53	26	tr|A0A1B0GU24|A0A1B0GU24_HUMAN	K.MEIDDGTSAWGDPSNYNNK.T	N	71.13	2112.87	19	1.3	1057.44	2	32.39	741000	1	F1:18700	YJX_HA.raw	1	1	0	0	932	950			PEAKS DB
53	26	tr|A0A1B0GU24|A0A1B0GU24_HUMAN	R.QIPSGNLGMFGNSGAAQAR.T	N	70.37	1874.91	19	1.5	938.462	2	36.7	8920000	1	F1:21289	YJX_HA.raw	2	2	0	0	1285	1303			PEAKS DB
53	26	tr|A0A1B0GU24|A0A1B0GU24_HUMAN	R.QIPSGNLGM(+15.99)FGNSGAAQAR.T	N	69.32	1890.9	19	1.2	946.459	2	29.21	9950000	1	F1:16637	YJX_HA.raw	1	1	0	0	1285	1303	Oxidation (M)	M9:Oxidation (M):1000.00	PEAKS DB
53	26	tr|A0A1B0GU24|A0A1B0GU24_HUMAN	K.STWSSGPTSHTQASLSHELWK.V	N	68.27	2326.1	21	1.6	776.375	3	32.15	8450000	1	F1:18495	YJX_HA.raw	1	1	0	0	1697	1717			PEAKS DB
53	26	tr|A0A1B0GU24|A0A1B0GU24_HUMAN	R.KNDNGTEAWGC(+57.02)AATQASNSGGK.N	N	68.19	2222.96	22	-0.2	741.994	3	15.96	747000	1	F1:8508	YJX_HA.raw	1	1	0	0	681	702	Carbamidomethylation	C11:Carbamidomethylation:1000.00	PEAKS DB
53	26	tr|A0A1B0GU24|A0A1B0GU24_HUMAN	R.KMEIDDGTSAWGDPSNYNNK.T	N	67.73	2240.96	20	2.6	747.997	3	28.57	5620000	1	F1:16297	YJX_HA.raw	1	1	0	0	931	950			PEAKS DB
53	26	tr|A0A1B0GU24|A0A1B0GU24_HUMAN	R.LPQWTHPNSM(+15.99)DNLPSAASPLEQ(+.98)NPSK.H	N	67.1	2875.34	26	-0.5	959.455	3	38.71	2920000	1	F1:22641	YJX_HA.raw	1	1	0	0	1512	1537	Oxidation (M); Deamidation (NQ)	M10:Oxidation (M):1000.00;Q22:Deamidation (NQ):12.28	PEAKS DB
53	26	tr|A0A1B0GU24|A0A1B0GU24_HUMAN	K.KTN(+.98)GN(+.98)NGTN(+.98)GALVQSPSNQSALGAGGANSN(+.98)GSAAR.V	N	67.06	3245.48	35	3	1082.84	3	21.07	13000000	1	F1:11895	YJX_HA.raw	2	2	0	0	226	260	Deamidation (NQ)	N3:Deamidation (NQ):12.16;N5:Deamidation (NQ):8.69;N9:Deamidation (NQ):12.16;N30:Deamidation (NQ):26.31	PEAKS DB
53	26	tr|A0A1B0GU24|A0A1B0GU24_HUMAN	R.DKGIIDQGHIQLPR.N	N	66.16	1588.87	14	0.7	530.63	3	30.86	85100000	1	F1:17645	YJX_HA.raw	1	1	0	0	633	646			PEAKS DB
53	26	tr|A0A1B0GU24|A0A1B0GU24_HUMAN	R.LPQWTHPN(+.98)SM(+15.99)DNLPSAASPLEQNPSK.H	N	65.67	2875.34	26	-0.6	959.455	3	39.42	1470000	1	F1:23086	YJX_HA.raw	1	1	0	0	1512	1537	Deamidation (NQ); Oxidation (M)	N8:Deamidation (NQ):8.02;M10:Oxidation (M):1000.00	PEAKS DB
53	26	tr|A0A1B0GU24|A0A1B0GU24_HUMAN	K.QNTAWEFEESPR.S	N	65.06	1492.66	12	0.9	747.337	2	28.87	12900000	1	F1:16514	YJX_HA.raw	2	2	0	0	666	677			PEAKS DB
53	26	tr|A0A1B0GU24|A0A1B0GU24_HUMAN	K.AN(+.98)PGTNWGETLKPGPQQNWASKPQDN(+.98)NVSNWGGAASVK.Q	N	65.03	4006.88	38	5.5	1002.73	4	38.65	0	1	F1:22604	YJX_HA.raw	0	0	0	0	859	896	Deamidation (NQ)	N2:Deamidation (NQ):25.70;N26:Deamidation (NQ):17.01	PEAKS DB
53	26	tr|A0A1B0GU24|A0A1B0GU24_HUMAN	R.TITNLQQQIQQHQR.Q	N	64.91	1734.91	14	0.3	579.312	3	21.79	59000000	1	F1:12153	YJX_HA.raw	1	1	0	0	1406	1419			PEAKS DB
53	26	tr|A0A1B0GU24|A0A1B0GU24_HUMAN	R.VLSNTGWGQTPVK.Q	N	64.88	1385.73	13	2.4	693.874	2	26.9	37100000	1	F1:15231	YJX_HA.raw	1	1	0	0	653	665			PEAKS DB
53	26	tr|A0A1B0GU24|A0A1B0GU24_HUMAN	R.KM(+15.99)EIDDGTSAWGDPSNYNNK.T	N	64.68	2256.96	20	-0.3	753.327	3	22.76	4460000	1	F1:12737	YJX_HA.raw	1	1	0	0	931	950	Oxidation (M)	M2:Oxidation (M):1000.00	PEAKS DB
53	26	tr|A0A1B0GU24|A0A1B0GU24_HUMAN	K.TSGKQDEAWIMSR.L	N	64.6	1507.71	13	0.5	503.577	3	23.34	6300000	1	F1:13047	YJX_HA.raw	1	1	0	0	1137	1149			PEAKS DB
53	26	tr|A0A1B0GU24|A0A1B0GU24_HUMAN	R.AGAPVAASALC(+57.02)KPASK.S	N	64.51	1497.8	16	3.5	500.275	3	17.89	35200000	1	F1:9671	YJX_HA.raw	2	2	0	0	1065	1080	Carbamidomethylation	C11:Carbamidomethylation:1000.00	PEAKS DB
53	26	tr|A0A1B0GU24|A0A1B0GU24_HUMAN	K.SNNMNLDQAM(+15.99)SALLEK.K	N	64.47	1793.83	16	2	897.923	2	36.89	6020000	1	F1:21502	YJX_HA.raw	2	2	0	0	1170	1185	Oxidation (M)	M10:Oxidation (M):57.71	PEAKS DB
53	26	tr|A0A1B0GU24|A0A1B0GU24_HUMAN	R.SNPAWSAGGGDWADSSSVLGHLGDGKK.N	N	64.1	2655.23	27	1	886.085	3	42.84	11400000	1	F1:25094	YJX_HA.raw	1	1	0	0	798	824			PEAKS DB
53	26	tr|A0A1B0GU24|A0A1B0GU24_HUMAN	R.TITNLQQQIQQ(+.98)HQR.Q	N	63.6	1735.9	14	0.8	868.956	2	23.05	13700000	1	F1:12950	YJX_HA.raw	4	4	0	0	1406	1419	Deamidation (NQ)	Q11:Deamidation (NQ):17.01	PEAKS DB
53	26	tr|A0A1B0GU24|A0A1B0GU24_HUMAN	R.VETPPPHQAGTQLNR.S	N	63.53	1643.84	15	3	548.955	3	12.22	33000000	1	F1:6094	YJX_HA.raw	1	1	0	0	985	999			PEAKS DB
53	26	tr|A0A1B0GU24|A0A1B0GU24_HUMAN	R.SGNSGWGNSTNTK.A	N	62.69	1308.57	13	0.6	655.292	2	7.73	2010000	1	F1:3345	YJX_HA.raw	1	1	0	0	846	858			PEAKS DB
53	26	tr|A0A1B0GU24|A0A1B0GU24_HUMAN	R.TMQQPPQPPVQPLNSSQPSLR.A	N	61.21	2329.18	21	0.3	777.403	3	34.89	1170000	1	F1:20281	YJX_HA.raw	1	1	0	0	1304	1324			PEAKS DB
53	26	tr|A0A1B0GU24|A0A1B0GU24_HUMAN	R.RKM(+15.99)EIDDGTSAWGDPSNYNNK.T	N	60.94	2413.06	21	2	805.362	3	19.86	2960000	1	F1:10952	YJX_HA.raw	2	2	0	0	930	950	Oxidation (M)	M3:Oxidation (M):1000.00	PEAKS DB
53	26	tr|A0A1B0GU24|A0A1B0GU24_HUMAN	K.SDSDKISN(+.98)GSSINWPPEFHPGVPWK.G	N	60.68	2781.3	25	2.1	696.335	4	49.59	6390000	1	F1:29177	YJX_HA.raw	2	2	0	0	1587	1611	Deamidation (NQ)	N8:Deamidation (NQ):27.86	PEAKS DB
53	26	tr|A0A1B0GU24|A0A1B0GU24_HUMAN	R.LPQWTHPNSMDNLPSAASPLEQ(+.98)NPSK.H	N	60.65	2859.35	26	3.7	954.127	3	43.53	3390000	1	F1:25486	YJX_HA.raw	1	1	0	0	1512	1537	Deamidation (NQ)	Q22:Deamidation (NQ):7.65	PEAKS DB
53	26	tr|A0A1B0GU24|A0A1B0GU24_HUMAN	K.SGHAWSGAANQEDK.S	N	60.61	1456.63	14	2	486.553	3	8.73	1230000	1	F1:3956	YJX_HA.raw	1	1	0	0	764	777			PEAKS DB
53	26	tr|A0A1B0GU24|A0A1B0GU24_HUMAN	K.GIIDQGHIQLPR.N	N	60.52	1345.75	12	0.6	673.881	2	34.79	22600000	1	F1:20174	YJX_HA.raw	2	2	0	0	635	646			PEAKS DB
53	26	tr|A0A1B0GU24|A0A1B0GU24_HUMAN	R.LQIQQQMLQAQR.N	N	60.5	1483.79	12	0.9	742.904	2	29.21	29500000	1	F1:16645	YJX_HA.raw	1	1	0	0	1379	1390			PEAKS DB
53	26	tr|A0A1B0GU24|A0A1B0GU24_HUMAN	R.LSAAGSSHGLVR.S	N	59.89	1153.62	12	0.5	385.548	3	13.43	16500000	1	F1:6871	YJX_HA.raw	1	1	0	0	1870	1881			PEAKS DB
53	26	tr|A0A1B0GU24|A0A1B0GU24_HUMAN	K.Q(+.98)TGTGWIGGPVPVK.Q	N	59.88	1396.73	14	3.5	699.377	2	36.84	958000	1	F1:21473	YJX_HA.raw	1	1	0	0	897	910	Deamidation (NQ)	Q1:Deamidation (NQ):1000.00	PEAKS DB
53	26	tr|A0A1B0GU24|A0A1B0GU24_HUMAN	D.PDVTPGSVPTGPTINTTIQDVNR.Y	N	59.11	2378.21	23	1.3	793.744	3	39.46	1280000	1	F1:23144	YJX_HA.raw	2	2	0	0	1622	1644			PEAKS DB
53	26	tr|A0A1B0GU24|A0A1B0GU24_HUMAN	R.TITNLQQQ(+.98)IQQHQR.Q	N	58.66	1735.9	14	1.2	579.64	3	23.01	5700000	1	F1:12927	YJX_HA.raw	1	1	0	0	1406	1419	Deamidation (NQ)	Q8:Deamidation (NQ):14.02	PEAKS DB
53	26	tr|A0A1B0GU24|A0A1B0GU24_HUMAN	K.SNNM(+15.99)N(+.98)LDQAMSALLEK.K	N	57.58	1794.81	16	2.4	898.416	2	49.23	1170000	1	F1:29105	YJX_HA.raw	1	1	0	0	1170	1185	Oxidation (M); Deamidation (NQ)	M4:Oxidation (M):78.19;N5:Deamidation (NQ):0.00	PEAKS DB
53	26	tr|A0A1B0GU24|A0A1B0GU24_HUMAN	R.TITNLQ(+.98)QQIQQHQR.Q	N	57.53	1735.9	14	1.8	579.64	3	26.12	1710000	1	F1:14784	YJX_HA.raw	2	2	0	0	1406	1419	Deamidation (NQ)	Q6:Deamidation (NQ):11.06	PEAKS DB
53	26	tr|A0A1B0GU24|A0A1B0GU24_HUMAN	K.QLTDMGFPREPAEEALK.S	N	57	1930.95	17	3.8	644.658	3	38.37	3870000	1	F1:22424	YJX_HA.raw	1	1	0	0	1153	1169			PEAKS DB
53	26	tr|A0A1B0GU24|A0A1B0GU24_HUMAN	R.STSN(+.98)GVNGEWGKPPNQHSNSDIN(+.98)GK.G	N	56.34	2625.17	25	0.9	657.3	4	16.25	2750000	1	F1:8624	YJX_HA.raw	1	1	0	0	544	568	Deamidation (NQ)	N4:Deamidation (NQ):47.09;N23:Deamidation (NQ):14.19	PEAKS DB
53	26	tr|A0A1B0GU24|A0A1B0GU24_HUMAN	R.SGSGWNDTTR.S	N	56.05	1079.46	10	1.9	540.74	2	9.37	3310000	1	F1:4339	YJX_HA.raw	1	1	0	0	836	845			PEAKS DB
53	26	tr|A0A1B0GU24|A0A1B0GU24_HUMAN	R.GLGVTDHN(+.98)GMAAK.P	N	56.03	1270.6	13	1.5	636.307	2	15.41	2710000	1	F1:8138	YJX_HA.raw	2	2	0	0	1193	1205	Deamidation (NQ)	N8:Deamidation (NQ):1000.00	PEAKS DB
53	26	tr|A0A1B0GU24|A0A1B0GU24_HUMAN	R.LQIQQQM(+15.99)LQAQR.N	N	55.75	1499.79	12	2.8	750.903	2	19.71	16300000	1	F1:10858	YJX_HA.raw	1	1	0	0	1379	1390	Oxidation (M)	M7:Oxidation (M):1000.00	PEAKS DB
53	26	tr|A0A1B0GU24|A0A1B0GU24_HUMAN	R.FLAQGQALPPTSSWQSSSASSQPR.L	N	54.08	2517.22	24	1.2	840.083	3	36.99	2360000	1	F1:21555	YJX_HA.raw	1	1	0	0	1846	1869			PEAKS DB
53	26	tr|A0A1B0GU24|A0A1B0GU24_HUMAN	R.LQIQQQMLQ(+.98)AQR.N	N	53.81	1484.78	12	3.1	743.398	2	30.53	1960000	1	F1:17546	YJX_HA.raw	1	1	0	0	1379	1390	Deamidation (NQ)	Q9:Deamidation (NQ):32.97	PEAKS DB
53	26	tr|A0A1B0GU24|A0A1B0GU24_HUMAN	R.TITNLQQ(+.98)QIQQHQR.Q	N	52.78	1735.9	14	1.2	579.64	3	23.01	5700000	1	F1:12866	YJX_HA.raw	1	1	0	0	1406	1419	Deamidation (NQ)	Q7:Deamidation (NQ):10.11	PEAKS DB
53	26	tr|A0A1B0GU24|A0A1B0GU24_HUMAN	R.AGAPVAASALC(+57.02)K.P	N	52.42	1114.58	12	0.9	558.298	2	19.22	2110000	1	F1:10545	YJX_HA.raw	1	1	0	0	1065	1076	Carbamidomethylation	C11:Carbamidomethylation:1000.00	PEAKS DB
53	26	tr|A0A1B0GU24|A0A1B0GU24_HUMAN	R.DKGIIDQGHIQ(+.98)LPR.N	N	52.34	1589.85	14	1.6	530.959	3	31.9	4630000	1	F1:18353	YJX_HA.raw	2	2	0	0	633	646	Deamidation (NQ)	Q11:Deamidation (NQ):35.82	PEAKS DB
53	26	tr|A0A1B0GU24|A0A1B0GU24_HUMAN	K.TNGN(+.98)N(+.98)GTNGALVQSPSNQSALGAGGANSN(+.98)GSAAR.V	N	50.62	3116.4	34	-0.6	1039.81	3	23.34	0	1	F1:13093	YJX_HA.raw	0	0	0	0	227	260	Deamidation (NQ)	N4:Deamidation (NQ):5.99;N5:Deamidation (NQ):4.52;N29:Deamidation (NQ):20.41	PEAKS DB
53	26	tr|A0A1B0GU24|A0A1B0GU24_HUMAN	K.ESSVDRPTFLDK.L	N	50.38	1392.69	12	2.1	465.238	3	22.57	13900000	1	F1:12440	YJX_HA.raw	2	2	0	0	1216	1227			PEAKS DB
53	26	tr|A0A1B0GU24|A0A1B0GU24_HUMAN	R.QIPSGNLGM(+15.99)FGNSGAAQ(+.98)AR.T	N	50.23	1891.88	19	0.1	946.95	2	30.04	2690000	1	F1:17226	YJX_HA.raw	1	1	0	0	1285	1303	Oxidation (M); Deamidation (NQ)	M9:Oxidation (M):1000.00;Q17:Deamidation (NQ):0.00	PEAKS DB
53	26	tr|A0A1B0GU24|A0A1B0GU24_HUMAN	R.QIPSGNLGMFGN(+.98)SGAAQAR.T	N	49.01	1875.89	19	4.2	938.956	2	37.29	1250000	1	F1:21770	YJX_HA.raw	1	1	0	0	1285	1303	Deamidation (NQ)	N12:Deamidation (NQ):36.87	PEAKS DB
53	26	tr|A0A1B0GU24|A0A1B0GU24_HUMAN	R.LQIQQQ(+.98)MLQAQR.N	N	48.83	1484.78	12	0.5	743.396	2	31.8	1330000	1	F1:18338	YJX_HA.raw	1	1	0	0	1379	1390	Deamidation (NQ)	Q6:Deamidation (NQ):21.94	PEAKS DB
53	26	tr|A0A1B0GU24|A0A1B0GU24_HUMAN	R.NLTPQIDGSTLR.T	N	48.65	1313.69	12	0.7	657.855	2	29.59	109000000	1	F1:16965	YJX_HA.raw	2	2	0	0	1774	1785			PEAKS DB
53	26	tr|A0A1B0GU24|A0A1B0GU24_HUMAN	K.SSIDDSYGR.Y	N	48.2	998.431	9	-0.4	500.222	2	10.41	5300000	1	F1:5059	YJX_HA.raw	1	1	0	0	1553	1561			PEAKS DB
53	26	tr|A0A1B0GU24|A0A1B0GU24_HUMAN	K.MDTMIGDGR.S	N	47.83	994.421	9	1.6	498.219	2	17.8	2620000	1	F1:9663	YJX_HA.raw	1	1	0	0	284	292			PEAKS DB
53	26	tr|A0A1B0GU24|A0A1B0GU24_HUMAN	R.AQVPQFLSPQVQAQLLQFAAK.N	N	46.63	2311.27	21	2.7	771.432	3	57.02	217000	1	F1:33409	YJX_HA.raw	1	1	0	0	1325	1345			PEAKS DB
53	26	tr|A0A1B0GU24|A0A1B0GU24_HUMAN	R.QLAQALLVK.Q	N	46.5	982.617	9	0.7	492.316	2	32.49	34300000	1	F1:18703	YJX_HA.raw	1	1	0	0	1420	1428			PEAKS DB
53	26	tr|A0A1B0GU24|A0A1B0GU24_HUMAN	K.KTN(+.98)GN(+.98)NGTNGALVQ(+.98)SPSNQ(+.98)SALGAGGANSN(+.98)GSAAR.V	N	46.29	3246.46	35	4.8	1083.17	3	22.2	0	1	F1:12417	YJX_HA.raw	0	0	0	0	226	260	Deamidation (NQ)	N3:Deamidation (NQ):4.05;N5:Deamidation (NQ):8.14;Q14:Deamidation (NQ):0.00;Q19:Deamidation (NQ):0.00;N30:Deamidation (NQ):18.53	PEAKS DB
53	26	tr|A0A1B0GU24|A0A1B0GU24_HUMAN	K.QLTDMGFPR.E	N	45.95	1063.51	9	1.2	532.764	2	32.1	6140000	1	F1:18458	YJX_HA.raw	1	1	0	0	1153	1161			PEAKS DB
53	26	tr|A0A1B0GU24|A0A1B0GU24_HUMAN	R.GSGNNGVGNIHSGAWGHPSR.S	N	45.52	1959.9	20	-5.6	490.981	4	15.92	7220000	1	F1:8408	YJX_HA.raw	1	1	0	0	524	543			PEAKS DB
53	26	tr|A0A1B0GU24|A0A1B0GU24_HUMAN	K.MDTM(+15.99)IGDGR.S	N	45.41	1010.42	9	2	506.216	2	12.42	3120000	1	F1:6253	YJX_HA.raw	1	1	0	0	284	292	Oxidation (M)	M4:Oxidation (M):77.24	PEAKS DB
53	26	tr|A0A1B0GU24|A0A1B0GU24_HUMAN	K.NGSGWDADSNR.S	N	45.29	1177.47	11	2.2	589.746	2	9.17	376000	1	F1:4263	YJX_HA.raw	1	1	0	0	825	835			PEAKS DB
53	26	tr|A0A1B0GU24|A0A1B0GU24_HUMAN	K.TSGKQDEAWIM(+15.99)SR.L	N	45.15	1523.7	13	1.8	508.909	3	16.22	3310000	1	F1:8581	YJX_HA.raw	1	1	0	0	1137	1149	Oxidation (M)	M11:Oxidation (M):1000.00	PEAKS DB
53	26	tr|A0A1B0GU24|A0A1B0GU24_HUMAN	K.M(+15.99)DTM(+15.99)IGDGR.S	N	44.96	1026.41	9	-0.1	514.213	2	7.23	1580000	1	F1:2855	YJX_HA.raw	1	1	0	0	284	292	Oxidation (M)	M1:Oxidation (M):1000.00;M4:Oxidation (M):1000.00	PEAKS DB
53	26	tr|A0A1B0GU24|A0A1B0GU24_HUMAN	K.TNGN(+.98)N(+.98)GTNGALVQ(+.98)SPSNQSALGAGGANSN(+.98)GSAAR.V	N	44.96	3117.38	34	7.6	1040.14	3	23.43	1130000	1	F1:13093	YJX_HA.raw	1	1	0	0	227	260	Deamidation (NQ)	N4:Deamidation (NQ):11.10;N5:Deamidation (NQ):5.08;Q13:Deamidation (NQ):8.26;N29:Deamidation (NQ):20.41	PEAKS DB
53	26	tr|A0A1B0GU24|A0A1B0GU24_HUMAN	K.TC(+57.02)SSQPQPAGTSTSTSTSTISSSNN(+.98)GKR.A	Y	44.43	2829.27	28	3.1	944.1	3	11.89	0	1	F1:5921	YJX_HA.raw	0	0	0	0	35	62	Carbamidomethylation; Deamidation (NQ)	C2:Carbamidomethylation:1000.00;N25:Deamidation (NQ):17.01	PEAKS DB
53	26	tr|A0A1B0GU24|A0A1B0GU24_HUMAN	R.TSSWLVLR.N	N	44	960.539	8	2.6	481.278	2	40.63	20700000	1	F1:23817	YJX_HA.raw	1	1	0	0	1766	1773			PEAKS DB
53	26	tr|A0A1B0GU24|A0A1B0GU24_HUMAN	K.QDEAWIMSR.L	N	43.79	1134.51	9	-0.3	568.264	2	28.92	3630000	1	F1:16462	YJX_HA.raw	1	1	0	0	1141	1149			PEAKS DB
53	26	tr|A0A1B0GU24|A0A1B0GU24_HUMAN	K.GIIDQGHIQ(+.98)LPR.N	N	43.6	1346.73	12	1.3	449.918	3	36.01	617000	1	F1:20976	YJX_HA.raw	1	1	0	0	635	646	Deamidation (NQ)	Q9:Deamidation (NQ):49.79	PEAKS DB
53	26	tr|A0A1B0GU24|A0A1B0GU24_HUMAN	R.LPQ(+.98)WTHPNSM(+15.99)DNLPSAASPLEQNPSK.H	N	42.93	2875.34	26	-0.5	959.455	3	38.71	2920000	1	F1:22770	YJX_HA.raw	1	1	0	0	1512	1537	Deamidation (NQ); Oxidation (M)	Q3:Deamidation (NQ):14.62;M10:Oxidation (M):1000.00	PEAKS DB
53	26	tr|A0A1B0GU24|A0A1B0GU24_HUMAN	R.VLSNTGWGQ(+.98)TPVK.Q	N	42.29	1386.71	13	0.8	694.365	2	28.32	2430000	1	F1:16073	YJX_HA.raw	1	1	0	0	653	665	Deamidation (NQ)	Q9:Deamidation (NQ):23.70	PEAKS DB
53	26	tr|A0A1B0GU24|A0A1B0GU24_HUMAN	L.SAAGSSHGLVR.S	N	42.23	1040.54	11	1.1	521.276	2	13.44	515000	1	F1:6911	YJX_HA.raw	1	1	0	0	1871	1881			PEAKS DB
53	26	tr|A0A1B0GU24|A0A1B0GU24_HUMAN	R.STSNGVN(+.98)GEWGKPPNQHSNSDIN(+.98)GK.G	N	42.07	2625.17	25	0.6	876.064	3	16.85	0	1	F1:9039	YJX_HA.raw	0	0	0	0	544	568	Deamidation (NQ)	N7:Deamidation (NQ):0.00;N23:Deamidation (NQ):42.68	PEAKS DB
53	26	tr|A0A1B0GU24|A0A1B0GU24_HUMAN	K.PLGC(+57.02)RPPISK.E	N	41.49	1123.62	10	-0.8	375.546	3	14.45	3910000	1	F1:7545	YJX_HA.raw	1	1	0	0	1206	1215	Carbamidomethylation	C4:Carbamidomethylation:1000.00	PEAKS DB
53	26	tr|A0A1B0GU24|A0A1B0GU24_HUMAN	K.QLTDM(+15.99)GFPR.E	N	39.74	1079.51	9	0.4	540.761	2	21.5	7050000	1	F1:11984	YJX_HA.raw	1	1	0	0	1153	1161	Oxidation (M)	M5:Oxidation (M):1000.00	PEAKS DB
53	26	tr|A0A1B0GU24|A0A1B0GU24_HUMAN	R.VETPPPHQAGTQ(+.98)LNR.S	N	38.97	1644.82	15	2.9	549.283	3	12.96	2600000	1	F1:6557	YJX_HA.raw	1	1	0	0	985	999	Deamidation (NQ)	Q12:Deamidation (NQ):12.81	PEAKS DB
53	26	tr|A0A1B0GU24|A0A1B0GU24_HUMAN	K.LPLSHSALPSQALGGIASGLGM(+15.99)Q(+.98)NLNSSR.Q	N	37.64	2892.48	29	9.2	724.133	4	48.44	595000	1	F1:28575	YJX_HA.raw	1	1	0	0	1256	1284	Oxidation (M); Deamidation (NQ)	M22:Oxidation (M):1000.00;Q23:Deamidation (NQ):9.53	PEAKS DB
53	26	tr|A0A1B0GU24|A0A1B0GU24_HUMAN	D.GGLVEEPTPSPFLPSPSLK.L	N	36.85	1951.03	19	1.7	976.524	2	49.49	157000	1	F1:29233	YJX_HA.raw	1	1	0	0	1237	1255			PEAKS DB
53	26	tr|A0A1B0GU24|A0A1B0GU24_HUMAN	R.VWGVATGSSSGLAHC(+57.02)SVSGGDGKM(+15.99)DTMIGDGR.S	N	36.38	3167.41	32	1.5	792.86	4	32.39	143000	1	F1:18636	YJX_HA.raw	1	1	0	0	261	292	Carbamidomethylation; Oxidation (M)	C15:Carbamidomethylation:1000.00;M24:Oxidation (M):19.05	PEAKS DB
53	26	tr|A0A1B0GU24|A0A1B0GU24_HUMAN	K.SPTWGEPPKPK.S	N	35.81	1222.63	11	0.8	612.325	2	16.47	2520000	1	F1:8823	YJX_HA.raw	2	2	0	0	778	788			PEAKS DB
53	26	tr|A0A1B0GU24|A0A1B0GU24_HUMAN	K.GIIDQ(+.98)GHIQLPR.N	N	34.82	1346.73	12	0.8	449.918	3	36.35	425000	1	F1:21164	YJX_HA.raw	2	2	0	0	635	646	Deamidation (NQ)	Q5:Deamidation (NQ):42.89	PEAKS DB
53	26	tr|A0A1B0GU24|A0A1B0GU24_HUMAN	K.QLTDM(+15.99)GFPREPAEEALK.S	N	33.18	1946.94	17	1.9	649.989	3	31.9	10000000	1	F1:18345	YJX_HA.raw	1	1	0	0	1153	1169	Oxidation (M)	M5:Oxidation (M):1000.00	PEAKS DB
53	26	tr|A0A1B0GU24|A0A1B0GU24_HUMAN	R.LQIQ(+.98)QQMLQAQR.N	N	33.08	1484.78	12	1.9	743.397	2	32.15	793000	1	F1:18504	YJX_HA.raw	1	1	0	0	1379	1390	Deamidation (NQ)	Q4:Deamidation (NQ):33.98	PEAKS DB
53	26	tr|A0A1B0GU24|A0A1B0GU24_HUMAN	W.GDSISSTAVSTAAAAK.S	N	33.07	1435.72	16	2.4	718.867	2	20.3	327000	1	F1:11250	YJX_HA.raw	1	1	0	0	748	763			PEAKS DB
53	26	tr|A0A1B0GU24|A0A1B0GU24_HUMAN	R.EPAEEALK.S	N	32.47	885.444	8	0	443.729	2	11.29	11800000	1	F1:5540	YJX_HA.raw	1	1	0	0	1162	1169			PEAKS DB
53	26	tr|A0A1B0GU24|A0A1B0GU24_HUMAN	R.Q(+.98)LAQALLVK.Q	N	31.98	983.601	9	1.4	492.809	2	34.6	2430000	1	F1:20080	YJX_HA.raw	1	1	0	0	1420	1428	Deamidation (NQ)	Q1:Deamidation (NQ):22.45	PEAKS DB
53	26	tr|A0A1B0GU24|A0A1B0GU24_HUMAN	R.GLGVTDHNGM(+15.99)AAK.P	N	31.35	1285.61	13	-0.5	429.543	3	9.77	1190000	1	F1:4638	YJX_HA.raw	1	1	0	0	1193	1205	Oxidation (M)	M10:Oxidation (M):1000.00	PEAKS DB
53	26	tr|A0A1B0GU24|A0A1B0GU24_HUMAN	R.NSTAPTRPPPGLTNPK.P	N	30.25	1646.87	16	0.9	549.966	3	16.52	10400000	1	F1:8729	YJX_HA.raw	1	1	0	0	1721	1736			PEAKS DB
53	26	tr|A0A1B0GU24|A0A1B0GU24_HUMAN	K.TVNMWDR.N	N	29.77	920.417	7	1.8	461.217	2	20.62	5750000	1	F1:11446	YJX_HA.raw	1	1	0	0	951	957			PEAKS DB
53	26	tr|A0A1B0GU24|A0A1B0GU24_HUMAN	R.VLSN(+.98)TGWGQTPVK.Q	N	29.58	1386.71	13	0.8	694.365	2	28.97	280000	1	F1:16481	YJX_HA.raw	1	1	0	0	653	665	Deamidation (NQ)	N4:Deamidation (NQ):38.32	PEAKS DB
53	26	tr|A0A1B0GU24|A0A1B0GU24_HUMAN	R.GLGVTDHNGMAAK.P	N	29.57	1269.61	13	0.6	424.212	3	13.76	811000	1	F1:7080	YJX_HA.raw	1	1	0	0	1193	1205			PEAKS DB
53	26	tr|A0A1B0GU24|A0A1B0GU24_HUMAN	R.KMEIDDGTSAWGD.P	N	29.56	1423.59	13	3.3	712.806	2	28.26	741000	1	F1:16096	YJX_HA.raw	1	1	0	0	931	943			PEAKS DB
53	26	tr|A0A1B0GU24|A0A1B0GU24_HUMAN	R.LQIQQQM(+15.99)LQAQ(+.98)R.N	N	29.49	1500.77	12	1.1	751.394	2	21.21	3910000	1	F1:11589	YJX_HA.raw	1	1	0	0	1379	1390	Oxidation (M); Deamidation (NQ)	M7:Oxidation (M):1000.00;Q11:Deamidation (NQ):13.67	PEAKS DB
53	26	tr|A0A1B0GU24|A0A1B0GU24_HUMAN	R.STSNGVN(+.98)GEWGKPPNQHSNSDINGK.G	N	29.3	2624.18	25	-8.8	875.728	3	16.12	0	1	F1:8595	YJX_HA.raw	0	0	0	0	544	568	Deamidation (NQ)	N7:Deamidation (NQ):0.00	PEAKS DB
53	26	tr|A0A1B0GU24|A0A1B0GU24_HUMAN	R.N(+.98)LTPQIDGSTLR.T	N	28.94	1314.68	12	0.7	658.347	2	31.75	1060000	1	F1:18380	YJX_HA.raw	1	1	0	0	1774	1785	Deamidation (NQ)	N1:Deamidation (NQ):34.30	PEAKS DB
53	26	tr|A0A1B0GU24|A0A1B0GU24_HUMAN	R.STSNGVN(+.98)GEWGKPPN(+.98)QHSNSDINGK.G	N	28.42	2625.17	25	0.9	657.3	4	16.25	2750000	1	F1:8642	YJX_HA.raw	1	1	0	0	544	568	Deamidation (NQ)	N7:Deamidation (NQ):16.21;N15:Deamidation (NQ):0.00	PEAKS DB
53	26	tr|A0A1B0GU24|A0A1B0GU24_HUMAN	R.NSTAPTRPPPGLTNPKPSSTWGASPLGWTSSY.S	N	28.39	3311.62	32	3.4	1104.88	3	47.9	567000	1	F1:28328	YJX_HA.raw	1	1	0	0	1721	1752			PEAKS DB
53	26	tr|A0A1B0GU24|A0A1B0GU24_HUMAN	K.TVNM(+15.99)WDR.N	N	27.91	936.412	7	-0.4	469.213	2	12.02	5670000	1	F1:5992	YJX_HA.raw	1	1	0	0	951	957	Oxidation (M)	M4:Oxidation (M):1000.00	PEAKS DB
53	26	tr|A0A1B0GU24|A0A1B0GU24_HUMAN	R.SDAGHWNAPC(+57.02)LGGK.G	N	26.56	1468.65	14	-0.2	735.333	2	21.68	2910000	1	F1:12102	YJX_HA.raw	1	1	0	0	1882	1895	Carbamidomethylation	C10:Carbamidomethylation:1000.00	PEAKS DB
53	26	tr|A0A1B0GU24|A0A1B0GU24_HUMAN	R.STSN(+.98)GVN(+.98)GEWGKPPNQHSNSDINGK.G	N	26.18	2625.17	25	3.4	876.067	3	16.25	1120000	1	F1:8595	YJX_HA.raw	1	1	0	0	544	568	Deamidation (NQ)	N4:Deamidation (NQ):25.88;N7:Deamidation (NQ):0.00	PEAKS DB
53	26	tr|A0A1B0GU24|A0A1B0GU24_HUMAN	R.STSN(+.98)GVN(+.98)GEWGKPPNQHSNSDIN(+.98)GK.G	N	26.04	2626.15	25	0.4	876.392	3	17.06	2600000	1	F1:9039	YJX_HA.raw	1	1	0	0	544	568	Deamidation (NQ)	N4:Deamidation (NQ):41.98;N7:Deamidation (NQ):36.20;N23:Deamidation (NQ):42.68	PEAKS DB
53	26	tr|A0A1B0GU24|A0A1B0GU24_HUMAN	K.SAM(+15.99)DSFPSHPQ(+.98)TPGLPDLQTK.E	N	24.03	2270.05	21	0.5	757.692	3	37.63	3740000	1	F1:21899	YJX_HA.raw	1	1	0	0	1448	1468	Oxidation (M); Deamidation (NQ)	M3:Oxidation (M):1000.00;Q11:Deamidation (NQ):6.76	PEAKS DB
53	26	tr|A0A1B0GU24|A0A1B0GU24_HUMAN	R.GLGVTDHN(+.98)GMAAKPLGC(+57.02)RPPISK.E	N	24	2376.2	23	2.3	595.06	4	26.75	940000	1	F1:15183	YJX_HA.raw	1	1	0	0	1193	1215	Deamidation (NQ); Carbamidomethylation	N8:Deamidation (NQ):1000.00;C17:Carbamidomethylation:1000.00	PEAKS DB
53	26	tr|A0A1B0GU24|A0A1B0GU24_HUMAN	K.KN(+.98)GSGWDADSNR.S	N	23.99	1306.55	12	0.5	436.526	3	7.98	847000	1	F1:3455	YJX_HA.raw	1	1	0	0	824	835	Deamidation (NQ)	N2:Deamidation (NQ):38.24	PEAKS DB
53	26	tr|A0A1B0GU24|A0A1B0GU24_HUMAN	R.SGNSGWGN(+.98)STNTK.A	N	23.23	1309.55	13	3.3	655.786	2	8.58	222000	1	F1:3869	YJX_HA.raw	1	1	0	0	846	858	Deamidation (NQ)	N8:Deamidation (NQ):20.70	PEAKS DB
53	26	tr|A0A1B0GU24|A0A1B0GU24_HUMAN	N.SGFSQGN(+.98)GDTVNSALSAK.Q	N	20.93	1739.8	18	-0.1	870.905	2	24.68	0	1	F1:13898	YJX_HA.raw	0	0	0	0	473	490	Deamidation (NQ)	N7:Deamidation (NQ):32.28	PEAKS DB
53	26	tr|A0A1B0GU24|A0A1B0GU24_HUMAN	R.GLGVTDHN(+.98)GM(+15.99)AAKPLGC(+57.02)RPPISK.E	N	20.89	2392.2	23	2.6	479.448	5	22.47	883000	1	F1:12615	YJX_HA.raw	1	1	0	0	1193	1215	Deamidation (NQ); Oxidation (M); Carbamidomethylation	N8:Deamidation (NQ):1000.00;M10:Oxidation (M):1000.00;C17:Carbamidomethylation:1000.00	PEAKS DB
53	26	tr|A0A1B0GU24|A0A1B0GU24_HUMAN	K.SNN(+.98)MNLDQAMSALLEK.K	N	20.39	1778.82	16	2.7	890.419	2	54.14	594000	1	F1:31867	YJX_HA.raw	1	1	0	0	1170	1185	Deamidation (NQ)	N3:Deamidation (NQ):0.00	PEAKS DB
53	26	tr|A0A1B0GU24|A0A1B0GU24_HUMAN	K.QKDSSEATGWEEPSPPSIR.R	N	18.04	2099.98	19	1.5	701	3	28.62	725000	1	F1:16248	YJX_HA.raw	1	1	0	0	911	929			PEAKS DB
53	26	tr|A0A1B0GU24|A0A1B0GU24_HUMAN	R.AKSDSDKISNGSSINWPPEFHPGVPWK.G	N	17.9	2979.45	27	1.9	745.872	4	47.35	2810000	1	F1:28068	YJX_HA.raw	1	1	0	0	1585	1611			PEAKS DB
53	26	tr|A0A1B0GU24|A0A1B0GU24_HUMAN	R.GSGN(+.98)N(+.98)GVGNIHSGAWGHPSR.S	N	17.64	1961.87	20	2.7	654.967	3	17.94	629000	1	F1:9820	YJX_HA.raw	1	1	0	0	524	543	Deamidation (NQ)	N4:Deamidation (NQ):25.58;N5:Deamidation (NQ):16.51	PEAKS DB
53	26	tr|A0A1B0GU24|A0A1B0GU24_HUMAN	K.N(+.98)GSGWDADSNR.S	N	17.2	1178.46	11	2.6	590.238	2	10.39	0	1	F1:4974	YJX_HA.raw	0	0	0	0	825	835	Deamidation (NQ)	N1:Deamidation (NQ):27.52	PEAKS DB
53	26	tr|A0A1B0GU24|A0A1B0GU24_HUMAN	R.LQIQQ(+.98)QMLQAQR.N	N	15.05	1484.78	12	1.4	743.397	2	30.96	3200000	1	F1:18020	YJX_HA.raw	1	1	0	0	1379	1390	Deamidation (NQ)	Q5:Deamidation (NQ):8.14	PEAKS DB
54	23	sp|Q9HCJ0|TNR6C_HUMAN	K.SSIDDSYGRYDLIQNSESPASPPVAVPHSWSR.A	N	95.79	3516.66	32	3	880.173	4	43.47	15800000	1	F1:25595	YJX_HA.raw	1	1	0	0	1338	1369			PEAKS DB
54	23	sp|Q9HCJ0|TNR6C_HUMAN	K.SGHAWSGAANQEDKSPTWGEPPKPK.S	N	90.61	2661.26	25	1.4	666.322	4	19.17	20300000	1	F1:10481	YJX_HA.raw	2	2	0	0	554	578			PEAKS DB
54	23	sp|Q9HCJ0|TNR6C_HUMAN	K.APSGPGVWGDSISSTAVSTAAAAK.S	N	90.28	2187.08	24	0.4	1094.55	2	41.01	24200000	1	F1:24072	YJX_HA.raw	1	1	0	0	530	553			PEAKS DB
54	23	sp|Q9HCJ0|TNR6C_HUMAN	R.YDLIQNSESPASPPVAVPHSWSR.A	N	83.34	2536.24	23	0.9	846.42	3	41.81	16100000	1	F1:24583	YJX_HA.raw	1	1	0	0	1347	1369			PEAKS DB
54	23	sp|Q9HCJ0|TNR6C_HUMAN	R.SNPAWSAGGGDWADSSSVLGHLGDGK.K	N	82.95	2527.14	26	1.6	1264.58	2	46.16	7920000	1	F1:27232	YJX_HA.raw	2	2	0	0	588	613			PEAKS DB
54	23	sp|Q9HCJ0|TNR6C_HUMAN	K.ESSVDRPTFLDKDGGLVEEPTPSPFLPSPSLK.L	Y	82.48	3440.74	32	2.8	861.193	4	50.53	48100000	1	F1:29811	YJX_HA.raw	2	2	0	0	1009	1040			PEAKS DB
54	23	sp|Q9HCJ0|TNR6C_HUMAN	K.EGSGGNAWDSGPPAGPGILAWGR.G	N	82.31	2208.03	23	2.7	1105.03	2	50.48	5600000	1	F1:29814	YJX_HA.raw	2	2	0	0	291	313			PEAKS DB
54	23	sp|Q9HCJ0|TNR6C_HUMAN	R.KNDN(+.98)GTEAWGC(+57.02)AATQASNSGGK.N	N	81.82	2223.95	22	1.4	742.323	3	16.91	2330000	1	F1:9112	YJX_HA.raw	1	1	0	0	471	492	Deamidation (NQ); Carbamidomethylation	N4:Deamidation (NQ):5.47;C11:Carbamidomethylation:1000.00	PEAKS DB
54	23	sp|Q9HCJ0|TNR6C_HUMAN	K.GLQNIDPENDPDVTPGSVPTGPTINTTIQDVNR.Y	N	79.78	3473.69	33	2.4	1158.91	3	45.43	12600000	1	F1:26777	YJX_HA.raw	1	1	0	0	1397	1429			PEAKS DB
54	23	sp|Q9HCJ0|TNR6C_HUMAN	K.LPLSHSALPSQALGGIASGLGM(+15.99)QNLNSSR.Q	N	79.7	2891.49	29	2.1	964.84	3	48.44	26800000	1	F1:28582	YJX_HA.raw	1	1	0	0	1041	1069	Oxidation (M)	M22:Oxidation (M):1000.00	PEAKS DB
54	23	sp|Q9HCJ0|TNR6C_HUMAN	K.QPPPPPPPPHLSLHPSAGK.S	N	78.75	1950.05	19	0.9	488.52	4	25.78	28700000	1	F1:14478	YJX_HA.raw	1	1	0	0	1214	1232			PEAKS DB
54	23	sp|Q9HCJ0|TNR6C_HUMAN	K.SAMDSFPSHPQTPGLPDLQTK.E	N	78.35	2253.07	21	2.3	752.034	3	40.34	28600000	1	F1:23628	YJX_HA.raw	1	1	0	0	1233	1253			PEAKS DB
54	23	sp|Q9HCJ0|TNR6C_HUMAN	K.EQQSSPNTFAPYPLAGLNPNM(+15.99)NVNSM(+15.99)DM(+15.99)TGGLSVK.D	N	78.14	3756.71	35	3.7	1253.25	3	49.38	1550000	1	F1:29153	YJX_HA.raw	1	1	0	0	1254	1288	Oxidation (M)	M21:Oxidation (M):1000.00;M26:Oxidation (M):1000.00;M28:Oxidation (M):1000.00	PEAKS DB
54	23	sp|Q9HCJ0|TNR6C_HUMAN	R.VWGVATGSSSGLAHC(+57.02)SVSGGDGK.M	N	77.48	2175	23	2.8	726.01	3	27.04	10700000	1	F1:15332	YJX_HA.raw	2	2	0	0	51	73	Carbamidomethylation	C15:Carbamidomethylation:1000.00	PEAKS DB
54	23	sp|Q9HCJ0|TNR6C_HUMAN	K.KTN(+.98)GNN(+.98)GTN(+.98)GALVQSPSNQSALGAGGANSN(+.98)GSAAR.V	N	77.35	3245.48	35	3	1082.84	3	21.07	11400000	1	F1:11796	YJX_HA.raw	1	1	0	0	16	50	Deamidation (NQ)	N3:Deamidation (NQ):7.32;N6:Deamidation (NQ):0.00;N9:Deamidation (NQ):12.42;N30:Deamidation (NQ):26.31	PEAKS DB
54	23	sp|Q9HCJ0|TNR6C_HUMAN	K.GSTGWESPSVTSQNPTVQPGGEHMNSWAK.A	N	77.27	3055.37	29	2.2	1019.47	3	33.97	4530000	1	F1:19645	YJX_HA.raw	1	1	0	0	359	387			PEAKS DB
54	23	sp|Q9HCJ0|TNR6C_HUMAN	K.LPLSHSALPSQALGGIASGLGMQNLNSSR.Q	N	76.52	2875.5	29	2.3	959.509	3	52.5	2620000	1	F1:31006	YJX_HA.raw	1	1	0	0	1041	1069			PEAKS DB
54	23	sp|Q9HCJ0|TNR6C_HUMAN	K.DSSEATGWEEPSPPSIR.R	N	76.46	1843.82	17	1	922.919	2	33.39	2880000	1	F1:19283	YJX_HA.raw	1	1	0	0	703	719			PEAKS DB
54	23	sp|Q9HCJ0|TNR6C_HUMAN	K.KTN(+.98)GNN(+.98)GTNGALVQSPSNQSALGAGGANSN(+.98)GSAAR.V	N	76.41	3244.49	35	3.7	1082.51	3	20.62	6810000	1	F1:11478	YJX_HA.raw	1	1	0	0	16	50	Deamidation (NQ)	N3:Deamidation (NQ):11.10;N6:Deamidation (NQ):8.69;N30:Deamidation (NQ):32.28	PEAKS DB
54	23	sp|Q9HCJ0|TNR6C_HUMAN	R.GSGNN(+.98)GVGNIHSGAWGHPSR.S	N	75.96	1960.89	20	1.4	491.23	4	17.11	25300000	1	F1:9188	YJX_HA.raw	3	3	0	0	314	333	Deamidation (NQ)	N5:Deamidation (NQ):24.44	PEAKS DB
54	23	sp|Q9HCJ0|TNR6C_HUMAN	D.PENDPDVTPGSVPTGPTINTTIQDVNR.Y	N	75.73	2833.37	27	2.8	945.468	3	39.61	1250000	1	F1:23212	YJX_HA.raw	1	1	0	0	1403	1429			PEAKS DB
54	23	sp|Q9HCJ0|TNR6C_HUMAN	K.SNNMNLDQAMSALLEK.K	N	75.3	1777.83	16	1.2	889.925	2	53.25	9840000	1	F1:31359	YJX_HA.raw	1	1	0	0	963	978			PEAKS DB
54	23	sp|Q9HCJ0|TNR6C_HUMAN	R.LPQWTHPNSMDNLPSAASPLEQNPSK.H	N	74.89	2858.37	26	1.6	953.797	3	42.84	16100000	1	F1:25205	YJX_HA.raw	1	1	0	0	1297	1322			PEAKS DB
54	23	sp|Q9HCJ0|TNR6C_HUMAN	R.LPQWTHPNSM(+15.99)DNLPSAASPLEQNPSK.H	N	74.81	2874.36	26	2.4	959.13	3	38.12	25700000	1	F1:22236	YJX_HA.raw	1	1	0	0	1297	1322	Oxidation (M)	M10:Oxidation (M):1000.00	PEAKS DB
54	23	sp|Q9HCJ0|TNR6C_HUMAN	K.LPLSHSALPSQALGGIASGLGM(+15.99)QNLN(+.98)SSR.Q	N	74.77	2892.48	29	0.9	965.167	3	48.94	4880000	1	F1:28941	YJX_HA.raw	1	1	0	0	1041	1069	Oxidation (M); Deamidation (NQ)	M22:Oxidation (M):1000.00;N26:Deamidation (NQ):17.01	PEAKS DB
54	23	sp|Q9HCJ0|TNR6C_HUMAN	K.DGGLVEEPTPSPFLPSPSLK.L	N	74.58	2066.06	20	1.2	1034.04	2	50.23	21500000	1	F1:29664	YJX_HA.raw	2	2	0	0	1021	1040			PEAKS DB
54	23	sp|Q9HCJ0|TNR6C_HUMAN	K.SNNM(+15.99)NLDQAM(+15.99)SALLEK.K	N	74.58	1809.82	16	0.5	905.92	2	29.42	8240000	1	F1:16793	YJX_HA.raw	1	1	0	0	963	978	Oxidation (M)	M4:Oxidation (M):1000.00;M10:Oxidation (M):1000.00	PEAKS DB
54	23	sp|Q9HCJ0|TNR6C_HUMAN	R.TM(+15.99)QQPPQPPVQPLNSSQPSLR.A	N	73.86	2345.18	21	3.7	782.737	3	31.9	3860000	1	F1:18326	YJX_HA.raw	1	1	0	0	1089	1109	Oxidation (M)	M2:Oxidation (M):1000.00	PEAKS DB
54	23	sp|Q9HCJ0|TNR6C_HUMAN	K.QTGTGWIGGPVPVK.Q	N	72.74	1395.75	14	0.7	698.883	2	35.97	27900000	1	F1:20878	YJX_HA.raw	1	1	0	0	687	700			PEAKS DB
54	23	sp|Q9HCJ0|TNR6C_HUMAN	K.SNNM(+15.99)NLDQAMSALLEK.K	N	72.37	1793.83	16	2.8	897.924	2	48.18	12600000	1	F1:28400	YJX_HA.raw	1	1	0	0	963	978	Oxidation (M)	M4:Oxidation (M):131.63	PEAKS DB
54	23	sp|Q9HCJ0|TNR6C_HUMAN	K.GSTGWESPSVTSQNPTVQPGGEHM(+15.99)NSWAK.A	N	72.35	3071.37	29	0.4	1024.8	3	29.84	4480000	1	F1:17088	YJX_HA.raw	1	1	0	0	359	387	Oxidation (M)	M24:Oxidation (M):1000.00	PEAKS DB
54	23	sp|Q9HCJ0|TNR6C_HUMAN	K.HGAIPGGLSIGPPGK.S	N	71.45	1356.75	15	2.5	679.385	2	31.65	49800000	1	F1:18134	YJX_HA.raw	2	2	0	0	1323	1337			PEAKS DB
54	23	sp|Q9HCJ0|TNR6C_HUMAN	K.ANPGTNWGETLKPGPQQNWASKPQDNNVSNWGGAASVK.Q	N	71.2	4004.91	38	3.5	1002.24	4	38.27	13400000	1	F1:22340	YJX_HA.raw	1	1	0	0	649	686			PEAKS DB
54	23	sp|Q9HCJ0|TNR6C_HUMAN	K.MEIDDGTSAWGDPSNYNNK.T	N	71.13	2112.87	19	1.3	1057.44	2	32.39	741000	1	F1:18700	YJX_HA.raw	1	1	0	0	722	740			PEAKS DB
54	23	sp|Q9HCJ0|TNR6C_HUMAN	R.QIPSGNLGMFGNSGAAQAR.T	N	70.37	1874.91	19	1.5	938.462	2	36.7	8920000	1	F1:21289	YJX_HA.raw	2	2	0	0	1070	1088			PEAKS DB
54	23	sp|Q9HCJ0|TNR6C_HUMAN	R.QIPSGNLGM(+15.99)FGNSGAAQAR.T	N	69.32	1890.9	19	1.2	946.459	2	29.21	9950000	1	F1:16637	YJX_HA.raw	1	1	0	0	1070	1088	Oxidation (M)	M9:Oxidation (M):1000.00	PEAKS DB
54	23	sp|Q9HCJ0|TNR6C_HUMAN	K.STWSSGPTSHTQASLSHELWK.V	N	68.27	2326.1	21	1.6	776.375	3	32.15	8450000	1	F1:18495	YJX_HA.raw	1	1	0	0	1443	1463			PEAKS DB
54	23	sp|Q9HCJ0|TNR6C_HUMAN	R.KNDNGTEAWGC(+57.02)AATQASNSGGK.N	N	68.19	2222.96	22	-0.2	741.994	3	15.96	747000	1	F1:8508	YJX_HA.raw	1	1	0	0	471	492	Carbamidomethylation	C11:Carbamidomethylation:1000.00	PEAKS DB
54	23	sp|Q9HCJ0|TNR6C_HUMAN	R.KMEIDDGTSAWGDPSNYNNK.T	N	67.73	2240.96	20	2.6	747.997	3	28.57	5620000	1	F1:16297	YJX_HA.raw	1	1	0	0	721	740			PEAKS DB
54	23	sp|Q9HCJ0|TNR6C_HUMAN	R.LPQWTHPNSM(+15.99)DNLPSAASPLEQ(+.98)NPSK.H	N	67.1	2875.34	26	-0.5	959.455	3	38.71	2920000	1	F1:22641	YJX_HA.raw	1	1	0	0	1297	1322	Oxidation (M); Deamidation (NQ)	M10:Oxidation (M):1000.00;Q22:Deamidation (NQ):12.28	PEAKS DB
54	23	sp|Q9HCJ0|TNR6C_HUMAN	K.KTN(+.98)GN(+.98)NGTN(+.98)GALVQSPSNQSALGAGGANSN(+.98)GSAAR.V	N	67.06	3245.48	35	3	1082.84	3	21.07	13000000	1	F1:11895	YJX_HA.raw	2	2	0	0	16	50	Deamidation (NQ)	N3:Deamidation (NQ):12.16;N5:Deamidation (NQ):8.69;N9:Deamidation (NQ):12.16;N30:Deamidation (NQ):26.31	PEAKS DB
54	23	sp|Q9HCJ0|TNR6C_HUMAN	R.DKGIIDQGHIQLPR.N	N	66.16	1588.87	14	0.7	530.63	3	30.86	85100000	1	F1:17645	YJX_HA.raw	1	1	0	0	423	436			PEAKS DB
54	23	sp|Q9HCJ0|TNR6C_HUMAN	R.LPQWTHPN(+.98)SM(+15.99)DNLPSAASPLEQNPSK.H	N	65.67	2875.34	26	-0.6	959.455	3	39.42	1470000	1	F1:23086	YJX_HA.raw	1	1	0	0	1297	1322	Deamidation (NQ); Oxidation (M)	N8:Deamidation (NQ):8.02;M10:Oxidation (M):1000.00	PEAKS DB
54	23	sp|Q9HCJ0|TNR6C_HUMAN	K.QNTAWEFEESPR.S	N	65.06	1492.66	12	0.9	747.337	2	28.87	12900000	1	F1:16514	YJX_HA.raw	2	2	0	0	456	467			PEAKS DB
54	23	sp|Q9HCJ0|TNR6C_HUMAN	K.AN(+.98)PGTNWGETLKPGPQQNWASKPQDN(+.98)NVSNWGGAASVK.Q	N	65.03	4006.88	38	5.5	1002.73	4	38.65	0	1	F1:22604	YJX_HA.raw	0	0	0	0	649	686	Deamidation (NQ)	N2:Deamidation (NQ):25.70;N26:Deamidation (NQ):17.01	PEAKS DB
54	23	sp|Q9HCJ0|TNR6C_HUMAN	R.TITNLQQQIQQHQR.Q	N	64.91	1734.91	14	0.3	579.312	3	21.79	59000000	1	F1:12153	YJX_HA.raw	1	1	0	0	1191	1204			PEAKS DB
54	23	sp|Q9HCJ0|TNR6C_HUMAN	R.VLSNTGWGQTPVK.Q	N	64.88	1385.73	13	2.4	693.874	2	26.9	37100000	1	F1:15231	YJX_HA.raw	1	1	0	0	443	455			PEAKS DB
54	23	sp|Q9HCJ0|TNR6C_HUMAN	R.KM(+15.99)EIDDGTSAWGDPSNYNNK.T	N	64.68	2256.96	20	-0.3	753.327	3	22.76	4460000	1	F1:12737	YJX_HA.raw	1	1	0	0	721	740	Oxidation (M)	M2:Oxidation (M):1000.00	PEAKS DB
54	23	sp|Q9HCJ0|TNR6C_HUMAN	K.TSGKQDEAWIMSR.L	N	64.6	1507.71	13	0.5	503.577	3	23.34	6300000	1	F1:13047	YJX_HA.raw	1	1	0	0	930	942			PEAKS DB
54	23	sp|Q9HCJ0|TNR6C_HUMAN	R.AGAPVAASALC(+57.02)KPASK.S	N	64.51	1497.8	16	3.5	500.275	3	17.89	35200000	1	F1:9671	YJX_HA.raw	2	2	0	0	858	873	Carbamidomethylation	C11:Carbamidomethylation:1000.00	PEAKS DB
54	23	sp|Q9HCJ0|TNR6C_HUMAN	K.SNNMNLDQAM(+15.99)SALLEK.K	N	64.47	1793.83	16	2	897.923	2	36.89	6020000	1	F1:21502	YJX_HA.raw	2	2	0	0	963	978	Oxidation (M)	M10:Oxidation (M):57.71	PEAKS DB
54	23	sp|Q9HCJ0|TNR6C_HUMAN	R.SNPAWSAGGGDWADSSSVLGHLGDGKK.N	N	64.1	2655.23	27	1	886.085	3	42.84	11400000	1	F1:25094	YJX_HA.raw	1	1	0	0	588	614			PEAKS DB
54	23	sp|Q9HCJ0|TNR6C_HUMAN	R.TITNLQQQIQQ(+.98)HQR.Q	N	63.6	1735.9	14	0.8	868.956	2	23.05	13700000	1	F1:12950	YJX_HA.raw	4	4	0	0	1191	1204	Deamidation (NQ)	Q11:Deamidation (NQ):17.01	PEAKS DB
54	23	sp|Q9HCJ0|TNR6C_HUMAN	R.VETPPPHQAGTQLNR.S	N	63.53	1643.84	15	3	548.955	3	12.22	33000000	1	F1:6094	YJX_HA.raw	1	1	0	0	775	789			PEAKS DB
54	23	sp|Q9HCJ0|TNR6C_HUMAN	R.SGNSGWGNSTNTK.A	N	62.69	1308.57	13	0.6	655.292	2	7.73	2010000	1	F1:3345	YJX_HA.raw	1	1	0	0	636	648			PEAKS DB
54	23	sp|Q9HCJ0|TNR6C_HUMAN	R.TMQQPPQPPVQPLNSSQPSLR.A	N	61.21	2329.18	21	0.3	777.403	3	34.89	1170000	1	F1:20281	YJX_HA.raw	1	1	0	0	1089	1109			PEAKS DB
54	23	sp|Q9HCJ0|TNR6C_HUMAN	M.A(+42.01)TGSAQGNFTGHTK.K	Y	61.04	1417.66	14	2	709.838	2	12.81	13800000	1	F1:6483	YJX_HA.raw	1	1	0	0	2	15	Acetylation (Protein N-term)	A1:Acetylation (Protein N-term):1000.00	PEAKS DB
54	23	sp|Q9HCJ0|TNR6C_HUMAN	R.RKM(+15.99)EIDDGTSAWGDPSNYNNK.T	N	60.94	2413.06	21	2	805.362	3	19.86	2960000	1	F1:10952	YJX_HA.raw	2	2	0	0	720	740	Oxidation (M)	M3:Oxidation (M):1000.00	PEAKS DB
54	23	sp|Q9HCJ0|TNR6C_HUMAN	K.SDSDKISN(+.98)GSSINWPPEFHPGVPWK.G	N	60.68	2781.3	25	2.1	696.335	4	49.59	6390000	1	F1:29177	YJX_HA.raw	2	2	0	0	1372	1396	Deamidation (NQ)	N8:Deamidation (NQ):27.86	PEAKS DB
54	23	sp|Q9HCJ0|TNR6C_HUMAN	R.LPQWTHPNSMDNLPSAASPLEQ(+.98)NPSK.H	N	60.65	2859.35	26	3.7	954.127	3	43.53	3390000	1	F1:25486	YJX_HA.raw	1	1	0	0	1297	1322	Deamidation (NQ)	Q22:Deamidation (NQ):7.65	PEAKS DB
54	23	sp|Q9HCJ0|TNR6C_HUMAN	K.SGHAWSGAANQEDK.S	N	60.61	1456.63	14	2	486.553	3	8.73	1230000	1	F1:3956	YJX_HA.raw	1	1	0	0	554	567			PEAKS DB
54	23	sp|Q9HCJ0|TNR6C_HUMAN	K.GIIDQGHIQLPR.N	N	60.52	1345.75	12	0.6	673.881	2	34.79	22600000	1	F1:20174	YJX_HA.raw	2	2	0	0	425	436			PEAKS DB
54	23	sp|Q9HCJ0|TNR6C_HUMAN	R.LQIQQQMLQAQR.N	N	60.5	1483.79	12	0.9	742.904	2	29.21	29500000	1	F1:16645	YJX_HA.raw	1	1	0	0	1164	1175			PEAKS DB
54	23	sp|Q9HCJ0|TNR6C_HUMAN	R.LSAAGSSHGLVR.S	N	59.89	1153.62	12	0.5	385.548	3	13.43	16500000	1	F1:6871	YJX_HA.raw	1	1	0	0	1616	1627			PEAKS DB
54	23	sp|Q9HCJ0|TNR6C_HUMAN	K.Q(+.98)TGTGWIGGPVPVK.Q	N	59.88	1396.73	14	3.5	699.377	2	36.84	958000	1	F1:21473	YJX_HA.raw	1	1	0	0	687	700	Deamidation (NQ)	Q1:Deamidation (NQ):1000.00	PEAKS DB
54	23	sp|Q9HCJ0|TNR6C_HUMAN	D.PDVTPGSVPTGPTINTTIQDVNR.Y	N	59.11	2378.21	23	1.3	793.744	3	39.46	1280000	1	F1:23144	YJX_HA.raw	2	2	0	0	1407	1429			PEAKS DB
54	23	sp|Q9HCJ0|TNR6C_HUMAN	R.TITNLQQQ(+.98)IQQHQR.Q	N	58.66	1735.9	14	1.2	579.64	3	23.01	5700000	1	F1:12927	YJX_HA.raw	1	1	0	0	1191	1204	Deamidation (NQ)	Q8:Deamidation (NQ):14.02	PEAKS DB
54	23	sp|Q9HCJ0|TNR6C_HUMAN	K.SNNM(+15.99)N(+.98)LDQAMSALLEK.K	N	57.58	1794.81	16	2.4	898.416	2	49.23	1170000	1	F1:29105	YJX_HA.raw	1	1	0	0	963	978	Oxidation (M); Deamidation (NQ)	M4:Oxidation (M):78.19;N5:Deamidation (NQ):0.00	PEAKS DB
54	23	sp|Q9HCJ0|TNR6C_HUMAN	R.TITNLQ(+.98)QQIQQHQR.Q	N	57.53	1735.9	14	1.8	579.64	3	26.12	1710000	1	F1:14784	YJX_HA.raw	2	2	0	0	1191	1204	Deamidation (NQ)	Q6:Deamidation (NQ):11.06	PEAKS DB
54	23	sp|Q9HCJ0|TNR6C_HUMAN	K.QLTDMGFPREPAEEALK.S	N	57	1930.95	17	3.8	644.658	3	38.37	3870000	1	F1:22424	YJX_HA.raw	1	1	0	0	946	962			PEAKS DB
54	23	sp|Q9HCJ0|TNR6C_HUMAN	R.STSN(+.98)GVNGEWGKPPNQHSNSDIN(+.98)GK.G	N	56.34	2625.17	25	0.9	657.3	4	16.25	2750000	1	F1:8624	YJX_HA.raw	1	1	0	0	334	358	Deamidation (NQ)	N4:Deamidation (NQ):47.09;N23:Deamidation (NQ):14.19	PEAKS DB
54	23	sp|Q9HCJ0|TNR6C_HUMAN	R.SGSGWNDTTR.S	N	56.05	1079.46	10	1.9	540.74	2	9.37	3310000	1	F1:4339	YJX_HA.raw	1	1	0	0	626	635			PEAKS DB
54	23	sp|Q9HCJ0|TNR6C_HUMAN	R.GLGVTDHN(+.98)GMAAK.P	N	56.03	1270.6	13	1.5	636.307	2	15.41	2710000	1	F1:8138	YJX_HA.raw	2	2	0	0	986	998	Deamidation (NQ)	N8:Deamidation (NQ):1000.00	PEAKS DB
54	23	sp|Q9HCJ0|TNR6C_HUMAN	R.LQIQQQM(+15.99)LQAQR.N	N	55.75	1499.79	12	2.8	750.903	2	19.71	16300000	1	F1:10858	YJX_HA.raw	1	1	0	0	1164	1175	Oxidation (M)	M7:Oxidation (M):1000.00	PEAKS DB
54	23	sp|Q9HCJ0|TNR6C_HUMAN	R.FLAQGQALPPTSSWQSSSASSQPR.L	N	54.08	2517.22	24	1.2	840.083	3	36.99	2360000	1	F1:21555	YJX_HA.raw	1	1	0	0	1592	1615			PEAKS DB
54	23	sp|Q9HCJ0|TNR6C_HUMAN	R.LQIQQQMLQ(+.98)AQR.N	N	53.81	1484.78	12	3.1	743.398	2	30.53	1960000	1	F1:17546	YJX_HA.raw	1	1	0	0	1164	1175	Deamidation (NQ)	Q9:Deamidation (NQ):32.97	PEAKS DB
54	23	sp|Q9HCJ0|TNR6C_HUMAN	R.TITNLQQ(+.98)QIQQHQR.Q	N	52.78	1735.9	14	1.2	579.64	3	23.01	5700000	1	F1:12866	YJX_HA.raw	1	1	0	0	1191	1204	Deamidation (NQ)	Q7:Deamidation (NQ):10.11	PEAKS DB
54	23	sp|Q9HCJ0|TNR6C_HUMAN	R.AGAPVAASALC(+57.02)K.P	N	52.42	1114.58	12	0.9	558.298	2	19.22	2110000	1	F1:10545	YJX_HA.raw	1	1	0	0	858	869	Carbamidomethylation	C11:Carbamidomethylation:1000.00	PEAKS DB
54	23	sp|Q9HCJ0|TNR6C_HUMAN	R.DKGIIDQGHIQ(+.98)LPR.N	N	52.34	1589.85	14	1.6	530.959	3	31.9	4630000	1	F1:18353	YJX_HA.raw	2	2	0	0	423	436	Deamidation (NQ)	Q11:Deamidation (NQ):35.82	PEAKS DB
54	23	sp|Q9HCJ0|TNR6C_HUMAN	K.TNGN(+.98)N(+.98)GTNGALVQSPSNQSALGAGGANSN(+.98)GSAAR.V	N	50.62	3116.4	34	-0.6	1039.81	3	23.34	0	1	F1:13093	YJX_HA.raw	0	0	0	0	17	50	Deamidation (NQ)	N4:Deamidation (NQ):5.99;N5:Deamidation (NQ):4.52;N29:Deamidation (NQ):20.41	PEAKS DB
54	23	sp|Q9HCJ0|TNR6C_HUMAN	K.ESSVDRPTFLDK.D	N	50.38	1392.69	12	2.1	465.238	3	22.57	13900000	1	F1:12440	YJX_HA.raw	2	2	0	0	1009	1020			PEAKS DB
54	23	sp|Q9HCJ0|TNR6C_HUMAN	R.QIPSGNLGM(+15.99)FGNSGAAQ(+.98)AR.T	N	50.23	1891.88	19	0.1	946.95	2	30.04	2690000	1	F1:17226	YJX_HA.raw	1	1	0	0	1070	1088	Oxidation (M); Deamidation (NQ)	M9:Oxidation (M):1000.00;Q17:Deamidation (NQ):0.00	PEAKS DB
54	23	sp|Q9HCJ0|TNR6C_HUMAN	M.A(+42.01)TGSAQGN(+.98)FTGHTK.K	Y	49.59	1418.64	14	-0.1	710.328	2	14.1	1000000	1	F1:7342	YJX_HA.raw	1	1	0	0	2	15	Acetylation (Protein N-term); Deamidation (NQ)	A1:Acetylation (Protein N-term):1000.00;N8:Deamidation (NQ):17.01	PEAKS DB
54	23	sp|Q9HCJ0|TNR6C_HUMAN	R.QIPSGNLGMFGN(+.98)SGAAQAR.T	N	49.01	1875.89	19	4.2	938.956	2	37.29	1250000	1	F1:21770	YJX_HA.raw	1	1	0	0	1070	1088	Deamidation (NQ)	N12:Deamidation (NQ):36.87	PEAKS DB
54	23	sp|Q9HCJ0|TNR6C_HUMAN	R.LQIQQQ(+.98)MLQAQR.N	N	48.83	1484.78	12	0.5	743.396	2	31.8	1330000	1	F1:18338	YJX_HA.raw	1	1	0	0	1164	1175	Deamidation (NQ)	Q6:Deamidation (NQ):21.94	PEAKS DB
54	23	sp|Q9HCJ0|TNR6C_HUMAN	R.NLTPQIDGSTLR.T	N	48.65	1313.69	12	0.7	657.855	2	29.59	109000000	1	F1:16965	YJX_HA.raw	2	2	0	0	1520	1531			PEAKS DB
54	23	sp|Q9HCJ0|TNR6C_HUMAN	K.SSIDDSYGR.Y	N	48.2	998.431	9	-0.4	500.222	2	10.41	5300000	1	F1:5059	YJX_HA.raw	1	1	0	0	1338	1346			PEAKS DB
54	23	sp|Q9HCJ0|TNR6C_HUMAN	M.A(+42.01)TGSAQGNFTGHTKK.T	Y	48.07	1545.75	15	-0.4	516.258	3	10.81	0	1	F1:5235	YJX_HA.raw	0	0	0	0	2	16	Acetylation (Protein N-term)	A1:Acetylation (Protein N-term):1000.00	PEAKS DB
54	23	sp|Q9HCJ0|TNR6C_HUMAN	K.MDTMIGDGR.S	N	47.83	994.421	9	1.6	498.219	2	17.8	2620000	1	F1:9663	YJX_HA.raw	1	1	0	0	74	82			PEAKS DB
54	23	sp|Q9HCJ0|TNR6C_HUMAN	R.AQVPQFLSPQVQAQLLQFAAK.N	N	46.63	2311.27	21	2.7	771.432	3	57.02	217000	1	F1:33409	YJX_HA.raw	1	1	0	0	1110	1130			PEAKS DB
54	23	sp|Q9HCJ0|TNR6C_HUMAN	R.QLAQALLVK.Q	N	46.5	982.617	9	0.7	492.316	2	32.49	34300000	1	F1:18703	YJX_HA.raw	1	1	0	0	1205	1213			PEAKS DB
54	23	sp|Q9HCJ0|TNR6C_HUMAN	K.KTN(+.98)GN(+.98)NGTNGALVQ(+.98)SPSNQ(+.98)SALGAGGANSN(+.98)GSAAR.V	N	46.29	3246.46	35	4.8	1083.17	3	22.2	0	1	F1:12417	YJX_HA.raw	0	0	0	0	16	50	Deamidation (NQ)	N3:Deamidation (NQ):4.05;N5:Deamidation (NQ):8.14;Q14:Deamidation (NQ):0.00;Q19:Deamidation (NQ):0.00;N30:Deamidation (NQ):18.53	PEAKS DB
54	23	sp|Q9HCJ0|TNR6C_HUMAN	K.QLTDMGFPR.E	N	45.95	1063.51	9	1.2	532.764	2	32.1	6140000	1	F1:18458	YJX_HA.raw	1	1	0	0	946	954			PEAKS DB
54	23	sp|Q9HCJ0|TNR6C_HUMAN	R.GSGNNGVGNIHSGAWGHPSR.S	N	45.52	1959.9	20	-5.6	490.981	4	15.92	7220000	1	F1:8408	YJX_HA.raw	1	1	0	0	314	333			PEAKS DB
54	23	sp|Q9HCJ0|TNR6C_HUMAN	K.MDTM(+15.99)IGDGR.S	N	45.41	1010.42	9	2	506.216	2	12.42	3120000	1	F1:6253	YJX_HA.raw	1	1	0	0	74	82	Oxidation (M)	M4:Oxidation (M):77.24	PEAKS DB
54	23	sp|Q9HCJ0|TNR6C_HUMAN	K.NGSGWDADSNR.S	N	45.29	1177.47	11	2.2	589.746	2	9.17	376000	1	F1:4263	YJX_HA.raw	1	1	0	0	615	625			PEAKS DB
54	23	sp|Q9HCJ0|TNR6C_HUMAN	K.TSGKQDEAWIM(+15.99)SR.L	N	45.15	1523.7	13	1.8	508.909	3	16.22	3310000	1	F1:8581	YJX_HA.raw	1	1	0	0	930	942	Oxidation (M)	M11:Oxidation (M):1000.00	PEAKS DB
54	23	sp|Q9HCJ0|TNR6C_HUMAN	K.M(+15.99)DTM(+15.99)IGDGR.S	N	44.96	1026.41	9	-0.1	514.213	2	7.23	1580000	1	F1:2855	YJX_HA.raw	1	1	0	0	74	82	Oxidation (M)	M1:Oxidation (M):1000.00;M4:Oxidation (M):1000.00	PEAKS DB
54	23	sp|Q9HCJ0|TNR6C_HUMAN	K.TNGN(+.98)N(+.98)GTNGALVQ(+.98)SPSNQSALGAGGANSN(+.98)GSAAR.V	N	44.96	3117.38	34	7.6	1040.14	3	23.43	1130000	1	F1:13093	YJX_HA.raw	1	1	0	0	17	50	Deamidation (NQ)	N4:Deamidation (NQ):11.10;N5:Deamidation (NQ):5.08;Q13:Deamidation (NQ):8.26;N29:Deamidation (NQ):20.41	PEAKS DB
54	23	sp|Q9HCJ0|TNR6C_HUMAN	R.TSSWLVLR.N	N	44	960.539	8	2.6	481.278	2	40.63	20700000	1	F1:23817	YJX_HA.raw	1	1	0	0	1512	1519			PEAKS DB
54	23	sp|Q9HCJ0|TNR6C_HUMAN	K.QDEAWIMSR.L	N	43.79	1134.51	9	-0.3	568.264	2	28.92	3630000	1	F1:16462	YJX_HA.raw	1	1	0	0	934	942			PEAKS DB
54	23	sp|Q9HCJ0|TNR6C_HUMAN	K.GIIDQGHIQ(+.98)LPR.N	N	43.6	1346.73	12	1.3	449.918	3	36.01	617000	1	F1:20976	YJX_HA.raw	1	1	0	0	425	436	Deamidation (NQ)	Q9:Deamidation (NQ):49.79	PEAKS DB
54	23	sp|Q9HCJ0|TNR6C_HUMAN	R.LPQ(+.98)WTHPNSM(+15.99)DNLPSAASPLEQNPSK.H	N	42.93	2875.34	26	-0.5	959.455	3	38.71	2920000	1	F1:22770	YJX_HA.raw	1	1	0	0	1297	1322	Deamidation (NQ); Oxidation (M)	Q3:Deamidation (NQ):14.62;M10:Oxidation (M):1000.00	PEAKS DB
54	23	sp|Q9HCJ0|TNR6C_HUMAN	R.VLSNTGWGQ(+.98)TPVK.Q	N	42.29	1386.71	13	0.8	694.365	2	28.32	2430000	1	F1:16073	YJX_HA.raw	1	1	0	0	443	455	Deamidation (NQ)	Q9:Deamidation (NQ):23.70	PEAKS DB
54	23	sp|Q9HCJ0|TNR6C_HUMAN	L.SAAGSSHGLVR.S	N	42.23	1040.54	11	1.1	521.276	2	13.44	515000	1	F1:6911	YJX_HA.raw	1	1	0	0	1617	1627			PEAKS DB
54	23	sp|Q9HCJ0|TNR6C_HUMAN	R.STSNGVN(+.98)GEWGKPPNQHSNSDIN(+.98)GK.G	N	42.07	2625.17	25	0.6	876.064	3	16.85	0	1	F1:9039	YJX_HA.raw	0	0	0	0	334	358	Deamidation (NQ)	N7:Deamidation (NQ):0.00;N23:Deamidation (NQ):42.68	PEAKS DB
54	23	sp|Q9HCJ0|TNR6C_HUMAN	K.PLGC(+57.02)RPPISK.E	N	41.49	1123.62	10	-0.8	375.546	3	14.45	3910000	1	F1:7545	YJX_HA.raw	1	1	0	0	999	1008	Carbamidomethylation	C4:Carbamidomethylation:1000.00	PEAKS DB
54	23	sp|Q9HCJ0|TNR6C_HUMAN	K.QLTDM(+15.99)GFPR.E	N	39.74	1079.51	9	0.4	540.761	2	21.5	7050000	1	F1:11984	YJX_HA.raw	1	1	0	0	946	954	Oxidation (M)	M5:Oxidation (M):1000.00	PEAKS DB
54	23	sp|Q9HCJ0|TNR6C_HUMAN	R.VETPPPHQAGTQ(+.98)LNR.S	N	38.97	1644.82	15	2.9	549.283	3	12.96	2600000	1	F1:6557	YJX_HA.raw	1	1	0	0	775	789	Deamidation (NQ)	Q12:Deamidation (NQ):12.81	PEAKS DB
54	23	sp|Q9HCJ0|TNR6C_HUMAN	K.LPLSHSALPSQALGGIASGLGM(+15.99)Q(+.98)NLNSSR.Q	N	37.64	2892.48	29	9.2	724.133	4	48.44	595000	1	F1:28575	YJX_HA.raw	1	1	0	0	1041	1069	Oxidation (M); Deamidation (NQ)	M22:Oxidation (M):1000.00;Q23:Deamidation (NQ):9.53	PEAKS DB
54	23	sp|Q9HCJ0|TNR6C_HUMAN	D.GGLVEEPTPSPFLPSPSLK.L	N	36.85	1951.03	19	1.7	976.524	2	49.49	157000	1	F1:29233	YJX_HA.raw	1	1	0	0	1022	1040			PEAKS DB
54	23	sp|Q9HCJ0|TNR6C_HUMAN	R.VWGVATGSSSGLAHC(+57.02)SVSGGDGKM(+15.99)DTMIGDGR.S	N	36.38	3167.41	32	1.5	792.86	4	32.39	143000	1	F1:18636	YJX_HA.raw	1	1	0	0	51	82	Carbamidomethylation; Oxidation (M)	C15:Carbamidomethylation:1000.00;M24:Oxidation (M):19.05	PEAKS DB
54	23	sp|Q9HCJ0|TNR6C_HUMAN	K.SPTWGEPPKPK.S	N	35.81	1222.63	11	0.8	612.325	2	16.47	2520000	1	F1:8823	YJX_HA.raw	2	2	0	0	568	578			PEAKS DB
54	23	sp|Q9HCJ0|TNR6C_HUMAN	K.GIIDQ(+.98)GHIQLPR.N	N	34.82	1346.73	12	0.8	449.918	3	36.35	425000	1	F1:21164	YJX_HA.raw	2	2	0	0	425	436	Deamidation (NQ)	Q5:Deamidation (NQ):42.89	PEAKS DB
54	23	sp|Q9HCJ0|TNR6C_HUMAN	K.QLTDM(+15.99)GFPREPAEEALK.S	N	33.18	1946.94	17	1.9	649.989	3	31.9	10000000	1	F1:18345	YJX_HA.raw	1	1	0	0	946	962	Oxidation (M)	M5:Oxidation (M):1000.00	PEAKS DB
54	23	sp|Q9HCJ0|TNR6C_HUMAN	R.LQIQ(+.98)QQMLQAQR.N	N	33.08	1484.78	12	1.9	743.397	2	32.15	793000	1	F1:18504	YJX_HA.raw	1	1	0	0	1164	1175	Deamidation (NQ)	Q4:Deamidation (NQ):33.98	PEAKS DB
54	23	sp|Q9HCJ0|TNR6C_HUMAN	W.GDSISSTAVSTAAAAK.S	N	33.07	1435.72	16	2.4	718.867	2	20.3	327000	1	F1:11250	YJX_HA.raw	1	1	0	0	538	553			PEAKS DB
54	23	sp|Q9HCJ0|TNR6C_HUMAN	R.EPAEEALK.S	N	32.47	885.444	8	0	443.729	2	11.29	11800000	1	F1:5540	YJX_HA.raw	1	1	0	0	955	962			PEAKS DB
54	23	sp|Q9HCJ0|TNR6C_HUMAN	R.Q(+.98)LAQALLVK.Q	N	31.98	983.601	9	1.4	492.809	2	34.6	2430000	1	F1:20080	YJX_HA.raw	1	1	0	0	1205	1213	Deamidation (NQ)	Q1:Deamidation (NQ):22.45	PEAKS DB
54	23	sp|Q9HCJ0|TNR6C_HUMAN	R.GLGVTDHNGM(+15.99)AAK.P	N	31.35	1285.61	13	-0.5	429.543	3	9.77	1190000	1	F1:4638	YJX_HA.raw	1	1	0	0	986	998	Oxidation (M)	M10:Oxidation (M):1000.00	PEAKS DB
54	23	sp|Q9HCJ0|TNR6C_HUMAN	R.NSTAPTRPPPGLTNPK.P	N	30.25	1646.87	16	0.9	549.966	3	16.52	10400000	1	F1:8729	YJX_HA.raw	1	1	0	0	1467	1482			PEAKS DB
54	23	sp|Q9HCJ0|TNR6C_HUMAN	K.TVNMWDR.N	N	29.77	920.417	7	1.8	461.217	2	20.62	5750000	1	F1:11446	YJX_HA.raw	1	1	0	0	741	747			PEAKS DB
54	23	sp|Q9HCJ0|TNR6C_HUMAN	R.VLSN(+.98)TGWGQTPVK.Q	N	29.58	1386.71	13	0.8	694.365	2	28.97	280000	1	F1:16481	YJX_HA.raw	1	1	0	0	443	455	Deamidation (NQ)	N4:Deamidation (NQ):38.32	PEAKS DB
54	23	sp|Q9HCJ0|TNR6C_HUMAN	R.GLGVTDHNGMAAK.P	N	29.57	1269.61	13	0.6	424.212	3	13.76	811000	1	F1:7080	YJX_HA.raw	1	1	0	0	986	998			PEAKS DB
54	23	sp|Q9HCJ0|TNR6C_HUMAN	R.KMEIDDGTSAWGD.P	N	29.56	1423.59	13	3.3	712.806	2	28.26	741000	1	F1:16096	YJX_HA.raw	1	1	0	0	721	733			PEAKS DB
54	23	sp|Q9HCJ0|TNR6C_HUMAN	R.LQIQQQM(+15.99)LQAQ(+.98)R.N	N	29.49	1500.77	12	1.1	751.394	2	21.21	3910000	1	F1:11589	YJX_HA.raw	1	1	0	0	1164	1175	Oxidation (M); Deamidation (NQ)	M7:Oxidation (M):1000.00;Q11:Deamidation (NQ):13.67	PEAKS DB
54	23	sp|Q9HCJ0|TNR6C_HUMAN	R.STSNGVN(+.98)GEWGKPPNQHSNSDINGK.G	N	29.3	2624.18	25	-8.8	875.728	3	16.12	0	1	F1:8595	YJX_HA.raw	0	0	0	0	334	358	Deamidation (NQ)	N7:Deamidation (NQ):0.00	PEAKS DB
54	23	sp|Q9HCJ0|TNR6C_HUMAN	R.N(+.98)LTPQIDGSTLR.T	N	28.94	1314.68	12	0.7	658.347	2	31.75	1060000	1	F1:18380	YJX_HA.raw	1	1	0	0	1520	1531	Deamidation (NQ)	N1:Deamidation (NQ):34.30	PEAKS DB
54	23	sp|Q9HCJ0|TNR6C_HUMAN	R.STSNGVN(+.98)GEWGKPPN(+.98)QHSNSDINGK.G	N	28.42	2625.17	25	0.9	657.3	4	16.25	2750000	1	F1:8642	YJX_HA.raw	1	1	0	0	334	358	Deamidation (NQ)	N7:Deamidation (NQ):16.21;N15:Deamidation (NQ):0.00	PEAKS DB
54	23	sp|Q9HCJ0|TNR6C_HUMAN	R.NSTAPTRPPPGLTNPKPSSTWGASPLGWTSSY.S	N	28.39	3311.62	32	3.4	1104.88	3	47.9	567000	1	F1:28328	YJX_HA.raw	1	1	0	0	1467	1498			PEAKS DB
54	23	sp|Q9HCJ0|TNR6C_HUMAN	K.TVNM(+15.99)WDR.N	N	27.91	936.412	7	-0.4	469.213	2	12.02	5670000	1	F1:5992	YJX_HA.raw	1	1	0	0	741	747	Oxidation (M)	M4:Oxidation (M):1000.00	PEAKS DB
54	23	sp|Q9HCJ0|TNR6C_HUMAN	R.SDAGHWNAPC(+57.02)LGGK.G	N	26.56	1468.65	14	-0.2	735.333	2	21.68	2910000	1	F1:12102	YJX_HA.raw	1	1	0	0	1628	1641	Carbamidomethylation	C10:Carbamidomethylation:1000.00	PEAKS DB
54	23	sp|Q9HCJ0|TNR6C_HUMAN	R.STSN(+.98)GVN(+.98)GEWGKPPNQHSNSDINGK.G	N	26.18	2625.17	25	3.4	876.067	3	16.25	1120000	1	F1:8595	YJX_HA.raw	1	1	0	0	334	358	Deamidation (NQ)	N4:Deamidation (NQ):25.88;N7:Deamidation (NQ):0.00	PEAKS DB
54	23	sp|Q9HCJ0|TNR6C_HUMAN	R.STSN(+.98)GVN(+.98)GEWGKPPNQHSNSDIN(+.98)GK.G	N	26.04	2626.15	25	0.4	876.392	3	17.06	2600000	1	F1:9039	YJX_HA.raw	1	1	0	0	334	358	Deamidation (NQ)	N4:Deamidation (NQ):41.98;N7:Deamidation (NQ):36.20;N23:Deamidation (NQ):42.68	PEAKS DB
54	23	sp|Q9HCJ0|TNR6C_HUMAN	K.SAM(+15.99)DSFPSHPQ(+.98)TPGLPDLQTK.E	N	24.03	2270.05	21	0.5	757.692	3	37.63	3740000	1	F1:21899	YJX_HA.raw	1	1	0	0	1233	1253	Oxidation (M); Deamidation (NQ)	M3:Oxidation (M):1000.00;Q11:Deamidation (NQ):6.76	PEAKS DB
54	23	sp|Q9HCJ0|TNR6C_HUMAN	R.GLGVTDHN(+.98)GMAAKPLGC(+57.02)RPPISK.E	N	24	2376.2	23	2.3	595.06	4	26.75	940000	1	F1:15183	YJX_HA.raw	1	1	0	0	986	1008	Deamidation (NQ); Carbamidomethylation	N8:Deamidation (NQ):1000.00;C17:Carbamidomethylation:1000.00	PEAKS DB
54	23	sp|Q9HCJ0|TNR6C_HUMAN	K.KN(+.98)GSGWDADSNR.S	N	23.99	1306.55	12	0.5	436.526	3	7.98	847000	1	F1:3455	YJX_HA.raw	1	1	0	0	614	625	Deamidation (NQ)	N2:Deamidation (NQ):38.24	PEAKS DB
54	23	sp|Q9HCJ0|TNR6C_HUMAN	R.SGNSGWGN(+.98)STNTK.A	N	23.23	1309.55	13	3.3	655.786	2	8.58	222000	1	F1:3869	YJX_HA.raw	1	1	0	0	636	648	Deamidation (NQ)	N8:Deamidation (NQ):20.70	PEAKS DB
54	23	sp|Q9HCJ0|TNR6C_HUMAN	N.SGFSQGN(+.98)GDTVNSALSAK.Q	N	20.93	1739.8	18	-0.1	870.905	2	24.68	0	1	F1:13898	YJX_HA.raw	0	0	0	0	263	280	Deamidation (NQ)	N7:Deamidation (NQ):32.28	PEAKS DB
54	23	sp|Q9HCJ0|TNR6C_HUMAN	R.GLGVTDHN(+.98)GM(+15.99)AAKPLGC(+57.02)RPPISK.E	N	20.89	2392.2	23	2.6	479.448	5	22.47	883000	1	F1:12615	YJX_HA.raw	1	1	0	0	986	1008	Deamidation (NQ); Oxidation (M); Carbamidomethylation	N8:Deamidation (NQ):1000.00;M10:Oxidation (M):1000.00;C17:Carbamidomethylation:1000.00	PEAKS DB
54	23	sp|Q9HCJ0|TNR6C_HUMAN	K.SNN(+.98)MNLDQAMSALLEK.K	N	20.39	1778.82	16	2.7	890.419	2	54.14	594000	1	F1:31867	YJX_HA.raw	1	1	0	0	963	978	Deamidation (NQ)	N3:Deamidation (NQ):0.00	PEAKS DB
54	23	sp|Q9HCJ0|TNR6C_HUMAN	K.QKDSSEATGWEEPSPPSIR.R	N	18.04	2099.98	19	1.5	701	3	28.62	725000	1	F1:16248	YJX_HA.raw	1	1	0	0	701	719			PEAKS DB
54	23	sp|Q9HCJ0|TNR6C_HUMAN	R.AKSDSDKISNGSSINWPPEFHPGVPWK.G	N	17.9	2979.45	27	1.9	745.872	4	47.35	2810000	1	F1:28068	YJX_HA.raw	1	1	0	0	1370	1396			PEAKS DB
54	23	sp|Q9HCJ0|TNR6C_HUMAN	R.GSGN(+.98)N(+.98)GVGNIHSGAWGHPSR.S	N	17.64	1961.87	20	2.7	654.967	3	17.94	629000	1	F1:9820	YJX_HA.raw	1	1	0	0	314	333	Deamidation (NQ)	N4:Deamidation (NQ):25.58;N5:Deamidation (NQ):16.51	PEAKS DB
54	23	sp|Q9HCJ0|TNR6C_HUMAN	K.N(+.98)GSGWDADSNR.S	N	17.2	1178.46	11	2.6	590.238	2	10.39	0	1	F1:4974	YJX_HA.raw	0	0	0	0	615	625	Deamidation (NQ)	N1:Deamidation (NQ):27.52	PEAKS DB
54	23	sp|Q9HCJ0|TNR6C_HUMAN	R.LQIQQ(+.98)QMLQAQR.N	N	15.05	1484.78	12	1.4	743.397	2	30.96	3200000	1	F1:18020	YJX_HA.raw	1	1	0	0	1164	1175	Deamidation (NQ)	Q5:Deamidation (NQ):8.14	PEAKS DB
8	10	sp|P13645|K1C10_HUMAN	K.GSLGGGFSSGGFSGGSFSR.G	Y	77.5	1706.77	19	0.8	854.39	2	35.92	170000000	1	F1:20805	YJX_HA.raw	5	1	2	2	41	59			PEAKS DB
8	10	sp|P13645|K1C10_HUMAN	N.AAPGVDLTQLLNNMR.S	N	65.77	1611.84	15	2.9	806.93	2	55.38	767000	1	F1:32540	YJX_HA.raw	1	1	0	0	308	322			PEAKS DB
8	10	sp|P13645|K1C10_HUMAN	R.SQYEQLAEQ(+.98)NR.K	Y	65.76	1365.62	11	1.3	683.816	2	15.22	8200000	1	F1:8033	YJX_HA.raw	3	1	1	1	323	333	Deamidation (NQ)	Q9:Deamidation (NQ):14.02	PEAKS DB
8	10	sp|P13645|K1C10_HUMAN	G.SLGGGFSSGGFSGGSFSR.G	Y	63.7	1649.74	18	3.3	825.882	2	35.92	2810000	1	F1:20884	YJX_HA.raw	2	1	1	0	42	59			PEAKS DB
8	10	sp|P13645|K1C10_HUMAN	K.NHEEEMKDLR.N	Y	61.45	1299.59	10	0.7	434.204	3	9.62	69500000	1	F1:4462	YJX_HA.raw	4	1	2	1	286	295			PEAKS DB
8	10	sp|P13645|K1C10_HUMAN	K.SSSSGSVGESSSKGP.R	Y	60.01	1338.59	15	1.3	670.303	2	5.19	6370000	1	F1:1999	YJX_HA.raw	3	1	1	1	568	582			PEAKS DB
8	10	sp|P13645|K1C10_HUMAN	R.LKYENEVALR.Q	Y	59.78	1233.67	10	1.5	617.844	2	20.2	324000000	1	F1:11181	YJX_HA.raw	5	2	2	1	236	245			PEAKS DB
8	10	sp|P13645|K1C10_HUMAN	K.SKELTTEIDN(+.98)N(+.98)IEQISSYK.S	Y	58.97	2213.06	19	10.2	738.701	3	35.62	1030000	1	F1:20667	YJX_HA.raw	1	1	0	0	344	362	Deamidation (NQ)	N10:Deamidation (NQ):47.31;N11:Deamidation (NQ):37.81	PEAKS DB
8	10	sp|P13645|K1C10_HUMAN	R.SLLEGEGSSGGGGR.G	Y	58.17	1261.59	14	2	631.803	2	14.93	72500000	1	F1:7788	YJX_HA.raw	2	1	1	0	451	464			PEAKS DB
8	10	sp|P13645|K1C10_HUMAN	R.ALEESNYELEGK.I	N	57.8	1380.64	12	1.5	691.329	2	19.66	346000000	1	F1:10776	YJX_HA.raw	5	2	2	1	166	177			PEAKS DB
8	10	sp|P13645|K1C10_HUMAN	K.VTMQNLNDR.L	N	57.55	1089.52	9	0.5	545.769	2	15.07	173000000	1	F1:7877	YJX_HA.raw	4	1	1	2	148	156			PEAKS DB
8	10	sp|P13645|K1C10_HUMAN	R.Q(+.98)SVEADINGLRR.V	N	57.03	1357.69	12	-0.2	679.855	2	23.74	7520000	1	F1:13346	YJX_HA.raw	5	2	2	1	246	257	Deamidation (NQ)	Q1:Deamidation (NQ):122.76	PEAKS DB
8	10	sp|P13645|K1C10_HUMAN	K.ELTTEIDN(+.98)N(+.98)IEQISSYK.S	Y	56.53	1997.93	17	1	999.974	2	39.54	0	1	F1:23156	YJX_HA.raw	0	0	0	0	346	362	Deamidation (NQ)	N8:Deamidation (NQ):27.19;N9:Deamidation (NQ):19.16	PEAKS DB
8	10	sp|P13645|K1C10_HUMAN	R.LENEIQTYR.S	N	56.52	1164.58	9	0.7	583.296	2	17.7	100000000	1	F1:9545	YJX_HA.raw	3	1	1	1	442	450			PEAKS DB
8	10	sp|P13645|K1C10_HUMAN	K.QSLEASLAETEGR.Y	N	56.3	1389.67	13	0.6	695.845	2	26.41	84800000	1	F1:14879	YJX_HA.raw	7	2	3	2	387	399			PEAKS DB
8	10	sp|P13645|K1C10_HUMAN	K.DAEAWFNEK.S	Y	55.85	1108.48	9	-0.4	555.248	2	29.46	158000000	1	F1:16759	YJX_HA.raw	6	2	2	2	335	343			PEAKS DB
8	10	sp|P13645|K1C10_HUMAN	K.Q(+.98)SLEASLAETEGR.Y	N	54.17	1390.66	13	1.6	696.337	2	27.83	4610000	1	F1:15813	YJX_HA.raw	3	1	1	1	387	399	Deamidation (NQ)	Q1:Deamidation (NQ):1000.00	PEAKS DB
8	10	sp|P13645|K1C10_HUMAN	R.LKYEN(+.98)EVALR.Q	Y	53.55	1234.66	10	1.4	412.56	3	21.01	17100000	1	F1:11690	YJX_HA.raw	11	4	4	3	236	245	Deamidation (NQ)	N5:Deamidation (NQ):1000.00	PEAKS DB
8	10	sp|P13645|K1C10_HUMAN	R.QSVEADIN(+.98)GLR.R	N	50.4	1201.59	11	0	601.804	2	21.72	10800000	1	F1:12147	YJX_HA.raw	9	3	3	3	246	256	Deamidation (NQ)	N8:Deamidation (NQ):104.64	PEAKS DB
8	10	sp|P13645|K1C10_HUMAN	K.YENEVALR.Q	Y	49.14	992.493	8	0.7	497.254	2	16.27	47000000	1	F1:8629	YJX_HA.raw	3	1	1	1	238	245			PEAKS DB
8	10	sp|P13645|K1C10_HUMAN	K.IRLENEIQ(+.98)TYR.S	Y	49	1434.75	11	1.4	479.257	3	27.34	8050000	1	F1:15505	YJX_HA.raw	5	2	1	2	440	450	Deamidation (NQ)	Q8:Deamidation (NQ):83.88	PEAKS DB
8	10	sp|P13645|K1C10_HUMAN	R.RVLDELTLTK.A	Y	43.81	1186.69	10	1.4	396.572	3	29.94	25500000	1	F1:17132	YJX_HA.raw	5	2	2	1	257	266			PEAKS DB
8	10	sp|P13645|K1C10_HUMAN	R.Q(+.98)SVEADINGLR.R	N	43.04	1201.59	11	0.8	601.805	2	27.73	1880000	1	F1:15807	YJX_HA.raw	3	1	1	1	246	256	Deamidation (NQ)	Q1:Deamidation (NQ):82.17	PEAKS DB
8	10	sp|P13645|K1C10_HUMAN	L.RQSVEADINGLR.R	N	42.88	1356.71	12	2.6	453.245	3	20.87	2700000	1	F1:11595	YJX_HA.raw	5	1	2	2	245	256			PEAKS DB
8	10	sp|P13645|K1C10_HUMAN	K.SEITELRR.N	N	42.01	1002.55	8	2.2	502.281	2	13.04	144000000	1	F1:6627	YJX_HA.raw	3	1	1	1	363	370			PEAKS DB
8	10	sp|P13645|K1C10_HUMAN	D.NNIEQISSYK.S	Y	41.85	1194.59	10	0.8	598.302	2	19.27	769000	1	F1:10612	YJX_HA.raw	3	1	1	1	353	362			PEAKS DB
8	10	sp|P13645|K1C10_HUMAN	L.EESNYELEGK.I	N	38.56	1196.52	10	7.8	599.272	2	19.52	1330000	1	F1:10781	YJX_HA.raw	3	1	1	1	168	177			PEAKS DB
8	10	sp|P13645|K1C10_HUMAN	K.IKEWYEK.H	N	38.09	994.512	7	0.2	498.264	2	15.17	46100000	1	F1:7966	YJX_HA.raw	3	1	1	1	178	184			PEAKS DB
8	10	sp|P13645|K1C10_HUMAN	K.DAEAWFNEKSK.E	Y	36.13	1323.61	11	2	662.813	2	22.85	177000	1	F1:12806	YJX_HA.raw	1	1	0	0	335	345			PEAKS DB
8	10	sp|P13645|K1C10_HUMAN	L.ASYLDKVR.A	N	34.1	950.519	8	1.5	476.267	2	20.52	3320000	1	F1:11369	YJX_HA.raw	3	1	1	1	158	165			PEAKS DB
8	10	sp|P13645|K1C10_HUMAN	K.SEITELR.R	N	33.52	846.445	7	1.4	424.23	2	16.96	26800000	1	F1:9057	YJX_HA.raw	3	1	1	1	363	369			PEAKS DB
8	10	sp|P13645|K1C10_HUMAN	C.FGGSSGGYGGLGGFGGGSFR.G	Y	31.54	1779.8	20	2	890.907	2	41.05	0	1	F1:24127	YJX_HA.raw	0	0	0	0	67	86			PEAKS DB
8	10	sp|P13645|K1C10_HUMAN	G.FSSGGFSGGSFSR.G	Y	30.02	1278.56	13	5	640.292	2	24.69	0	1	F1:13903	YJX_HA.raw	1	0	1	0	47	59			PEAKS DB
8	10	sp|P13645|K1C10_HUMAN	A.APGVDLTQLLNNMR.S	N	20.69	1540.8	14	3.5	771.412	2	55.06	36200	1	F1:32340	YJX_HA.raw	1	1	0	0	309	322			PEAKS DB
8	10	sp|P13645|K1C10_HUMAN	K.KN(+.98)HEEEMKDLR.N	Y	19.9	1428.67	11	1.3	477.23	3	9.53	516000	1	F1:4366	YJX_HA.raw	2	1	1	0	285	295	Deamidation (NQ)	N2:Deamidation (NQ):1000.00	PEAKS DB
8	10	sp|P13645|K1C10_HUMAN	R.NVSTGDVNVEM(+15.99)N(+.98)AAPGVDLTQLLN(+.98)NM(+15.99)R.S	N	17.39	2905.34	27	6.4	969.461	3	50.79	0	1	F1:29993	YJX_HA.raw	0	0	0	0	296	322	Oxidation (M); Deamidation (NQ)	M11:Oxidation (M):1000.00;N12:Deamidation (NQ):5.55;N24:Deamidation (NQ):11.06;M26:Oxidation (M):1000.00	PEAKS DB
8	10	sp|P13645|K1C10_HUMAN	L.RQSVEADIN(+.98)GLR.R	N	16.74	1357.69	12	0.8	453.573	3	22.87	974000	1	F1:12854	YJX_HA.raw	1	1	0	0	245	256	Deamidation (NQ)	N9:Deamidation (NQ):64.58	PEAKS DB
8	10	sp|P13645|K1C10_HUMAN	Q.SVEADINGLRR.V	N	15.23	1228.65	11	6.1	615.337	2	20.91	3990000	1	F1:11461	YJX_HA.raw	1	1	0	0	247	257			PEAKS DB
35	66	sp|Q9UPY3|DICER_HUMAN	K.SVDTGETDIDPVM(+15.99)DDDDVFPPYVLRPDDGGPR.V	Y	83.6	3519.56	32	1.2	1174.2	3	50.81	10500000	1	F1:29819	YJX_HA.raw	1	1	0	0	593	624	Oxidation (M)	M13:Oxidation (M):1000.00	PEAKS DB
35	66	sp|Q9UPY3|DICER_HUMAN	K.STSDGSPVM(+15.99)AVM(+15.99)PGTTDTIQVLK.G	Y	81.59	2366.14	23	1.2	1184.08	2	39.8	14200000	1	F1:23296	YJX_HA.raw	2	2	0	0	1250	1272	Oxidation (M)	M9:Oxidation (M):1000.00;M12:Oxidation (M):1000.00	PEAKS DB
35	66	sp|Q9UPY3|DICER_HUMAN	R.TVFLVNSANQVAQQVSAVR.T	Y	80.86	2030.09	19	1.9	1016.05	2	48.44	20100000	1	F1:28600	YJX_HA.raw	1	1	0	0	96	114			PEAKS DB
35	66	sp|Q9UPY3|DICER_HUMAN	K.STSDGSPVMAVMPGTTDTIQVLK.G	Y	80.71	2334.14	23	3.1	1168.08	2	50.53	7550000	1	F1:29816	YJX_HA.raw	2	2	0	0	1250	1272			PEAKS DB
35	66	sp|Q9UPY3|DICER_HUMAN	R.KIHALC(+57.02)EEHFSPASLDLK.F	Y	80.42	2094.06	18	1.7	524.522	4	34.07	16300000	1	F1:19673	YJX_HA.raw	2	2	0	0	354	371	Carbamidomethylation	C6:Carbamidomethylation:1000.00	PEAKS DB
35	66	sp|Q9UPY3|DICER_HUMAN	K.YEEELDLHDEEETSVPGRPGSTK.R	Y	80.36	2616.18	23	0.7	873.069	3	25.63	9800000	1	F1:14444	YJX_HA.raw	2	2	0	0	722	744			PEAKS DB
35	66	sp|Q9UPY3|DICER_HUMAN	K.STSDGSPVM(+15.99)AVMPGTTDTIQVLK.G	Y	79.06	2350.14	23	2.1	1176.08	2	46.67	10100000	1	F1:27515	YJX_HA.raw	2	2	0	0	1250	1272	Oxidation (M)	M9:Oxidation (M):65.81	PEAKS DB
35	66	sp|Q9UPY3|DICER_HUMAN	K.HAITTYLFC(+57.02)TYPDAHEGR.L	Y	78.41	2150.98	18	1.1	718.003	3	37.09	23800000	1	F1:21605	YJX_HA.raw	1	1	0	0	1325	1342	Carbamidomethylation	C9:Carbamidomethylation:1000.00	PEAKS DB
35	66	sp|Q9UPY3|DICER_HUMAN	K.STSDGSPVMAVM(+15.99)PGTTDTIQVLK.G	Y	77.75	2350.14	23	2.5	1176.08	2	44.21	4830000	1	F1:26015	YJX_HA.raw	1	1	0	0	1250	1272	Oxidation (M)	M12:Oxidation (M):83.88	PEAKS DB
35	66	sp|Q9UPY3|DICER_HUMAN	R.APKEEADYEDDFLEYDQEHIR.F	Y	77.37	2611.14	21	2.2	653.793	4	36.55	16800000	1	F1:21266	YJX_HA.raw	1	1	0	0	1431	1451			PEAKS DB
35	66	sp|Q9UPY3|DICER_HUMAN	K.KISLSPFSTTDSAYEWK.M	Y	77.34	1958.96	17	0.9	653.995	3	44.35	11800000	1	F1:26099	YJX_HA.raw	2	2	0	0	1466	1482			PEAKS DB
35	66	sp|Q9UPY3|DICER_HUMAN	K.QDPELAYISSNFITGHGIGK.N	Y	77.26	2146.07	20	1.9	716.365	3	49.84	7030000	1	F1:29431	YJX_HA.raw	1	1	0	0	467	486			PEAKS DB
35	66	sp|Q9UPY3|DICER_HUMAN	K.FPSPEYETFAEYYK.T	Y	77.16	1769.78	14	2.9	885.901	2	45.14	53700000	1	F1:26550	YJX_HA.raw	1	1	0	0	960	973			PEAKS DB
35	66	sp|Q9UPY3|DICER_HUMAN	K.ETVKYEEELDLHDEEETSVPGRPGSTKR.R	Y	76.68	3229.54	28	0.6	646.915	5	25.46	4820000	1	F1:14386	YJX_HA.raw	2	2	0	0	718	745			PEAKS DB
35	66	sp|Q9UPY3|DICER_HUMAN	R.FYVADVYTDLTPLSK.F	Y	76.55	1730.88	15	0.1	866.446	2	51.8	36000000	1	F1:30561	YJX_HA.raw	2	1	1	0	945	959			PEAKS DB
35	66	sp|Q9UPY3|DICER_HUMAN	K.TKYNLDLTNLNQPLLDVDHTSSR.L	Y	76.5	2656.35	23	1.8	665.095	4	46.87	10100000	1	F1:27630	YJX_HA.raw	2	2	0	0	974	996			PEAKS DB
35	66	sp|Q9UPY3|DICER_HUMAN	R.APISNYIMLADTDKIK.S	Y	76.14	1791.94	16	1.9	598.323	3	43.42	34100000	1	F1:25534	YJX_HA.raw	2	2	0	0	555	570			PEAKS DB
35	66	sp|Q9UPY3|DICER_HUMAN	K.HSTIVPENAAHQGANR.T	Y	75.69	1700.83	16	-0.1	567.952	3	10.94	61500000	1	F1:5286	YJX_HA.raw	2	2	0	0	1124	1139			PEAKS DB
35	66	sp|Q9UPY3|DICER_HUMAN	K.SFISISNSSSAENDNYC(+57.02)K.H	Y	75.53	2021.86	18	0.2	1011.94	2	29.41	4640000	1	F1:16802	YJX_HA.raw	1	1	0	0	1106	1123	Carbamidomethylation	C17:Carbamidomethylation:1000.00	PEAKS DB
35	66	sp|Q9UPY3|DICER_HUMAN	K.YNLDLTNLNQ(+.98)PLLDVDHTSSR.L	Y	75.43	2428.19	21	1.5	810.404	3	50.94	1230000	1	F1:30086	YJX_HA.raw	1	1	0	0	976	996	Deamidation (NQ)	Q10:Deamidation (NQ):12.28	PEAKS DB
35	66	sp|Q9UPY3|DICER_HUMAN	K.TLNHLISGFENFEK.K	Y	75.09	1647.83	14	0.2	550.283	3	44.54	13000000	1	F1:26219	YJX_HA.raw	2	2	0	0	1658	1671			PEAKS DB
35	66	sp|Q9UPY3|DICER_HUMAN	K.EEADYEDDFLEYDQEHIR.F	Y	75.02	2314.95	18	2.3	772.659	3	39.71	29500000	1	F1:23211	YJX_HA.raw	1	1	0	0	1434	1451			PEAKS DB
35	66	sp|Q9UPY3|DICER_HUMAN	R.APISNYIMLADTDK.I	Y	74.32	1550.77	14	0.6	776.39	2	43.08	5610000	1	F1:25329	YJX_HA.raw	1	1	0	0	555	568			PEAKS DB
35	66	sp|Q9UPY3|DICER_HUMAN	K.SVDTGETDIDPVMDDDDVFPPYVLRPDDGGPR.V	Y	74.12	3503.57	32	2.4	1168.87	3	53.49	2020000	1	F1:31486	YJX_HA.raw	1	1	0	0	593	624			PEAKS DB
35	66	sp|Q9UPY3|DICER_HUMAN	K.IHALC(+57.02)EEHFSPASLDLK.F	Y	73.37	1965.96	17	1.1	656.329	3	37.39	7940000	1	F1:21788	YJX_HA.raw	2	2	0	0	355	371	Carbamidomethylation	C5:Carbamidomethylation:1000.00	PEAKS DB
35	66	sp|Q9UPY3|DICER_HUMAN	R.APISNYIM(+15.99)LADTDK.I	Y	73.32	1566.76	14	0.5	784.388	2	39.22	4730000	1	F1:22938	YJX_HA.raw	1	1	0	0	555	568	Oxidation (M)	M8:Oxidation (M):1000.00	PEAKS DB
35	66	sp|Q9UPY3|DICER_HUMAN	K.YNLDLTNLNQPLLDVDHTSSR.L	Y	72.73	2427.2	21	1.2	810.076	3	50.13	36200000	1	F1:29521	YJX_HA.raw	1	1	0	0	976	996			PEAKS DB
35	66	sp|Q9UPY3|DICER_HUMAN	R.TVFLVNSANQVAQ(+.98)QVSAVR.T	Y	72.68	2031.08	19	2.8	1016.55	2	49.39	833000	1	F1:29168	YJX_HA.raw	1	1	0	0	96	114	Deamidation (NQ)	Q13:Deamidation (NQ):9.34	PEAKS DB
35	66	sp|Q9UPY3|DICER_HUMAN	R.DFC(+57.02)QGNQLNYYK.Q	Y	72.56	1548.67	12	0.9	775.341	2	25.24	15800000	1	F1:14208	YJX_HA.raw	1	1	0	0	1195	1206	Carbamidomethylation	C3:Carbamidomethylation:1000.00	PEAKS DB
35	66	sp|Q9UPY3|DICER_HUMAN	K.SNAETATDLVVLDR.Y	Y	72.01	1502.76	14	2.2	752.388	2	36.31	48500000	1	F1:21064	YJX_HA.raw	1	1	0	0	232	245			PEAKS DB
35	66	sp|Q9UPY3|DICER_HUMAN	R.APISNYIM(+15.99)LADTDKIK.S	Y	71.95	1807.94	16	2.7	603.655	3	40.34	31500000	1	F1:23629	YJX_HA.raw	1	1	0	0	555	570	Oxidation (M)	M8:Oxidation (M):1000.00	PEAKS DB
35	66	sp|Q9UPY3|DICER_HUMAN	K.NLSVSC(+57.02)AAASVASSR.S	Y	71.87	1478.71	15	1	740.365	2	27.73	22100000	1	F1:15754	YJX_HA.raw	2	2	0	0	1616	1630	Carbamidomethylation	C6:Carbamidomethylation:1000.00	PEAKS DB
35	66	sp|Q9UPY3|DICER_HUMAN	R.TVFLVNSANQVAQQ(+.98)VSAVR.T	Y	71.74	2031.08	19	3	1016.55	2	51.14	944000	1	F1:30217	YJX_HA.raw	2	2	0	0	96	114	Deamidation (NQ)	Q14:Deamidation (NQ):8.69	PEAKS DB
35	66	sp|Q9UPY3|DICER_HUMAN	R.TVFLVNSANQ(+.98)VAQQVSAVR.T	Y	71.29	2031.08	19	2.9	1016.55	2	49.83	3430000	1	F1:29492	YJX_HA.raw	2	2	0	0	96	114	Deamidation (NQ)	Q10:Deamidation (NQ):12.28	PEAKS DB
35	66	sp|Q9UPY3|DICER_HUMAN	R.YTSQPC(+57.02)EIVVDC(+57.02)GPFTDR.S	Y	71.27	2142.93	18	0.6	1072.48	2	41.01	1690000	1	F1:24114	YJX_HA.raw	1	1	0	0	246	263	Carbamidomethylation	C6:Carbamidomethylation:1000.00;C12:Carbamidomethylation:1000.00	PEAKS DB
35	66	sp|Q9UPY3|DICER_HUMAN	R.MDSEQSPSIGYSSR.T	Y	70.31	1542.66	14	0.6	772.339	2	17.16	11800000	1	F1:9238	YJX_HA.raw	1	1	0	0	1275	1288			PEAKS DB
35	66	sp|Q9UPY3|DICER_HUMAN	K.HLYEDPRQHSPGVLTDLR.S	Y	70.24	2132.08	18	2.6	534.028	4	27.78	4000000	1	F1:15791	YJX_HA.raw	1	1	0	0	1719	1736			PEAKS DB
35	66	sp|Q9UPY3|DICER_HUMAN	D.PPVNWLPPGYVVNQDK.S	Y	70.06	1821.94	16	1.7	911.98	2	45.82	4640000	1	F1:26957	YJX_HA.raw	1	1	0	0	1376	1391			PEAKS DB
35	66	sp|Q9UPY3|DICER_HUMAN	R.AAQLFLC(+57.02)SLGLK.V	Y	69.31	1319.73	12	1.6	660.872	2	52.25	19200000	1	F1:30809	YJX_HA.raw	1	1	0	0	1578	1589	Carbamidomethylation	C7:Carbamidomethylation:1000.00	PEAKS DB
35	66	sp|Q9UPY3|DICER_HUMAN	K.ISLSPFSTTDSAYEWK.M	Y	69.13	1830.87	16	2.2	916.443	2	49.04	19000000	1	F1:28966	YJX_HA.raw	1	1	0	0	1467	1482			PEAKS DB
35	66	sp|Q9UPY3|DICER_HUMAN	K.HSTIVPENAAHQGAN(+.98)R.T	Y	68.93	1701.82	16	1.7	568.281	3	11.39	1020000	1	F1:5620	YJX_HA.raw	1	1	0	0	1124	1139	Deamidation (NQ)	N15:Deamidation (NQ):14.71	PEAKS DB
35	66	sp|Q9UPY3|DICER_HUMAN	R.TVFLVN(+.98)SANQVAQQVSAVR.T	Y	68.61	2031.08	19	2.8	1016.55	2	45.48	1390000	1	F1:26857	YJX_HA.raw	2	2	0	0	96	114	Deamidation (NQ)	N6:Deamidation (NQ):47.09	PEAKS DB
35	66	sp|Q9UPY3|DICER_HUMAN	K.LEDYQDAVIIPR.Y	Y	67.64	1430.74	12	0.6	716.378	2	37.98	37200000	1	F1:22062	YJX_HA.raw	3	3	0	0	924	935			PEAKS DB
35	66	sp|Q9UPY3|DICER_HUMAN	R.TSSLENHDQMSVNC(+57.02)R.T	Y	67.23	1776.75	15	0.9	593.259	3	13.62	7320000	1	F1:7018	YJX_HA.raw	1	1	0	0	1140	1154	Carbamidomethylation	C14:Carbamidomethylation:1000.00	PEAKS DB
35	66	sp|Q9UPY3|DICER_HUMAN	R.M(+15.99)DSEQSPSIGYSSR.T	Y	66.85	1558.66	14	1.1	780.337	2	15.02	5080000	1	F1:7878	YJX_HA.raw	1	1	0	0	1275	1288	Oxidation (M)	M1:Oxidation (M):1000.00	PEAKS DB
35	66	sp|Q9UPY3|DICER_HUMAN	R.FIDNM(+15.99)LMGSGAFVK.K	Y	66.79	1544.74	14	1.8	773.377	2	43.72	8490000	1	F1:25656	YJX_HA.raw	1	1	0	0	1452	1465	Oxidation (M)	M5:Oxidation (M):33.18	PEAKS DB
35	66	sp|Q9UPY3|DICER_HUMAN	R.SEEDEEKEEDIEVPK.A	Y	66.77	1803.79	15	0.9	602.271	3	18.04	19100000	1	F1:9794	YJX_HA.raw	1	1	0	0	1792	1806			PEAKS DB
35	66	sp|Q9UPY3|DICER_HUMAN	K.GRM(+15.99)DSEQSPSIGYSSR.T	Y	66.22	1771.78	16	1.4	591.601	3	12.95	11900000	1	F1:6596	YJX_HA.raw	1	1	0	0	1273	1288	Oxidation (M)	M3:Oxidation (M):1000.00	PEAKS DB
35	66	sp|Q9UPY3|DICER_HUMAN	R.QQFESVEWYNNR.N	Y	65.77	1598.71	12	1.1	800.364	2	31.9	12200000	1	F1:18315	YJX_HA.raw	1	1	0	0	393	404			PEAKS DB
35	66	sp|Q9UPY3|DICER_HUMAN	R.LPSDPFTHLAPK.C	Y	65.52	1321.7	12	0.8	441.575	3	36.4	57100000	1	F1:21134	YJX_HA.raw	1	1	0	0	641	652			PEAKS DB
35	66	sp|Q9UPY3|DICER_HUMAN	K.EAGKQDPELAYISSNFITGHGIGK.N	Y	65.45	2531.27	24	-0.7	1266.64	2	46.56	45100000	1	F1:27476	YJX_HA.raw	1	1	0	0	463	486			PEAKS DB
35	66	sp|Q9UPY3|DICER_HUMAN	R.FIDNMLMGSGAFVK.K	Y	65.18	1528.74	14	-0.2	765.378	2	50.77	18800000	1	F1:29928	YJX_HA.raw	1	1	0	0	1452	1465			PEAKS DB
35	66	sp|Q9UPY3|DICER_HUMAN	R.FIDNM(+15.99)LM(+15.99)GSGAFVK.K	Y	64.98	1560.73	14	2.3	781.375	2	35.92	14500000	1	F1:20877	YJX_HA.raw	1	1	0	0	1452	1465	Oxidation (M)	M5:Oxidation (M):1000.00;M7:Oxidation (M):1000.00	PEAKS DB
35	66	sp|Q9UPY3|DICER_HUMAN	R.AVLVVLGPWC(+57.02)ADK.V	Y	63.84	1426.76	13	2.5	714.391	2	52.05	10700000	1	F1:30683	YJX_HA.raw	1	1	0	0	308	320	Carbamidomethylation	C10:Carbamidomethylation:1000.00	PEAKS DB
35	66	sp|Q9UPY3|DICER_HUMAN	K.IGELDDHLMPVGK.E	Y	63.82	1422.72	13	3	475.248	3	34.26	18900000	1	F1:19825	YJX_HA.raw	1	1	0	0	705	717			PEAKS DB
35	66	sp|Q9UPY3|DICER_HUMAN	K.QSISYDLHTEQC(+57.02)IADK.S	Y	63.68	1906.87	16	1.7	636.633	3	25.88	7170000	1	F1:14608	YJX_HA.raw	1	1	0	0	1542	1557	Carbamidomethylation	C12:Carbamidomethylation:1000.00	PEAKS DB
35	66	sp|Q9UPY3|DICER_HUMAN	R.ILGLTASILN(+.98)GK.C	Y	63.39	1199.71	12	-1.8	600.862	2	48.59	6870000	1	F1:28703	YJX_HA.raw	2	2	0	0	202	213	Deamidation (NQ)	N10:Deamidation (NQ):1000.00	PEAKS DB
35	66	sp|Q9UPY3|DICER_HUMAN	R.LHQYIFSHILR.L	Y	62.99	1425.79	11	1.8	476.271	3	36.21	12600000	1	F1:21031	YJX_HA.raw	2	2	0	0	849	859			PEAKS DB
35	66	sp|Q9UPY3|DICER_HUMAN	R.ILGLTASILNGK.C	Y	62.97	1198.73	12	1	600.372	2	48.59	4850000	1	F1:28674	YJX_HA.raw	1	1	0	0	202	213			PEAKS DB
35	66	sp|Q9UPY3|DICER_HUMAN	K.LC(+57.02)ENC(+57.02)PSC(+57.02)PR.I	Y	62.67	1291.51	10	0.9	646.763	2	10.36	5360000	1	F1:4988	YJX_HA.raw	1	1	0	0	192	201	Carbamidomethylation	C2:Carbamidomethylation:1000.00;C5:Carbamidomethylation:1000.00;C8:Carbamidomethylation:1000.00	PEAKS DB
35	66	sp|Q9UPY3|DICER_HUMAN	K.YIKHEQEELHR.K	Y	62.65	1480.74	11	0.5	494.588	3	7.73	17100000	1	F1:3326	YJX_HA.raw	2	2	0	0	332	342			PEAKS DB
35	66	sp|Q9UPY3|DICER_HUMAN	R.FIDNMLM(+15.99)GSGAFVK.K	Y	62.59	1544.74	14	0.6	773.376	2	46.17	12300000	1	F1:27213	YJX_HA.raw	1	1	0	0	1452	1465	Oxidation (M)	M7:Oxidation (M):33.18	PEAKS DB
35	66	sp|Q9UPY3|DICER_HUMAN	R.TSSLENHDQM(+15.99)SVNC(+57.02)R.T	Y	62.31	1792.75	15	0.7	598.59	3	9.52	3990000	1	F1:4429	YJX_HA.raw	1	1	0	0	1140	1154	Oxidation (M); Carbamidomethylation	M10:Oxidation (M):1000.00;C14:Carbamidomethylation:1000.00	PEAKS DB
35	66	sp|Q9UPY3|DICER_HUMAN	K.SNTDKWEKDEMTK.D	Y	61.9	1610.72	13	1.2	537.916	3	11.48	4700000	1	F1:5694	YJX_HA.raw	1	1	0	0	1392	1404			PEAKS DB
35	66	sp|Q9UPY3|DICER_HUMAN	R.SALVNNTIFASLAVK.Y	Y	61.8	1546.87	15	2.2	774.445	2	53.05	633000	1	F1:31284	YJX_HA.raw	1	1	0	0	1737	1751			PEAKS DB
35	66	sp|Q9UPY3|DICER_HUMAN	K.SNTDKWEKDEM(+15.99)TK.D	Y	61.67	1626.72	13	1.3	543.248	3	7.89	0	1	F1:3460	YJX_HA.raw	0	0	0	0	1392	1404	Oxidation (M)	M11:Oxidation (M):1000.00	PEAKS DB
35	66	sp|Q9UPY3|DICER_HUMAN	R.LHC(+57.02)LLTAEELR.A	Y	59.95	1353.71	11	1	452.243	3	31.21	33600000	1	F1:17885	YJX_HA.raw	2	2	0	0	1061	1071	Carbamidomethylation	C3:Carbamidomethylation:1000.00	PEAKS DB
35	66	sp|Q9UPY3|DICER_HUMAN	K.HSTIVPENAAHQ(+.98)GANR.T	Y	59.72	1701.82	16	-0.2	568.28	3	11.61	5440000	1	F1:5722	YJX_HA.raw	1	1	0	0	1124	1139	Deamidation (NQ)	Q12:Deamidation (NQ):9.42	PEAKS DB
35	66	sp|Q9UPY3|DICER_HUMAN	K.IGELDDHLM(+15.99)PVGK.E	Y	59.38	1438.71	13	1.5	480.579	3	26.07	25700000	1	F1:14722	YJX_HA.raw	2	2	0	0	705	717	Oxidation (M)	M9:Oxidation (M):1000.00	PEAKS DB
35	66	sp|Q9UPY3|DICER_HUMAN	R.KAVC(+57.02)LPSILYR.L	Y	58.56	1318.74	11	0.7	440.589	3	39.41	7550000	1	F1:23051	YJX_HA.raw	2	2	0	0	1050	1060	Carbamidomethylation	C4:Carbamidomethylation:1000.00	PEAKS DB
35	66	sp|Q9UPY3|DICER_HUMAN	R.DFC(+57.02)Q(+.98)GNQLNYYK.Q	Y	58.42	1549.65	12	3.5	775.835	2	26.85	1050000	1	F1:15270	YJX_HA.raw	1	1	0	0	1195	1206	Carbamidomethylation; Deamidation (NQ)	C3:Carbamidomethylation:1000.00;Q4:Deamidation (NQ):22.85	PEAKS DB
35	66	sp|Q9UPY3|DICER_HUMAN	R.SSVLKDSEYGC(+57.02)LK.I	Y	55.82	1484.72	13	1.7	495.914	3	20.38	1400000	1	F1:11279	YJX_HA.raw	1	1	0	0	1631	1643	Carbamidomethylation	C11:Carbamidomethylation:1000.00	PEAKS DB
35	66	sp|Q9UPY3|DICER_HUMAN	R.YPNLDFGWK.K	Y	55.66	1138.55	9	2.4	570.281	2	45.48	7980000	1	F1:26774	YJX_HA.raw	1	1	0	0	1091	1099			PEAKS DB
35	66	sp|Q9UPY3|DICER_HUMAN	K.AVC(+57.02)LPSILYR.L	Y	55.13	1190.65	10	0.5	596.332	2	46.97	13700000	1	F1:27719	YJX_HA.raw	1	1	0	0	1051	1060	Carbamidomethylation	C3:Carbamidomethylation:1000.00	PEAKS DB
35	66	sp|Q9UPY3|DICER_HUMAN	R.RYTAVVLNR.L	Y	54.36	1090.62	9	0.3	546.32	2	17.06	22300000	1	F1:9169	YJX_HA.raw	2	2	0	0	451	459			PEAKS DB
35	66	sp|Q9UPY3|DICER_HUMAN	R.AAQ(+.98)LFLC(+57.02)SLGLK.V	Y	54.23	1320.71	12	0.8	661.363	2	53.59	526000	1	F1:31579	YJX_HA.raw	1	1	0	0	1578	1589	Deamidation (NQ); Carbamidomethylation	Q3:Deamidation (NQ):1000.00;C7:Carbamidomethylation:1000.00	PEAKS DB
35	66	sp|Q9UPY3|DICER_HUMAN	R.VVALIC(+57.02)C(+57.02)EK.L	Y	53.66	1090.55	9	-0.4	546.283	2	24.44	17100000	1	F1:13731	YJX_HA.raw	1	1	0	0	693	701	Carbamidomethylation	C6:Carbamidomethylation:1000.00;C7:Carbamidomethylation:1000.00	PEAKS DB
35	66	sp|Q9UPY3|DICER_HUMAN	R.AQTASDAGVGVR.S	Y	53.21	1130.57	12	0.7	566.292	2	10.79	23500000	1	F1:5227	YJX_HA.raw	3	2	0	1	1072	1083			PEAKS DB
35	66	sp|Q9UPY3|DICER_HUMAN	R.VTINTAIGHINR.Y	Y	53.19	1307.73	12	2	436.918	3	26.17	45900000	1	F1:14777	YJX_HA.raw	1	1	0	0	625	636			PEAKS DB
35	66	sp|Q9UPY3|DICER_HUMAN	K.NEMQGMDSELR.R	Y	53.02	1308.54	11	2.7	655.281	2	20.82	2590000	1	F1:11566	YJX_HA.raw	1	1	0	0	1780	1790			PEAKS DB
35	66	sp|Q9UPY3|DICER_HUMAN	K.PIPQIPHFPVYTR.S	Y	52.74	1563.86	13	1.8	522.294	3	45.93	33700000	1	F1:27048	YJX_HA.raw	2	2	0	0	809	821			PEAKS DB
35	66	sp|Q9UPY3|DICER_HUMAN	K.NEM(+15.99)QGM(+15.99)DSELR.R	Y	52.68	1340.53	11	1.3	671.275	2	8.18	1190000	1	F1:3633	YJX_HA.raw	1	1	0	0	1780	1790	Oxidation (M)	M3:Oxidation (M):1000.00;M6:Oxidation (M):1000.00	PEAKS DB
35	66	sp|Q9UPY3|DICER_HUMAN	R.YTAVVLNR.L	Y	52.2	934.524	8	1.4	468.27	2	20.24	17800000	1	F1:11167	YJX_HA.raw	1	1	0	0	452	459			PEAKS DB
35	66	sp|Q9UPY3|DICER_HUMAN	R.YPNLDFGWKK.S	Y	51.39	1266.64	10	1.6	634.328	2	38.1	0	1	F1:22250	YJX_HA.raw	0	0	0	0	1091	1100			PEAKS DB
35	66	sp|Q9UPY3|DICER_HUMAN	K.TFIAVLLTK.E	Y	51.29	1004.63	9	0.2	503.321	2	50.94	18000000	1	F1:30030	YJX_HA.raw	1	1	0	0	71	79			PEAKS DB
35	66	sp|Q9UPY3|DICER_HUMAN	K.SFEEDLKTYK.A	Y	51.09	1258.61	10	0.4	420.543	3	21.31	23300000	1	F1:11821	YJX_HA.raw	2	2	0	0	571	580			PEAKS DB
35	66	sp|Q9UPY3|DICER_HUMAN	K.ETVKYEEELDLHDEEETSVPGRPGSTK.R	Y	51.07	3073.44	27	1.3	769.367	4	27.73	66100000	1	F1:16071	YJX_HA.raw	1	1	0	0	718	744			PEAKS DB
35	66	sp|Q9UPY3|DICER_HUMAN	K.NEM(+15.99)QGMDSELR.R	Y	50.89	1324.54	11	0.9	663.277	2	14.2	1200000	1	F1:7400	YJX_HA.raw	1	1	0	0	1780	1790	Oxidation (M)	M3:Oxidation (M):65.81	PEAKS DB
35	66	sp|Q9UPY3|DICER_HUMAN	R.NFDQPHR.F	Y	50.88	912.42	7	0.5	457.218	2	5.83	15500000	1	F1:2323	YJX_HA.raw	2	2	0	0	938	944			PEAKS DB
35	66	sp|Q9UPY3|DICER_HUMAN	R.C(+57.02)FGILTAKPIPQIPHFPVYTR.S	Y	50.73	2454.32	21	0.2	819.116	3	53.6	1090000	1	F1:31535	YJX_HA.raw	2	2	0	0	801	821	Carbamidomethylation	C1:Carbamidomethylation:1000.00	PEAKS DB
35	66	sp|Q9UPY3|DICER_HUMAN	K.GRMDSEQSPSIGYSSR.T	Y	50.48	1755.79	16	1.8	586.27	3	15.51	4290000	1	F1:8213	YJX_HA.raw	1	1	0	0	1273	1288			PEAKS DB
35	66	sp|Q9UPY3|DICER_HUMAN	K.NEMQGM(+15.99)DSELR.R	Y	50.33	1324.54	11	1	663.277	2	12.27	1200000	1	F1:6176	YJX_HA.raw	1	1	0	0	1780	1790	Oxidation (M)	M6:Oxidation (M):49.37	PEAKS DB
35	66	sp|Q9UPY3|DICER_HUMAN	R.QQFESVEWYN(+.98)NR.N	Y	49.67	1599.69	12	1.3	800.856	2	32.87	565000	1	F1:19006	YJX_HA.raw	1	1	0	0	393	404	Deamidation (NQ)	N10:Deamidation (NQ):0.00	PEAKS DB
35	66	sp|Q9UPY3|DICER_HUMAN	K.LYPPEDTTR.C	Y	48.55	1090.53	9	0.4	546.272	2	14.2	20900000	1	F1:7383	YJX_HA.raw	1	1	0	0	792	800			PEAKS DB
35	66	sp|Q9UPY3|DICER_HUMAN	R.LEMLGDSFLK.H	Y	48.5	1151.59	10	0.7	576.803	2	46.92	17100000	1	F1:27656	YJX_HA.raw	1	1	0	0	1315	1324			PEAKS DB
35	66	sp|Q9UPY3|DICER_HUMAN	R.ELLEM(+15.99)EPETAK.F	Y	47.89	1304.62	11	1.5	653.317	2	19.22	19000000	1	F1:10502	YJX_HA.raw	1	1	0	0	1856	1866	Oxidation (M)	M5:Oxidation (M):1000.00	PEAKS DB
35	66	sp|Q9UPY3|DICER_HUMAN	K.FSANVPR.S	Y	47.69	789.413	7	-0.5	395.714	2	15.88	34100000	1	F1:8401	YJX_HA.raw	1	1	0	0	1845	1851			PEAKS DB
35	66	sp|Q9UPY3|DICER_HUMAN	T.INTAIGHINR.Y	Y	47.6	1107.62	10	-2.2	554.813	2	26.31	2710000	1	F1:14829	YJX_HA.raw	1	1	0	0	627	636			PEAKS DB
35	66	sp|Q9UPY3|DICER_HUMAN	K.AKWESLQNK.Q	Y	47.15	1102.58	9	1.3	552.297	2	12.76	7750000	1	F1:6477	YJX_HA.raw	2	2	0	0	1022	1030			PEAKS DB
35	66	sp|Q9UPY3|DICER_HUMAN	K.YIKHEQEELHRK.F	Y	46.98	1608.84	12	1.6	403.217	4	5.09	3480000	1	F1:1974	YJX_HA.raw	2	2	0	0	332	343			PEAKS DB
35	66	sp|Q9UPY3|DICER_HUMAN	R.VTVEVVGK.G	Y	46.53	829.491	8	1.8	415.753	2	17.75	20000000	1	F1:9575	YJX_HA.raw	1	1	0	0	1880	1887			PEAKS DB
35	66	sp|Q9UPY3|DICER_HUMAN	R.LEM(+15.99)LGDSFLK.H	Y	46.26	1167.59	10	1.5	584.8	2	37.83	11700000	1	F1:22068	YJX_HA.raw	1	1	0	0	1315	1324	Oxidation (M)	M3:Oxidation (M):1000.00	PEAKS DB
35	66	sp|Q9UPY3|DICER_HUMAN	R.QHSPGVLTDLR.S	Y	46.16	1221.65	11	1.1	408.223	3	21.5	11300000	1	F1:11974	YJX_HA.raw	1	1	0	0	1726	1736			PEAKS DB
35	66	sp|Q9UPY3|DICER_HUMAN	K.ALPLSSAEKR.K	Y	46.05	1070.61	10	2.3	536.313	2	14.93	5080000	1	F1:7830	YJX_HA.raw	2	2	0	0	1011	1020			PEAKS DB
35	66	sp|Q9UPY3|DICER_HUMAN	R.SLPADFRYPNLDFGWK.K	Y	45.98	1924.95	16	2.1	642.658	3	52.6	2270000	1	F1:31034	YJX_HA.raw	1	1	0	0	1084	1099			PEAKS DB
35	66	sp|Q9UPY3|DICER_HUMAN	R.ASIVGPPM(+15.99)SC(+57.02)VR.L	Y	45.94	1288.63	12	1.4	645.322	2	20.77	9800000	1	F1:11497	YJX_HA.raw	1	1	0	0	677	688	Oxidation (M); Carbamidomethylation	M8:Oxidation (M):1000.00;C10:Carbamidomethylation:1000.00	PEAKS DB
35	66	sp|Q9UPY3|DICER_HUMAN	K.ETPFVFKLEDYQDAVIIPR.Y	Y	45.52	2279.18	19	3.2	760.737	3	55.26	46900	1	F1:32485	YJX_HA.raw	1	1	0	0	917	935			PEAKS DB
35	66	sp|Q9UPY3|DICER_HUMAN	R.TLLSESPGK.L	Y	45.4	930.502	9	1.1	466.259	2	16.91	27600000	1	F1:9048	YJX_HA.raw	1	1	0	0	1155	1163			PEAKS DB
35	66	sp|Q9UPY3|DICER_HUMAN	R.ELLEMEPETAK.F	Y	44.46	1288.62	11	0.8	645.319	2	29.69	21200000	1	F1:16978	YJX_HA.raw	1	1	0	0	1856	1866			PEAKS DB
35	66	sp|Q9UPY3|DICER_HUMAN	R.WNQEFTK.H	Y	44.35	951.445	7	1	476.73	2	16.91	8090000	1	F1:9069	YJX_HA.raw	1	1	0	0	138	144			PEAKS DB
35	66	sp|Q9UPY3|DICER_HUMAN	R.VTIN(+.98)TAIGHINR.Y	Y	44.19	1308.71	12	2	437.247	3	24.89	251000	1	F1:14068	YJX_HA.raw	1	1	0	0	625	636	Deamidation (NQ)	N4:Deamidation (NQ):38.07	PEAKS DB
35	66	sp|Q9UPY3|DICER_HUMAN	K.NEMQGMDSELRR.S	Y	43.38	1464.64	12	1.8	489.223	3	18.04	2960000	1	F1:9822	YJX_HA.raw	1	1	0	0	1780	1791			PEAKS DB
35	66	sp|Q9UPY3|DICER_HUMAN	K.VSNC(+57.02)NLYR.L	Y	43.13	1024.48	8	1.6	513.246	2	11.7	3760000	1	F1:5801	YJX_HA.raw	1	1	0	0	1351	1358	Carbamidomethylation	C4:Carbamidomethylation:1000.00	PEAKS DB
35	66	sp|Q9UPY3|DICER_HUMAN	K.SN(+.98)AETATDLVVLDR.Y	Y	42.39	1503.74	14	1.2	752.879	2	38.82	807000	1	F1:22730	YJX_HA.raw	1	1	0	0	232	245	Deamidation (NQ)	N2:Deamidation (NQ):1000.00	PEAKS DB
35	66	sp|Q9UPY3|DICER_HUMAN	K.FLLFTDTFLRK.I	Y	42.34	1399.79	11	0.9	467.603	3	54.49	480000	1	F1:32100	YJX_HA.raw	2	2	0	0	344	354			PEAKS DB
35	66	sp|Q9UPY3|DICER_HUMAN	K.C(+57.02)DPEELEEK.I	Y	41.59	1147.47	9	0.5	574.743	2	12.71	1340000	1	F1:6480	YJX_HA.raw	1	1	0	0	214	222	Carbamidomethylation	C1:Carbamidomethylation:1000.00	PEAKS DB
35	66	sp|Q9UPY3|DICER_HUMAN	K.ERWNQEFTK.H	Y	41.49	1236.59	9	2	413.204	3	17.75	2170000	1	F1:9590	YJX_HA.raw	2	2	0	0	136	144			PEAKS DB
35	66	sp|Q9UPY3|DICER_HUMAN	K.VAGMMVR.E	Y	41.03	762.388	7	1.2	382.202	2	16.03	4800000	1	F1:8523	YJX_HA.raw	1	1	0	0	321	327			PEAKS DB
35	66	sp|Q9UPY3|DICER_HUMAN	K.HLYEDPR.Q	Y	41.01	928.44	7	-0.4	465.227	2	9.91	17000000	1	F1:4683	YJX_HA.raw	1	1	0	0	1719	1725			PEAKS DB
35	66	sp|Q9UPY3|DICER_HUMAN	R.FDLPTEYR.S	Y	40.72	1039.5	8	1.5	520.757	2	32.64	61700000	1	F1:18786	YJX_HA.raw	1	1	0	0	537	544			PEAKS DB
35	66	sp|Q9UPY3|DICER_HUMAN	K.ANQPQVPNS	Y	40.09	953.457	9	1.3	477.736	2	11.7	2130000	1	F1:5815	YJX_HA.raw	1	1	0	0	1914	1922			PEAKS DB
35	66	sp|Q9UPY3|DICER_HUMAN	K.ELSYQIR.G	Y	40.09	907.476	7	1.3	454.746	2	20.34	11700000	1	F1:11228	YJX_HA.raw	1	1	0	0	80	86			PEAKS DB
35	66	sp|Q9UPY3|DICER_HUMAN	K.FMEDIEKSEAR.I	Y	39.21	1353.62	11	2.4	452.216	3	18.98	1600000	1	F1:10374	YJX_HA.raw	1	1	0	0	896	906			PEAKS DB
35	66	sp|Q9UPY3|DICER_HUMAN	R.NFDQ(+.98)PHR.F	Y	37.94	913.404	7	0.6	457.71	2	8.48	668000	1	F1:3785	YJX_HA.raw	1	1	0	0	938	944	Deamidation (NQ)	Q4:Deamidation (NQ):40.63	PEAKS DB
35	66	sp|Q9UPY3|DICER_HUMAN	R.ASIVGPPMSC(+57.02)VR.L	Y	37.9	1272.63	12	1.6	637.324	2	29.94	16600000	1	F1:17005	YJX_HA.raw	1	1	0	0	677	688	Carbamidomethylation	C10:Carbamidomethylation:1000.00	PEAKS DB
35	66	sp|Q9UPY3|DICER_HUMAN	K.ALPLSSAEK.R	Y	37.35	914.507	9	0.5	458.261	2	18.35	33400000	1	F1:9957	YJX_HA.raw	1	1	0	0	1011	1019			PEAKS DB
35	66	sp|Q9UPY3|DICER_HUMAN	I.GELDDHLMPVGK.E	Y	37.02	1309.63	12	2.6	655.826	2	34.26	389000	1	F1:19869	YJX_HA.raw	1	1	0	0	706	717			PEAKS DB
35	66	sp|Q9UPY3|DICER_HUMAN	K.EAGKQ(+.98)DPELAYISSNFITGHGIGK.N	Y	36.05	2532.25	24	2.8	634.071	4	47.51	1120000	1	F1:28053	YJX_HA.raw	1	1	0	0	463	486	Deamidation (NQ)	Q5:Deamidation (NQ):50.96	PEAKS DB
35	66	sp|Q9UPY3|DICER_HUMAN	K.WESLQNK.Q	Y	36.04	903.445	7	-0.5	452.73	2	13.57	6850000	1	F1:6963	YJX_HA.raw	1	1	0	0	1024	1030			PEAKS DB
35	66	sp|Q9UPY3|DICER_HUMAN	R.DFC(+57.02)QGNQ(+.98)LNYYK.Q	Y	35.84	1549.65	12	1.6	775.834	2	27.38	368000	1	F1:15491	YJX_HA.raw	1	1	0	0	1195	1206	Carbamidomethylation; Deamidation (NQ)	C3:Carbamidomethylation:1000.00;Q7:Deamidation (NQ):0.00	PEAKS DB
35	66	sp|Q9UPY3|DICER_HUMAN	R.N(+.98)FDQPHR.F	Y	35.82	913.404	7	0.5	457.71	2	7.59	170000	1	F1:3332	YJX_HA.raw	1	1	0	0	938	944	Deamidation (NQ)	N1:Deamidation (NQ):34.94	PEAKS DB
35	66	sp|Q9UPY3|DICER_HUMAN	K.ETPFVFK.L	Y	35.75	866.454	7	1	434.235	2	33.09	19100000	1	F1:19038	YJX_HA.raw	1	1	0	0	917	923			PEAKS DB
35	66	sp|Q9UPY3|DICER_HUMAN	K.YLDGNANK.S	Y	35.45	893.424	8	2.4	447.721	2	0.17	1610000	1	F1:6	YJX_HA.raw	1	1	0	0	1242	1249			PEAKS DB
35	66	sp|Q9UPY3|DICER_HUMAN	K.NEM(+15.99)QGM(+15.99)DSELRR.S	Y	35.31	1496.63	12	1.3	499.886	3	7.09	2380000	1	F1:3013	YJX_HA.raw	1	1	0	0	1780	1791	Oxidation (M)	M3:Oxidation (M):1000.00;M6:Oxidation (M):1000.00	PEAKS DB
35	66	sp|Q9UPY3|DICER_HUMAN	R.KLYPPEDTTR.C	Y	35.25	1218.62	10	0.9	610.32	2	13.14	7760000	1	F1:6647	YJX_HA.raw	1	1	0	0	791	800			PEAKS DB
35	66	sp|Q9UPY3|DICER_HUMAN	R.LNLLTPR.H	N	34.93	825.507	7	0.7	413.761	2	30.18	44100000	1	F1:17246	YJX_HA.raw	1	1	0	0	997	1003			PEAKS DB
35	66	sp|Q9UPY3|DICER_HUMAN	K.DSEYGC(+57.02)LK.I	Y	34.93	970.407	8	0.9	486.211	2	12.71	1610000	1	F1:6478	YJX_HA.raw	1	1	0	0	1636	1643	Carbamidomethylation	C6:Carbamidomethylation:1000.00	PEAKS DB
35	66	sp|Q9UPY3|DICER_HUMAN	K.NEM(+15.99)QGMDSELRR.S	Y	34.19	1480.64	12	1.7	494.555	3	12.52	1220000	1	F1:6291	YJX_HA.raw	1	1	0	0	1780	1791	Oxidation (M)	M3:Oxidation (M):19.05	PEAKS DB
35	66	sp|Q9UPY3|DICER_HUMAN	K.QILSDC(+57.02)R.A	Y	34.19	890.428	7	1.3	446.222	2	12.07	3800000	1	F1:6040	YJX_HA.raw	1	1	0	0	301	307	Carbamidomethylation	C6:Carbamidomethylation:1000.00	PEAKS DB
35	66	sp|Q9UPY3|DICER_HUMAN	K.QMEAEFR.K	Y	34.15	909.401	7	0.3	455.708	2	15.51	6880000	1	F1:8237	YJX_HA.raw	1	1	0	0	493	499			PEAKS DB
35	66	sp|Q9UPY3|DICER_HUMAN	K.VAGM(+15.99)MVR.E	Y	33.84	778.383	7	1.2	390.199	2	9.22	1280000	1	F1:4238	YJX_HA.raw	1	1	0	0	321	327	Oxidation (M)	M4:Oxidation (M):10.11	PEAKS DB
35	66	sp|Q9UPY3|DICER_HUMAN	K.FMEDIEK.S	Y	33.71	910.411	7	2.5	456.214	2	19.95	10300000	1	F1:10980	YJX_HA.raw	1	1	0	0	896	902			PEAKS DB
35	66	sp|Q9UPY3|DICER_HUMAN	R.KFLLFTDTFLR.K	Y	33	1399.79	11	0.1	700.9	2	54.93	1080000	1	F1:32295	YJX_HA.raw	1	1	0	0	343	353			PEAKS DB
35	66	sp|Q9UPY3|DICER_HUMAN	K.ERDSTLISK.Q	Y	32.54	1047.56	9	1.4	524.786	2	10.11	4030000	1	F1:4806	YJX_HA.raw	1	1	0	0	292	300			PEAKS DB
35	66	sp|Q9UPY3|DICER_HUMAN	R.IGIPSTK.Y	Y	32.22	714.428	7	0	358.221	2	17.16	29000000	1	F1:9154	YJX_HA.raw	1	1	0	0	907	913			PEAKS DB
35	66	sp|Q9UPY3|DICER_HUMAN	R.SLPADFRYPNLDFGWKK.S	Y	31.77	2053.04	17	3.5	685.357	3	48.34	2640000	1	F1:28546	YJX_HA.raw	1	1	0	0	1084	1100			PEAKS DB
35	66	sp|Q9UPY3|DICER_HUMAN	R.KQEEVLR.K	Y	31.73	900.503	7	1.2	451.259	2	4.69	9610000	1	F1:1841	YJX_HA.raw	1	1	0	0	500	506			PEAKS DB
35	66	sp|Q9UPY3|DICER_HUMAN	R.NKQM(+15.99)EAEFR.K	Y	31.68	1167.53	9	0.7	390.186	3	6.15	1530000	1	F1:2666	YJX_HA.raw	1	1	0	0	491	499	Oxidation (M)	M4:Oxidation (M):1000.00	PEAKS DB
35	66	sp|Q9UPY3|DICER_HUMAN	K.SFEEDLK.T	Y	30.75	866.402	7	2.2	434.209	2	17.89	12900000	1	F1:9666	YJX_HA.raw	1	1	0	0	571	577			PEAKS DB
35	66	sp|Q9UPY3|DICER_HUMAN	K.GRMDSEQ(+.98)SPSIGYSSR.T	Y	30.55	1756.77	16	0.6	586.597	3	16.4	60400	1	F1:8758	YJX_HA.raw	1	1	0	0	1273	1288	Deamidation (NQ)	Q7:Deamidation (NQ):1000.00	PEAKS DB
35	66	sp|Q9UPY3|DICER_HUMAN	R.VTINTAIGHIN(+.98)R.Y	Y	30.32	1308.71	12	2.1	437.247	3	28.05	0	1	F1:15971	YJX_HA.raw	0	0	0	0	625	636	Deamidation (NQ)	N11:Deamidation (NQ):31.93	PEAKS DB
35	66	sp|Q9UPY3|DICER_HUMAN	R.KFLLFTDTFLRK.I	Y	30.13	1527.88	12	1.9	510.302	3	49.49	381000	1	F1:29205	YJX_HA.raw	1	1	0	0	343	354			PEAKS DB
35	66	sp|Q9UPY3|DICER_HUMAN	R.SLPADFR.Y	Y	29.4	804.413	7	0	403.214	2	21.21	16000000	1	F1:11758	YJX_HA.raw	1	1	0	0	1084	1090			PEAKS DB
35	66	sp|Q9UPY3|DICER_HUMAN	R.AHETNLLIATSIVEEGVDIPK.C	Y	29.27	2248.2	21	-3.2	750.403	3	53.7	649000	1	F1:31671	YJX_HA.raw	1	1	0	0	510	530			PEAKS DB
35	66	sp|Q9UPY3|DICER_HUMAN	K.STSDGSPVMAVMPGTTDTIQ(+.98)VLK.G	Y	28.98	2335.13	23	0.7	1168.57	2	51.33	0	1	F1:30300	YJX_HA.raw	0	0	0	0	1250	1272	Deamidation (NQ)	Q20:Deamidation (NQ):1000.00	PEAKS DB
35	66	sp|Q9UPY3|DICER_HUMAN	R.VTINTAIGHINRY.C	Y	28.84	1470.79	13	1.8	491.273	3	31.46	459000	1	F1:18111	YJX_HA.raw	1	1	0	0	625	637			PEAKS DB
35	66	sp|Q9UPY3|DICER_HUMAN	K.QM(+15.99)EAEFR.K	Y	28.49	925.396	7	1.4	463.706	2	9.57	1130000	1	F1:4437	YJX_HA.raw	1	1	0	0	493	499	Oxidation (M)	M2:Oxidation (M):1000.00	PEAKS DB
35	66	sp|Q9UPY3|DICER_HUMAN	R.DSTLISK.Q	Y	28.46	762.412	7	1.3	382.214	2	11.84	5560000	1	F1:5903	YJX_HA.raw	1	1	0	0	294	300			PEAKS DB
35	66	sp|Q9UPY3|DICER_HUMAN	L.PLSSAEK.R	Y	28.32	730.386	7	-0.3	366.2	2	18.34	1850000	1	F1:10003	YJX_HA.raw	1	1	0	0	1013	1019			PEAKS DB
35	66	sp|Q9UPY3|DICER_HUMAN	K.FM(+15.99)EDIEK.S	Y	26.77	926.405	7	1	464.211	2	13.81	3820000	1	F1:7140	YJX_HA.raw	1	1	0	0	896	902	Oxidation (M)	M2:Oxidation (M):1000.00	PEAKS DB
35	66	sp|Q9UPY3|DICER_HUMAN	K.LEDYQ(+.98)DAVIIPR.Y	Y	26.76	1431.72	12	1.7	716.871	2	39.51	1230000	1	F1:23176	YJX_HA.raw	1	1	0	0	924	935	Deamidation (NQ)	Q5:Deamidation (NQ):1000.00	PEAKS DB
35	66	sp|Q9UPY3|DICER_HUMAN	K.KVSNC(+57.02)NLYR.L	Y	26.63	1152.57	9	0.9	577.293	2	9.67	320000	1	F1:4540	YJX_HA.raw	1	1	0	0	1350	1358	Carbamidomethylation	C5:Carbamidomethylation:1000.00	PEAKS DB
35	66	sp|Q9UPY3|DICER_HUMAN	I.NTAIGHINR.Y	Y	26.18	994.531	9	2.6	498.274	2	26.17	120000	1	F1:14862	YJX_HA.raw	1	1	0	0	628	636			PEAKS DB
35	66	sp|Q9UPY3|DICER_HUMAN	K.YLDGN(+.98)ANK.S	Y	25.63	894.408	8	1.1	448.212	2	6.05	155000	1	F1:2487	YJX_HA.raw	1	1	0	0	1242	1249	Deamidation (NQ)	N5:Deamidation (NQ):12.81	PEAKS DB
35	66	sp|Q9UPY3|DICER_HUMAN	R.TSSLEN(+.98)HDQMSVNC(+57.02)R.T	Y	25.28	1777.74	15	2.2	593.587	3	14.79	410000	1	F1:7726	YJX_HA.raw	1	1	0	0	1140	1154	Deamidation (NQ); Carbamidomethylation	N6:Deamidation (NQ):6.13;C14:Carbamidomethylation:1000.00	PEAKS DB
35	66	sp|Q9UPY3|DICER_HUMAN	D.PELAYISSNFITGHGIGK.N	Y	24.78	1902.98	18	1.5	635.336	3	47.7	2800000	1	F1:28199	YJX_HA.raw	1	1	0	0	469	486			PEAKS DB
35	66	sp|Q9UPY3|DICER_HUMAN	K.N(+.98)LSVSC(+57.02)AAASVASSR.S	Y	23.05	1479.7	15	4.2	740.86	2	30.28	459000	1	F1:17340	YJX_HA.raw	1	1	0	0	1616	1630	Deamidation (NQ); Carbamidomethylation	N1:Deamidation (NQ):1000.00;C6:Carbamidomethylation:1000.00	PEAKS DB
35	66	sp|Q9UPY3|DICER_HUMAN	R.TSSLEN(+.98)HDQM(+15.99)SVNC(+57.02)R.T	Y	21.44	1793.73	15	0.9	598.918	3	9.99	295000	1	F1:4787	YJX_HA.raw	1	1	0	0	1140	1154	Deamidation (NQ); Oxidation (M); Carbamidomethylation	N6:Deamidation (NQ):0.00;M10:Oxidation (M):1000.00;C14:Carbamidomethylation:1000.00	PEAKS DB
35	66	sp|Q9UPY3|DICER_HUMAN	K.NEMQGM(+15.99)DSELRR.S	Y	21.19	1480.64	12	1.5	494.555	3	10.79	2000000	1	F1:5211	YJX_HA.raw	1	1	0	0	1780	1791	Oxidation (M)	M6:Oxidation (M):26.52	PEAKS DB
35	66	sp|Q9UPY3|DICER_HUMAN	R.Q(+.98)HSPGVLTDLR.S	Y	19.86	1222.63	11	-0.8	408.55	3	23.79	6180000	1	F1:13318	YJX_HA.raw	1	1	0	0	1726	1736	Deamidation (NQ)	Q1:Deamidation (NQ):1000.00	PEAKS DB
35	66	sp|Q9UPY3|DICER_HUMAN	D.PVMDDDDVFPPYVLRPDDGGPR.V	Y	19.66	2471.14	22	2.4	824.723	3	49.14	269000	1	F1:29100	YJX_HA.raw	1	1	0	0	603	624			PEAKS DB
35	66	sp|Q9UPY3|DICER_HUMAN	K.RTVFLVNSANQVAQQVSAVR.T	Y	19.42	2186.19	20	2.6	729.74	3	43.47	376000	1	F1:25539	YJX_HA.raw	1	1	0	0	95	114			PEAKS DB
35	66	sp|Q9UPY3|DICER_HUMAN	K.AIPEC(+57.02)LR.D	Y	19.2	857.443	7	0.5	429.729	2	18.5	17600000	1	F1:9967	YJX_HA.raw	1	1	0	0	752	758	Carbamidomethylation	C5:Carbamidomethylation:1000.00	PEAKS DB
35	66	sp|Q9UPY3|DICER_HUMAN	K.LLEILRK.Y	Y	19.07	883.585	7	1.6	442.801	2	28.77	5160000	1	F1:16394	YJX_HA.raw	1	1	0	0	380	386			PEAKS DB
35	66	sp|Q9UPY3|DICER_HUMAN	D.PVM(+15.99)DDDDVFPPYVLRPDDGGPR.V	Y	18.83	2487.14	22	2.4	830.055	3	45.92	961000	1	F1:26988	YJX_HA.raw	1	1	0	0	603	624	Oxidation (M)	M3:Oxidation (M):1000.00	PEAKS DB
35	66	sp|Q9UPY3|DICER_HUMAN	D.PFTHLAPK.C	Y	17.73	909.507	8	3	455.762	2	36.43	64400	1	F1:21200	YJX_HA.raw	1	1	0	0	645	652			PEAKS DB
35	66	sp|Q9UPY3|DICER_HUMAN	K.TKYN(+.98)LDLTNLNQ(+.98)PLLDVDHTSSR.L	Y	17.58	2658.31	23	8.6	887.12	3	47.63	236000	1	F1:28179	YJX_HA.raw	1	1	0	0	974	996	Deamidation (NQ)	N4:Deamidation (NQ):10.65;Q12:Deamidation (NQ):0.00	PEAKS DB
20	37	sp|P21333|FLNA_HUMAN	K.DAGEGLLAVQITDPEGKPK.K	Y	69.48	1937.01	19	2.4	646.679	3	40.58	1490000	1	F1:23823	YJX_HA.raw	4	1	2	1	1574	1592			PEAKS DB
20	37	sp|P21333|FLNA_HUMAN	R.ANLPQSFQVDTSK.A	Y	65.57	1433.71	13	0.9	717.865	2	28.32	1850000	1	F1:16150	YJX_HA.raw	3	1	1	1	1465	1477			PEAKS DB
20	37	sp|P21333|FLNA_HUMAN	K.YGGQPVPNFPSK.L	Y	61.43	1289.64	12	1.6	645.828	2	25.19	3570000	1	F1:14191	YJX_HA.raw	3	1	1	1	1235	1246			PEAKS DB
20	37	sp|P21333|FLNA_HUMAN	R.NGHVGISFVPK.E	Y	57.15	1153.62	11	0.5	385.549	3	26.45	948000	1	F1:14976	YJX_HA.raw	3	1	1	1	2004	2014			PEAKS DB
20	37	sp|P21333|FLNA_HUMAN	R.YAPSEAGLHEMDIR.Y	Y	55.02	1587.73	14	2.2	530.254	3	27.33	1140000	1	F1:15536	YJX_HA.raw	3	1	1	1	1832	1845			PEAKS DB
20	37	sp|P21333|FLNA_HUMAN	R.AYGPGIEPTGNMVK.K	Y	51.86	1432.7	14	4.1	717.361	2	27.48	1010000	1	F1:15651	YJX_HA.raw	2	1	0	1	286	299			PEAKS DB
20	37	sp|P21333|FLNA_HUMAN	R.VSGQGLHEGHTFEPAEFIIDTR.D	Y	51.43	2439.18	22	3	610.805	4	43.57	1290000	1	F1:25664	YJX_HA.raw	2	1	1	0	2052	2073			PEAKS DB
20	37	sp|P21333|FLNA_HUMAN	R.ENGVYLIDVK.F	Y	51.37	1148.61	10	1.1	575.312	2	36.35	652000	1	F1:21176	YJX_HA.raw	3	1	1	1	2396	2405			PEAKS DB
20	37	sp|P21333|FLNA_HUMAN	R.LSPFMADIR.D	Y	45.17	1048.54	9	1.6	525.277	2	39.62	1090000	1	F1:23227	YJX_HA.raw	3	1	1	1	656	664			PEAKS DB
20	37	sp|P21333|FLNA_HUMAN	R.LIALLEVLSQKK.M	Y	39.37	1353.86	12	0.9	452.294	3	54.14	382000	1	F1:31880	YJX_HA.raw	5	2	2	1	77	88			PEAKS DB
20	37	sp|P21333|FLNA_HUMAN	K.AEISFEDRK.D	Y	38.2	1093.54	9	0.5	547.778	2	15.26	0	1	F1:8049	YJX_HA.raw	0	0	0	0	2281	2289			PEAKS DB
20	37	sp|P21333|FLNA_HUMAN	R.RLTVSSLQESGLK.V	Y	31.14	1416.79	13	1.8	473.273	3	26.03	947000	1	F1:14762	YJX_HA.raw	3	2	1	0	2334	2346			PEAKS DB
20	37	sp|P21333|FLNA_HUMAN	R.AGGPGLER.A	N	30.15	755.393	8	1.6	378.704	2	7.93	1010000	1	F1:3466	YJX_HA.raw	3	1	1	1	2243	2250			PEAKS DB
6	13	sp|P0DMV8|HS71A_HUMAN	K.FGDPVVQSDM(+15.99)KHWPFQVINDGDKPK.V	Y	90.4	2899.4	25	1.2	725.857	4	41.61	52300000	1	F1:24442	YJX_HA.raw	3	2	1	0	78	102	Oxidation (M)	M10:Oxidation (M):1000.00	PEAKS DB
6	13	sp|P0DMV8|HS71A_HUMAN	K.ELEQVC(+57.02)N(+.98)PIISGLYQGAGGPGPGGFGAQGPK.G	Y	84.06	3055.47	31	3.2	1019.5	3	53.35	1760000	1	F1:31427	YJX_HA.raw	2	1	1	0	598	628	Carbamidomethylation; Deamidation (NQ)	C6:Carbamidomethylation:1000.00;N7:Deamidation (NQ):14.84	PEAKS DB
6	13	sp|P0DMV8|HS71A_HUMAN	K.RKELEQVC(+57.02)NPIISGLYQGAGGPGPGGFGAQGPK.G	Y	82.44	3338.68	33	0.9	835.679	4	45.92	20600000	1	F1:27092	YJX_HA.raw	3	2	1	0	596	628	Carbamidomethylation	C8:Carbamidomethylation:1000.00	PEAKS DB
6	13	sp|P0DMV8|HS71A_HUMAN	K.SINPDEAVAYGAAVQAAILM(+15.99)GDK.S	N	75.49	2319.14	23	2.5	774.056	3	55.33	1720000	1	F1:32530	YJX_HA.raw	2	1	1	0	362	384	Oxidation (M)	M20:Oxidation (M):1000.00	PEAKS DB
6	13	sp|P0DMV8|HS71A_HUMAN	K.C(+57.02)QEVISWLDANTLAEKDEFEHK.R	Y	75.23	2661.24	22	3.1	666.319	4	48.04	6900000	1	F1:28347	YJX_HA.raw	2	1	1	0	574	595	Carbamidomethylation	C1:Carbamidomethylation:1000.00	PEAKS DB
6	13	sp|P0DMV8|HS71A_HUMAN	K.HWPFQVINDGDKPK.V	Y	73.86	1679.84	14	1.6	560.956	3	34.5	299000000	1	F1:19887	YJX_HA.raw	12	3	5	4	89	102			PEAKS DB
6	13	sp|P0DMV8|HS71A_HUMAN	K.AQIHDLVLVGGSTR.I	Y	72.15	1464.81	14	1	733.41	2	31.2	421000000	1	F1:17941	YJX_HA.raw	9	4	3	2	329	342			PEAKS DB
6	13	sp|P0DMV8|HS71A_HUMAN	K.FGDPVVQSDM(+15.99)KHWPFQVIN(+.98)DGDKPK.V	Y	71.05	2900.38	25	2.3	726.104	4	42.74	4440000	1	F1:25146	YJX_HA.raw	2	1	1	0	78	102	Oxidation (M); Deamidation (NQ)	M10:Oxidation (M):1000.00;N19:Deamidation (NQ):68.31	PEAKS DB
6	13	sp|P0DMV8|HS71A_HUMAN	R.MVQEAEKYKAEDEVQR.E	Y	70.91	1951.93	16	1.4	651.652	3	13.24	6060000	1	F1:6778	YJX_HA.raw	3	2	0	1	518	533			PEAKS DB
6	13	sp|P0DMV8|HS71A_HUMAN	K.FGDPVVQSDMK.H	Y	70.48	1221.57	11	0.6	611.793	2	24.21	57700000	1	F1:13597	YJX_HA.raw	3	1	1	1	78	88			PEAKS DB
6	13	sp|P0DMV8|HS71A_HUMAN	T.NAVITVPAYFNDSQR.Q	N	68.41	1693.84	15	0.9	847.929	2	42.25	159000000	1	F1:24766	YJX_HA.raw	7	3	2	2	141	155			PEAKS DB
6	13	sp|P0DMV8|HS71A_HUMAN	K.NQVALNPQNTVFDAK.R	Y	68.33	1657.84	15	0	829.928	2	34.64	325000000	1	F1:19993	YJX_HA.raw	4	1	2	1	57	71			PEAKS DB
6	13	sp|P0DMV8|HS71A_HUMAN	K.AAAIGIDLGTTYSC(+57.02)VGVFQHGK.V	Y	67.8	2264.13	22	-4.4	755.713	3	45.82	0	1	F1:27030	YJX_HA.raw	0	0	0	0	4	25	Carbamidomethylation	C14:Carbamidomethylation:1000.00	PEAKS DB
6	13	sp|P0DMV8|HS71A_HUMAN	K.NQVALNPQN(+.98)TVFDAK.R	Y	67.79	1658.83	15	2.6	830.423	2	33.62	3970000	1	F1:19400	YJX_HA.raw	3	1	1	1	57	71	Deamidation (NQ)	N9:Deamidation (NQ):17.01	PEAKS DB
6	13	sp|P0DMV8|HS71A_HUMAN	R.LVNHFVEEFK.R	Y	67.13	1260.65	10	2.7	631.334	2	30.23	110000000	1	F1:17300	YJX_HA.raw	7	2	2	3	237	246			PEAKS DB
6	13	sp|P0DMV8|HS71A_HUMAN	R.M(+15.99)VQEAEKYKAEDEVQR.E	Y	66.82	1967.93	16	0.6	656.983	3	11.48	2360000	1	F1:5686	YJX_HA.raw	4	1	2	1	518	533	Oxidation (M)	M1:Oxidation (M):1000.00	PEAKS DB
6	13	sp|P0DMV8|HS71A_HUMAN	R.KFGDPVVQSDM(+15.99)KHWPFQVIN(+.98)DGDKPK.V	Y	66.48	3028.47	26	2.6	758.128	4	39.7	0	1	F1:23258	YJX_HA.raw	0	0	0	0	77	102	Oxidation (M); Deamidation (NQ)	M11:Oxidation (M):1000.00;N20:Deamidation (NQ):92.25	PEAKS DB
6	13	sp|P0DMV8|HS71A_HUMAN	T.NAVITVPAYFN(+.98)DSQR.Q	N	66.35	1694.83	15	1.3	848.422	2	43.37	24900000	1	F1:25561	YJX_HA.raw	5	2	2	1	141	155	Deamidation (NQ)	N11:Deamidation (NQ):28.36	PEAKS DB
6	13	sp|P0DMV8|HS71A_HUMAN	K.NQ(+.98)VALNPQNTVFDAK.R	Y	66.28	1658.83	15	1.5	830.422	2	36.01	47300000	1	F1:20912	YJX_HA.raw	8	3	3	2	57	71	Deamidation (NQ)	Q2:Deamidation (NQ):0.00	PEAKS DB
6	13	sp|P0DMV8|HS71A_HUMAN	K.ATAGDTHLGGEDFDNR.L	N	66.25	1674.72	16	0.3	559.249	3	16.81	451000000	1	F1:8977	YJX_HA.raw	5	2	1	2	221	236			PEAKS DB
6	13	sp|P0DMV8|HS71A_HUMAN	K.FGDPVVQSDM(+15.99)K.H	Y	65.94	1237.57	11	2	619.791	2	18.24	19400000	1	F1:9890	YJX_HA.raw	3	1	1	1	78	88	Oxidation (M)	M10:Oxidation (M):1000.00	PEAKS DB
6	13	sp|P0DMV8|HS71A_HUMAN	T.NAVITVPAYFNDSQ(+.98)R.Q	N	65.93	1694.83	15	0.8	848.421	2	42.94	17100000	1	F1:25204	YJX_HA.raw	2	1	0	1	141	155	Deamidation (NQ)	Q14:Deamidation (NQ):0.00	PEAKS DB
6	13	sp|P0DMV8|HS71A_HUMAN	K.NQVALNPQ(+.98)NTVFDAKR.L	Y	65.83	1814.93	16	1.6	605.984	3	31.9	22400000	1	F1:18768	YJX_HA.raw	4	2	1	1	57	72	Deamidation (NQ)	Q8:Deamidation (NQ):10.11	PEAKS DB
6	13	sp|P0DMV8|HS71A_HUMAN	K.NALESYAFNMK.S	N	65.23	1286.6	11	0.6	644.306	2	36.99	172000000	1	F1:21497	YJX_HA.raw	3	1	1	1	540	550			PEAKS DB
6	13	sp|P0DMV8|HS71A_HUMAN	K.FGDPVVQ(+.98)SDMK.H	Y	63.51	1222.55	11	2.3	612.286	2	25.98	2390000	1	F1:14693	YJX_HA.raw	3	1	1	1	78	88	Deamidation (NQ)	Q7:Deamidation (NQ):1000.00	PEAKS DB
6	13	sp|P0DMV8|HS71A_HUMAN	T.PSYVAFTDTER.L	N	63.05	1284.6	11	0.3	643.307	2	29.56	2060000	1	F1:16917	YJX_HA.raw	3	1	1	1	39	49			PEAKS DB
6	13	sp|P0DMV8|HS71A_HUMAN	R.LVN(+.98)HFVEEFKR.K	Y	62.97	1417.73	11	-0.7	473.585	3	28.92	11700000	1	F1:16491	YJX_HA.raw	8	3	4	1	237	247	Deamidation (NQ)	N3:Deamidation (NQ):1000.00	PEAKS DB
6	13	sp|P0DMV8|HS71A_HUMAN	K.HWPFQVIN(+.98)DGDKPK.V	Y	62.75	1680.83	14	2.4	561.284	3	36.74	28600000	1	F1:21249	YJX_HA.raw	4	2	1	1	89	102	Deamidation (NQ)	N8:Deamidation (NQ):83.88	PEAKS DB
6	13	sp|P0DMV8|HS71A_HUMAN	V.KATAGDTHLGGEDFDNR.L	N	62.47	1802.82	17	1.2	601.947	3	14.2	796000	1	F1:7398	YJX_HA.raw	1	1	0	0	220	236			PEAKS DB
6	13	sp|P0DMV8|HS71A_HUMAN	K.N(+.98)QVALNPQNTVFDAKR.L	Y	62.27	1814.93	16	2	605.984	3	33.82	11800000	1	F1:19549	YJX_HA.raw	7	2	2	3	57	72	Deamidation (NQ)	N1:Deamidation (NQ):0.00	PEAKS DB
6	13	sp|P0DMV8|HS71A_HUMAN	K.AQ(+.98)IHDLVLVGGSTR.I	Y	62.16	1465.79	14	1.4	733.903	2	32.89	17600000	1	F1:18928	YJX_HA.raw	5	2	2	1	329	342	Deamidation (NQ)	Q2:Deamidation (NQ):1000.00	PEAKS DB
6	13	sp|P0DMV8|HS71A_HUMAN	T.N(+.98)AVITVPAYFNDSQR.Q	N	61.44	1694.83	15	2.6	848.423	2	45.33	15500000	1	F1:26702	YJX_HA.raw	4	2	1	1	141	155	Deamidation (NQ)	N1:Deamidation (NQ):149.94	PEAKS DB
6	13	sp|P0DMV8|HS71A_HUMAN	R.KELEQ(+.98)VC(+57.02)NPIISGLYQGAGGPGPGGFGAQGPK.G	Y	60.3	3183.57	32	4.7	1062.2	3	49.24	951000	1	F1:29133	YJX_HA.raw	1	1	0	0	597	628	Deamidation (NQ); Carbamidomethylation	Q5:Deamidation (NQ):0.00;C7:Carbamidomethylation:1000.00	PEAKS DB
6	13	sp|P0DMV8|HS71A_HUMAN	K.NALESYAFN(+.98)MK.S	N	60.17	1287.58	11	1.2	644.798	2	37.98	6770000	1	F1:22175	YJX_HA.raw	6	2	2	2	540	550	Deamidation (NQ)	N9:Deamidation (NQ):131.34	PEAKS DB
6	13	sp|P0DMV8|HS71A_HUMAN	A.GDTHLGGEDFDNR.L	N	58.48	1431.6	13	0.7	716.808	2	16.86	570000	1	F1:9064	YJX_HA.raw	3	1	1	1	224	236			PEAKS DB
6	13	sp|P0DMV8|HS71A_HUMAN	R.FEELC(+57.02)SDLFR.S	N	57.95	1314.59	10	1.5	658.304	2	43.52	35400000	1	F1:25565	YJX_HA.raw	3	1	1	1	302	311	Carbamidomethylation	C5:Carbamidomethylation:1000.00	PEAKS DB
6	13	sp|P0DMV8|HS71A_HUMAN	G.AGGPGPGGFGAQGPK.G	Y	56.35	1253.62	15	1.4	627.816	2	16.86	1500000	1	F1:9080	YJX_HA.raw	2	1	1	0	614	628			PEAKS DB
6	13	sp|P0DMV8|HS71A_HUMAN	R.KFGDPVVQSDM(+15.99)K.H	Y	54.53	1365.66	12	1.3	456.228	3	15.51	11400000	1	F1:8190	YJX_HA.raw	4	1	2	1	77	88	Oxidation (M)	M11:Oxidation (M):1000.00	PEAKS DB
6	13	sp|P0DMV8|HS71A_HUMAN	T.N(+.98)AVITVPAYFN(+.98)DSQR.Q	N	54.46	1695.81	15	-0.8	848.912	2	46.05	0	1	F1:27164	YJX_HA.raw	0	0	0	0	141	155	Deamidation (NQ)	N1:Deamidation (NQ):87.85;N11:Deamidation (NQ):14.84	PEAKS DB
6	13	sp|P0DMV8|HS71A_HUMAN	R.LVN(+.98)HFVEEFK.R	Y	53.52	1261.63	10	1.4	421.553	3	33.53	3520000	1	F1:19327	YJX_HA.raw	7	2	2	3	237	246	Deamidation (NQ)	N3:Deamidation (NQ):1000.00	PEAKS DB
6	13	sp|P0DMV8|HS71A_HUMAN	K.SAVEDEGLKGK.I	Y	52.82	1131.58	11	0.8	566.796	2	9.27	4360000	1	F1:4277	YJX_HA.raw	4	2	1	1	551	561			PEAKS DB
6	13	sp|P0DMV8|HS71A_HUMAN	K.FGDPVVQSDMKHWPFQVINDGDKPK.V	Y	52.68	2883.4	25	0.5	577.688	5	46.62	1170000	1	F1:27541	YJX_HA.raw	1	1	0	0	78	102			PEAKS DB
[truncated: 7,769 more rows]

## Sheet: IP with AGO2 antibody
Identification of potential M1-Ubi sites of AGO2, related to Supplementary Fig. 5a, b
HeLa cells treated with hypoxia for 0h, 12h and 24h, respectively.
Protein Group	Protein ID	Protein Accession	Peptide	Unique	-10lgP	Mass	Length	ppm	m/z	z	RT	Area 0h rep1	Area 0h rep2	Area 12h rep1	Area 12h rep2	Area 24h rep1	Area 24h rep2	Fraction	Scan	Source File	#Feature	#Feature 0h rep1	#Feature 0h rep2	#Feature 12h rep1	#Feature 12h rep2	#Feature 24h rep1	#Feature 24h rep2	Start	End	PTM	AScore	Found By
45	12	sp|Q5D862|FILA2_HUMAN	R.TGSSQSSC(+57.02)C(+57.02)GQYGSGGSQSC(+57.02)SN(+.98)GQHEYGSC(+57.02)GR.F	Y	144.84	3374.23	32	0.7	1125.75	3	12.34		180000	2320000	1070000	3520000	959000	5	F5:5261	YJX-HYPOXIA-24h rep1.raw	5	0	1	1	1	1	1	372	403	Carbamidomethylation; Deamidation (NQ)	C8:Carbamidomethylation:1000.00;C9:Carbamidomethylation:1000.00;C20:Carbamidomethylation:1000.00;N22:Deamidation (NQ):14.04;C30:Carbamidomethylation:1000.00	PEAKS DB
45	12	sp|Q5D862|FILA2_HUMAN	K.GGQGHGC(+57.02)VSGGQPSGC(+57.02)GQPESNPC(+57.02)SQSYSQR.G	Y	129.6	3206.3	31	0.7	1069.77	3	15.16			3410000		2920000		5	F5:6663	YJX-HYPOXIA-24h rep1.raw	2	0	0	1	0	1	0	323	353	Carbamidomethylation	C7:Carbamidomethylation:1000.00;C16:Carbamidomethylation:1000.00;C24:Carbamidomethylation:1000.00	PEAKS DB
45	12	sp|Q5D862|FILA2_HUMAN	R.TGSSQSSC(+57.02)C(+57.02)GQYGSGGSQSC(+57.02)SNGQHEYGSC(+57.02)GR.F	Y	124.16	3373.25	32	-0.5	1125.42	3	11.72			0		1220000	0	5	F5:4965	YJX-HYPOXIA-24h rep1.raw	1	0	0	0	0	1	0	372	403	Carbamidomethylation	C8:Carbamidomethylation:1000.00;C9:Carbamidomethylation:1000.00;C20:Carbamidomethylation:1000.00;C30:Carbamidomethylation:1000.00	PEAKS DB
45	12	sp|Q5D862|FILA2_HUMAN	R.SSSGQYSGFGQHGSGSDQSSGFGQHGTGSGQSSGFGQYESR.S	Y	115.4	4057.67	41	0.7	1015.43	4	28.79	4390000						1	F1:13531	YJX-HYPOXIA-0h rep1.raw	1	1	0	0	0	0	0	1030	1070			PEAKS DB
45	12	sp|Q5D862|FILA2_HUMAN	R.SSQSNYGQHGSGSSQSSGYGQHGSSSGQTTGFGQHR.S	Y	114.97	3613.52	36	2	904.389	4	12.65	257000	883000	2540000	1050000	1810000	804000	4	F4:5386	YJX-HYPOXIA-12h rep2.raw	6	1	1	1	1	1	1	994	1029			PEAKS DB
45	12	sp|Q5D862|FILA2_HUMAN	R.SSHSESSDSEVHSEASPTHSGHTHSQAGSR.H	Y	113.76	3101.3	30	1	621.269	5	7.81	924000						1	F1:3130	YJX-HYPOXIA-0h rep1.raw	1	1	0	0	0	0	0	2178	2207			PEAKS DB
45	12	sp|Q5D862|FILA2_HUMAN	R.SHQSSYGQHGSGSSQSSGYGQHGSSSGQTFGFGQHR.S	Y	112.9	3682.55	36	0.4	737.519	5	17.31	19600000				1910000		1	F1:7852	YJX-HYPOXIA-0h rep1.raw	2	1	0	0	0	1	0	917	952			PEAKS DB
45	12	sp|Q5D862|FILA2_HUMAN	R.QTSGFGQHGSGSSQSTGFGQYGSGSGQSAGFGQHGSGSGQSSGFGQHESR.S	Y	109.67	4807.03	50	1.9	962.415	5	27.81	11200000	395000					1	F1:13017	YJX-HYPOXIA-0h rep1.raw	2	1	1	0	0	0	0	790	839			PEAKS DB
45	12	sp|Q5D862|FILA2_HUMAN	R.SHQSSYGQHGSGSSQSSGYGQHGSSSGQTSGFGQHR.S	Y	107.13	3622.52	36	1	906.638	4	10.83	3730000	359000	1470000	1170000	1350000		1	F1:4635	YJX-HYPOXIA-0h rep1.raw	6	2	1	1	1	1	0	840	875			PEAKS DB
45	12	sp|Q5D862|FILA2_HUMAN	H.GSGSDQSSGFGQHGTGSGQSSGFGQYESR.S	Y	105.3	2835.17	29	1.3	946.066	3	22.97	2550000						1	F1:10653	YJX-HYPOXIA-0h rep1.raw	1	1	0	0	0	0	0	1042	1070			PEAKS DB
45	12	sp|Q5D862|FILA2_HUMAN	R.SSSGQYSGFGQHGSGSGQSSGFGQHGTGSGQYSGFGQHESR.S	Y	97.93	4049.69	41	0.9	810.947	5	24.88	5530000						1	F1:11601	YJX-HYPOXIA-0h rep1.raw	1	1	0	0	0	0	0	876	916			PEAKS DB
45	12	sp|Q5D862|FILA2_HUMAN	K.GGQGHGC(+57.02)VSGGQPSGC(+57.02)GQPESNPC(+57.02)SQSYSQ(+.98)RGYGAR.E	Y	95.31	3711.52	36	-0.5	1238.18	3	18.72					0		5	F5:8448	YJX-HYPOXIA-24h rep1.raw	0	0	0	0	0	0	0	323	358	Carbamidomethylation; Deamidation (NQ)	C7:Carbamidomethylation:1000.00;C16:Carbamidomethylation:1000.00;C24:Carbamidomethylation:1000.00;Q30:Deamidation (NQ):34.30	PEAKS DB
45	12	sp|Q5D862|FILA2_HUMAN	R.SGSGQSSGFGQHGSGSGQSSGFGQHESGSGK.S	Y	93.93	2853.19	31	-0.8	714.305	4	12.91	21400000	1860000	4200000	2180000	2720000	925000	3	F3:5468	YJX-HYPOXIA-12h rep1.raw	6	1	1	1	1	1	1	953	983			PEAKS DB
45	12	sp|Q5D862|FILA2_HUMAN	R.HSSWSEGEEHGYSSGHSR.G	Y	89.43	2014.82	18	1.5	504.712	4	10.82	24300000	2960000	6170000	3120000	5150000	1020000	5	F5:4496	YJX-HYPOXIA-24h rep1.raw	10	2	2	2	1	2	1	131	148			PEAKS DB
45	12	sp|Q5D862|FILA2_HUMAN	K.HGSYGPAEYDYGHTGYGPSGGSR.K	Y	86.52	2370.99	23	1.3	593.755	4	22.22	3750000		1140000	668000	0		1	F1:10265	YJX-HYPOXIA-0h rep1.raw	3	1	0	1	1	0	0	2346	2368			PEAKS DB
45	12	sp|Q5D862|FILA2_HUMAN	R.HQEEESETEEDEEDTPGHK.S	Y	86.16	2253.88	19	1.5	752.301	3	9.81	200000		3700000	2960000	4490000	1170000	5	F5:3995	YJX-HYPOXIA-24h rep1.raw	5	1	0	1	1	1	1	108	126			PEAKS DB
45	12	sp|Q5D862|FILA2_HUMAN	R.ESGEEYESGSGSNSWER.K	Y	84.76	1888.73	17	0.8	945.375	2	19.21	5710000	176000	1050000	849000	1060000	280000	5	F5:8700	YJX-HYPOXIA-24h rep1.raw	6	1	1	1	1	1	1	218	234			PEAKS DB
45	12	sp|Q5D862|FILA2_HUMAN	R.FGGQGNQFSYIQSGC(+57.02)QSGIK.G	Y	83.78	2161.99	20	1.5	1082	2	38.17	1710000		1270000	631000	1250000	360000	4	F4:17834	YJX-HYPOXIA-12h rep2.raw	5	1	0	1	1	1	1	303	322	Carbamidomethylation	C15:Carbamidomethylation:1000.00	PEAKS DB
45	12	sp|Q5D862|FILA2_HUMAN	R.SGQSSYGQHSSGSSQSSGYGQHGSR.Q	Y	82.89	2499.04	25	1.2	625.768	4	8.74	22500000	3340000	5220000	3670000	3110000	1530000	5	F5:3459	YJX-HYPOXIA-24h rep1.raw	6	1	1	1	1	1	1	613	637			PEAKS DB
45	12	sp|Q5D862|FILA2_HUMAN	R.QTSGFGQHGSGSSQSTGFGQYGSGSGQSSGFGQHVSGSGQSSGFGQHESR.S	Y	82.69	4865.07	50	-1.7	1217.27	4	29.6	0						1	F1:13912	YJX-HYPOXIA-0h rep1.raw	0	0	0	0	0	0	0	638	687			PEAKS DB
45	12	sp|Q5D862|FILA2_HUMAN	R.SGQSSYGQ(+.98)HSSGSSQSSGYGQHGSR.Q	Y	82.67	2500.02	25	1.6	626.014	4	8.99	2130000		1430000	1220000	1240000		5	F5:3584	YJX-HYPOXIA-24h rep1.raw	4	1	0	1	1	1	0	613	637	Deamidation (NQ)	Q8:Deamidation (NQ):95.62	PEAKS DB
45	12	sp|Q5D862|FILA2_HUMAN	R.QSSYGQHGSGSSQSSGYGQYGSR.E	Y	81.42	2350.98	23	0.4	784.668	3	12.58	13000000	1870000	6140000	3050000	4050000	1500000	5	F5:5378	YJX-HYPOXIA-24h rep1.raw	6	1	1	1	1	1	1	540	562			PEAKS DB
45	12	sp|Q5D862|FILA2_HUMAN	R.HSEHIHTQAGSHYPK.S	Y	80.95	1727.81	15	0.3	432.961	4	8.47	6490000	416000			520000		1	F1:3459	YJX-HYPOXIA-0h rep1.raw	3	1	1	0	0	1	0	1288	1302			PEAKS DB
45	12	sp|Q5D862|FILA2_HUMAN	R.KGHGGLSC(+57.02)GLETSGHESNSTQSR.I	Y	79.15	2385.07	23	0.7	597.276	4	12.09	1680000						1	F1:5254	YJX-HYPOXIA-0h rep1.raw	1	1	0	0	0	0	0	235	257	Carbamidomethylation	C8:Carbamidomethylation:1000.00	PEAKS DB
45	12	sp|Q5D862|FILA2_HUMAN	R.GHRHQEEESETEEDEEDTPGHK.S	Y	78.53	2604.06	22	1.9	652.023	4	8.63	735000	23900	206000		213000		1	F1:3539	YJX-HYPOXIA-0h rep1.raw	4	1	1	1	0	1	0	105	126			PEAKS DB
45	12	sp|Q5D862|FILA2_HUMAN	R.EHTYGQAGSQHEEPEFTVHER.H	Y	77.71	2467.08	21	0.6	617.777	4	19.28	3900000						1	F1:8833	YJX-HYPOXIA-0h rep1.raw	1	1	0	0	0	0	0	1596	1616			PEAKS DB
45	12	sp|Q5D862|FILA2_HUMAN	R.GHTHGQAGSQHGESESIVDER.H	Y	77	2216.98	21	1.3	555.253	4	11.1	1090000						1	F1:4762	YJX-HYPOXIA-0h rep1.raw	1	1	0	0	0	0	0	1823	1843			PEAKS DB
45	12	sp|Q5D862|FILA2_HUMAN	R.SSQSNYGQHGSGSSQSSGYGQHGSSSGQTTGFGQ(+.98)HR.S	Y	76.59	3614.5	36	1.3	723.909	5	12.7	1370000		1270000		883000		3	F3:5397	YJX-HYPOXIA-12h rep1.raw	3	1	0	1	0	1	0	994	1029	Deamidation (NQ)	Q34:Deamidation (NQ):39.02	PEAKS DB
45	12	sp|Q5D862|FILA2_HUMAN	R.SRQ(+.98)SSYGQHGSGSSQSSGYGQYGSR.E	Y	74.04	2595.1	25	1.4	866.041	3	12.89	1420000		518000		160000		1	F1:5663	YJX-HYPOXIA-0h rep1.raw	3	1	0	1	0	1	0	538	562	Deamidation (NQ)	Q3:Deamidation (NQ):86.16	PEAKS DB
45	12	sp|Q5D862|FILA2_HUMAN	T.VHERHETTYGQTGEATGHGHSGHGQSTQR.G	Y	72.59	3141.41	29	0.6	629.29	5	7.56	691000						1	F1:3021	YJX-HYPOXIA-0h rep1.raw	2	2	0	0	0	0	0	1384	1412			PEAKS DB
45	12	sp|Q5D862|FILA2_HUMAN	R.HGTIHGQTGDTTRHAHSGHGQSTQTGSR.T	Y	72.3	2908.34	28	0	582.676	5	5.59	132000						1	F1:2094	YJX-HYPOXIA-0h rep1.raw	1	1	0	0	0	0	0	1767	1794			PEAKS DB
45	12	sp|Q5D862|FILA2_HUMAN	R.SGQSSYGQ(+.98)HSSGSSQSSGYGQ(+.98)HGSR.Q	Y	72	2501.01	25	1.3	626.26	4	9.31			323000				3	F3:3667	YJX-HYPOXIA-12h rep1.raw	1	0	0	1	0	0	0	613	637	Deamidation (NQ)	Q8:Deamidation (NQ):27.78;Q21:Deamidation (NQ):56.47	PEAKS DB
45	12	sp|Q5D862|FILA2_HUMAN	R.HSSWSEGEEHGYSSGHS.R	Y	71.94	1858.71	17	0.3	620.579	3	12.2	1450000						1	F1:5305	YJX-HYPOXIA-0h rep1.raw	1	1	0	0	0	0	0	131	147			PEAKS DB
45	12	sp|Q5D862|FILA2_HUMAN	Y.GSGSGQSAGFGQHGSGSGQSSGFGQHESR.S	Y	71.85	2721.15	29	1.2	681.296	4	14.18	667000						1	F1:6306	YJX-HYPOXIA-0h rep1.raw	1	1	0	0	0	0	0	811	839			PEAKS DB
45	12	sp|Q5D862|FILA2_HUMAN	R.SRQSSYGQHGSGSSQSSGYGQYGSR.E	Y	70.13	2594.11	25	-5.9	865.707	3	13.17		176000			0		5	F5:5672	YJX-HYPOXIA-24h rep1.raw	1	0	1	0	0	0	0	538	562			PEAKS DB
45	12	sp|Q5D862|FILA2_HUMAN	K.TSGFGQHGSGSGQSSGFGQ.C	Y	70.09	1768.74	19	0	885.377	2	18.52	1410000			183000			1	F1:8470	YJX-HYPOXIA-0h rep1.raw	2	1	0	0	1	0	0	476	494			PEAKS DB
45	12	sp|Q5D862|FILA2_HUMAN	K.NPDDPDTVDVIMHMLDR.D	Y	70.09	1981.89	17	1.2	661.637	3	57.51	57400						1	F1:27593	YJX-HYPOXIA-0h rep1.raw	1	1	0	0	0	0	0	47	63			PEAKS DB
45	12	sp|Q5D862|FILA2_HUMAN	R.ENGQPQNC(+57.02)GGQWR.T	Y	69.83	1529.64	13	1	765.83	2	14	3070000	782000	2720000	1150000	3210000	710000	5	F5:6077	YJX-HYPOXIA-24h rep1.raw	6	1	1	1	1	1	1	359	371	Carbamidomethylation	C8:Carbamidomethylation:1000.00	PEAKS DB
45	12	sp|Q5D862|FILA2_HUMAN	R.QSSYGQHGSGSSQSSGYGQ(+.98)YGSR.E	Y	69.79	2351.96	23	1.1	784.996	3	12.92	775000		619000				1	F1:5627	YJX-HYPOXIA-0h rep1.raw	2	1	0	1	0	0	0	540	562	Deamidation (NQ)	Q19:Deamidation (NQ):85.52	PEAKS DB
45	12	sp|Q5D862|FILA2_HUMAN	K.NPDDPDTVDVIMHM(+15.99)LDR.D	Y	69.2	1997.88	17	1.5	666.969	3	51.85	1850000		369000	133000	239000		1	F1:24847	YJX-HYPOXIA-0h rep1.raw	6	2	0	2	1	1	0	47	63	Oxidation (M)	M14:Oxidation (M):32.28	PEAKS DB
45	12	sp|Q5D862|FILA2_HUMAN	K.NPDDPDTVDVIMHMLDRDHDR.R	Y	68.38	2505.1	21	1	627.283	4	54.92	1490000				120000		1	F1:26345	YJX-HYPOXIA-0h rep1.raw	2	1	0	0	0	1	0	47	67			PEAKS DB
45	12	sp|Q5D862|FILA2_HUMAN	R.TSHSESTDSEVHSGGSHRPHSR.E	Y	68.14	2373.04	22	-0.4	475.616	5	5.68	2610000						1	F1:2078	YJX-HYPOXIA-0h rep1.raw	2	2	0	0	0	0	0	1574	1595			PEAKS DB
45	12	sp|Q5D862|FILA2_HUMAN	K.VSHRHSEHIHTQAGSHYPK.S	Y	67.97	2207.07	19	0.2	552.776	4	8.06	3820000		387000				1	F1:3254	YJX-HYPOXIA-0h rep1.raw	3	2	0	1	0	0	0	1284	1302			PEAKS DB
45	12	sp|Q5D862|FILA2_HUMAN	K.NPDDPDTVDVIMHM(+15.99)LDRDHDR.R	Y	67.54	2521.1	21	0.3	631.282	4	47.1	1100000						1	F1:22539	YJX-HYPOXIA-0h rep1.raw	1	1	0	0	0	0	0	47	67	Oxidation (M)	M14:Oxidation (M):11.10	PEAKS DB
45	12	sp|Q5D862|FILA2_HUMAN	R.SSQ(+.98)SNYGQHGSGSSQSSGYGQHGSSSGQTTGFGQ(+.98)HR.S	Y	67.46	3615.49	36	5.5	724.109	5	13.21				611000			4	F4:5648	YJX-HYPOXIA-12h rep2.raw	1	0	0	0	1	0	0	994	1029	Deamidation (NQ)	Q3:Deamidation (NQ):0.00;Q34:Deamidation (NQ):56.47	PEAKS DB
45	12	sp|Q5D862|FILA2_HUMAN	R.SGSGQSSGFGQHGSGSGQSSGFGQ(+.98)HESGSGK.S	Y	67.06	2854.18	31	0.5	714.552	4	13.67	1440000	748000	1280000	790000	935000		1	F1:6042	YJX-HYPOXIA-0h rep1.raw	5	1	1	1	1	1	0	953	983	Deamidation (NQ)	Q24:Deamidation (NQ):47.92	PEAKS DB
45	12	sp|Q5D862|FILA2_HUMAN	H.RPGSGQSSGFGQYGSGSGQSSGFGQHGSGTGK.S	Y	66.57	2987.31	32	1.4	747.837	4	19.38	669000						1	F1:8903	YJX-HYPOXIA-0h rep1.raw	1	1	0	0	0	0	0	1106	1137			PEAKS DB
45	12	sp|Q5D862|FILA2_HUMAN	R.HETTYGQTGEATGHGHSGHGQSTQR.G	Y	66.54	2620.14	25	1.1	525.036	5	7.62	894000		18900				1	F1:3036	YJX-HYPOXIA-0h rep1.raw	2	1	0	1	0	0	0	1388	1412			PEAKS DB
45	12	sp|Q5D862|FILA2_HUMAN	K.GGQGHGC(+57.02)VSGGQPSGC(+57.02)GQ(+.98)PESNPC(+57.02)SQSYSQ(+.98)RGYGAR.E	Y	66.47	3712.51	36	5	1238.52	3	18.66					1180000		5	F5:8448	YJX-HYPOXIA-24h rep1.raw	1	0	0	0	0	1	0	323	358	Carbamidomethylation; Deamidation (NQ)	C7:Carbamidomethylation:1000.00;C16:Carbamidomethylation:1000.00;Q18:Deamidation (NQ):9.95;C24:Carbamidomethylation:1000.00;Q30:Deamidation (NQ):34.30	PEAKS DB
45	12	sp|Q5D862|FILA2_HUMAN	R.SHQSSYGQHGSGSSQSSGYGQHGSSSGQTSGFGQ(+.98)HR.S	Y	66.25	3623.5	36	1	725.709	5	11			531000		429000		3	F3:4538	YJX-HYPOXIA-12h rep1.raw	2	0	0	1	0	1	0	840	875	Deamidation (NQ)	Q34:Deamidation (NQ):46.17	PEAKS DB
45	12	sp|Q5D862|FILA2_HUMAN	R.HGTTHGQIGDTTGHSHSGHGQSTQR.G	Y	66.03	2580.16	25	-0.1	517.038	5	5.64	2140000						1	F1:2060	YJX-HYPOXIA-0h rep1.raw	2	2	0	0	0	0	0	1617	1641			PEAKS DB
45	12	sp|Q5D862|FILA2_HUMAN	R.FSNSSSSNEFSK.C	Y	65.28	1319.56	12	-0.9	660.788	2	14.78	36300000	7580000	18800000	9600000	13600000	4310000	5	F5:6479	YJX-HYPOXIA-24h rep1.raw	6	1	1	1	1	1	1	404	415			PEAKS DB
45	12	sp|Q5D862|FILA2_HUMAN	R.EN(+.98)GQPQNC(+57.02)GGQWR.T	Y	65.14	1530.63	13	-0.1	766.321	2	14.59			2060000		1740000		3	F3:6310	YJX-HYPOXIA-12h rep1.raw	2	0	0	1	0	1	0	359	371	Deamidation (NQ); Carbamidomethylation	N2:Deamidation (NQ):38.40;C8:Carbamidomethylation:1000.00	PEAKS DB
45	12	sp|Q5D862|FILA2_HUMAN	K.YTKQDGEC(+57.02)GTLSK.G	Y	64.56	1485.68	13	0.4	496.233	3	10.09	898000	188000	1730000		2150000	238000	3	F3:4084	YJX-HYPOXIA-12h rep1.raw	5	1	1	1	0	1	1	18	30	Carbamidomethylation	C8:Carbamidomethylation:1000.00	PEAKS DB
45	12	sp|Q5D862|FILA2_HUMAN	H.ERHETTYGQTGEATGHGHSGHGQSTQR.G	Y	63.77	2905.28	27	1	582.065	5	7.56	576000						1	F1:3026	YJX-HYPOXIA-0h rep1.raw	1	1	0	0	0	0	0	1386	1412			PEAKS DB
45	12	sp|Q5D862|FILA2_HUMAN	R.SGQSSYGQHSSGSSQSSGYGQHGS.R	Y	63.61	2342.94	24	0	781.987	3	9.27	478000						1	F1:3862	YJX-HYPOXIA-0h rep1.raw	1	1	0	0	0	0	0	613	636			PEAKS DB
45	12	sp|Q5D862|FILA2_HUMAN	K.HGSYGPAEYDYGHTGYGPSGGS.R	Y	63.32	2214.89	22	1.1	739.304	3	24.98	3460000	606000	1150000	885000			1	F1:11642	YJX-HYPOXIA-0h rep1.raw	4	1	1	1	1	0	0	2346	2367			PEAKS DB
45	12	sp|Q5D862|FILA2_HUMAN	R.SGQSSYGQHSSGSSQSSGYGQ(+.98)HGSR.Q	Y	63.09	2500.02	25	0.9	626.014	4	8.98		1350000					2	F2:3152	YJX-HYPOXIA-0h rep2.raw	1	0	1	0	0	0	0	613	637	Deamidation (NQ)	Q21:Deamidation (NQ):53.33	PEAKS DB
45	12	sp|Q5D862|FILA2_HUMAN	R.SSSGQYSGFGQHGSGSD.Q	Y	62.25	1643.64	17	0.1	822.83	2	15.21	2590000	340000	1110000	443000	645000		1	F1:6828	YJX-HYPOXIA-0h rep1.raw	5	1	1	1	1	1	0	1030	1046			PEAKS DB
45	12	sp|Q5D862|FILA2_HUMAN	R.LGRQ(+.98)GNLSSSGNQEGSQKR.Y	Y	61.86	2002.98	19	1.5	668.668	3	11.22	4680000	304000	656000		750000		1	F1:4821	YJX-HYPOXIA-0h rep1.raw	4	1	1	1	0	1	0	162	180	Deamidation (NQ)	Q4:Deamidation (NQ):26.31	PEAKS DB
45	12	sp|Q5D862|FILA2_HUMAN	R.QGNLSSSGNQEGSQKR.Y	Y	61.69	1675.79	16	1.1	559.604	3	6.4	2980000		0	856000		268000	6	F6:2181	YJX-HYPOXIA-24h rep2.raw	7	5	0	0	1	0	1	165	180			PEAKS DB
45	12	sp|Q5D862|FILA2_HUMAN	R.SVVTVIDVFYK.Y	Y	61.09	1268.7	11	0.9	635.359	2	56.01	4050000	858000	1620000	549000	2280000	1080000	5	F5:26782	YJX-HYPOXIA-24h rep1.raw	6	1	1	1	1	1	1	7	17			PEAKS DB
45	12	sp|Q5D862|FILA2_HUMAN	R.SQHGESESIVHER.H	Y	60.79	1493.69	13	1.7	498.903	3	10.48	2290000				181000	64400	1	F1:4452	YJX-HYPOXIA-0h rep1.raw	3	1	0	0	0	1	1	1754	1766			PEAKS DB
45	12	sp|Q5D862|FILA2_HUMAN	R.SGQ(+.98)SSYGQHSSGSSQSSGYGQHGSR.Q	Y	60.08	2500.02	25	2.2	626.014	4	9.08		174000				298000	6	F6:3519	YJX-HYPOXIA-24h rep2.raw	2	0	1	0	0	0	1	613	637	Deamidation (NQ)	Q3:Deamidation (NQ):76.17	PEAKS DB
45	12	sp|Q5D862|FILA2_HUMAN	E.GPSGVSHTHSGHTHGQAGSHYPESGSSVHER.H	Y	58.77	3162.4	31	1.5	528.075	6	9.01	1260000						1	F1:3712	YJX-HYPOXIA-0h rep1.raw	1	1	0	0	0	0	0	1963	1993			PEAKS DB
45	12	sp|Q5D862|FILA2_HUMAN	K.YTKQDGEC(+57.02)GTLSKGELK.E	Y	58.52	1912.92	17	1.4	638.648	3	15.43			407000	159000	348000		4	F4:6748	YJX-HYPOXIA-12h rep2.raw	3	0	0	1	1	1	0	18	34	Carbamidomethylation	C8:Carbamidomethylation:1000.00	PEAKS DB
45	12	sp|Q5D862|FILA2_HUMAN	R.QTSGFGQHGSGSSQSTGFGQY.G	Y	58.42	2103.89	21	-0.7	1052.95	2	28.32	436000						1	F1:13297	YJX-HYPOXIA-0h rep1.raw	1	1	0	0	0	0	0	638	658			PEAKS DB
45	12	sp|Q5D862|FILA2_HUMAN	R.HAHYHHGLTTQTGSR.T	Y	58.34	1701.81	15	1.2	426.46	4	7.08	1240000						1	F1:2755	YJX-HYPOXIA-0h rep1.raw	1	1	0	0	0	0	0	1705	1719			PEAKS DB
45	12	sp|Q5D862|FILA2_HUMAN	R.RLGRQ(+.98)GNLSSSGNQEGSQKR.Y	Y	58.3	2159.08	20	0.5	540.777	4	10.43	1300000						1	F1:4433	YJX-HYPOXIA-0h rep1.raw	1	1	0	0	0	0	0	161	180	Deamidation (NQ)	Q5:Deamidation (NQ):60.92	PEAKS DB
45	12	sp|Q5D862|FILA2_HUMAN	E.VHSWGSHTHSGHIQGQAGSQQR.Q	Y	58.1	2381.11	22	0.4	596.285	4	9.74	244000						1	F1:4098	YJX-HYPOXIA-0h rep1.raw	1	1	0	0	0	0	0	2263	2284			PEAKS DB
45	12	sp|Q5D862|FILA2_HUMAN	R.FSN(+.98)SSSSNEFSK.C	Y	57.66	1320.55	12	0.1	661.281	2	16.34	1930000	553000	2430000	668000	1880000	16100	3	F3:7187	YJX-HYPOXIA-12h rep1.raw	9	1	1	2	2	2	1	404	415	Deamidation (NQ)	N3:Deamidation (NQ):71.86	PEAKS DB
45	12	sp|Q5D862|FILA2_HUMAN	R.SGQ(+.98)SSYGQ(+.98)HSSGSSQSSGYGQHGSR.Q	Y	57.41	2501.01	25	-3.7	834.673	3	9.28			228000	0			3	F3:3704	YJX-HYPOXIA-12h rep1.raw	1	0	0	1	0	0	0	613	637	Deamidation (NQ)	Q3:Deamidation (NQ):85.25;Q8:Deamidation (NQ):20.85	PEAKS DB
45	12	sp|Q5D862|FILA2_HUMAN	H.RHSEHIHTQAGSHYPK.S	Y	56.64	1883.91	16	1.4	377.791	5	7.9	835000						1	F1:3181	YJX-HYPOXIA-0h rep1.raw	1	1	0	0	0	0	0	1287	1302			PEAKS DB
45	12	sp|Q5D862|FILA2_HUMAN	R.SHAC(+57.02)GYSNSSGC(+57.02)GRPQNASSSC(+57.02)QSHR.F	Y	55.29	2838.14	26	1.7	710.543	4	8.79					32500		5	F5:3490	YJX-HYPOXIA-24h rep1.raw	1	0	0	0	0	1	0	277	302	Carbamidomethylation	C4:Carbamidomethylation:1000.00;C12:Carbamidomethylation:1000.00;C22:Carbamidomethylation:1000.00	PEAKS DB
45	12	sp|Q5D862|FILA2_HUMAN	H.RHQEEESETEEDEEDTPGHK.S	Y	55.16	2409.98	20	0.8	603.503	4	9.32	1130000						1	F1:3830	YJX-HYPOXIA-0h rep1.raw	1	1	0	0	0	0	0	107	126			PEAKS DB
45	12	sp|Q5D862|FILA2_HUMAN	R.SGQSSYGQHSSGSSQ(+.98)SSGYGQ(+.98)HGSR.Q	Y	55.07	2501.01	25	1.6	626.26	4	9.3						108000	6	F6:3593	YJX-HYPOXIA-24h rep2.raw	1	0	0	0	0	0	1	613	637	Deamidation (NQ)	Q15:Deamidation (NQ):0.00;Q21:Deamidation (NQ):26.60	PEAKS DB
45	12	sp|Q5D862|FILA2_HUMAN	K.SSGFAQHEYR.S	Y	54.99	1180.53	10	-0.4	394.516	3	12.2	4540000		625000	413000	539000	218000	1	F1:5304	YJX-HYPOXIA-0h rep1.raw	8	2	0	2	1	1	2	1138	1147			PEAKS DB
45	12	sp|Q5D862|FILA2_HUMAN	K.SSGFGQHESRSSQ(+.98)SNYGQHGSGSSQSSGYGQHGSSSGQTTGFGQHR.S	Y	54.73	4686.97	46	1	782.17	6	15.62	1270000						1	F1:7022	YJX-HYPOXIA-0h rep1.raw	1	1	0	0	0	0	0	984	1029	Deamidation (NQ)	Q13:Deamidation (NQ):9.75	PEAKS DB
45	12	sp|Q5D862|FILA2_HUMAN	S.HRHSEHIHTQAGSHYPK.S	Y	54.22	2020.97	17	0.2	405.202	5	7.96	1060000						1	F1:3196	YJX-HYPOXIA-0h rep1.raw	1	1	0	0	0	0	0	1286	1302			PEAKS DB
45	12	sp|Q5D862|FILA2_HUMAN	R.ETSGFGQHGLGSGQSTG.F	Y	53.29	1605.7	17	1	803.859	2	19.77	172000						1	F1:9096	YJX-HYPOXIA-0h rep1.raw	1	1	0	0	0	0	0	563	579			PEAKS DB
45	12	sp|Q5D862|FILA2_HUMAN	R.QETTHGQTINTTR.H	Y	52.82	1485.72	13	0.9	496.247	3	9.68	5510000	0	772000	633000			3	F3:3895	YJX-HYPOXIA-12h rep1.raw	3	1	0	1	1	0	0	1236	1248			PEAKS DB
45	12	sp|Q5D862|FILA2_HUMAN	V.HERHETTYGQTGEATGHGHSGHGQSTQR.G	Y	52.2	3042.34	28	0.9	609.476	5	6.55	184000						1	F1:2536	YJX-HYPOXIA-0h rep1.raw	1	1	0	0	0	0	0	1385	1412			PEAKS DB
45	12	sp|Q5D862|FILA2_HUMAN	K.SSGFAQ(+.98)HEYR.S	Y	49.53	1181.51	10	0	591.762	2	13.39	1710000	600000	1280000	707000	837000	240000	2	F2:5301	YJX-HYPOXIA-0h rep2.raw	7	1	2	1	1	1	1	1138	1147	Deamidation (NQ)	Q6:Deamidation (NQ):1000.00	PEAKS DB
45	12	sp|Q5D862|FILA2_HUMAN	R.Q(+.98)TSGFGQ(+.98)HGSGSSQSTGFGQYGSGSGQSSGFGQHVSGSGQSSGFGQHESR.S	Y	48.92	4867.04	50	6.4	1217.78	4	29.56	1000000						1	F1:13912	YJX-HYPOXIA-0h rep1.raw	1	1	0	0	0	0	0	638	687	Deamidation (NQ)	Q1:Deamidation (NQ):0.00;Q7:Deamidation (NQ):0.00	PEAKS DB
45	12	sp|Q5D862|FILA2_HUMAN	S.RSGQSSYGQHSSGSSQSSGYGQHGSR.Q	Y	48.58	2655.14	26	1.9	664.794	4	7.68	103000						1	F1:3095	YJX-HYPOXIA-0h rep1.raw	1	1	0	0	0	0	0	612	637			PEAKS DB
45	12	sp|Q5D862|FILA2_HUMAN	Q.SSGFGQ(+.98)HESR.S	Y	47.08	1091.46	10	1.1	546.739	2	6.71	887000		1670000	1780000	0	383000	3	F3:2540	YJX-HYPOXIA-12h rep1.raw	9	4	0	2	2	0	1	528	537	Deamidation (NQ)	Q6:Deamidation (NQ):1000.00	PEAKS DB
45	12	sp|Q5D862|FILA2_HUMAN	R.HGTTHGQIGDTTGHSHSGHGQSTQ(+.98)RGSR.T	Y	45.75	2881.3	28	2.5	577.268	5	5.99	275000						1	F1:2291	YJX-HYPOXIA-0h rep1.raw	1	1	0	0	0	0	0	1617	1644	Deamidation (NQ)	Q24:Deamidation (NQ):22.34	PEAKS DB
45	12	sp|Q5D862|FILA2_HUMAN	R.QTSGFGQHGSGSSQ(+.98)STGFGQYGSGSGQSAGFGQHGSGSGQSSGFGQHESR.S	Y	44.94	4808.01	50	-0.6	962.609	5	28.28	0						1	F1:13267	YJX-HYPOXIA-0h rep1.raw	0	0	0	0	0	0	0	790	839	Deamidation (NQ)	Q14:Deamidation (NQ):0.00	PEAKS DB
45	12	sp|Q5D862|FILA2_HUMAN	D.SEGPSGVSHTHSGHTHGQAGSHYPESGSSVHER.H	Y	44.66	3378.47	33	1.1	564.087	6	9.74	499000						1	F1:4089	YJX-HYPOXIA-0h rep1.raw	1	1	0	0	0	0	0	1961	1993			PEAKS DB
45	12	sp|Q5D862|FILA2_HUMAN	Q.SSGFGQHESR.S	Y	44.37	1090.48	10	-0.7	546.246	2	5.54	909000		220000	1050000			4	F4:1946	YJX-HYPOXIA-12h rep2.raw	6	3	0	1	2	0	0	528	537			PEAKS DB
45	12	sp|Q5D862|FILA2_HUMAN	R.RGHRHQEEESETEEDEEDTPGHK.S	Y	42.37	2760.16	23	0.8	553.04	5	8.18	159000						1	F1:3336	YJX-HYPOXIA-0h rep1.raw	1	1	0	0	0	0	0	104	126			PEAKS DB
45	12	sp|Q5D862|FILA2_HUMAN	K.SSGFAQHEY.R	Y	42.11	1024.42	9	-0.6	513.22	2	16.36	1860000		276000				1	F1:7387	YJX-HYPOXIA-0h rep1.raw	2	1	0	1	0	0	0	1138	1146			PEAKS DB
45	12	sp|Q5D862|FILA2_HUMAN	R.SHQSSYGQHGSGSSQSSGYGQHGSSSGQ.T	Y	41.6	2752.11	28	1.7	689.036	4	8.54					15900		5	F5:3353	YJX-HYPOXIA-24h rep1.raw	1	0	0	0	0	1	0	840	867			PEAKS DB
45	12	sp|Q5D862|FILA2_HUMAN	D.SEVHSGVSHTHSGHTYGQAR.S	Y	41.54	2132.97	20	1.4	534.251	4	7.77	184000						1	F1:3137	YJX-HYPOXIA-0h rep1.raw	1	1	0	0	0	0	0	2111	2130			PEAKS DB
45	12	sp|Q5D862|FILA2_HUMAN	K.ELLEKELHPVLK.N	Y	41.27	1446.85	12	1	483.289	3	35.92	670000		398000	170000	296000		3	F3:16820	YJX-HYPOXIA-12h rep1.raw	4	1	0	1	1	1	0	35	46			PEAKS DB
45	12	sp|Q5D862|FILA2_HUMAN	R.SQ(+.98)HGESESIVHER.H	Y	41.18	1494.67	13	1.7	499.231	3	10.89	88000			27500			1	F1:4639	YJX-HYPOXIA-0h rep1.raw	2	1	0	0	1	0	0	1754	1766	Deamidation (NQ)	Q2:Deamidation (NQ):1000.00	PEAKS DB
45	12	sp|Q5D862|FILA2_HUMAN	K.QDGEC(+57.02)GTLSK.G	Y	40.85	1093.47	10	-0.1	547.743	2	9.39	330000		887000	610000	1450000	0	4	F4:3702	YJX-HYPOXIA-12h rep2.raw	4	1	0	1	1	1	0	21	30	Carbamidomethylation	C5:Carbamidomethylation:1000.00	PEAKS DB
45	12	sp|Q5D862|FILA2_HUMAN	R.RGSGHSESSDSEVHSGVSHTHSGHTYGQAR.S	Y	40.35	3132.37	30	1.1	523.07	6	8.79	257000						1	F1:3631	YJX-HYPOXIA-0h rep1.raw	1	1	0	0	0	0	0	2101	2130			PEAKS DB
45	12	sp|Q5D862|FILA2_HUMAN	R.HGSSQVWK.H	Y	40.22	927.456	8	0.8	464.736	2	10.02	17300000		2460000	1540000	2330000	1060000	4	F4:4059	YJX-HYPOXIA-12h rep2.raw	6	1	0	1	1	2	1	2338	2345			PEAKS DB
45	12	sp|Q5D862|FILA2_HUMAN	R.HSQSGQGQSTQ(+.98)TGSRVTR.R	Y	39.84	1901.89	18	1.4	634.973	3	7.93	1400000		224000	151000			1	F1:2786	YJX-HYPOXIA-0h rep1.raw	3	1	0	1	1	0	0	1249	1266	Deamidation (NQ)	Q11:Deamidation (NQ):91.37	PEAKS DB
45	12	sp|Q5D862|FILA2_HUMAN	R.SSC(+57.02)GHSWSGGKDR.H	Y	39.62	1419.6	13	3.5	474.207	3	5.86				380000			4	F4:2075	YJX-HYPOXIA-12h rep2.raw	1	0	0	0	1	0	0	184	196	Carbamidomethylation	C3:Carbamidomethylation:1000.00	PEAKS DB
45	12	sp|Q5D862|FILA2_HUMAN	H.IHTQAGSHYPK.S	Y	39.02	1237.62	11	0.7	413.548	3	8.85	468000						1	F1:3644	YJX-HYPOXIA-0h rep1.raw	1	1	0	0	0	0	0	1292	1302			PEAKS DB
45	12	sp|Q5D862|FILA2_HUMAN	R.HGSSSVELR.E	Y	38.58	970.483	9	-8.9	486.245	2	10.06	28900000		1240000	392000	1840000	257000	1	F1:4179	YJX-HYPOXIA-0h rep1.raw	5	1	0	1	1	1	1	197	205			PEAKS DB
45	12	sp|Q5D862|FILA2_HUMAN	K.GELKELLEK.E	Y	38.33	1057.6	9	0.7	529.809	2	29.19	5260000	449000	3020000	1740000	2440000	327000	1	F1:13704	YJX-HYPOXIA-0h rep1.raw	6	1	1	1	1	1	1	31	39			PEAKS DB
45	12	sp|Q5D862|FILA2_HUMAN	Y.GSGSGQSSGFGQHGSGTGK.S	Y	38.26	1678.73	19	1	560.584	3	8.15	2080000						1	F1:3280	YJX-HYPOXIA-0h rep1.raw	1	1	0	0	0	0	0	1119	1137			PEAKS DB
45	12	sp|Q5D862|FILA2_HUMAN	K.ELHPVLK.N	Y	37.9	834.496	7	-0.1	418.255	2	17.56	1900000		1560000	436000	1140000	314000	3	F3:7786	YJX-HYPOXIA-12h rep1.raw	5	1	0	1	1	1	1	40	46			PEAKS DB
45	12	sp|Q5D862|FILA2_HUMAN	E.HIHTQAGSHYPK.S	Y	37.81	1374.68	12	1.2	459.234	3	7.84	126000						1	F1:3154	YJX-HYPOXIA-0h rep1.raw	1	1	0	0	0	0	0	1291	1302			PEAKS DB
45	12	sp|Q5D862|FILA2_HUMAN	R.QETTHGQ(+.98)TINTTR.H	Y	32.86	1486.7	13	1.1	496.575	3	10.41	748000						1	F1:4426	YJX-HYPOXIA-0h rep1.raw	1	1	0	0	0	0	0	1236	1248	Deamidation (NQ)	Q7:Deamidation (NQ):19.05	PEAKS DB
45	12	sp|Q5D862|FILA2_HUMAN	R.LGRQ(+.98)GNLSSSGNQEGSQK.R	Y	32.52	1846.88	18	1.5	616.634	3	12.57	628000		66800				1	F1:5503	YJX-HYPOXIA-0h rep1.raw	2	1	0	1	0	0	0	162	179	Deamidation (NQ)	Q4:Deamidation (NQ):7.32	PEAKS DB
45	12	sp|Q5D862|FILA2_HUMAN	R.HGSSQ(+.98)VWK.H	Y	30.95	928.44	8	1.6	465.228	2	11.36	2670000			293000		264000	6	F6:4605	YJX-HYPOXIA-24h rep2.raw	3	1	0	0	1	0	1	2338	2345	Deamidation (NQ)	Q5:Deamidation (NQ):1000.00	PEAKS DB
45	12	sp|Q5D862|FILA2_HUMAN	R.QRHGSSQVWK.H	Y	30.85	1211.62	10	0	404.879	3	6.91	0						1	F1:2708	YJX-HYPOXIA-0h rep1.raw	0	0	0	0	0	0	0	2336	2345			PEAKS DB
45	12	sp|Q5D862|FILA2_HUMAN	S.EVHSGVSHTHSGHTYGQAR.S	Y	30.73	2045.94	19	0.5	512.493	4	7.12	107000						1	F1:2812	YJX-HYPOXIA-0h rep1.raw	1	1	0	0	0	0	0	2112	2130			PEAKS DB
45	12	sp|Q5D862|FILA2_HUMAN	H.YHHGLTTQTGSR.T	Y	29.98	1356.65	12	0.7	453.225	3	8.34	551000						1	F1:3340	YJX-HYPOXIA-0h rep1.raw	1	1	0	0	0	0	0	1708	1719			PEAKS DB
45	12	sp|Q5D862|FILA2_HUMAN	G.ELKELLEK.E	N	29.91	1000.58	8	1.3	501.298	2	25.43	7090000		844000	555000	623000		3	F3:11677	YJX-HYPOXIA-12h rep1.raw	4	1	0	1	1	1	0	32	39			PEAKS DB
45	12	sp|Q5D862|FILA2_HUMAN	R.HGSN(+.98)SRRLGRQ(+.98)GN(+.98)LSSSGNQEGSQK.R	Y	28.69	2643.24	25	-0.2	882.085	3	13.45	2730000		124000				1	F1:5943	YJX-HYPOXIA-0h rep1.raw	2	1	0	1	0	0	0	155	179	Deamidation (NQ)	N4:Deamidation (NQ):77.79;Q11:Deamidation (NQ):81.34;N13:Deamidation (NQ):90.57	PEAKS DB
45	12	sp|Q5D862|FILA2_HUMAN	R.HQTTHGQTGDTTEHGHPSHGQTIQTGSR.T	Y	28.01	2992.35	28	1.2	599.478	5	8.25	855000						1	F1:3366	YJX-HYPOXIA-0h rep1.raw	1	1	0	0	0	0	0	1919	1946			PEAKS DB
45	12	sp|Q5D862|FILA2_HUMAN	Y.GSGSGQ(+.98)SSGFGQHGSGSGQSSGFGQHESR.S	Y	27.04	2738.13	29	8.3	685.545	4	13.39	198000						1	F1:5891	YJX-HYPOXIA-0h rep1.raw	1	1	0	0	0	0	0	584	612	Deamidation (NQ)	Q6:Deamidation (NQ):45.87	PEAKS DB
45	12	sp|Q5D862|FILA2_HUMAN	Y.GSGSGQSSGFGQHGSGTGK(+114.04)SSGFAQ(+.98)HEYR.S	Y	25.51	2956.27	29	3.2	740.078	4	12.28			930000				3	F3:5170	YJX-HYPOXIA-12h rep1.raw	1	0	0	1	0	0	0	1119	1147	Ubiquitin-K; Deamidation (NQ)	K19:Ubiquitin-K:1000.00;Q25:Deamidation (NQ):4.25	PEAKS DB
45	12	sp|Q5D862|FILA2_HUMAN	R.SGQ(+.98)SSYGQHSSGSSQ(+.98)SSGYGQHGSR.Q	Y	25.46	2501.01	25	-3.1	834.674	3	9.25					0		5	F5:3709	YJX-HYPOXIA-24h rep1.raw	0	0	0	0	0	0	0	613	637	Deamidation (NQ)	Q3:Deamidation (NQ):32.52;Q15:Deamidation (NQ):8.82	PEAKS DB
45	12	sp|Q5D862|FILA2_HUMAN	R.HAHYHHGLTTQTGS.R	Y	25.33	1545.71	14	0.5	516.243	3	7.96	201000						1	F1:3215	YJX-HYPOXIA-0h rep1.raw	1	1	0	0	0	0	0	1705	1718			PEAKS DB
45	12	sp|Q5D862|FILA2_HUMAN	Y.GQHGSGSSQSSGYGQYGSR.E	Y	24.89	1885.79	19	2.3	629.607	3	10.06	77800						1	F1:4238	YJX-HYPOXIA-0h rep1.raw	1	1	0	0	0	0	0	544	562			PEAKS DB
45	12	sp|Q5D862|FILA2_HUMAN	R.HSQSGQGQ(+.98)STQ(+.98)TGSRVTR.R	Y	23.45	1902.88	18	2.5	635.302	3	8.91			53200				3	F3:3490	YJX-HYPOXIA-12h rep1.raw	1	0	0	1	0	0	0	1249	1266	Deamidation (NQ)	Q8:Deamidation (NQ):0.00;Q11:Deamidation (NQ):55.60	PEAKS DB
45	12	sp|Q5D862|FILA2_HUMAN	K.HGSYGPAEYD.Y	Y	23.26	1094.43	10	1.3	548.223	2	16.51	739000						1	F1:7465	YJX-HYPOXIA-0h rep1.raw	1	1	0	0	0	0	0	2346	2355			PEAKS DB
45	12	sp|Q5D862|FILA2_HUMAN	R.RGHRHQ(+.98)EEESETEEDEEDTPGHK.S	Y	22.16	2761.14	23	2.4	553.237	5	8.88	172000						1	F1:3676	YJX-HYPOXIA-0h rep1.raw	1	1	0	0	0	0	0	104	126	Deamidation (NQ)	Q6:Deamidation (NQ):1000.00	PEAKS DB
45	12	sp|Q5D862|FILA2_HUMAN	H.SEHIHTQAGSHYPK.S	Y	21.22	1590.75	14	1.2	531.259	3	9.46	25600						1	F1:3950	YJX-HYPOXIA-0h rep1.raw	1	1	0	0	0	0	0	1289	1302			PEAKS DB
45	12	sp|Q5D862|FILA2_HUMAN	R.SHQSSYGQHGSGSSQSSGYGQHGSSSGQT.S	Y	21.15	2853.16	29	1.4	714.298	4	8.76		59300					2	F2:3069	YJX-HYPOXIA-0h rep2.raw	1	0	1	0	0	0	0	840	868			PEAKS DB
45	12	sp|Q5D862|FILA2_HUMAN	W.KHGSYGPAEYDYGHTGYGPSGGSR.K	Y	21.01	2499.08	24	1.1	625.779	4	19.51	859000						1	F1:8948	YJX-HYPOXIA-0h rep1.raw	1	1	0	0	0	0	0	2345	2368			PEAKS DB
45	12	sp|Q5D862|FILA2_HUMAN	R.SSRASHFQ(+.98)SHSSER.Q	Y	20.42	1602.71	14	1.2	535.246	3	7.59	1920000		465000	237000			1	F1:3022	YJX-HYPOXIA-0h rep1.raw	3	1	0	1	1	0	0	2322	2335	Deamidation (NQ)	Q8:Deamidation (NQ):1000.00	PEAKS DB
[truncated: 36,625 more rows]
