# Supplementary material for: Hypoxia regulates overall mRNA homeostasis by inducing Met1-linked linear ubiquitination of AGO2 in cancer cells
Source: Nat Commun. 2021 Sep 13;12:5416. doi: 10.1038/s41467-021-25739-5 (PMC8438024; doi:10.1038/s41467-021-25739-5)
Supplement: Supplementary file 7 — Supplementary Data 6 [file 41467_2021_25739_MOESM7_ESM.xlsx]

## Sheet: HOIP+HOIL-1L-RIP_vs_HOIP+HOIL-I
	RIP-seq HOIP+HOIL-1L vs Control, Related to Fig. 6c, e, f, i and Supplementary Fig. 8a, c, e
Genomic_position	Refseq_name	Symbol	Peak_length	Peak_summit_position	TagCounts_in_peak	-10*LOG(p-value)	Fold_enrichment	FDR(%)	Chr	TSS	TTS	Strand	Peak_Classification	Peak_to_TSS
chr12:121177080-121177821	NM_000017	ACADS	742	211	9	59.28	26.67	35.15	chr12	121163540	121177811	+	exon	13910
chr11:108027645-108029439	NM_000019	ACAT1	1795	1124	25	59.75	15.56	35.12	chr11	107992257	108018891	+	intergenic	36285
chr11:108031618-108032808	NM_000019	ACAT1	1191	909	44	64.81	6.11	31.84	chr11	107992257	108018891	+	intergenic	39956
chr11:107974909-107978433	NM_000019	ACAT1	3525	1532	104	51.1	4.05	40.24	chr11	107992257	108018891	+	upstream	-15586
chr14:73586416-73588658	NM_000021	PSEN1	2243	1005	69	48.93	7.95	39.49	chr14	73603142	73690399	+	upstream	-15605
chr20:43280039-43280518	NM_000022	ADA	480	240	42	71.46	5.17	29.89	chr20	43280399	43248159	-	promoter	121
chr5:148206873-148207615	NM_000024	ADRB2	743	247	7	45.74	26.52	39.78	chr5	148206155	148208197	+	promoter	1089
chr22:40728210-40731876	NM_000026	ADSL	3667	2541	157	204.73	8.58	20.02	chr22	40742503	40762752	+	upstream	-12460
chr22:40724930-40727865	NM_000026	ADSL	2936	914	88	82.04	5.45	26.51	chr22	40742503	40762752	+	upstream	-16106
chrX:152980864-152981316	NM_000033	ABCD1	453	226	7	75.35	30.94	28.69	chrX	152990322	153010216	+	upstream	-9232
chrX:152990594-152991684	NM_000033	ABCD1	1091	792	15	54.83	20	37.86	chrX	152990322	153010216	+	promoter	817
chr19:45391092-45392473	NM_000041	APOE	1382	1124	65	94.73	6.3	23.15	chr19	45409005	45412652	+	upstream	-17223
chr19:45406091-45407075	NM_000041	APOE	985	483	67	43.93	4.3	39.5	chr19	45409005	45412652	+	upstream	-2422
chr6:131915248-131915603	NM_000045	ARG1	356	178	7	64.39	12.28	31.87	chr6	131894343	131905472	+	intergenic	21082
chr13:52541013-52541462	NM_000053	ATP7B	450	225	14	107.84	21	22.05	chr13	52585630	52506805	-	intron	44393
chr8:86375993-86376745	NM_000067	CA2	753	262	10	48.27	21.43	39.4	chr8	86376130	86393721	+	promoter	239
chr8:86377344-86377867	NM_000067	CA2	524	262	21	44.63	6.11	39.76	chr8	86376130	86393721	+	promoter	1475
chr12:58150536-58153804	NM_000075	CDK4	3269	2193	219	729.59	30	54.29	chr12	58146230	58141509	-	upstream	-5940
chr12:58144679-58146267	NM_000075	CDK4	1589	321	67	45.45	6.67	39.79	chr12	58146230	58141509	-	promoter	757
chr11:2904461-2905525	NM_000076	CDKN1C	1065	653	12	78.27	35.36	26.99	chr11	2906995	2904447	-	exon	2002
chr7:143009465-143010314	NM_000083	CLCN1	850	553	179	92.45	5.98	23.23	chr7	143013218	143049097	+	upstream	-3329
chr16:28503052-28503408	NM_000086	CLN3	357	178	6	44.32	10	39.56	chr16	28503403	28488599	-	promoter	173
chr3:98298326-98299651	NM_000097	CPOX	1326	299	103	393.28	25.05	29.05	chr3	98312455	98298289	-	exon	13467
chr1:53662469-53662916	NM_000098	CPT2	448	224	8	49.38	11.95	39.6	chr1	53662100	53679869	+	promoter	592
chr1:53678924-53680571	NM_000098	CPT2	1648	720	81	107.03	6.81	22	chr1	53662100	53679869	+	exon	17647
chr21:45195613-45196525	NM_000100	CSTB	913	572	56	114.53	12.41	21.78	chr21	45196256	45193545	-	promoter	187
chr21:45193834-45194867	NM_000100	CSTB	1034	295	149	165.29	10.14	18.26	chr21	45196256	45193545	-	promoter	1906
chr10:104572339-104576053	NM_000102	CYP17A1	3715	3284	243	209.09	9.86	20	chr10	104597290	104590287	-	intergenic	23094
chr9:132589691-132590603	NM_000113	TOR1A	913	395	88	128.93	7.18	21.21	chr9	132586441	132575220	-	upstream	-3706
chr1:226016263-226017289	NM_000120	EPHX1	1027	250	8	47.72	30.94	39.2	chr1	226013001	226033262	+	intron	3775
chr1:226032475-226033563	NM_000120	EPHX1	1089	633	17	70.86	21.67	29.94	chr1	226013001	226033262	+	exon	20018
chr2:128050128-128050616	NM_000122	ERCC3	489	244	8	55.34	19.05	37.57	chr2	128051752	128014865	-	promoter	1380
chr2:128056671-128059666	NM_000122	ERCC3	2996	441	71	63.22	8.56	32.16	chr2	128051752	128014865	-	upstream	-6416
chr16:89837937-89838424	NM_000135	FANCA	488	244	7	62.84	30.94	33.19	chr16	89883065	89803958	-	exon	44885
chr16:89864850-89866006	NM_000135	FANCA	1157	474	23	49.69	12.67	39.64	chr16	89883065	89803958	-	intron	17637
chr16:89803953-89806173	NM_000135	FANCA	2221	1005	54	42.29	7	39.26	chr16	89883065	89803958	-	exon	78002
chr15:80429751-80430869	NM_000137	FAH	1119	355	176	63.09	4.92	32.18	chr15	80445232	80478924	+	upstream	-14922
chr4:1813222-1816464	NM_000142	FGFR3	3243	1876	91	58.75	9.44	35.48	chr4	1795038	1810599	+	intergenic	19805
chr4:1818452-1818762	NM_000142	FGFR3	311	155	6	44.62	6.22	39.74	chr4	1795038	1810599	+	intergenic	23569
chr1:241675267-241675568	NM_000143	FH	302	151	7	115.69	30.94	21.8	chr1	241683085	241660856	-	exon	7668
chr1:24180831-24181186	NM_000147	FUCA1	356	178	7	62.39	11.67	33.41	chr1	24194859	24171571	-	exon	13851
chr1:24175132-24175472	NM_000147	FUCA1	341	170	9	71.98	10	29.75	chr1	24194859	24171571	-	exon	19557
chr17:78091394-78093805	NM_000152	GAA	2412	664	68	75.87	11.19	27.11	chr17	78075324	78093681	+	exon	17275
chr17:78090737-78091057	NM_000152	GAA	321	160	7	51.21	7.07	40.26	chr17	78075324	78093681	+	exon	15573
chr14:88419987-88421862	NM_000153	GALC	1876	616	132	58.49	6.27	35.29	chr14	88459615	88399357	-	intron	38691
chr17:73754048-73754821	NM_000154	GALK1	774	502	11	59.49	25.8	35.06	chr17	73761280	73754017	-	exon	6846
chr19:1418072-1418547	NM_000156	GAMT	476	238	26	84.41	8.25	26.17	chr19	1401569	1397024	-	upstream	-16740
chr3:81586056-81586402	NM_000158	GBE1	347	173	14	90.34	8.1	23.82	chr3	81810950	81538849	-	exon	224721
chr14:55369026-55369677	NM_000161	GCH1	652	261	17	98.54	26.67	23.29	chr14	55369542	55308723	-	promoter	191
chr9:6668979-6670154	NM_000170	GLDC	1176	754	93	44.31	4.21	39.55	chr9	6645692	6532463	-	intergenic	-23874
chr5:151229565-151230311	NM_000171	GLRA1	747	221	23	121.89	21.16	21.09	chr5	151304397	151202073	-	intron	74459
chr9:124080858-124081328	NM_000177	GSN	471	235	7	75.35	30.94	28.69	chr9	124062078	124095120	+	exon	19015
chr9:124094697-124095175	NM_000177	GSN	479	239	7	54.82	23.33	37.65	chr9	124062078	124095120	+	exon	32858
chr7:65419054-65423742	NM_000181	GUSB	4689	282	293	106.41	6.99	21.93	chr7	65447301	65425672	-	intergenic	25903
chr2:26437135-26438067	NM_000182	HADHA	933	271	25	185.85	72.73	19.2	chr2	26467594	26413503	-	intron	29993
chr2:26413610-26414851	NM_000182	HADHA	1242	442	233	482.63	16.17	35.84	chr2	26467594	26413503	-	exon	53364
chr2:26459566-26460085	NM_000182	HADHA	520	260	19	99.47	15.83	23.19	chr2	26467594	26413503	-	exon	7769
chr2:26423998-26424355	NM_000182	HADHA	358	179	30	176.93	8.95	18.65	chr2	26467594	26413503	-	exon	43418
chr2:26426774-26427229	NM_000182	HADHA	456	228	22	80.03	8.36	26.52	chr2	26467594	26413503	-	exon	40593
chr22:21156102-21156562	NM_000185	SERPIND1	461	230	8	88.35	35.36	25.61	chr22	21128382	21142008	+	intergenic	27950
chr11:118951646-118952763	NM_000190	HMBS	1118	819	31	42.87	7.04	39.46	chr11	118955586	118964259	+	upstream	-3382
chrX:133594181-133594851	NM_000194	HPRT1	671	178	36	93.65	11.18	23.16	chrX	133594174	133634698	+	promoter	342
chrX:133634003-133634802	NM_000194	HPRT1	800	328	130	168.51	6.91	18.59	chrX	133594174	133634698	+	exon	40228
chrX:133609070-133609582	NM_000194	HPRT1	513	256	120	112.13	4.46	22.17	chrX	133594174	133634698	+	exon	15152
chrX:148579637-148580014	NM_000202	IDS	378	189	12	65.84	7.56	31.61	chrX	148586884	148558520	-	exon	7059
chr19:7267334-7267989	NM_000208	INSR	656	322	26	201.22	52.48	20.06	chr19	7294313	7112265	-	exon	26652
chr21:35888802-35890777	NM_000219	KCNE1	1976	805	58	76.09	7.32	27.16	chr21	35884573	35818985	-	upstream	-5216
chr2:27309615-27310300	NM_000221	KHK	686	292	25	79.91	13.15	26.44	chr2	27309610	27323619	+	promoter	347
chr12:53344512-53344836	NM_000224	KRT18	325	162	19	151.45	10.29	19.25	chr12	53342842	53346685	+	promoter	1832
chr16:67977817-67979324	NM_000229	LCAT	1508	657	51	40.93	9.76	39.17	chr16	67978015	67973786	-	promoter	-555
chr11:64576953-64577734	NM_000244	MEN1	782	433	21	102.51	23.46	22.06	chr11	64578188	64570985	-	promoter	845
chr6:31379702-31380400	NM_000247	MICA	699	226	39	169.31	20.39	18.71	chr6	31371343	31383092	+	intron	8708
chr6:31378302-31379316	NM_000247	MICA	1015	220	113	456.91	18.33	33.86	chr6	31371343	31383092	+	intron	7466
chr6:31382623-31383344	NM_000247	MICA	722	292	27	94.6	15.64	23.16	chr6	31371343	31383092	+	exon	11640
chr3:69986963-69987352	NM_000248	MITF	390	195	6	75.35	26.52	28.69	chr3	69985750	70017488	+	promoter	1407
chr3:70013976-70015104	NM_000248	MITF	1129	383	38	51.83	7.27	39.72	chr3	69985750	70017488	+	exon	28790
chr2:47707829-47708626	NM_000251	MSH2	798	234	9	40.65	11.76	38.97	chr2	47630205	47710367	+	intron	78022
chr2:47630277-47630692	NM_000251	MSH2	416	208	14	71.32	9.71	29.94	chr2	47630205	47710367	+	promoter	279
chrX:149680291-149682488	NM_000252	MTM1	2198	247	24	92.53	17.1	23.24	chrX	149737046	149841616	+	intergenic	-55657
chr1:236925754-236926657	NM_000254	MTR	904	299	14	45.59	12.22	39.83	chr1	236958580	237067281	+	intergenic	-32375
chr6:49045385-49045727	NM_000255	MUT	343	171	8	82.1	13.33	26.56	chr6	49431041	49398072	-	intergenic	385485
chr11:47350614-47351714	NM_000256	MYBPC3	1101	578	14	54.43	13.33	37.67	chr11	47374253	47352956	-	intergenic	23089
chr1:171639493-171640220	NM_000261	MYOC	728	392	645	137.89	3.53	20.49	chr1	171621773	171604556	-	upstream	-18083
chr22:42448056-42448932	NM_000262	NAGA	877	262	9	53.98	23.33	37.76	chr22	42466846	42454337	-	intergenic	18352
chr22:42447141-42447841	NM_000262	NAGA	701	418	7	40.42	20	38.93	chr22	42466846	42454337	-	intergenic	19355
chr17:40684017-40684587	NM_000263	NAGLU	571	285	40	64.31	6.41	31.93	chr17	40687950	40696466	+	upstream	-3648
chr17:29551949-29552416	NM_000267	NF1	468	234	10	69.22	15.6	30.56	chr17	29421944	29704695	+	exon	130238
chr17:29422159-29422541	NM_000267	NF1	383	191	7	44.13	8.94	39.71	chr17	29421944	29704695	+	promoter	406
chr22:29999107-30000259	NM_000268	NF2	1153	862	30	53.66	9.52	38.06	chr22	29999544	30094589	+	promoter	139
chr22:30090543-30094696	NM_000268	NF2	4154	3859	150	117.31	6.9	20.83	chr22	29999544	30094589	+	exon	93075
chr14:20942618-20943574	NM_000270	PNP	957	605	23	50.13	8.33	40	chr14	20937537	20946165	+	exon	5559
chr14:20944527-20945429	NM_000270	PNP	903	295	155	337.19	7.9	26.32	chr14	20937537	20946165	+	exon	7441
chr18:21136209-21136691	NM_000271	NPC1	483	241	20	50.71	6.44	39.87	chr18	21166581	21111462	-	exon	30131
chr2:110969719-110970282	NM_000272	NPHP1	564	282	69	517.69	43.24	37.5	chr2	110962639	110880913	-	upstream	-7361
chr2:110941598-110942911	NM_000272	NPHP1	1314	265	65	63.02	6.02	32.15	chr2	110962639	110880913	-	intron	20385
chrX:9684256-9687875	NM_000273	GPR143	3620	1479	260	227.84	5.64	20.48	chrX	9734005	9693452	-	intergenic	47940
chr10:126089265-126089757	NM_000274	OAT	493	246	11	87.68	26.19	25.7	chr10	126107545	126085871	-	exon	18034
chrX:19369381-19369707	NM_000284	PDHA1	327	163	11	57.76	6	35.51	chrX	19362010	19379826	+	intron	7534
chrX:77303482-77305149	NM_000291	PGK1	1668	1447	23	121.89	25.02	21.14	chrX	77359665	77382324	+	intergenic	-55350
chrX:77352937-77353323	NM_000291	PGK1	387	193	8	52.64	10.32	38.66	chrX	77359665	77382324	+	upstream	-6535
chrX:77381269-77382780	NM_000291	PGK1	1512	308	163	46.63	7.41	39.79	chrX	77359665	77382324	+	exon	22359
chr16:47494730-47495100	NM_000293	PHKB	371	185	20	107.94	8.24	21.98	chr16	47495209	47735434	+	promoter	-294
chr16:47632273-47633077	NM_000293	PHKB	805	532	149	86.38	5.94	26.03	chr16	47495209	47735434	+	intron	137466
chr4:88996609-88998858	NM_000297	PKD2	2250	807	31	107.33	23.33	22.07	chr4	88928798	88998931	+	exon	68935
chr1:11994737-11995052	NM_000302	PLOD1	316	158	9	159.45	39.78	19.12	chr1	11994723	12035599	+	promoter	171
chr1:11979709-11980738	NM_000302	PLOD1	1030	518	67	325.02	34.57	25.44	chr1	11994723	12035599	+	upstream	-14500
chr1:12010395-12010890	NM_000302	PLOD1	496	248	6	50.91	26.52	39.94	chr1	11994723	12035599	+	intron	15919
chr1:11982523-11983689	NM_000302	PLOD1	1167	531	116	90.24	5.81	23.78	chr1	11994723	12035599	+	upstream	-11617
chr16:8941583-8942382	NM_000303	PMM2	800	252	22	84.47	16	26.12	chr16	8891669	8943194	+	exon	50313
chr16:8890946-8891476	NM_000303	PMM2	531	265	9	53.13	15	38.32	chr16	8891669	8943194	+	promoter	-458
chr16:8888944-8890577	NM_000303	PMM2	1634	719	56	61.97	8.61	33.58	chr16	8891669	8943194	+	promoter	-1909
chr7:95064171-95064491	NM_000305	PON2	321	160	12	221.91	53.04	19.96	chr7	95064384	95034173	-	promoter	53
chrX:82253780-82254433	NM_000307	POU3F4	654	167	7	42.06	13.33	39.33	chrX	82763268	82764775	+	intergenic	-509162
chr20:44520182-44520523	NM_000308	CTSA	342	171	6	88.35	26.52	25.61	chr20	44518782	44527458	+	promoter	1570
chr20:44511165-44513400	NM_000308	CTSA	2236	993	104	156.29	10.79	19.12	chr20	44518782	44527458	+	upstream	-6500
chr1:40537118-40539974	NM_000310	PPT1	2857	413	251	120.93	4.89	21.06	chr1	40563142	40538381	-	exon	24596
chr2:128155690-128156132	NM_000312	PROC	443	221	6	62.84	26.52	33.19	chr2	128175995	128186822	+	intergenic	-20084
chr3:93692489-93692884	NM_000313	PROS1	396	198	36	57.81	3.66	35.52	chr3	93692934	93591880	-	promoter	248
chr10:89696640-89696996	NM_000314	PTEN	357	178	6	40.15	8.7	38.93	chr10	89623194	89731687	+	intron	73624
chr10:89725066-89728458	NM_000314	PTEN	3393	2257	94	74.17	5.45	28.89	chr10	89623194	89731687	+	exon	103568
chr10:89692688-89693147	NM_000314	PTEN	460	230	35	41.17	3.83	39.08	chr10	89623194	89731687	+	exon	69723
chr4:17513551-17513868	NM_000320	QDPR	318	159	11	136.96	18.33	20.34	chr4	17513857	17488015	-	promoter	148
chr4:17488062-17489025	NM_000320	QDPR	964	609	45	43.98	5.29	39.51	chr4	17513857	17488015	-	exon	25314
chr13:48877914-48878347	NM_000321	RB1	434	217	9	90.15	30	23.59	chr13	48877882	49056026	+	promoter	248
chr13:48902083-48902883	NM_000321	RB1	801	474	213	99.89	5.56	22.99	chr13	48877882	49056026	+	intron	24601
chr4:111538601-111539947	NM_000325	PITX2	1347	823	74	58.87	6.21	35.38	chr4	111544254	111538579	-	exon	4980
chrX:18646514-18653213	NM_000330	RS1	6700	4909	121	96.49	8.57	23.24	chrX	18690223	18657807	-	intergenic	40360
chrX:18622014-18622867	NM_000330	RS1	854	279	34	60.16	6.01	34.85	chrX	18690223	18657807	-	intergenic	67783
chr3:170779743-170782318	NM_000340	SLC2A2	2576	394	63	182.1	25.83	18.79	chr3	170744768	170714136	-	intergenic	-36262
chr5:69372505-69373412	NM_000344	SMN1	908	618	56	138.75	13.76	20.49	chr5	69345349	69373418	+	exon	27609
chr5:69362578-69363117	NM_000344	SMN1	540	270	17	61.74	11.33	33.64	chr5	69345349	69373418	+	exon	17498
chr5:70248024-70248905	NM_000344	SMN1	882	497	40	86.56	11.11	26	chr5	70220767	70248838	+	exon	27697
chr8:37986262-37986588	NM_000349	STAR	327	163	13	128.32	14.17	21.12	chr8	38008600	38000217	-	intergenic	22175
chr8:37996515-37997611	NM_000349	STAR	1097	285	36	72.54	7.5	29.84	chr8	38008600	38000217	-	intergenic	11537
chr1:94639053-94640212	NM_000350	ABCA4	1160	560	23	63.24	12.5	32.16	chr1	94586705	94458393	-	intergenic	-52927
chr11:17457380-17457770	NM_000352	ABCC8	391	195	18	47.42	4.69	38.93	chr11	17498392	17414431	-	intron	40817
chr19:55667544-55668288	NM_000363	TNNI3	745	215	32	64.5	9.62	31.86	chr19	55669100	55663135	-	promoter	1184
chr19:55670045-55671201	NM_000363	TNNI3	1157	602	67	53.72	7.83	38.02	chr19	55669100	55663135	-	promoter	-1523
chr1:45468261-45469268	NM_000374	UROD	1008	327	32	63.86	10.83	32.03	chr1	45477804	45481341	+	upstream	-9040
chrX:85116979-85119837	NM_000390	CHM	2859	483	76	46.06	5.28	39.8	chrX	85302569	85116184	-	exon	184161
chrX:85339581-85341525	NM_000390	CHM	1945	478	590	49.26	2.98	39.6	chrX	85302569	85116184	-	intergenic	-37984
chr19:45882896-45883562	NM_000400	ERCC2	667	298	32	126.2	16.12	21.18	chr19	45873845	45854648	-	upstream	-9384
chr11:44146203-44146679	NM_000401	EXT2	477	238	13	55.94	10.33	37.21	chr11	44117746	44266980	+	exon	28695
chr11:44265690-44266815	NM_000401	EXT2	1126	420	64	67.48	6.33	31.34	chr11	44117746	44266980	+	exon	148506
chr3:33114021-33114363	NM_000404	GLB1	343	171	14	254.6	61.87	21.36	chr3	33138722	33038099	-	exon	24530
chr3:33138200-33138796	NM_000404	GLB1	597	298	10	49.74	19.9	39.7	chr3	33138722	33038099	-	promoter	224
chr3:33086899-33087739	NM_000404	GLB1	841	392	26	109.28	16.82	21.91	chr3	33138722	33038099	-	intron	51403
chr3:33038374-33039014	NM_000404	GLB1	641	344	53	199.74	16.67	19.78	chr3	33138722	33038099	-	exon	100028
chr2:157439639-157442765	NM_000408	GPD2	3127	1117	66	91.64	8.86	23.43	chr2	157292899	157442915	+	exon	148303
chr6:137518653-137519914	NM_000416	IFNGR1	1262	664	81	105.35	7.33	22.06	chr6	137540567	137518620	-	exon	21284
chr17:39776896-39777295	NM_000422	KRT17	400	200	21	145.13	14	18.78	chr17	39780882	39775691	-	exon	3787
chr17:39778602-39778915	NM_000422	KRT17	314	157	7	74.27	12.28	28.88	chr17	39780882	39775691	-	exon	2124
chr17:39777713-39778195	NM_000422	KRT17	483	241	11	42.34	8.85	39.25	chr17	39780882	39775691	-	exon	2928
chr1:183513476-183514575	NM_000433	NCF2	1100	833	52	62.55	9.79	33.49	chr1	183559739	183524696	-	intergenic	45714
chr7:107268880-107269341	NM_000441	SLC26A4	462	231	7	75.35	30.94	28.69	chr7	107301079	107358252	+	intergenic	-31969
chr21:33043377-33044733	NM_000454	SOD1	1357	853	95	80.52	8.15	26.52	chr21	33031934	33041243	+	intergenic	12121
chr21:32998811-33001007	NM_000454	SOD1	2197	1900	166	122.37	7.43	21.22	chr21	33031934	33041243	+	intergenic	-32025
chr21:33031811-33032330	NM_000454	SOD1	520	260	572	256.36	3.62	21.15	chr21	33031934	33041243	+	promoter	136
chr19:1220072-1221993	NM_000455	STK11	1922	550	20	47.85	13.04	39.27	chr19	1205797	1228434	+	intron	15235
chr19:1203143-1204030	NM_000455	STK11	888	335	254	110.13	5.03	22.03	chr19	1205797	1228434	+	upstream	-2211
chr12:56380685-56381334	NM_000456	SUOX	650	188	11	83.18	41.67	26.4	chr12	56391042	56399309	+	upstream	-10033
chr12:56385631-56389031	NM_000456	SUOX	3401	1646	420	494.25	7.28	36.09	chr12	56391042	56399309	+	upstream	-3711
chr7:92158770-92159112	NM_000466	PEX1	343	171	9	129.2	30	21.24	chr7	92157845	92116336	-	promoter	-1096
chr7:92165980-92166969	NM_000466	PEX1	990	288	10	49.89	23.1	39.68	chr7	92157845	92116336	-	upstream	-8629
chr7:92163398-92164418	NM_000466	PEX1	1021	596	14	40.63	13.33	38.96	chr7	92157845	92116336	-	upstream	-6063
chr7:19155203-19157214	NM_000474	TWIST1	2012	280	40	59.05	7.27	35.12	chr7	19157295	19155090	-	promoter	1087
chr19:2229761-2232725	NM_000479	AMH	2965	743	144	221.69	16.41	19.91	chr19	2249277	2252072	+	upstream	-18034
chr19:2247726-2248806	NM_000479	AMH	1081	649	338	278.1	5.2	22.22	chr19	2249277	2252072	+	promoter	-1011
chr3:49460405-49460933	NM_000481	AMT	529	264	12	72.06	20	29.78	chr3	49460111	49454210	-	promoter	-558
chr1:173900407-173903976	NM_000488	SERPINC1	3570	936	56	40.81	5.45	39.18	chr1	173886516	173872941	-	upstream	-15675
chr19:11241770-11244573	NM_000527	LDLR	2804	655	175	667.59	23.37	49.05	chr19	11200037	11244505	+	exon	43134
chr19:11151396-11152384	NM_000527	LDLR	989	707	81	48.45	7.21	39.4	chr19	11200037	11244505	+	intergenic	-48147
chr19:11172280-11173076	NM_000527	LDLR	797	294	38	48.08	6.74	39.36	chr19	11200037	11244505	+	intergenic	-27359
chr19:11233725-11234192	NM_000527	LDLR	468	234	21	59.44	6.55	35.09	chr19	11200037	11244505	+	exon	33921
chr19:11240163-11240472	NM_000527	LDLR	310	155	6	44.5	6.2	39.72	chr19	11200037	11244505	+	exon	40280
chr19:12778884-12779387	NM_000528	MAN2B1	504	252	34	69.47	6.35	30.2	chr19	12777591	12757321	-	promoter	-1544
chr3:136048592-136049524	NM_000532	PCCB	933	399	24	92.53	22.81	23.24	chr3	135969166	136049013	+	intergenic	79892
chr3:135969098-135969558	NM_000532	PCCB	461	230	87	284.32	8.36	22.49	chr3	135969166	136049013	+	promoter	162
chr11:6415106-6417289	NM_000543	SMPD1	2184	1676	56	221.2	22.22	19.93	chr11	6411643	6416228	+	exon	4554
chr11:6412640-6413268	NM_000543	SMPD1	629	338	24	121.89	22.02	21.09	chr11	6411643	6416228	+	promoter	1311
chr11:6411675-6412253	NM_000543	SMPD1	579	289	32	130.95	15.44	19.99	chr11	6411643	6416228	+	promoter	321
chr17:7588852-7589933	NM_000546	TP53	1082	161	13	47.68	10	39.17	chr17	7590868	7571719	-	promoter	1476
chr17:7591978-7592532	NM_000546	TP53	555	277	20	48.21	7.4	39.39	chr17	7590868	7571719	-	promoter	-1387
chr9:12462609-12463137	NM_000550	TYRP1	529	264	8	44.32	13.33	39.56	chr9	12693385	12710266	+	intergenic	-230512
chr1:154440960-154441871	NM_000565	IL6R	912	630	28	65.36	11.43	31.66	chr1	154377668	154441926	+	exon	63747
chr1:154386784-154387795	NM_000565	IL6R	1012	369	179	103.17	4.11	22.29	chr1	154377668	154441926	+	intron	9621
chr1:207504437-207504745	NM_000574	CD55	309	154	7	115.69	30.94	21.8	chr1	207494816	207534311	+	exon	9775
chr1:207497893-207498207	NM_000574	CD55	315	157	10	125.43	16.67	21.14	chr1	207494816	207534311	+	exon	3234
chr2:113610979-113611363	NM_000576	IL1B	385	192	15	129.76	16.67	21.2	chr2	113594356	113587336	-	upstream	-16815
chr6:31544964-31545822	NM_000594	TNF	859	287	15	112.02	48.62	22.13	chr6	31543343	31546112	+	exon	2050
chr6:31525383-31526627	NM_000594	TNF	1245	955	51	52.64	6.44	38.66	chr6	31543343	31546112	+	upstream	-17338
chr2:217528402-217529264	NM_000597	IGFBP2	863	520	52	89.22	10.27	23.87	chr2	217498126	217529158	+	exon	30707
chr2:217498118-217498833	NM_000597	IGFBP2	716	391	22	61.67	9.44	33.68	chr2	217498126	217529158	+	promoter	349
chr7:46039213-46040546	NM_000598	IGFBP3	1334	799	113	47.44	4.76	38.93	chr7	45960871	45951843	-	intergenic	-79008
chr9:117072920-117074589	NM_000607	ORM1	1670	928	48	90.66	9.05	23.46	chr9	117085302	117088759	+	upstream	-11548
chr11:33766146-33769020	NM_000611	CD59	2875	1016	48	176.82	20.76	18.59	chr11	33758025	33724555	-	upstream	-9558
chr11:33764350-33765585	NM_000611	CD59	1236	280	24	77.94	15.56	27.07	chr11	33758025	33724555	-	upstream	-6942
chr11:33777313-33777667	NM_000611	CD59	355	177	12	113.68	14.2	21.94	chr11	33758025	33724555	-	upstream	-19465
chr11:2159458-2160818	NM_000612	IGF2	1361	938	88	708.01	85	52.17	chr11	2160204	2150341	-	promoter	66
chr11:2150417-2155030	NM_000612	IGF2	4614	2588	891	3100	71.28	100	chr11	2160204	2150341	-	exon	7481
chr11:6469857-6470519	NM_000613	HPX	663	168	12	69.53	19.89	30.2	chr11	6462254	6452267	-	upstream	-7934
chr11:58384509-58388650	NM_000614	CNTF	4142	1488	500	488.38	9.67	35.86	chr11	58390145	58393205	+	upstream	-3566
chr11:58378921-58379379	NM_000614	CNTF	459	229	13	42.07	6.63	39.35	chr11	58390145	58393205	+	upstream	-10995
chr21:34668506-34669522	NM_000629	IFNAR1	1017	579	51	74.37	6.44	28.91	chr21	34697213	34732128	+	intergenic	-28199
chr18:60795551-60796062	NM_000633	BCL2	512	256	10	62.39	16.67	33.41	chr18	60986613	60790578	-	exon	190807
chr18:60793645-60795545	NM_000633	BCL2	1901	1114	34	60.16	10.56	34.85	chr18	60986613	60790578	-	exon	192018
chr18:60985407-60987691	NM_000633	BCL2	2285	1989	46	66.16	9.79	31.74	chr18	60986613	60790578	-	promoter	64
chr18:60985407-60987691	NM_000657	BCL2	2285	1989	46	66.16	9.79	31.74	chr18	60986613	60985186	-	promoter	64
chr19:41858581-41859970	NM_000660	TGFB1	1390	685	290	49.98	4.07	40.02	chr19	41859788	41836227	-	promoter	513
chr4:99997331-99998215	NM_000671	ADH5	885	270	111	473.46	24.67	34.64	chr4	100009939	99992129	-	intron	12166
chr4:99992300-99994108	NM_000671	ADH5	1809	1059	57	104.83	10.42	21.98	chr4	100009939	99992129	-	exon	16735
chr4:99982179-99984623	NM_000671	ADH5	2445	403	314	200.48	6.29	19.97	chr4	100009939	99992129	-	intergenic	26538
chr4:99969858-99970196	NM_000671	ADH5	339	169	33	51.2	2.87	40.25	chr4	100009939	99992129	-	intergenic	39912
chr10:112771398-112773485	NM_000681	ADRA2A	2088	873	146	136.97	6.53	20.38	chr10	112836789	112840662	+	intergenic	-64348
chr4:3767452-3770344	NM_000683	ADRA2C	2893	275	82	107.03	12.34	22	chr4	3768295	3770253	+	promoter	603
chr10:115803636-115806607	NM_000684	ADRB1	2972	2573	80	465.06	51.51	33.6	chr10	115803805	115806667	+	promoter	1316
chrX:115237895-115239892	NM_000686	AGTR2	1998	1450	281	102.28	6.19	22.1	chrX	115301957	115306225	+	intergenic	-63064
chr3:52227106-52228979	NM_000688	ALAS1	1874	356	1438	47.7	7.72	39.18	chr3	52232098	52248343	+	upstream	-4056
chr12:112194127-112194924	NM_000690	ALDH2	798	532	9	56.96	26.67	36.25	chr12	112204690	112247789	+	upstream	-10165
chr13:114287417-114287750	NM_000705	ATP4B	334	167	9	72.08	10.02	29.88	chr13	114312513	114303121	-	intergenic	24930
chr13:114294280-114295919	NM_000705	ATP4B	1640	433	255	103.63	5.29	22.35	chr13	114312513	114303121	-	intergenic	17414
chr14:96750773-96752376	NM_000710	BDKRB1	1604	1310	52	60.13	8.32	34.84	chr14	96722546	96731100	+	intergenic	29028
chr7:43843085-43843569	NM_000712	BLVRA	485	242	11	72.06	18.33	29.78	chr7	43798271	43846941	+	exon	45056
chr7:43846395-43847080	NM_000712	BLVRA	686	430	28	41.75	6.86	39.32	chr7	43798271	43846941	+	exon	48466
chr7:82218956-82219458	NM_000722	CACNA2D1	503	251	50	76.98	5.24	27.02	chr7	82073122	81575759	-	intergenic	-146085
chr4:26421994-26422520	NM_000730	CCKAR	527	263	11	64.44	19.32	31.87	chr4	26492042	26483017	-	intergenic	69785
chr6:87831151-87832064	NM_000735	CGA	914	267	8	50.94	26.52	40.3	chr6	87804865	87795215	-	intergenic	-26742
chr11:46417996-46419511	NM_000741	CHRM4	1516	1033	72	71.14	8.82	29.95	chr11	46408158	46406341	-	upstream	-10595
chr15:78893588-78894733	NM_000743	CHRNA3	1146	527	17	105.75	26.67	21.98	chr15	78913637	78887646	-	exon	19477
chr15:32461818-32462740	NM_000746	CHRNA7	923	453	17	75.33	20	28.61	chr15	32322685	32462384	+	exon	139594
chr1:110453102-110453781	NM_000757	CSF1	680	454	12	96.62	48.62	23.21	chr1	110453232	110473616	+	promoter	209
chr1:110471461-110473698	NM_000757	CSF1	2238	786	126	664.14	26.52	48.82	chr1	110453232	110473616	+	exon	19347
chr17:38175437-38176337	NM_000759	CSF3	901	292	28	41.68	9	39.43	chr17	38171613	38174066	+	intergenic	4274
chr1:60338466-60339330	NM_000775	CYP2J2	865	272	19	48.98	9.33	39.51	chr1	60392470	60358979	-	intergenic	53572
chr1:60339646-60341945	NM_000775	CYP2J2	2300	1483	39	42.22	6.02	39.22	chr1	60392470	60358979	-	intergenic	51675
chr7:91752428-91752773	NM_000786	CYP51A1	346	173	10	47.73	5.77	39.21	chr7	91763840	91741462	-	exon	11240
chr4:71894900-71896680	NM_000788	DCK	1781	1061	68	48.72	8.54	39.43	chr4	71859264	71896629	+	exon	36526
chr4:71859114-71859789	NM_000788	DCK	676	402	65	74.26	6.56	28.87	chr4	71859264	71896629	+	promoter	187
chr4:71889260-71889597	NM_000788	DCK	338	169	21	60.48	3.94	34.55	chr4	71859264	71896629	+	intron	30164
chr11:644045-644793	NM_000797	DRD4	749	462	82	54.32	5.71	37.69	chr11	637304	640705	+	intergenic	7115
chr2:171716317-171717371	NM_000817	GAD1	1055	479	8	46.98	26.52	39.76	chr2	171673199	171717659	+	exon	43645
chr8:25268963-25272472	NM_000825	GNRH1	3510	2876	36	56.85	10	36.31	chr8	25282556	25276773	-	intergenic	11839
chr8:25285276-25287658	NM_000825	GNRH1	2383	1294	65	42.71	8.33	39.39	chr8	25282556	25276773	-	upstream	-3911
chr17:72848837-72849311	NM_000835	GRIN2C	475	237	8	66.11	26.67	31.61	chr17	72856007	72838161	-	intron	6933
chr17:72833962-72835486	NM_000835	GRIN2C	1525	512	19	110.1	23.33	22.01	chr17	72856007	72838161	-	intergenic	21283
chr19:48918116-48918428	NM_000836	GRIN2D	313	156	6	62.39	10	33.41	chr19	48898131	48948188	+	exon	20141
chr19:48885843-48886791	NM_000836	GRIN2D	949	451	191	59.09	4.97	35.13	chr19	48898131	48948188	+	upstream	-11814
chr3:51737715-51738459	NM_000839	GRM2	745	451	90	360.66	20.11	27.62	chr3	51741080	51752625	+	upstream	-2993
chr3:51733417-51733732	NM_000839	GRM2	316	158	6	86.24	18.18	26.01	chr3	51741080	51752625	+	upstream	-7506
chr5:178425023-178425734	NM_000843	GRM6	712	426	21	47.02	8.54	39.86	chr5	178422124	178405329	-	upstream	-3254
chr1:110279092-110279906	NM_000849	GSTM3	815	540	9	65.33	35.36	31.64	chr1	110283660	110276553	-	exon	4161
chr1:110277190-110278219	NM_000849	GSTM3	1030	442	8	40.01	16.67	38.91	chr1	110283660	110276553	-	exon	5956
chr11:67353568-67354268	NM_000852	GSTP1	701	420	258	278.22	7.12	22.25	chr11	67351065	67354124	+	exon	2853
chr4:156723443-156723806	NM_000857	GUCY1B3	364	182	14	215.48	46.67	20.35	chr4	156680124	156728794	+	exon	43500
chr4:156724760-156725073	NM_000857	GUCY1B3	314	157	6	44.96	6.28	39.93	chr4	156680124	156728794	+	exon	44792
chr5:74712540-74713003	NM_000859	HMGCR	464	232	12	88.63	18.56	24	chr5	74632992	74657926	+	intergenic	79779
chr1:19981494-19981848	NM_000871	HTR6	355	177	11	86.46	11.46	26.07	chr1	19991779	20007459	+	upstream	-10108
chr1:19983345-19985076	NM_000871	HTR6	1732	294	103	168.61	7.27	18.6	chr1	19991779	20007459	+	upstream	-7569
chr21:34602205-34602709	NM_000874	IFNAR2	505	252	20	48.13	6.73	39.4	chr21	34602199	34635062	+	promoter	258
chr3:159706508-159706971	NM_000882	IL12A	464	232	24	94.99	9.28	23.14	chr3	159706622	159713806	+	promoter	117
chr3:49070032-49070677	NM_000884	IMPDH2	646	272	39	62.3	6.66	33.48	chr3	49066875	49061761	-	upstream	-3479
chr3:49094307-49095485	NM_000884	IMPDH2	1179	879	142	87.7	3.87	25.75	chr3	49066875	49061761	-	intergenic	-28021
chr2:182400792-182402728	NM_000885	ITGA4	1937	968	25	79.91	16.14	26.44	chr2	182321618	182403655	+	exon	80142
chr12:53604408-53605791	NM_000889	ITGB7	1384	780	59	253.88	17.68	21.21	chr12	53601091	53585101	-	upstream	-4008
chr8:54445820-54446324	NM_000912	OPRK1	505	252	6	50.91	26.52	39.94	chr8	54164257	54138275	-	intergenic	-281815
chr10:74810823-74811186	NM_000917	P4HA1	364	182	17	97.02	7.98	23.16	chr10	74856732	74766979	-	exon	45728
chr17:79812861-79814040	NM_000918	P4HB	1180	374	65	59.07	9.21	35.12	chr17	79818544	79801033	-	exon	5094
chr17:79817837-79818587	NM_000918	P4HB	751	468	45	55.25	7.01	37.52	chr17	79818544	79801033	-	promoter	332
chr12:120779229-120781053	NM_000928	PLA2G1B	1825	577	165	85.66	6.91	26.09	chr12	120765592	120759913	-	upstream	-14549
chr3:145911030-145912014	NM_000935	PLOD2	985	268	9	59.24	26.52	35.1	chr3	145879282	145787227	-	intergenic	-32240
chr3:145827941-145828421	NM_000935	PLOD2	481	240	11	42.18	8.82	39.34	chr3	145879282	145787227	-	exon	51101
chr4:57896365-57896709	NM_000938	POLR2B	345	172	12	44.75	4.6	39.77	chr4	57844805	57897328	+	exon	51732
chr2:25379889-25380920	NM_000939	POMC	1032	630	12	68.29	26.67	30.78	chr2	25391720	25383721	-	intergenic	11316
chr2:25378406-25379045	NM_000939	POMC	640	461	7	49.34	17.68	39.62	chr2	25391720	25383721	-	intergenic	12995
chr7:95034171-95034963	NM_000940	PON3	793	464	42	145.38	15.42	18.88	chr7	95025687	94989183	-	upstream	-8880
chr15:64463341-64464300	NM_000942	PPIB	960	245	12	44.79	16.67	39.81	chr15	64455354	64448013	-	upstream	-8466
chr15:64458351-64462337	NM_000942	PPIB	3987	473	65	87.82	10.67	25.74	chr15	64455354	64448013	-	upstream	-4990
chr15:64447311-64449753	NM_000942	PPIB	2443	996	355	73.56	10.33	29.52	chr15	64455354	64448013	-	intron	6822
chr15:64454886-64455451	NM_000942	PPIB	566	283	76	132.54	7.17	20	chr15	64455354	64448013	-	promoter	186
chr15:64506083-64506474	NM_000942	PPIB	392	196	12	40.38	5.23	38.92	chr15	64455354	64448013	-	intergenic	-50924
chr2:68479250-68480293	NM_000945	PPP3R1	1044	286	53	61.65	9.8	33.68	chr2	68479651	68405988	-	promoter	-120
chr2:68405632-68408272	NM_000945	PPP3R1	2641	1396	238	43.3	5.41	39.59	chr2	68479651	68405988	-	exon	72699
chr2:68413580-68413935	NM_000945	PPP3R1	356	178	26	90.95	5.14	23.68	chr2	68479651	68405988	-	exon	65894
chr2:68415640-68415976	NM_000945	PPP3R1	337	168	28	77.7	3.93	26.94	chr2	68479651	68405988	-	exon	63843
chr19:14591241-14591781	NM_000955	PTGER1	541	270	27	126.46	16.23	21.14	chr19	14586174	14583277	-	upstream	-5337
chr19:14588574-14589507	NM_000955	PTGER1	934	626	49	115.29	8.41	21.82	chr19	14586174	14583277	-	upstream	-2866
chr19:14593493-14593887	NM_000955	PTGER1	395	197	29	102.57	6.36	22.05	chr19	14586174	14583277	-	upstream	-7516
chr20:48249485-48253449	NM_000961	PTGIS	3965	3213	264	53.93	6.75	37.83	chr20	48184707	48120410	-	intergenic	-66760
chr12:112842994-112844071	NM_000970	RPL6	1078	790	276	151.86	7.83	19.22	chr12	112847445	112842984	-	intron	3913
chr12:112845851-112847138	NM_000970	RPL6	1288	469	432	44.89	6.7	39.91	chr12	112847445	112842984	-	promoter	951
chr2:101611969-101613080	NM_000993	RPL31	1112	517	33	123.94	19.17	21.28	chr2	101618690	101622885	+	upstream	-6166
chr3:197677902-197678354	NM_000996	RPL35A	453	226	149	63.86	2.92	32.04	chr3	197677051	197682721	+	promoter	1077
chr14:50087148-50090303	NM_001001	RPL36AL	3156	2439	272	205.26	5.92	20.11	chr14	50087403	50085405	-	promoter	-1322
chr14:50085277-50086046	NM_001001	RPL36AL	770	442	521	171.26	5.08	18.8	chr14	50087403	50085405	-	promoter	1742
chr6:155577724-155579372	NM_001001346	CLDN20	1649	1373	84	179.79	18.18	18.65	chr6	155585146	155597682	+	upstream	-6598
chr16:1412583-1414201	NM_001001410	TSR3	1619	1076	23	74.8	15.28	28.66	chr16	1401873	1399240	-	upstream	-11519
chr16:1414230-1416529	NM_001001410	TSR3	2300	408	63	187.32	13.8	19.26	chr16	1401873	1399240	-	upstream	-13506
chr19:22320710-22322015	NM_001001411	ZNF676	1306	1014	64	44.39	6.51	39.73	chr19	22379753	22361902	-	intergenic	58391
chr19:39669035-39670039	NM_001001414	NCCRP1	1005	612	76	77.99	5.19	27.09	chr19	39687603	39692522	+	upstream	-18066
chr16:46830654-46831846	NM_001001436	C16orf87	1193	234	21	44.43	7.58	39.72	chr16	46865074	46835958	-	intergenic	33824
chr16:46835427-46837060	NM_001001436	C16orf87	1634	1335	64	49.63	6.46	39.67	chr16	46865074	46835958	-	exon	28831
chr8:74817585-74817990	NM_001001481	UBE2W	406	203	28	64.91	4.74	31.77	chr8	74791145	74698454	-	intergenic	-26642
chr7:50723901-50724548	NM_001001550	GRB10	648	458	7	49.04	26.52	39.56	chr7	50772998	50657759	-	intron	48774
chr7:50658018-50660920	NM_001001550	GRB10	2903	2607	110	43.43	7.89	39.65	chr7	50772998	50657759	-	exon	113529
chr7:50723901-50724548	NM_001001555	GRB10	648	458	7	49.04	26.52	39.56	chr7	50861159	50657759	-	intron	136935
chr7:50658018-50660920	NM_001001555	GRB10	2903	2607	110	43.43	7.89	39.65	chr7	50861159	50657759	-	exon	201690
chr15:49448573-49449017	NM_001001556	GALK2	445	222	7	75.35	30.94	28.69	chr15	49447955	49622002	+	promoter	840
chr12:109530292-109531398	NM_001001655	ALKBH2	1107	277	61	42.09	7.64	39.34	chr12	109531293	109525992	-	promoter	448
chr2:139307709-139308016	NM_001001664	SPOPL	308	154	6	101.82	26.52	22.91	chr2	139259349	139330805	+	exon	48513
chr2:139326460-139330441	NM_001001664	SPOPL	3982	1463	138	312.09	11.43	24.81	chr2	139259349	139330805	+	exon	69101
chr2:139064973-139065506	NM_001001664	SPOPL	534	267	50	52.63	4.68	38.66	chr2	139259349	139330805	+	intergenic	-194110
chr19:57078897-57079611	NM_001001668	ZNF470	715	306	11	47.17	13.33	39.08	chr19	57078889	57094262	+	promoter	365
chrX:19553534-19554772	NM_001001671	MAP3K15	1239	963	27	44.76	5.68	39.78	chrX	19533379	19378175	-	intergenic	-20774
chr17:4635952-4637569	NM_001001683	MED11	1618	740	45	40.11	10.91	38.9	chr17	4634702	4636905	+	exon	2058
chr17:4624052-4624943	NM_001001683	MED11	892	596	43	76.79	10.81	27.15	chr17	4634702	4636905	+	upstream	-10205
chr4:120221468-120222140	NM_001001701	C4orf3	673	273	118	174.44	7.95	18.77	chr4	120221968	120217573	-	promoter	164
chr4:120218302-120220116	NM_001001701	C4orf3	1815	1379	184	46.83	4.7	39.79	chr4	120221968	120217573	-	exon	2759
chr9:37592282-37592788	NM_001001790	TOMM5	507	253	89	45.4	3.42	39.79	chr9	37592636	37588411	-	promoter	101
chr8:145772596-145773646	NM_001001795	C8orf82	1051	243	25	128.01	18.33	21.1	chr8	145754458	145751602	-	upstream	-18663
chr22:50354119-50355605	NM_001001852	PIM3	1487	559	188	249.41	12.25	21.16	chr22	50354142	50357720	+	promoter	720
chr14:58598013-58598531	NM_001001872	C14orf37	519	259	8	45.45	13.84	39.79	chr14	58618957	58470773	-	exon	20685
chr21:38444907-38445922	NM_001001894	TTC3	1016	744	31	58.11	10.83	35.56	chr21	38445483	38575419	+	promoter	-69
chr19:1227202-1230393	NM_001001975	ATP5D	3192	646	72	72.42	7.92	29.89	chr19	1241748	1244824	+	upstream	-12951
chr19:1222976-1223347	NM_001001975	ATP5D	372	186	14	72.66	7.78	29.79	chr19	1241748	1244824	+	upstream	-18587
chrX:13956610-13956960	NM_001001994	GPM6B	351	175	9	129.2	30	21.24	chrX	13956943	13789040	-	promoter	158
chr12:132400072-132401238	NM_001002020	PUS1	1167	478	10	53.87	26.52	37.8	chr12	132413744	132428406	+	upstream	-13089
chr12:132405623-132407555	NM_001002020	PUS1	1933	935	124	362.24	12.67	27.83	chr12	132413744	132428406	+	upstream	-7155
chr21:45738321-45738654	NM_001002021	PFKL	334	167	10	90.29	11.13	23.79	chr21	45719916	45747264	+	intron	18571
chr6:31947175-31948073	NM_001002029	C4B	899	282	9	49.89	23.97	39.68	chr6	31949833	31970458	+	upstream	-2209
chr6:31948770-31949259	NM_001002029	C4B	490	245	11	71.19	17.97	29.94	chr6	31949833	31970458	+	promoter	-819
chr17:73163857-73164753	NM_001002032	HN1	897	369	355	330.24	6.75	26.04	chr17	73150778	73131337	-	upstream	-13527
chr17:73150419-73150753	NM_001002032	HN1	335	167	113	76.09	2.25	27.14	chr17	73150778	73131337	-	promoter	192
chr17:73163857-73164753	NM_001002033	HN1	897	369	355	330.24	6.75	26.04	chr17	73150778	73131337	-	upstream	-13527
chr17:73150419-73150753	NM_001002033	HN1	335	167	113	76.09	2.25	27.14	chr17	73150778	73131337	-	promoter	192
chr12:30907601-30907986	NM_001002259	CAPRIN2	386	193	8	94.49	29.63	23.18	chr12	30907448	30862485	-	promoter	-345
chr12:30906268-30906642	NM_001002259	CAPRIN2	375	187	9	68.69	11.25	30.63	chr12	30907448	30862485	-	promoter	993
chr12:30881566-30882431	NM_001002259	CAPRIN2	866	318	59	46.73	4.93	39.78	chr12	30907448	30862485	-	exon	25450
chr10:46028565-46028879	NM_001002266	MARCH8	315	157	15	73.68	5.25	29.53	chr10	46030842	45950032	-	exon	2120
chr9:37780354-37780999	NM_001002269	EXOSC3	646	299	18	94.2	21.79	23.15	chr9	37785089	37779710	-	exon	4413
chr9:37783746-37784198	NM_001002269	EXOSC3	453	226	7	41.36	10.57	39.13	chr9	37785089	37779710	-	promoter	1117
chr10:8115688-8116777	NM_001002295	GATA3	1090	278	22	47.75	10	39.22	chr10	8096666	8117164	+	exon	19566
chr10:8097239-8097936	NM_001002295	GATA3	698	426	15	41.46	7.76	39.2	chr10	8096666	8117164	+	promoter	921
chr2:69685128-69686867	NM_001002755	NFU1	1740	447	41	49.72	7.04	39.67	chr2	69664760	69623244	-	intergenic	-21237
chr2:69685128-69686867	NM_001002756	NFU1	1740	447	41	49.72	7.04	39.67	chr2	69664760	69623244	-	intergenic	-21237
chr10:74114503-74114850	NM_001002762	DNAJB12	348	174	10	115.77	20.83	20.86	chr10	74114907	74092587	-	promoter	231
chr10:74092678-74095835	NM_001002762	DNAJB12	3158	1415	80	202.35	16.14	19.92	chr10	74114907	74092587	-	exon	20651
chr10:74127102-74128260	NM_001002762	DNAJB12	1159	652	57	47.25	4.83	39.07	chr10	74114907	74092587	-	upstream	-12774
chr1:144901193-144903272	NM_001002811	PDE4DIP	2080	1572	38	118.81	13.33	20.86	chr1	144932365	144890590	-	intron	30133
chr8:37731925-37732966	NM_001002814	RAB11FIP1	1042	557	49	50.7	7.65	39.86	chr8	37757015	37716464	-	exon	24570
chr15:60639479-60640036	NM_001002857	ANXA2	558	279	131	178.08	6.09	18.85	chr15	60690185	60639349	-	exon	50428
chr15:60639479-60640036	NM_001002858	ANXA2	558	279	131	178.08	6.09	18.85	chr15	60690185	60639349	-	exon	50428
chrY:20309787-20310990	NM_001002906	XKRY2	1204	847	364	167.57	6	18.54	chrY	20297334	20298915	+	intergenic	13054
chrY:19868927-19869971	NM_001002906	XKRY2	1045	275	320	195.22	5.57	19.35	chrY	19882440	19880859	-	intergenic	12991
chr9:130475875-130476638	NM_001002913	PTRH1	764	523	15	70.81	23.33	29.94	chr9	130477955	130475941	-	promoter	1699
chr15:69744974-69746070	NM_001003	RPLP1	1097	276	1503	777.19	8.38	58.75	chr15	69745158	69747884	+	promoter	364
chr6:125404093-125406810	NM_001003396	TPD52L1	2718	471	63	68.22	9.17	30.77	chr6	125474874	125585552	+	intergenic	-69423
chr6:125404093-125406810	NM_001003397	TPD52L1	2718	471	63	68.22	9.17	30.77	chr6	125474874	125585552	+	intergenic	-69423
chr12:32259716-32261466	NM_001003398	BICD1	1751	492	119	64.42	5.81	31.86	chr12	32260184	32531141	+	promoter	407
chr22:30163348-30163767	NM_001003684	UQCR10	420	210	398	722.38	4.76	53.67	chr22	30163357	30166402	+	promoter	200
chr6:43587696-43590043	NM_001003690	MAD2L1BP	2348	1021	86	153.18	13.7	19.03	chr6	43597278	43608688	+	upstream	-8409
chr6:43584015-43587444	NM_001003690	MAD2L1BP	3430	270	63	103.36	11.56	22.3	chr6	43597278	43608688	+	upstream	-11549
chr6:43581107-43583546	NM_001003690	MAD2L1BP	2440	743	91	186.6	10.17	19.13	chr6	43597278	43608688	+	upstream	-14952
chr6:43596574-43597072	NM_001003690	MAD2L1BP	499	249	18	72.66	10	29.79	chr6	43597278	43608688	+	promoter	-455
chr6:43592225-43593406	NM_001003690	MAD2L1BP	1182	891	33	44.86	7.16	39.84	chr6	43597278	43608688	+	upstream	-4463
chr22:30165459-30166465	NM_001003692	ZMAT5	1007	428	65	73.33	9.24	29.59	chr22	30162969	30126944	-	upstream	-2993
chr22:30163348-30163767	NM_001003692	ZMAT5	420	210	398	722.38	4.76	53.67	chr22	30162969	30126944	-	promoter	-588
chr22:30821617-30822090	NM_001003704	MTFP1	474	237	15	40.99	5.93	39.14	chr22	30821610	30825041	+	promoter	243
chr17:73043184-73044275	NM_001003785	ATP5H	1092	371	21	143.48	56.67	20.45	chr17	73043074	73034954	-	promoter	-655
chr17:73059102-73062023	NM_001003785	ATP5H	2922	1803	277	1740.66	38.96	96.43	chr17	73043074	73034954	-	upstream	-17488
chr17:61822682-61824543	NM_001003786	STRADA	1862	1196	80	65.39	6.67	31.64	chr17	61819330	61780191	-	upstream	-4282
chr17:61822682-61824543	NM_001003787	STRADA	1862	1196	80	65.39	6.67	31.64	chr17	61819330	61780191	-	upstream	-4282
chr17:61822682-61824543	NM_001003788	STRADA	1862	1196	80	65.39	6.67	31.64	chr17	61819330	61780191	-	upstream	-4282
chr7:150945689-150946001	NM_001003801	SMARCD3	313	156	6	44.85	6.26	39.83	chr7	150945749	150936058	-	promoter	-96
chr4:83049854-83051139	NM_001003810	HNRNPD	1286	241	47	63.35	6.86	32.13	chr4	83295149	83274466	-	intergenic	244653
chr4:83280498-83280966	NM_001003810	HNRNPD	469	234	43	53.68	4.2	38.03	chr4	83295149	83274466	-	exon	14417
chr11:5632026-5634220	NM_001003827	TRIM34	2195	971	38	62.3	9.98	33.48	chr11	5641173	5665625	+	upstream	-8050
chr2:171573051-171573919	NM_001003845	SP5	869	719	9	63.25	26.52	32.17	chr2	171571856	171574498	+	promoter	1629
chr20:35944701-35945799	NM_001003897	MANBAL	1099	804	64	70.47	5.83	30.07	chr20	35918050	35945663	+	exon	27200
chr7:44663907-44664575	NM_001003941	OGDH	669	178	11	84.3	35.36	26.14	chr7	44646120	44716195	+	intron	18121
chr15:40397836-40398399	NM_001003942	BMF	564	282	13	77.28	24.44	27.01	chr15	40398287	40380091	-	promoter	170
chr15:40380131-40384056	NM_001003942	BMF	3926	818	86	131.42	11.11	20.1	chr15	40398287	40380091	-	exon	16194
chr1:206820729-206823136	NM_001004023	DYRK3	2408	426	73	59.06	6.94	35.11	chr1	206808880	206822542	+	exon	13052
chr16:16355345-16355675	NM_001004067	NOMO3	331	165	6	77.9	20	26.9	chr16	16326388	16388668	+	exon	29122
chr5:176853648-176854071	NM_001004105	GRK6	424	212	70	212.14	6.6	20.19	chr5	176853686	176868354	+	promoter	173
chr5:176853648-176854071	NM_001004106	GRK6	424	212	70	212.14	6.6	20.19	chr5	176853686	176869850	+	promoter	173
chr7:100064151-100065051	NM_001004323	C7orf61	901	409	43	97.95	11	23.17	chr7	100061894	100054237	-	upstream	-2707
chr12:93192570-93193057	NM_001004330	PLEKHG7	488	244	10	101.82	44.2	22.91	chr12	93130264	93165868	+	intergenic	62549
chr12:93167237-93169087	NM_001004330	PLEKHG7	1851	608	23	52.12	8.89	39.22	chr12	93130264	93165868	+	intergenic	37898
chr1:157044205-157044587	NM_001004341	ETV3L	383	191	25	62.57	4.56	33.5	chr1	157069600	157061834	-	intergenic	25204
chr9:140194148-140196869	NM_001004354	NRARP	2722	1823	457	571.64	11.87	42.01	chr9	140196703	140194082	-	promoter	1195
chr17:81042366-81043305	NM_001004431	METRNL	940	642	22	84.47	20.89	26.12	chr17	81037566	81052871	+	exon	5269
chr11:58009845-58010554	NM_001004471	OR10Q1	710	441	14	58.65	13.02	35.26	chr11	57996390	57995353	-	upstream	-13809
chr2:106471490-106471908	NM_001004720	NCK2	419	209	16	147.12	22.35	19.01	chr2	106468203	106510730	+	exon	3496
chr11:4620359-4621650	NM_001005169	OR52I1	1292	604	16	47.92	11.48	39.3	chr11	4615268	4616243	+	intergenic	5736
chr1:158495094-158495422	NM_001005189	OR6Y1	329	164	9	111.17	21.43	22.05	chr1	158517895	158516917	-	intergenic	22637
chr2:220407692-220408482	NM_001005209	TMEM198	791	514	32	64.5	9.56	31.86	chr2	220408727	220415317	+	promoter	-640
chr2:220403683-220407260	NM_001005209	TMEM198	3578	443	165	110.98	8.25	22.03	chr2	220408727	220415317	+	upstream	-3256
chr22:16425568-16426909	NM_001005239	OR11H1	1342	532	18	61.74	8.95	33.64	chr22	16449804	16448823	-	intergenic	23566
chr22:16414891-16415996	NM_001005239	OR11H1	1106	318	62	56.73	8.1	36.37	chr22	16449804	16448823	-	intergenic	34361
chr12:33049428-33049805	NM_001005242	PKP2	378	189	7	43.69	8.82	39.61	chr12	33049780	32943679	-	promoter	164
chr7:99488471-99490515	NM_001005276	OR2AE1	2045	1277	52	40.19	4.34	38.93	chr7	99474656	99473684	-	upstream	-14837
chr1:109822313-109823811	NM_001005290	PSRC1	1499	274	55	276.03	46.67	22.07	chr1	109825790	109822175	-	exon	2728
chr1:109824231-109824842	NM_001005290	PSRC1	612	295	29	76.5	10.37	27.12	chr1	109825790	109822175	-	promoter	1254
chrX:51644487-51645568	NM_001005333	MAGED1	1082	408	63	62.78	8.73	33.31	chrX	51636697	51645450	+	exon	8330
chrX:51639497-51640305	NM_001005333	MAGED1	809	379	72	51.32	4.13	40.17	chrX	51636697	51645450	+	exon	3204
chr12:53836972-53837699	NM_001005354	PRR13	728	459	235	128.85	5.49	21.14	chr12	53835432	53840427	+	promoter	1903
chr17:7230746-7231368	NM_001005408	NEURL4	623	326	10	49.89	16.61	39.68	chr17	7232638	7218950	-	promoter	1581
chr17:7230032-7230425	NM_001005408	NEURL4	394	197	8	53.31	10.51	38.34	chr17	7232638	7218950	-	exon	2410
chr19:8466955-8467327	NM_001005415	MARCH2	373	186	9	54.08	8.11	37.62	chr19	8478186	8503899	+	upstream	-11045
chr19:8464730-8465041	NM_001005415	MARCH2	312	156	7	46.68	6.31	39.78	chr19	8478186	8503899	+	upstream	-13301
chr19:8466955-8467327	NM_001005416	MARCH2	373	186	9	54.08	8.11	37.62	chr19	8478186	8503899	+	upstream	-11045
chr19:8464730-8465041	NM_001005416	MARCH2	312	156	7	46.68	6.31	39.78	chr19	8478186	8503899	+	upstream	-13301
chr1:44446606-44447740	NM_001005417	B4GALT2	1135	438	62	129.88	11.11	21.24	chr1	44446176	44456843	+	promoter	997
chr1:44436622-44439072	NM_001005417	B4GALT2	2451	690	45	55.25	8.71	37.52	chr1	44446176	44456843	+	upstream	-8329
chr1:149821766-149823613	NM_001005464	HIST2H3A	1848	1157	6179	3100	18.37	100	chr1	149824180	149824687	+	promoter	-1491
chr1:149813589-149815177	NM_001005464	HIST2H3A	1589	509	5824	3100	17.74	100	chr1	149812765	149812258	-	promoter	-1618
chr1:149824043-149826001	NM_001005464	HIST2H3A	1959	418	1701	312.12	11.12	24.85	chr1	149824180	149824687	+	promoter	842
chr1:149811014-149813009	NM_001005464	HIST2H3A	1996	1558	1645	259.54	10.33	21.29	chr1	149812765	149812258	-	promoter	754
chr14:22080052-22080639	NM_001005466	OR10G2	588	294	33	50.39	6.47	39.91	chr14	22103096	22101991	-	intergenic	22751
chr17:74483810-74484166	NM_001005498	RHBDF2	357	178	6	44.32	10	39.56	chr17	74483991	74466974	-	promoter	3
chr2:64188879-64189671	NM_001005739	VPS54	793	558	16	45.45	12.5	39.81	chr2	64246214	64119666	-	exon	56939
chr10:51889248-51890329	NM_001005751	FAM21A	1082	357	22	61.22	15.83	34.37	chr10	51827647	51893269	+	exon	62141
chr2:86790395-86790718	NM_001005753	CHMP3	324	162	10	174.66	44.2	18.79	chr2	86790620	86730552	-	promoter	64
chr2:203065958-203067380	NM_001005781	SUMO1	1423	480	156	351.91	14.7	27.01	chr2	203103322	203070902	-	intergenic	36653
chr2:203043840-203044822	NM_001005781	SUMO1	983	635	302	143.62	4.3	20.48	chr2	203103322	203070902	-	intergenic	58991
chr2:203065958-203067380	NM_001005782	SUMO1	1423	480	156	351.91	14.7	27.01	chr2	203103322	203070902	-	intergenic	36653
chr2:203043840-203044822	NM_001005782	SUMO1	983	635	302	143.62	4.3	20.48	chr2	203103322	203070902	-	intergenic	58991
chr17:73178466-73179223	NM_001005849	SUMO2	758	594	151	164.34	7.43	18.34	chr17	73179098	73163824	-	promoter	254
chr1:154298000-154298324	NM_001005855	ATP8B2	325	162	8	115.83	26.67	20.83	chr1	154298035	154310322	+	promoter	127
chr3:133896625-133897110	NM_001005861	RYK	486	243	10	79.46	25.64	26.4	chr3	133969586	133875977	-	exon	72719
chr3:133875445-133877277	NM_001005861	RYK	1833	880	64	95.44	9.33	23.18	chr3	133969586	133875977	-	exon	93225
chr13:52541013-52541462	NM_001005918	ATP7B	450	225	14	107.84	21	22.05	chr13	52585630	52506805	-	intron	44393
chr3:128996121-128997154	NM_001006109	HMCES	1034	280	15	57.18	23.33	36.09	chr3	128997816	129024135	+	promoter	-1179
chr3:129007676-129008001	NM_001006109	HMCES	326	163	15	159.85	16.3	18.17	chr3	128997816	129024135	+	exon	10022
chr21:47721052-47722201	NM_001006114	YBEY	1150	540	24	82.83	20	26.39	chr21	47706243	47712435	+	intergenic	15383
chr5:176084090-176086107	NM_001006616	TSPAN17	2018	1478	83	52.07	5.56	39.27	chr5	176074387	176086059	+	exon	10711
chr9:128199837-128201300	NM_001006617	MAPKAP1	1464	288	68	82.08	8.43	26.54	chr9	128469513	128199672	-	exon	268945
chr9:128469174-128469682	NM_001006617	MAPKAP1	509	254	35	65.19	5.94	31.62	chr9	128469513	128199672	-	promoter	85
chr9:128469174-128469682	NM_001006618	MAPKAP1	509	254	35	65.19	5.94	31.62	chr9	128469513	128283748	-	promoter	85
chr9:128199837-128201300	NM_001006619	MAPKAP1	1464	288	68	82.08	8.43	26.54	chr9	128469513	128199672	-	exon	268945
chr9:128469174-128469682	NM_001006619	MAPKAP1	509	254	35	65.19	5.94	31.62	chr9	128469513	128199672	-	promoter	85
chr9:128199837-128201300	NM_001006620	MAPKAP1	1464	288	68	82.08	8.43	26.54	chr9	128469513	128199672	-	exon	268945
chr9:128469174-128469682	NM_001006620	MAPKAP1	509	254	35	65.19	5.94	31.62	chr9	128469513	128199672	-	promoter	85
chr9:128199837-128201300	NM_001006621	MAPKAP1	1464	288	68	82.08	8.43	26.54	chr9	128469513	128199672	-	exon	268945
chr9:128469174-128469682	NM_001006621	MAPKAP1	509	254	35	65.19	5.94	31.62	chr9	128469513	128199672	-	promoter	85
chr2:128520245-128522726	NM_001006623	WDR33	2482	2222	77	77.07	6.06	27	chr2	128568761	128492953	-	intron	47276
chr1:13910217-13910740	NM_001006624	PDPN	524	262	56	79.07	5.43	26.37	chr1	13911966	13944452	+	promoter	-1488
chr1:13942336-13944476	NM_001006624	PDPN	2141	1711	92	88.78	5.19	24	chr1	13911966	13944452	+	exon	31440
chr1:13910217-13910740	NM_001006625	PDPN	524	262	56	79.07	5.43	26.37	chr1	13911966	13944452	+	promoter	-1488
chr1:13942336-13944476	NM_001006625	PDPN	2141	1711	92	88.78	5.19	24	chr1	13911966	13944452	+	exon	31440
chr7:136398422-136398873	NM_001006627	CHRM2	452	226	19	254.6	83.97	21.36	chr7	136553398	136701771	+	intergenic	-154751
chr7:136398422-136398873	NM_001006630	CHRM2	452	226	19	254.6	83.97	21.36	chr7	136553398	136701771	+	intergenic	-154751
chr16:24942090-24942812	NM_001006634	ARHGAP17	723	290	68	154.26	10.67	19.04	chr16	25026699	24930704	-	exon	84248
chrX:102906542-102907175	NM_001006639	TCEAL1	634	271	30	178.83	31.11	18.82	chrX	102883891	102885876	+	intergenic	22967
chr9:130830486-130831001	NM_001006641	SLC25A25	516	258	9	53.13	15	38.32	chr9	130830478	130871537	+	promoter	265
chr22:39427805-39429254	NM_001006666	APOBEC3F	1450	626	16	47.92	17.72	39.3	chr22	39436672	39440428	+	upstream	-8143
chr3:183975187-183975678	NM_001006941	ALG3	492	246	7	47.53	17.95	38.98	chr3	183967313	183960116	-	upstream	-8119
chr3:183966326-183966871	NM_001006941	ALG3	546	273	44	81.8	6.67	26.53	chr3	183967313	183960116	-	promoter	715
chr1:22839385-22839755	NM_001006943	EPHA8	371	185	10	100.93	19.61	22.93	chr1	22889994	22916112	+	intergenic	-50424
chr1:22853888-22857193	NM_001006943	EPHA8	3306	2747	82	49.26	7.27	39.61	chr1	22889994	22916112	+	intergenic	-34454
chr11:64126616-64127300	NM_001006944	RPS6KA4	685	209	13	66.4	18.33	31.69	chr11	64126624	64139687	+	promoter	334
chr11:64138760-64139761	NM_001006944	RPS6KA4	1002	271	26	48.26	10	39.37	chr11	64126624	64139687	+	exon	12636
chr2:20403593-20404174	NM_001006946	SDC1	582	291	48	250.45	23.28	21.3	chr2	20425194	20400557	-	exon	21311
chr2:20400559-20403159	NM_001006946	SDC1	2601	1352	136	211.44	10	20.15	chr2	20425194	20400557	-	exon	23335
chr12:7030616-7031511	NM_001007026	ATN1	896	246	25	50.11	10.95	39.97	chr12	7033625	7051484	+	upstream	-2562
chr8:59494119-59495589	NM_001007067	SDCBP	1471	772	131	201.94	8.61	19.87	chr8	59465727	59495419	+	exon	29127
chr8:59490463-59490951	NM_001007067	SDCBP	489	244	39	85.09	6.36	26.07	chr8	59465727	59495419	+	exon	24980
chr8:59494119-59495589	NM_001007068	SDCBP	1471	772	131	201.94	8.61	19.87	chr8	59465727	59495419	+	exon	29127
chr8:59490463-59490951	NM_001007068	SDCBP	489	244	39	85.09	6.36	26.07	chr8	59465727	59495419	+	exon	24980
chr8:59494119-59495589	NM_001007069	SDCBP	1471	772	131	201.94	8.61	19.87	chr8	59465727	59495419	+	exon	29127
chr8:59490463-59490951	NM_001007069	SDCBP	489	244	39	85.09	6.36	26.07	chr8	59465727	59495419	+	exon	24980
chr8:59494119-59495589	NM_001007070	SDCBP	1471	772	131	201.94	8.61	19.87	chr8	59465727	59495419	+	exon	29127
chr8:59490463-59490951	NM_001007070	SDCBP	489	244	39	85.09	6.36	26.07	chr8	59465727	59495419	+	exon	24980
chr10:38354093-38355161	NM_001007094	ZNF37A	1069	285	9	56.64	26.52	36.51	chr10	38383263	38412278	+	intergenic	-28636
chr9:114310932-114315538	NM_001007169	ZNF483	4607	3887	96	135.29	15	20.08	chr9	114287438	114340124	+	intron	25797
chr9:114303892-114310623	NM_001007169	ZNF483	6732	3836	109	68.9	7.62	30.57	chr9	114287438	114340124	+	intron	19819
chr1:117142546-117143067	NM_001007237	IGSF3	522	261	21	176.51	36.54	18.6	chr1	117210377	117117019	-	exon	67571
chr1:117146296-117146732	NM_001007237	IGSF3	437	218	17	129.76	18.89	21.2	chr1	117210377	117117019	-	exon	63863
chr1:117208912-117209719	NM_001007237	IGSF3	808	537	12	43.33	10.77	39.61	chr1	117210377	117117019	-	promoter	1062
chr1:171765589-171766438	NM_001007239	METTL13	850	319	13	79.98	31.17	26.46	chr1	171750760	171766856	+	exon	15253
chr1:171756877-171757218	NM_001007239	METTL13	342	171	7	47.12	7.78	39.88	chr1	171750760	171766856	+	exon	6287
chr21:40685349-40686406	NM_001007246	BRWD1	1058	163	26	82.97	16.67	26.42	chr21	40685712	40668362	-	promoter	-165
chr7:64466449-64467207	NM_001007253	ERV3-1	759	213	9	67.64	22.1	31.34	chr7	64467124	64450732	-	promoter	296
chr1:14113010-14114665	NM_001007257	PRDM2	1656	355	40	119.25	15.83	20.91	chr1	14075875	14114574	+	exon	37962
chr1:14104890-14109448	NM_001007257	PRDM2	4559	4198	158	83.48	5.14	26.34	chr1	14075875	14114574	+	exon	31294
chrX:154612009-154613336	NM_001007523	F8A2	1328	950	27	45.01	8.89	39.96	chrX	154611763	154612879	+	promoter	909
chrX:154612009-154613336	NM_001007524	F8A3	1328	950	27	45.01	8.89	39.96	chrX	154611763	154612879	+	promoter	909
chr17:14110033-14112141	NM_001007530	CDRT15	2109	966	197	172.85	5.88	18.65	chr17	14140150	14139172	-	intergenic	29063
chr17:79801034-79802177	NM_001007533	PPP1R27	1144	583	278	247.77	4.79	21.17	chr17	79792926	79791367	-	upstream	-8679
chr13:26692321-26692623	NM_001007538	SHISA2	303	151	7	115.69	30.94	21.8	chr13	26625198	26618734	-	intergenic	-67274
chr13:26619414-26620238	NM_001007538	SHISA2	825	612	7	43.24	22.1	39.58	chr13	26625198	26618734	-	exon	5372
chr18:23612202-23612678	NM_001007559	SS18	477	238	11	70.04	17.49	30.19	chr18	23670611	23596216	-	exon	58171
chr18:23619133-23619602	NM_001007559	SS18	470	235	16	61.98	8.36	33.58	chr18	23670611	23596216	-	exon	51244
chr18:23596239-23598317	NM_001007559	SS18	2079	736	141	119.22	6.01	20.89	chr18	23670611	23596216	-	exon	73333
chr9:38452845-38454460	NM_001007563	IGFBPL1	1616	1031	38	73.87	16.67	29.25	chr9	38424444	38406524	-	intergenic	-29208
chr11:6415106-6417289	NM_001007593	SMPD1	2184	1676	56	221.2	22.22	19.93	chr11	6411643	6416228	+	exon	4554
chr11:6412640-6413268	NM_001007593	SMPD1	629	338	24	121.89	22.02	21.09	chr11	6411643	6416228	+	promoter	1311
chr11:6411675-6412253	NM_001007593	SMPD1	579	289	32	130.95	15.44	19.99	chr11	6411643	6416228	+	promoter	321
chr1:156770158-156770739	NM_001007792	NTRK1	582	291	76	103.46	6.41	22.31	chr1	156785541	156851642	+	upstream	-15093
chr10:13146473-13146975	NM_001008211	OPTN	503	251	28	117.05	11.74	20.78	chr10	13142081	13180276	+	intron	4643
chr10:13146473-13146975	NM_001008212	OPTN	503	251	28	117.05	11.74	20.78	chr10	13142081	13180276	+	intron	4643
chr10:13146473-13146975	NM_001008213	OPTN	503	251	28	117.05	11.74	20.78	chr10	13142081	13180276	+	intron	4643
chr2:99235611-99236098	NM_001008215	COA5	488	244	9	43.02	11.11	39.53	chr2	99224981	99215785	-	upstream	-10873
chr1:24128377-24129200	NM_001008216	GALE	824	563	57	91.21	4.98	23.7	chr1	24127294	24122088	-	promoter	-1494
chrX:128975775-128976251	NM_001008222	ZDHHC9	477	238	9	88.35	39.78	25.61	chrX	128977561	128937263	-	promoter	1548
chr7:135078416-135079319	NM_001008225	CNOT4	904	582	36	61.17	9.34	34.37	chr7	135194875	135071821	-	exon	116008
chr3:111710059-111712345	NM_001008272	TAGLN3	2287	438	251	155.8	12.25	19.02	chr3	111717585	111732735	+	upstream	-6383
chr3:37903370-37903899	NM_001008392	CTDSPL	530	265	32	69.74	7.07	30.25	chr3	37903668	38025960	+	promoter	-34
chr12:104742093-104744190	NM_001008394	EID3	2098	764	104	110.11	5.88	22.02	chr12	104697509	104698982	+	intergenic	45632
chr5:54456668-54457250	NM_001008397	GPX8	583	291	21	64.28	10.2	31.96	chr5	54455945	54463129	+	promoter	1014
chr3:125786847-125787258	NM_001008487	SLC41A3	412	206	7	88.35	30.94	25.61	chr3	125775618	125725199	-	upstream	-11434
chr3:125725236-125726216	NM_001008487	SLC41A3	981	598	24	72.87	13.9	29.72	chr3	125775618	125725199	-	exon	49892
chr8:91657244-91658532	NM_001008495	TMEM64	1289	359	52	67.98	10	30.8	chr8	91658133	91634222	-	promoter	245
chr17:74719852-74720272	NM_001008528	MXRA7	421	210	21	104.25	9.82	22.23	chr17	74707087	74669731	-	upstream	-12975
chr17:74714568-74715049	NM_001008528	MXRA7	482	241	41	67.74	5.07	31.26	chr17	74707087	74669731	-	upstream	-7721
chr17:74719852-74720272	NM_001008529	MXRA7	421	210	21	104.25	9.82	22.23	chr17	74707087	74675650	-	upstream	-12975
chr17:74714568-74715049	NM_001008529	MXRA7	482	241	41	67.74	5.07	31.26	chr17	74707087	74675650	-	upstream	-7721
chr14:93176002-93176370	NM_001008530	LGMN	369	184	26	171.23	10.66	18.85	chr14	93215047	93170151	-	exon	38861
chr2:136872125-136873412	NM_001008540	CXCR4	1288	660	54	63.78	9.29	32.07	chr2	136873813	136871918	-	promoter	1045
chr13:25887728-25888045	NM_001008564	NUP58	318	159	8	73.55	11.11	29.52	chr13	25875665	25916561	+	exon	12221
chr13:25881931-25882238	NM_001008564	NUP58	308	154	8	68.11	8.21	30.78	chr13	25875665	25916561	+	exon	6419
chr13:25905472-25910605	NM_001008564	NUP58	5134	776	212	119.54	7.96	21	chr13	25875665	25916561	+	intron	32373
chr13:25887010-25887326	NM_001008564	NUP58	317	158	7	55.05	7.78	37.59	chr13	25875665	25916561	+	exon	11503
chr11:85779690-85780255	NM_001008660	PICALM	566	283	6	41.84	18.18	39.3	chr11	85780139	85668213	-	promoter	167
chr11:85668705-85670260	NM_001008660	PICALM	1556	1269	92	67.97	5.14	30.79	chr11	85780139	85668213	-	exon	110657
chr2:53994915-53995347	NM_001008708	CHAC2	433	216	10	115.69	44.2	21.8	chr2	53994919	54002333	+	promoter	212
chr14:64064009-64066790	NM_001008726	WDR89	2782	1654	75	70.81	7.33	29.94	chr14	64108641	64063756	-	exon	43242
chr14:64068043-64068617	NM_001008726	WDR89	575	287	106	85.39	4.84	26.11	chr14	64108641	64063756	-	intron	40311
chr1:40701382-40706521	NM_001008740	TMCO2	5140	3557	421	62.12	3.95	33.5	chr1	40713572	40717365	+	upstream	-9621
chr14:90422422-90423285	NM_001008744	TDP1	864	672	10	49.89	20.16	39.68	chr14	90422245	90511108	+	promoter	608
chr6:137234562-137235097	NM_001008783	SLC35D3	536	268	22	123.09	19.65	21.27	chr6	137243378	137246798	+	upstream	-8549
chr1:156307787-156308240	NM_001008800	CCT3	454	227	17	55.04	7.08	37.59	chr1	156308206	156278751	-	promoter	193
chr6:7481998-7482944	NM_001008844	DSP	947	666	12	67.92	18.18	30.78	chr6	7541807	7586950	+	intergenic	-59336
chr6:7516712-7518140	NM_001008844	DSP	1429	687	104	94.18	6.3	23.14	chr6	7541807	7586950	+	intergenic	-24381
chr15:23043420-23049472	NM_001008860	NIPA2	6053	289	262	418.26	15.32	30.47	chr15	23034427	23004683	-	upstream	-12019
chr15:23043420-23049472	NM_001008892	NIPA2	6053	289	262	418.26	15.32	30.47	chr15	23034427	23004683	-	upstream	-12019
chr15:23043420-23049472	NM_001008894	NIPA2	6053	289	262	418.26	15.32	30.47	chr15	23034427	23004683	-	upstream	-12019
chr13:113883789-113884861	NM_001008895	CUL4A	1073	347	29	44.78	7.5	39.8	chr13	113863818	113919392	+	intron	20507
chr6:160210326-160211217	NM_001008897	TCP1	892	288	68	92.2	9.57	23.27	chr6	160210735	160199529	-	promoter	-36
chr20:42338019-42340408	NM_001008901	GTSF1L	2390	1383	26	46.89	8.89	39.8	chr20	42355642	42354800	-	intergenic	16429
chr20:42343768-42344076	NM_001008901	GTSF1L	309	154	8	65.87	7.84	31.64	chr20	42355642	42354800	-	intergenic	11720
chr8:30656976-30657496	NM_001009552	PPP2CB	521	260	10	86.24	30.3	26.01	chr8	30670352	30643125	-	exon	13116
chr8:30654976-30655476	NM_001009552	PPP2CB	501	250	7	57.8	25.93	35.5	chr8	30670352	30643125	-	exon	15126
chr8:30669825-30670476	NM_001009552	PPP2CB	652	162	12	43.33	8.69	39.61	chr8	30670352	30643125	-	promoter	202
chr8:30651417-30651746	NM_001009552	PPP2CB	330	165	17	66.66	4.67	31.58	chr8	30670352	30643125	-	exon	18771
chr2:39476772-39477929	NM_001009565	CDKL4	1158	919	23	82.36	11.11	26.42	chr2	39456673	39405687	-	intergenic	-20677
chr1:9883686-9884099	NM_001009566	CLSTN1	414	207	13	63.57	8.97	32.16	chr1	9884584	9789078	-	promoter	692
chr1:9786960-9791842	NM_001009566	CLSTN1	4883	4425	157	92.77	8.81	23.26	chr1	9884584	9789078	-	exon	95183
chrX:100852521-100853768	NM_001009584	ARMCX6	1248	930	31	64.38	7.22	31.86	chrX	100872991	100870107	-	intergenic	19847
chr2:74729476-74731254	NM_001009812	LBX2	1779	602	23	72.87	13.34	29.72	chr2	74730443	74724643	-	promoter	78
chr19:47908897-47909456	NM_001009813	MEIS3	560	280	6	44.11	20	39.59	chr19	47922785	47906374	-	intron	13609
chr13:42499924-42501306	NM_001009814	VWA8	1383	368	84	74.36	6.96	28.9	chr13	42535221	42293472	-	intron	34606
chr5:892747-893364	NM_001009877	BRD9	618	338	58	99.9	7.69	23	chr5	892674	863849	-	promoter	-381
chr3:184533563-184534510	NM_001009921	VPS8	948	235	15	90.8	31.6	23.6	chr3	184529930	184770402	+	intron	4106
chr3:184542177-184542712	NM_001009921	VPS8	536	268	18	86.32	16.08	26.01	chr3	184529930	184770402	+	exon	12514
chr20:5095653-5096157	NM_001009923	TMEM230	505	252	62	107.63	5.8	22.06	chr20	5093733	5080483	-	upstream	-2172
chr20:5095653-5096157	NM_001009924	TMEM230	505	252	62	107.63	5.8	22.06	chr20	5093733	5080483	-	upstream	-2172
chr20:5095653-5096157	NM_001009925	TMEM230	505	252	62	107.63	5.8	22.06	chr20	5093733	5080483	-	upstream	-2172
chr3:49070032-49070677	NM_001009996	DALRD3	646	272	39	62.3	6.66	33.48	chr3	49056041	49052920	-	upstream	-14313
chr19:18526801-18527208	NM_001009998	SSBP4	408	204	9	63.41	12.24	32.19	chr19	18530145	18545372	+	upstream	-3141
chr1:23345919-23346600	NM_001009999	KDM1A	682	387	147	44.18	3.77	39.53	chr1	23345940	23410184	+	promoter	319
chr6:79671237-79671729	NM_001010844	IRAK1BP1	493	246	7	61.16	29.17	34.33	chr6	79577260	79610683	+	intergenic	94223
chr6:79607791-79608571	NM_001010844	IRAK1BP1	781	192	16	76.6	23.81	27.11	chr6	79577260	79610683	+	exon	30921
chr6:79577279-79577774	NM_001010844	IRAK1BP1	496	248	23	103.02	12.78	22.21	chr6	79577260	79610683	+	promoter	266
chr6:79645787-79651160	NM_001010844	IRAK1BP1	5374	2405	190	98.24	6.46	23.23	chr6	79577260	79610683	+	intergenic	71213
chr14:91282509-91282926	NM_001010854	TTC7B	418	209	17	55.63	5.92	37.47	chr14	91282761	91006931	-	promoter	44
chr17:8783315-8784066	NM_001010855	PIK3R6	752	493	9	58.85	23.33	35.4	chr17	8770994	8706040	-	upstream	-12696
chr1:228681562-228682794	NM_001010858	RNF187	1233	363	295	342.51	7.69	26.31	chr1	228675067	228683889	+	exon	7111
chr1:228675062-228675777	NM_001010858	RNF187	716	393	95	111.74	6.54	22.09	chr1	228675067	228683889	+	promoter	352
chr1:228680635-228681154	NM_001010858	RNF187	520	260	25	48.79	6.19	39.42	chr1	228675067	228683889	+	exon	5827
chr1:9661033-9661587	NM_001010866	TMEM201	555	277	22	67.76	10.17	31.27	chr1	9648931	9665020	+	exon	12379
chr9:19452864-19453564	NM_001010887	ACER2	701	272	9	58.05	21.21	35.54	chr9	19408924	19452500	+	intergenic	44290
chr9:19450862-19452583	NM_001010887	ACER2	1722	407	21	45.27	14.44	39.84	chr9	19408924	19452500	+	exon	42798
chrX:64708513-64708895	NM_001010888	ZC3H12B	383	191	9	50.73	7.5	39.86	chrX	64708614	64727767	+	promoter	90
chr6:49460028-49460886	NM_001010904	GLYATL3	859	282	15	112.02	48.62	22.13	chr6	49467670	49495777	+	upstream	-7213
chr6:127980786-127981856	NM_001010905	C6orf58	1071	291	23	87.74	21.11	25.77	chr6	127898318	127912963	+	intergenic	83003
chr10:16634887-16635698	NM_001010908	C1QL3	812	335	32	124.77	18	21.18	chr10	16564004	16555741	-	intergenic	-71288
chr6:116774039-116774947	NM_001010919	FAM26F	909	442	312	143.7	4.82	20.5	chr6	116782532	116784934	+	upstream	-8039
chr1:114437759-114438086	NM_001010922	BCL2L15	328	164	13	78.84	7.11	26.77	chr1	114430169	114419435	-	upstream	-7753
chr6:155504363-155504754	NM_001010927	TIAM2	392	196	7	88.35	30.94	25.61	chr6	155538096	155578857	+	intergenic	-33538
chr12:69004639-69004959	NM_001010942	RAP1B	321	160	17	132.75	9.1	20.01	chr12	69004618	69054385	+	promoter	181
chr1:54497341-54498184	NM_001010978	LDLRAD1	844	199	30	76.05	7.5	27.11	chr1	54483859	54472970	-	upstream	-13903
chr1:154179183-154180324	NM_001010979	C1orf189	1142	768	514	487.5	5.76	35.76	chr1	154178841	154171561	-	promoter	-912
chr1:154197376-154197863	NM_001010979	C1orf189	488	244	26	40.46	4.7	38.92	chr1	154178841	154171561	-	upstream	-18778
chr3:52739449-52740773	NM_001010983	GLT8D1	1325	706	56	68.38	11.43	30.77	chr3	52740099	52728499	-	promoter	-12
chr3:52741556-52742331	NM_001010983	GLT8D1	776	326	95	132.57	8.59	20.03	chr3	52740099	52728499	-	promoter	-1844
chr16:56977021-56977904	NM_001010989	HERPUD1	884	331	58	144.99	11.52	18.75	chr16	56966001	56977793	+	exon	11461
chr2:3616121-3618468	NM_001011	RPS7	2348	1826	31	82.3	13.04	26.67	chr2	3622852	3628509	+	upstream	-5558
chrX:119866902-119867351	NM_001011551	C1GALT1C1	450	225	49	70.32	4.32	30.14	chrX	119764005	119759528	-	intergenic	-103121
chr20:45315206-45315997	NM_001011554	SLC13A3	792	365	65	210.98	16.11	20.1	chr20	45313124	45186461	-	upstream	-2477
chr9:123253475-123253947	NM_001011649	CDK5RAP2	473	236	6	62.84	26.52	33.19	chr9	123342448	123151146	-	exon	88737
chr9:123312896-123313390	NM_001011649	CDK5RAP2	495	247	6	44.11	20	39.59	chr9	123342448	123151146	-	exon	29305
chr9:123169286-123169660	NM_001011649	CDK5RAP2	375	187	12	82.14	10	26.58	chr9	123342448	123151146	-	intron	172975
chr9:123165064-123165481	NM_001011649	CDK5RAP2	418	209	16	68.04	7.43	30.79	chr9	123342448	123151146	-	exon	177176
chr9:123163003-123163316	NM_001011649	CDK5RAP2	314	157	15	52.53	3.92	38.78	chr9	123342448	123151146	-	exon	179289
chr3:194373189-194373995	NM_001011655	TMEM44	807	532	27	94.6	17.48	23.16	chr3	194354150	194308401	-	upstream	-19442
chr3:194361889-194363147	NM_001011655	TMEM44	1259	689	46	50.91	6.92	39.94	chr3	194354150	194308401	-	upstream	-8368
chr7:28848704-28849163	NM_001011666	CREB5	460	230	15	54.28	7.67	37.64	chr7	28725597	28865511	+	exon	123336
chr9:129088980-129089789	NM_001011703	MVB12B	810	227	11	77.24	30.94	27.01	chr9	129089122	129159912	+	promoter	262
chr14:57880211-57882228	NM_001011713	NAA30	2018	1217	28	48.84	10.83	39.45	chr14	57857270	57879466	+	intergenic	23949
chr16:74524892-74525274	NM_001011880	CLEC18B	383	191	12	174.66	53.04	18.79	chr16	74455368	74442528	-	intergenic	-69715
chr16:74537356-74537864	NM_001011880	CLEC18B	509	254	8	44.32	13.33	39.56	chr16	74455368	74442528	-	intergenic	-82242
chr16:74485862-74487375	NM_001011880	CLEC18B	1514	1153	65	155.06	12.42	19.06	chr16	74455368	74442528	-	intergenic	-31250
chr17:38278238-38279797	NM_001012241	MSL1	1560	1230	89	110.76	12.41	22	chr17	38278789	38293045	+	promoter	228
chr17:76202970-76203852	NM_001012270	BIRC5	883	584	47	137.76	9.2	20.45	chr17	76210276	76221716	+	upstream	-6865
chr17:76202970-76203852	NM_001012271	BIRC5	883	584	47	137.76	9.2	20.45	chr17	76210276	76221716	+	upstream	-6865
chr1:9970138-9970512	NM_001012329	CTNNBIP1	375	187	13	90.68	10.83	23.49	chr1	9970316	9908333	-	promoter	-9
chr1:9986568-9990677	NM_001012329	CTNNBIP1	4110	1583	111	121.1	8.15	21.05	chr1	9970316	9908333	-	upstream	-18306
chr11:46403389-46405497	NM_001012333	MDK	2109	742	216	227.02	9.02	20.44	chr11	46403260	46405387	+	promoter	1183
chr5:34924779-34926147	NM_001012339	DNAJC21	1369	842	108	140.2	13.47	20.41	chr5	34929697	34959069	+	upstream	-4234
chr16:53536355-53536917	NM_001012398	AKTIP	563	281	10	57.25	18.77	36.06	chr16	53537216	53524951	-	promoter	580
chr16:53523861-53526544	NM_001012398	AKTIP	2684	2150	112	131.22	12.43	20.05	chr16	53537216	53524951	-	exon	12014
chr9:35829257-35829991	NM_001012446	FAM221B	735	470	39	46.67	4.81	39.77	chr9	35828744	35817013	-	promoter	-880
chr6:28391001-28391778	NM_001012455	ZSCAN23	778	450	16	66.83	16.86	31.43	chr6	28411279	28400431	-	intergenic	19890
chr6:28414538-28415673	NM_001012455	ZSCAN23	1136	723	89	49.06	5	39.58	chr6	28411279	28400431	-	upstream	-3826
chr19:56163786-56164648	NM_001012478	U2AF2	863	292	38	123.09	10.07	21.25	chr19	56165415	56186082	+	promoter	-1198
chr10:135226444-135229179	NM_001012508	SPRN	2736	1144	41	43.96	7.9	39.49	chr10	135238121	135234169	-	intergenic	10310
chr4:1242679-1244088	NM_001012614	CTBP1	1410	824	26	40.27	8.22	38.95	chr4	1242908	1205227	-	promoter	-475
chr15:72500805-72501427	NM_001012642	GRAMD2	623	297	338	300.67	5.77	24.03	chr15	72490136	72452146	-	upstream	-10980
chr15:72491303-72492231	NM_001012642	GRAMD2	929	363	529	385.64	4.67	28.93	chr15	72490136	72452146	-	promoter	-1631
chr19:46404510-46405219	NM_001012643	MYPOP	710	307	70	153.73	8.99	19.02	chr19	46405862	46393280	-	promoter	998
chr18:657583-658388	NM_001012716	TYMSOS	806	291	97	115.72	7.45	20.85	chr18	658340	649619	-	promoter	355
chr18:672674-673564	NM_001012716	TYMSOS	891	497	63	66.76	7.02	31.57	chr18	658340	649619	-	upstream	-14779
chr18:662036-662519	NM_001012716	TYMSOS	484	242	50	76.08	5.04	27.13	chr18	658340	649619	-	upstream	-3937
chr9:139581613-139582024	NM_001012727	AGPAT2	412	206	12	56.13	8.24	37.02	chr9	139581911	139567594	-	promoter	93
chr4:183811284-183812789	NM_001012732	DCTD	1506	912	141	58.33	5.94	35.37	chr4	183838630	183811243	-	exon	26594
chr19:12059078-12061720	NM_001012753	ZNF763	2643	1847	75	249.8	16.67	21.21	chr19	12075868	12091198	+	upstream	-15469
chr13:39621640-39624447	NM_001012754	NHLRC3	2808	974	114	417.46	22	30.11	chr13	39612447	39624244	+	exon	10596
chr13:39624915-39625754	NM_001012754	NHLRC3	840	169	10	44.93	14.29	39.93	chr13	39612447	39624244	+	intergenic	12887
chr16:88772571-88772920	NM_001012759	CTU2	350	175	8	57.05	9.33	36.2	chr16	88772870	88781786	+	promoter	-125
chr5:97674565-97675621	NM_001012761	RGMB	1057	391	29	97.64	21.67	23.24	chr5	98104998	98132198	+	intergenic	-429905
chr5:98015657-98016812	NM_001012761	RGMB	1156	375	20	60.88	13.33	34.51	chr5	98104998	98132198	+	intergenic	-88764
chr5:97549077-97550015	NM_001012761	RGMB	939	262	47	85.68	10.51	26.07	chr5	98104998	98132198	+	intergenic	-555452
chr5:98128770-98131992	NM_001012761	RGMB	3223	2184	142	213.15	8.54	20.29	chr5	98104998	98132198	+	exon	25383
chr16:88772571-88772920	NM_001012762	CTU2	350	175	8	57.05	9.33	36.2	chr16	88772870	88781786	+	promoter	-125
chr20:55093142-55094009	NM_001012971	FAM209A	868	280	34	44.86	5.79	39.84	chr20	55099784	55101208	+	upstream	-6209
chr6:43479620-43480467	NM_001012974	LRRC73	848	298	42	104.68	13	22.19	chr6	43478081	43474702	-	promoter	-1962
chr16:25247342-25248560	NM_001012981	ZKSCAN2	1219	607	24	107.34	31.67	22.08	chr16	25268855	25247321	-	exon	20904
chr16:25248902-25249310	NM_001012981	ZKSCAN2	409	204	10	106.8	27.78	22.03	chr16	25268855	25247321	-	exon	19749
chr16:67691295-67692426	NM_001012984	C16orf86	1132	858	55	132.6	14.06	20.03	chr16	67700716	67702661	+	upstream	-8856
chrX:142967179-142967817	NM_001012989	UBE2NL	639	340	66	66.52	5.59	31.59	chrX	142967172	142968357	+	promoter	326
chr11:62655784-62656516	NM_001013251	SLC3A2	733	362	62	164.26	11.99	18.31	chr11	62648343	62656355	+	exon	7807
chr11:62648227-62649670	NM_001013251	SLC3A2	1444	425	94	80.32	8.02	26.48	chr11	62648343	62656355	+	promoter	605
chr7:46039213-46040546	NM_001013398	IGFBP3	1334	799	113	47.44	4.76	38.93	chr7	45960871	45951843	-	intergenic	-79008
chr15:78786239-78786553	NM_001013619	HYKK	315	157	9	55.67	6.12	37.41	chr15	78799905	78828987	+	upstream	-13509
chr15:78789438-78793837	NM_001013619	HYKK	4400	1216	305	74.68	5.61	28.71	chr15	78799905	78828987	+	upstream	-8268
chr6:144178268-144179252	NM_001013623	ZC2HC1B	985	270	25	64.62	8.54	31.84	chr6	144185572	144259483	+	upstream	-6812
chr6:144184201-144184970	NM_001013623	ZC2HC1B	770	189	67	52.01	5.51	39.3	chr6	144185572	144259483	+	promoter	-987
chr1:161391994-161393010	NM_001013625	CFAP126	1017	736	19	52.21	8.33	39.06	chr1	161337673	161334520	-	intergenic	-54829
chr8:67955266-67955917	NM_001013626	PPP1R42	652	263	7	48.89	26.52	39.47	chr8	67940786	67900366	-	upstream	-14805
chr1:45271270-45271690	NM_001013632	TCTEX1D4	421	210	7	66.11	23.33	31.61	chr1	45272957	45271581	-	promoter	1477
chr12:48577398-48579332	NM_001013635	CCDC184	1935	806	22	42.45	10.75	39.25	chr12	48577365	48579709	+	promoter	1000
chr2:25015843-25016337	NM_001013663	PTRHD1	495	247	17	56.66	8.1	36.43	chr2	25016251	25013135	-	promoter	161
chr12:52215000-52215927	NM_001013690	FIGNL2	928	332	9	49.89	18.56	39.68	chr12	52225701	52211675	-	exon	10238
chr12:52106455-52107462	NM_001013690	FIGNL2	1008	318	36	93.65	13.92	23.17	chr12	52225701	52211675	-	intergenic	118743
chr1:22181986-22182297	NM_001013693	LDLRAD2	312	156	6	101.82	26.52	22.91	chr1	22138757	22151714	+	intergenic	43384
chr12:31944181-31945413	NM_001013699	H3F3C	1233	818	1011	446.97	7.14	32.49	chr12	31945175	31944118	-	promoter	378
chr6:48181625-48182647	NM_001013732	PTCHD4	1023	763	46	82.58	11.94	26.41	chr6	48036425	47845763	-	intergenic	-145711
chrX:36979996-36981783	NM_001013736	FAM47C	1788	972	328	55.69	3.92	37.4	chrX	37026431	37029739	+	intergenic	-45542
chr7:2290456-2290905	NM_001013836	MAD1L1	450	225	46	219.32	11.5	20.04	chr7	2272583	1855427	-	upstream	-18097
chr7:1855434-1855886	NM_001013836	MAD1L1	453	226	7	41.36	10.57	39.13	chr7	2272583	1855427	-	exon	416923
chr7:2273873-2275362	NM_001013836	MAD1L1	1490	958	79	51.56	5.8	39.92	chr7	2272583	1855427	-	upstream	-2034
chr7:2290456-2290905	NM_001013837	MAD1L1	450	225	46	219.32	11.5	20.04	chr7	2272583	1855427	-	upstream	-18097
chr7:1855434-1855886	NM_001013837	MAD1L1	453	226	7	41.36	10.57	39.13	chr7	2272583	1855427	-	exon	416923
chr7:2273873-2275362	NM_001013837	MAD1L1	1490	958	79	51.56	5.8	39.92	chr7	2272583	1855427	-	upstream	-2034
chr8:22451227-22451861	NM_001013842	C8orf58	635	352	19	186.32	79.55	19.07	chr8	22457113	22461662	+	upstream	-5569
chr13:30854188-30854516	NM_001014380	KATNAL1	329	164	16	182.89	17.55	18.88	chr13	30881191	30776766	-	exon	26839
chr13:30776960-30782925	NM_001014380	KATNAL1	5966	378	195	391.56	14.28	29.02	chr13	30881191	30776766	-	exon	101249
chr13:30829321-30829912	NM_001014380	KATNAL1	592	296	17	40.57	8.39	38.95	chr13	30881191	30776766	-	exon	51575
chr13:30815070-30815391	NM_001014380	KATNAL1	322	161	7	53.65	7.51	38.05	chr13	30881191	30776766	-	intron	65961
chr16:70316502-70316814	NM_001014449	DDX19B	313	156	8	144.53	35.36	20.52	chr16	70333061	70367735	+	upstream	-16403
chr16:70333077-70333420	NM_001014449	DDX19B	344	172	7	48.28	8.03	39.41	chr16	70333061	70367735	+	promoter	187
chr16:70316502-70316814	NM_001014451	DDX19B	313	156	8	144.53	35.36	20.52	chr16	70333061	70367735	+	upstream	-16403
chr16:70333077-70333420	NM_001014451	DDX19B	344	172	7	48.28	8.03	39.41	chr16	70333061	70367735	+	promoter	187
chr17:3572054-3573090	NM_001014764	EMC6	1037	700	304	225.26	6.87	20.08	chr17	3572016	3572963	+	promoter	556
chr10:79492792-79494166	NM_001014797	KCNMA1	1375	738	29	69.98	9.17	30.18	chr10	79397577	78629358	-	intergenic	-95902
chr17:73559076-73559416	NM_001015002	LLGL2	341	170	6	71.24	16.67	29.98	chr17	73521782	73560804	+	exon	37464
chr17:73517752-73518983	NM_001015002	LLGL2	1232	347	51	170.32	16.67	18.82	chr17	73521782	73560804	+	upstream	-3415
chr16:129191-129869	NM_001015052	MPG	679	449	37	75.58	9.05	27.07	chr16	128168	135850	+	promoter	1362
chr2:74654268-74654910	NM_001015055	RTKN	643	401	13	50.8	11.79	39.84	chr2	74669060	74652987	-	exon	14471
chr2:74668739-74669616	NM_001015055	RTKN	878	358	46	82.58	9.51	26.41	chr2	74669060	74652987	-	promoter	-117
chr2:74654268-74654910	NM_001015056	RTKN	643	401	13	50.8	11.79	39.84	chr2	74667710	74652987	-	exon	13121
chr2:74668739-74669616	NM_001015056	RTKN	878	358	46	82.58	9.51	26.41	chr2	74667710	74652987	-	promoter	-1467
chr19:57731286-57733032	NM_001015879	AURKC	1747	294	34	193.68	43.59	19.12	chr19	57742376	57746916	+	upstream	-10217
chr19:57728780-57731121	NM_001015879	AURKC	2342	1151	32	106.68	17.46	22.01	chr19	57742376	57746916	+	upstream	-12426
chr19:57722693-57728133	NM_001015879	AURKC	5441	4832	103	116.35	9.6	20.88	chr19	57742376	57746916	+	upstream	-16963
chr10:89487027-89487353	NM_001015880	PAPSS2	327	163	7	102.8	23.33	22.09	chr10	89419475	89507462	+	exon	67715
chr10:89479681-89481057	NM_001015880	PAPSS2	1377	285	19	63.57	11.11	32.17	chr10	89419475	89507462	+	intron	60894
chr10:89418600-89419922	NM_001015880	PAPSS2	1323	1054	50	71.88	10.88	29.71	chr10	89419475	89507462	+	promoter	-214
chrX:106956469-106959831	NM_001015881	TSC22D3	3363	1238	965	336.09	7.09	26.23	chrX	106959711	106956451	-	promoter	1561
chrX:106959873-106960435	NM_001015881	TSC22D3	563	281	693	1099.27	7.07	69.81	chrX	106959711	106956451	-	promoter	-443
chr4:166262883-166264355	NM_001017369	MSMO1	1473	901	363	841.79	17.66	60.84	chr4	166248817	166264314	+	exon	14802
chr4:166254433-166254976	NM_001017369	MSMO1	544	272	57	72.93	5.44	29.76	chr4	166248817	166264314	+	intron	5887
chr13:39621640-39624447	NM_001017370	NHLRC3	2808	974	114	417.46	22	30.11	chr13	39612447	39624244	+	exon	10596
chr13:39624915-39625754	NM_001017370	NHLRC3	840	169	10	44.93	14.29	39.93	chr13	39612447	39624244	+	intergenic	12887
chr2:174772272-174775125	NM_001017371	SP3	2854	2539	73	106.14	8.61	21.92	chr2	174828947	174771186	-	exon	55249
chr3:129366633-129370789	NM_001017395	TMCC1	4157	3208	234	1219.41	50	78.89	chr3	129599402	129366634	-	exon	230691
chr3:129389159-129390292	NM_001017395	TMCC1	1134	293	281	1208.74	23.38	77.17	chr3	129599402	129366634	-	exon	209677
chr3:129373659-129374164	NM_001017395	TMCC1	506	253	7	52.15	21.21	39.13	chr3	129599402	129366634	-	exon	225491
chr3:129546510-129547483	NM_001017395	TMCC1	974	422	137	376.18	15.81	28.63	chr3	129599402	129366634	-	exon	52406
chr2:95846837-95848557	NM_001017396	ZNF2	1721	584	30	88.26	12.22	25.66	chr2	95831161	95850064	+	exon	16536
chr1:202203529-202203978	NM_001017404	LGR6	450	225	8	88.35	35.36	25.61	chr1	202183282	202288889	+	intron	20471
chr6:117900046-117900366	NM_001017408	GOPC	321	160	8	61.66	8.56	33.69	chr6	117923705	117881432	-	exon	23499
chr22:45182159-45182629	NM_001017526	ARHGAP8	471	235	6	62.84	26.52	33.19	chr22	45148437	45258664	+	exon	33957
chr22:45258138-45258700	NM_001017526	ARHGAP8	563	281	32	106.42	12.01	21.95	chr22	45148437	45258664	+	exon	109982
chr15:91496390-91497359	NM_001017919	RCCD1	970	520	29	84.07	14.87	26.14	chr15	91498105	91506355	+	promoter	-1231
chr19:5903470-5903941	NM_001017921	VMAC	472	236	56	49.29	3.67	39.62	chr19	5904851	5910263	+	promoter	-1146
chr1:43279043-43279481	NM_001017922	ERMAP	439	219	9	57.4	13.17	35.59	chr1	43282775	43310660	+	upstream	-3513
chr14:45356606-45357134	NM_001017923	C14orf28	529	264	56	60.52	4.7	34.53	chr14	45366506	45376460	+	upstream	-9636
chr10:85974668-85975407	NM_001017924	LRIT2	740	215	8	46.36	15.15	39.81	chr10	85985345	85980248	-	intergenic	10308
chr2:120097233-120097702	NM_001017927	C2orf76	470	235	7	75.35	30.94	28.69	chr2	120124318	120059792	-	exon	26851
chr2:120059834-120060330	NM_001017927	C2orf76	497	248	6	50.91	26.52	39.94	chr2	120124318	120059792	-	exon	64236
chr2:120129271-120130199	NM_001017927	C2orf76	929	704	51	53.15	8.33	38.42	chr2	120124318	120059792	-	upstream	-5417
chr12:58087928-58088847	NM_001017956	OS9	920	748	15	108.63	57.46	22.01	chr12	58087737	58115340	+	promoter	650
chr12:58087928-58088847	NM_001017957	OS9	920	748	15	108.63	57.46	22.01	chr12	58087737	58115340	+	promoter	650
chr12:58087928-58088847	NM_001017958	OS9	920	748	15	108.63	57.46	22.01	chr12	58087737	58115340	+	promoter	650
chr1:166244657-166247043	NM_001017961	FAM78B	2387	970	616	319.05	4.83	25.2	chr1	166135992	166038535	-	intergenic	-109858
chr10:74810823-74811186	NM_001017962	P4HA1	364	182	17	97.02	7.98	23.16	chr10	74856732	74766979	-	exon	45728
chr14:102605810-102606649	NM_001017963	HSP90AA1	840	634	16	66.83	21	31.43	chr14	102606086	102547074	-	promoter	-143
chr22:21965131-21965475	NM_001017964	YDJC	345	172	10	82.78	11.5	26.41	chr22	21984340	21982377	-	intergenic	19037
chr5:131562623-131563334	NM_001017973	P4HA2	712	252	9	63.98	25.93	31.97	chr5	131562935	131528303	-	promoter	-43
chr5:131562623-131563334	NM_001017974	P4HA2	712	252	9	63.98	25.93	31.97	chr5	131563556	131528303	-	promoter	578
chr4:13369412-13370392	NM_001017979	RAB28	981	480	38	54.72	6	37.62	chr4	13485989	13369346	-	exon	116087
chrX:150573409-150577950	NM_001017980	VMA21	4542	3281	340	81.28	6.83	26.52	chrX	150565656	150577836	+	exon	10023
chr5:179289066-179291288	NM_001017987	MRNIP	2223	1537	248	159	6.23	19.08	chr5	179285840	179264265	-	upstream	-4337
chr19:1432370-1432841	NM_001018	RPS15	472	236	34	123.41	8.92	21.25	chr19	1438362	1440496	+	upstream	-5757
chr19:1434574-1435814	NM_001018	RPS15	1241	293	171	165.44	7.38	18.28	chr19	1438362	1440496	+	upstream	-3168
chr8:22423241-22424172	NM_001018003	SORBS3	932	298	15	61.78	15	33.69	chr8	22423178	22433008	+	promoter	528
chr11:113930256-113930700	NM_001018011	ZBTB16	445	222	6	62.84	26.52	33.19	chr11	113931287	114121397	+	promoter	-809
chrX:154349492-154351734	NM_001018055	BRCC3	2243	830	74	43.18	4.89	39.56	chrX	154299694	154351349	+	exon	50919
chr11:11984959-11986029	NM_001018057	DKK3	1071	262	16	47.92	11.9	39.3	chr11	12030186	11984542	-	exon	44692
chr11:12029904-12030305	NM_001018057	DKK3	402	201	10	63.35	11.11	32.13	chr11	12030186	11984542	-	promoter	82
chr11:67209892-67210237	NM_001018070	CORO1B	346	173	6	63.22	13.33	32.16	chr11	67211292	67205517	-	promoter	1228
chr15:60783425-60789861	NM_001018089	ICE2	6437	4354	165	306.76	16.67	24.26	chr15	60771359	60711807	-	upstream	-15284
chr15:58009244-58009759	NM_001018102	POLR2M	516	258	18	67.49	10.32	31.33	chr15	57998718	58009755	+	exon	10783
chr15:57998750-57999283	NM_001018102	POLR2M	534	267	35	42.51	4.79	39.32	chr15	57998718	58009755	+	promoter	298
chr7:131185154-131189289	NM_001018111	PODXL	4136	474	79	105.65	17.81	21.99	chr7	131241376	131185020	-	exon	54155
chr7:131172348-131174379	NM_001018111	PODXL	2032	779	44	51.37	9.93	40.19	chr7	131241376	131185020	-	intergenic	68013
chr9:103349766-103350754	NM_001018116	MURC	989	447	14	82.62	22.22	26.42	chr9	103340360	103350669	+	exon	9900
chr9:103334670-103335121	NM_001018116	MURC	452	226	14	47.22	7.03	39.08	chr9	103340360	103350669	+	upstream	-5465
chr17:49238258-49239543	NM_001018137	NME2	1286	1046	69	58.22	9.37	35.51	chr17	49242795	49249105	+	upstream	-3895
chr7:95064171-95064491	NM_001018161	PON2	321	160	12	221.91	53.04	19.96	chr7	95064384	95034173	-	promoter	53
chr1:154232967-154233740	NM_001018837	HAX1	774	478	24	72.87	14.84	29.72	chr1	154245038	154248355	+	upstream	-11685
chr1:154227509-154228001	NM_001018837	HAX1	493	246	54	185.07	9.86	19.16	chr1	154245038	154248355	+	upstream	-17283
chr1:154235417-154236100	NM_001018837	HAX1	684	413	22	52.66	9.58	38.68	chr1	154245038	154248355	+	upstream	-9280
chr16:18802996-18804917	NM_001019	RPS15A	1922	625	404	623.45	9.45	45.34	chr16	18801656	18794276	-	upstream	-2300
chr1:31567766-31568109	NM_001020658	PUM1	344	172	12	67.49	6.88	31.33	chr1	31538564	31404352	-	intergenic	-29373
chr19:54376790-54379800	NM_001020818	MYADM	3011	2210	198	41.06	3.96	39.08	chr19	54372644	54379689	+	exon	5651
chr19:54376790-54379800	NM_001020821	MYADM	3011	2210	198	41.06	3.96	39.08	chr19	54372644	54379689	+	exon	5651
chr15:83224651-83224952	NM_001021	RPS17	302	151	8	144.53	35.36	20.52	chr15	83209295	83205500	-	upstream	-15506
chr19:57731286-57733032	NM_001023563	ZNF805	1747	294	34	193.68	43.59	19.12	chr19	57752052	57774106	+	upstream	-19893
chr19:57764425-57767073	NM_001023563	ZNF805	2649	779	101	57.85	5.1	35.54	chr19	57752052	57774106	+	exon	13697
chr14:55369026-55369677	NM_001024024	GCH1	652	261	17	98.54	26.67	23.29	chr14	55369542	55308723	-	promoter	191
chr14:55369026-55369677	NM_001024070	GCH1	652	261	17	98.54	26.67	23.29	chr14	55369542	55308723	-	promoter	191
chr14:55369026-55369677	NM_001024071	GCH1	652	261	17	98.54	26.67	23.29	chr14	55369542	55308723	-	promoter	191
chr1:153617466-153618703	NM_001024210	S100A13	1238	974	45	61.87	5.6	33.66	chr1	153606568	153591275	-	upstream	-11516
chr1:16090984-16091859	NM_001024215	FBLIM1	876	669	16	101.97	35.04	22.17	chr1	16090993	16101715	+	promoter	428
chr1:16090984-16091859	NM_001024216	FBLIM1	876	669	16	101.97	35.04	22.17	chr1	16091458	16113084	+	promoter	-37
chr1:16111032-16113095	NM_001024216	FBLIM1	2064	1697	70	62.29	6.67	33.47	chr1	16091458	16113084	+	exon	20605
chr1:228238330-228238716	NM_001024226	ARF1	387	193	8	90.15	26.67	23.59	chr1	228270360	228286913	+	intergenic	-31837
chr1:228261955-228262395	NM_001024226	ARF1	441	220	6	62.84	26.52	33.19	chr1	228270360	228286913	+	upstream	-8185
chr1:228247253-228249056	NM_001024226	ARF1	1804	1028	56	51.16	6.67	40.26	chr1	228270360	228286913	+	intergenic	-22206
chr8:38853719-38855208	NM_001024380	TM2D2	1490	178	20	90.61	26.19	23.47	chr8	38854041	38846326	-	promoter	-422
chr8:38852831-38853450	NM_001024380	TM2D2	620	281	14	45.35	9.09	39.84	chr8	38854041	38846326	-	promoter	901
chr8:38853719-38855208	NM_001024381	TM2D2	1490	178	20	90.61	26.19	23.47	chr8	38854041	38846326	-	promoter	-422
chr8:38852831-38853450	NM_001024381	TM2D2	620	281	14	45.35	9.09	39.84	chr8	38854041	38846326	-	promoter	901
chr16:28303787-28304675	NM_001024401	SBK1	889	507	101	246.9	12.17	21.01	chr16	28303839	28335170	+	promoter	392
chr16:28331366-28335197	NM_001024401	SBK1	3832	1153	144	122.65	8.1	21.28	chr16	28303839	28335170	+	exon	29442
chrX:71350123-71350902	NM_001024455	RGAG4	780	281	8	55.38	26.52	37.61	chrX	71351751	71346960	-	promoter	1239
chr10:75196849-75198334	NM_001024593	MSS51	1486	718	43	40.48	6.97	38.93	chr10	75193319	75183336	-	upstream	-4272
chr19:57982996-57983882	NM_001024596	ZNF772	887	231	10	62.59	39.78	33.51	chr19	57988938	57980953	-	exon	5499
chr19:57982213-57982896	NM_001024596	ZNF772	684	290	7	46.31	16.67	39.84	chr19	57988938	57980953	-	exon	6384
chr1:149782904-149784298	NM_001024599	HIST2H2BF	1395	846	10692	3100	36.49	100	chr1	149783928	149783433	-	promoter	327
chr1:149784505-149785414	NM_001024599	HIST2H2BF	910	585	903	2883.47	21.99	100	chr1	149783928	149783433	-	promoter	-1031
chr7:108633908-108635046	NM_001024607	C7orf66	1139	696	114	60.72	6.3	34.47	chr7	108524644	108524031	-	intergenic	-109833
chr12:70179422-70180672	NM_001024647	RAB3IP	1251	758	15	80.13	30	26.5	chr12	70172731	70216984	+	intron	7316
chr19:51020252-51022851	NM_001024656	ASPDH	2600	1911	202	143.65	6.24	20.49	chr19	51017947	51014856	-	upstream	-3604
chr12:112842994-112844071	NM_001024662	RPL6	1078	790	276	151.86	7.83	19.22	chr12	112847445	112842984	-	intron	3913
chr12:112845851-112847138	NM_001024662	RPL6	1288	469	432	44.89	6.7	39.91	chr12	112847445	112842984	-	promoter	951
chr8:145751606-145752977	NM_001024678	LRRC24	1372	420	34	56.15	7.73	36.98	chr8	145752416	145747760	-	promoter	125
chr12:122458845-122460248	NM_001024808	BCL7A	1404	1120	220	343.69	16.1	26.4	chr12	122459791	122499950	+	promoter	-245
chr17:38487087-38487808	NM_001024809	RARA	722	446	32	40.86	5.69	39.16	chr17	38498270	38513895	+	upstream	-10823
chr3:30713126-30714000	NM_001024847	TGFBR2	875	297	14	90.8	35	23.5	chr3	30647993	30735633	+	exon	65570
chr6:110500626-110501336	NM_001024934	WASF1	711	191	86	154.47	9.48	19	chr6	110501207	110421021	-	promoter	226
chr6:110421034-110423623	NM_001024934	WASF1	2590	2029	342	84.07	7.69	26.14	chr6	110501207	110421021	-	intron	78879
chr6:110500626-110501336	NM_001024935	WASF1	711	191	86	154.47	9.48	19	chr6	110501207	110421021	-	promoter	226
chr6:110421034-110423623	NM_001024935	WASF1	2590	2029	342	84.07	7.69	26.14	chr6	110501207	110421021	-	intron	78879
chr6:110500626-110501336	NM_001024936	WASF1	711	191	86	154.47	9.48	19	chr6	110501207	110421021	-	promoter	226
chr6:110421034-110423623	NM_001024936	WASF1	2590	2029	342	84.07	7.69	26.14	chr6	110501207	110421021	-	intron	78879
chr17:4726034-4726846	NM_001024937	MINK1	813	517	17	113.45	29.81	22.32	chr17	4736634	4801356	+	upstream	-10194
chr17:4736631-4737217	NM_001024937	MINK1	587	293	26	116.15	16.96	20.91	chr17	4736634	4801356	+	promoter	290
chr7:65557766-65558080	NM_001024943	ASL	315	157	8	144.53	35.36	20.52	chr7	65540833	65558329	+	exon	17090
chr7:65557766-65558080	NM_001024944	ASL	315	157	8	144.53	35.36	20.52	chr7	65540833	65558329	+	exon	17090
chr7:65557766-65558080	NM_001024946	ASL	315	157	8	144.53	35.36	20.52	chr7	65540833	65558329	+	exon	17090
chr3:9825704-9826030	NM_001024959	ARPC4	327	163	11	98.51	11.99	23.25	chr3	9834178	9848789	+	upstream	-8311
chr3:9833887-9834559	NM_001024959	ARPC4	673	344	28	69.98	8.6	30.18	chr3	9834178	9848789	+	promoter	45
chr3:9825704-9826030	NM_001024960	ARPC4	327	163	11	98.51	11.99	23.25	chr3	9834178	9848789	+	upstream	-8311
chr3:9833887-9834559	NM_001024960	ARPC4	673	344	28	69.98	8.6	30.18	chr3	9834178	9848789	+	promoter	45
chr19:14501568-14502127	NM_001025160	ADGRE5	560	280	12	115.69	53.04	21.8	chr19	14491955	14519537	+	exon	9892
chr19:14512173-14512513	NM_001025160	ADGRE5	341	170	6	40.33	6.82	38.92	chr19	14491955	14519537	+	exon	20388
chr21:44513077-44514199	NM_001025203	U2AF1	1123	290	32	75.45	14.97	27.06	chr21	44527688	44513065	-	intron	14050
chr21:44527841-44528309	NM_001025203	U2AF1	469	234	7	49.28	13.73	39.6	chr21	44527688	44513065	-	promoter	-387
chr21:44513077-44514199	NM_001025204	U2AF1	1123	290	32	75.45	14.97	27.06	chr21	44527688	44513065	-	intron	14050
chr21:44527841-44528309	NM_001025204	U2AF1	469	234	7	49.28	13.73	39.6	chr21	44527688	44513065	-	promoter	-387
chr3:183883890-183884197	NM_001025205	AP2M1	308	154	9	46.77	5.08	39.78	chr3	183892633	183901879	+	upstream	-8590
chr15:48624358-48624804	NM_001025248	DUT	447	223	83	106.1	4.12	21.93	chr15	48623620	48635570	+	promoter	961
chr15:48624358-48624804	NM_001025249	DUT	447	223	83	106.1	4.12	21.93	chr15	48623620	48635570	+	promoter	961
chr18:8609424-8610586	NM_001025300	RAB12	1163	460	23	49.38	13.33	39.61	chr18	8609442	8639380	+	promoter	563
chr18:8638121-8639360	NM_001025300	RAB12	1240	696	51	142.05	12.4	20.25	chr18	8609442	8639380	+	exon	29298
chr6:43737790-43739523	NM_001025366	VEGFA	1734	456	358	688.62	17.68	51.3	chr6	43737945	43754223	+	promoter	711
chr6:43744989-43745564	NM_001025366	VEGFA	576	288	73	260.68	14.02	21.34	chr6	43737945	43754223	+	exon	7331
chr6:43752098-43754295	NM_001025366	VEGFA	2198	791	333	422.7	8.37	31.04	chr6	43737945	43754223	+	exon	15251
chr6:43737790-43739523	NM_001025367	VEGFA	1734	456	358	688.62	17.68	51.3	chr6	43737945	43754223	+	promoter	711
chr6:43744989-43745564	NM_001025367	VEGFA	576	288	73	260.68	14.02	21.34	chr6	43737945	43754223	+	exon	7331
chr6:43752098-43754295	NM_001025367	VEGFA	2198	791	333	422.7	8.37	31.04	chr6	43737945	43754223	+	exon	15251
chr6:43737790-43739523	NM_001025368	VEGFA	1734	456	358	688.62	17.68	51.3	chr6	43737945	43754223	+	promoter	711
chr6:43744989-43745564	NM_001025368	VEGFA	576	288	73	260.68	14.02	21.34	chr6	43737945	43754223	+	exon	7331
chr6:43752098-43754295	NM_001025368	VEGFA	2198	791	333	422.7	8.37	31.04	chr6	43737945	43754223	+	exon	15251
chr6:43737790-43739523	NM_001025369	VEGFA	1734	456	358	688.62	17.68	51.3	chr6	43737945	43754223	+	promoter	711
chr6:43744989-43745564	NM_001025369	VEGFA	576	288	73	260.68	14.02	21.34	chr6	43737945	43754223	+	exon	7331
chr6:43752098-43754295	NM_001025369	VEGFA	2198	791	333	422.7	8.37	31.04	chr6	43737945	43754223	+	exon	15251
chr6:43737790-43739523	NM_001025370	VEGFA	1734	456	358	688.62	17.68	51.3	chr6	43737945	43754223	+	promoter	711
chr6:43744989-43745564	NM_001025370	VEGFA	576	288	73	260.68	14.02	21.34	chr6	43737945	43754223	+	exon	7331
chr6:43752098-43754295	NM_001025370	VEGFA	2198	791	333	422.7	8.37	31.04	chr6	43737945	43754223	+	exon	15251
chr2:214149047-214149502	NM_001025436	SPAG16	456	228	20	119.72	15.2	21.02	chr2	214149102	214182709	+	promoter	172
chr17:8339070-8339852	NM_001025579	NDEL1	783	243	11	72.02	37.04	29.8	chr17	8339169	8371495	+	promoter	292
chr17:8370234-8371492	NM_001025579	NDEL1	1259	340	79	82.09	6.52	26.55	chr17	8339169	8371495	+	exon	31694
chrX:109560812-109561457	NM_001025580	AMMECR1	646	374	11	85.6	44.2	26.08	chrX	109561380	109437413	-	promoter	246
chrX:109589716-109590339	NM_001025580	AMMECR1	624	292	246	196.71	5.46	19.52	chrX	109561380	109437413	-	intergenic	-28647
chr11:47487493-47493937	NM_001025596	CELF1	6445	2369	451	304.76	7.86	24.38	chr11	47510576	47487488	-	intron	19861
chr9:74489530-74490141	NM_001025780	ABHD17B	612	272	20	93.19	19.38	23.22	chr9	74526161	74480067	-	exon	36326
chr10:79795063-79795810	NM_001026	RPS24	748	285	572	150.11	4.6	19.19	chr10	79793517	79800473	+	promoter	1919
chr5:76585837-76587855	NM_001029851	PDE8B	2019	1073	209	93.1	3.81	23.29	chr5	76506705	76724080	+	intron	80141
chr5:76585837-76587855	NM_001029852	PDE8B	2019	1073	209	93.1	3.81	23.29	chr5	76506705	76724080	+	intron	80141
chr5:76585837-76587855	NM_001029853	PDE8B	2019	1073	209	93.1	3.81	23.29	chr5	76506705	76724080	+	intron	80141
chr5:76585837-76587855	NM_001029854	PDE8B	2019	1073	209	93.1	3.81	23.29	chr5	76506705	76724080	+	intron	80141
chr11:77899917-77900330	NM_001029859	KCTD21	414	207	6	54.82	20	37.65	chr11	77899675	77882289	-	promoter	-448
chr19:46437127-46438258	NM_001029861	NANOS2	1132	222	11	55.15	16.67	37.58	chr19	46418036	46416472	-	upstream	-19656
chr6:170107139-170110669	NM_001029863	C6orf120	3531	430	233	186.95	7.6	19.16	chr6	170102207	170106453	+	intergenic	6697
chr5:145492611-145494039	NM_001029869	PLAC8L1	1429	318	45	50.91	5.76	40.29	chr5	145483946	145463875	-	upstream	-9379
chr1:27873764-27878624	NM_001029882	AHDC1	4861	1155	158	324.38	11.9	25.52	chr1	27930005	27860755	-	exon	53811
chr1:27860824-27861579	NM_001029882	AHDC1	756	462	14	41.46	10.08	39.2	chr1	27930005	27860755	-	exon	68804
chr5:176830237-176831595	NM_001029886	PFN3	1359	1074	21	76.65	18.12	27.11	chr5	176827637	176827107	-	upstream	-3279
chr10:124691767-124692330	NM_001029888	FAM24A	564	282	6	50.91	26.52	39.94	chr10	124670216	124672627	+	intergenic	21832
chrX:77223595-77225326	NM_001029891	PGAM4	1732	1319	162	41.76	8.97	39.34	chrX	77225135	77223457	-	promoter	675
chrX:77264587-77264902	NM_001029891	PGAM4	316	158	6	45.19	6.32	39.9	chrX	77225135	77223457	-	intergenic	-39609
chr15:64668809-64669290	NM_001029989	KIAA0101	482	241	14	63.98	11.25	31.97	chr15	64673709	64657210	-	intron	4660
chr16:18802996-18804917	NM_001030009	RPS15A	1922	625	404	623.45	9.45	45.34	chr16	18801656	18794276	-	upstream	-2300
chr10:129202919-129203350	NM_001030013	NPS	432	216	7	75.35	30.94	28.69	chr10	129347612	129350935	+	intergenic	-144478
chr10:122114171-122114895	NM_001030059	PLPP4	725	415	997	265.73	3.97	21.97	chr10	122216465	122349376	+	intergenic	-101932
chr6:147727487-147729516	NM_001030060	SAMD5	2030	1735	154	43.9	7.48	39.49	chr6	147829827	147891157	+	intergenic	-101326
chr12:51663016-51663650	NM_001031628	SMAGP	635	298	8	40.8	12.7	38.99	chr12	51664202	51639132	-	promoter	869
chr1:54638318-54639757	NM_001031672	CYB5RL	1440	930	22	72.66	13.33	29.79	chr1	54665746	54638026	-	exon	26709
chr1:54675458-54675964	NM_001031672	CYB5RL	507	253	42	47.82	4.44	39.28	chr1	54665746	54638026	-	upstream	-9965
chr1:54665771-54666430	NM_001031672	CYB5RL	660	367	205	60.74	4.12	34.49	chr1	54665746	54638026	-	promoter	-354
chr17:3538204-3538655	NM_001031681	CTNS	452	226	11	129.94	48.62	21.26	chr17	3539761	3566397	+	promoter	-1332
chr17:3539329-3539672	NM_001031681	CTNS	344	172	9	144.53	39.78	20.52	chr17	3539761	3566397	+	promoter	-261
chr10:91098321-91101118	NM_001031683	IFIT3	2798	1225	2778	933.72	4.1	64.34	chr10	91092235	91100725	+	exon	7484
chr2:38970756-38972492	NM_001031684	SRSF7	1737	1467	65	70.82	8.97	29.95	chr2	38978636	38970740	-	exon	7012
chr1:70819505-70820998	NM_001031693	HHLA3	1494	742	158	48.3	3.81	39.39	chr1	70820492	70833705	+	promoter	-241
chr22:36134854-36140462	NM_001031695	RBFOX2	5609	3298	494	478.94	6.56	35.63	chr22	36236630	36134782	-	exon	98972
chr12:104234737-104235223	NM_001031701	NT5DC3	487	243	8	43.53	12.99	39.65	chr12	104234975	104166080	-	promoter	-5
chr12:104166186-104171809	NM_001031701	NT5DC3	5624	4411	201	148.81	6.67	18.99	chr12	104234975	104166080	-	exon	65978
chr7:23145381-23145893	NM_001031710	KLHL7	513	256	50	44.35	4.07	39.73	chr7	23145352	23215038	+	promoter	285
chr5:172261139-172261607	NM_001031711	ERGIC1	469	234	6	62.84	26.52	33.19	chr5	172261222	172379688	+	promoter	151
chr6:126298816-126301481	NM_001031712	TRMT11	2666	1120	227	119.32	5.7	20.94	chr6	126307575	126360420	+	upstream	-7427
chr14:105167678-105168642	NM_001031714	INF2	965	275	27	117.97	25.73	20.92	chr14	105155942	105185947	+	intron	12218
chr13:52333993-52335115	NM_001031719	DHRS12	1123	276	18	55.66	11.11	37.42	chr13	52378298	52344912	-	intergenic	43744
chr6:30593259-30594161	NM_001031722	ATAT1	903	294	158	118.61	4.13	20.84	chr6	30594662	30614600	+	promoter	-952
chr19:30205836-30206359	NM_001031726	C19orf12	524	262	7	49.73	19.44	39.68	chr19	30205963	30189792	-	promoter	-134
chr19:30191656-30193932	NM_001031726	C19orf12	2277	1442	120	79.75	5.45	26.49	chr19	30205963	30189792	-	exon	13169
chr4:69241811-69242410	NM_001031732	YTHDC1	600	299	186	472.38	11.21	34.44	chr4	69215835	69176104	-	intergenic	-26275
chr15:68482380-68486171	NM_001031733	CALML4	3792	862	43	53.46	8.11	38.24	chr15	68498448	68483042	-	exon	14173
chr15:68479849-68480558	NM_001031733	CALML4	710	293	39	48.08	6.55	39.36	chr15	68498448	68483042	-	intergenic	18245
chr15:68486176-68486570	NM_001031733	CALML4	395	197	22	47.33	4.14	39.09	chr15	68498448	68483042	-	exon	12075
chr19:10426929-10428459	NM_001031734	FDX1L	1531	282	145	307.41	11.17	24.3	chr19	10426691	10420886	-	promoter	-1003
chr19:10439327-10439934	NM_001031734	FDX1L	608	274	22	52.66	8.51	38.68	chr19	10426691	10420886	-	upstream	-12939
chr19:10431333-10432061	NM_001031734	FDX1L	729	227	18	47	7.29	39.84	chr19	10426691	10420886	-	upstream	-5006
chr19:2100993-2102395	NM_001031735	IZUMO4	1403	1163	79	52.59	4.68	38.69	chr19	2096867	2099583	+	intergenic	4827
chr1:38247775-38248555	NM_001031740	MANEAL	781	281	15	116.74	53.04	20.7	chr1	38259773	38267278	+	upstream	-11608
chrX:53448810-53449717	NM_001031745	RIBC1	908	613	13	79.98	27.24	26.46	chrX	53449804	53458068	+	promoter	-541
chr17:73559076-73559416	NM_001031803	LLGL2	341	170	6	71.24	16.67	29.98	chr17	73521782	73571290	+	exon	37464
chr17:73517752-73518983	NM_001031803	LLGL2	1232	347	51	170.32	16.67	18.82	chr17	73521782	73571290	+	upstream	-3415
chr17:73562243-73562565	NM_001031803	LLGL2	323	161	6	53.13	10	38.32	chr17	73521782	73571290	+	intron	40622
chr16:47494730-47495100	NM_001031835	PHKB	371	185	20	107.94	8.24	21.98	chr16	47495209	47735434	+	promoter	-294
chr16:47632273-47633077	NM_001031835	PHKB	805	532	149	86.38	5.94	26.03	chr16	47495209	47735434	+	intron	137466
chr9:130374466-130374879	NM_001032221	STXBP1	414	207	66	106.21	4.14	21.9	chr9	130374485	130454995	+	promoter	187
chr11:66610887-66611220	NM_001032279	RCE1	334	167	9	72.08	10.02	29.88	chr11	66610882	66614003	+	promoter	171
chr2:188418913-188419298	NM_001032281	TFPI	386	193	10	46.34	6.43	39.8	chr2	188419232	188343305	-	promoter	127
chr8:103661121-103662781	NM_001032282	KLF10	1661	1110	236	270.39	8.59	22.14	chr8	103666192	103661004	-	exon	4241
chr12:95519446-95520325	NM_001032287	NR2C1	880	448	39	70.98	7.63	29.92	chr12	95467404	95424184	-	intergenic	-52481
chrX:48781107-48781472	NM_001032289	SLC35A2	366	183	21	230.9	23.33	20.39	chrX	48769235	48760888	-	upstream	-12054
chrX:48770488-48772016	NM_001032289	SLC35A2	1529	634	57	84.68	11.21	26.23	chrX	48769235	48760888	-	upstream	-2017
chrX:48779539-48780763	NM_001032289	SLC35A2	1225	711	73	98.29	9.26	23.24	chrX	48769235	48760888	-	upstream	-10916
chr1:109822313-109823811	NM_001032291	PSRC1	1499	274	55	276.03	46.67	22.07	chr1	109825790	109822175	-	exon	2728
chr1:109824231-109824842	NM_001032291	PSRC1	612	295	29	76.5	10.37	27.12	chr1	109825790	109822175	-	promoter	1254
chr11:57381794-57382452	NM_001032295	SERPING1	659	370	15	122.28	54.17	21.19	chr11	57365704	57382326	+	exon	16419
chr11:57367347-57367824	NM_001032295	SERPING1	478	239	9	88.35	39.78	25.61	chr11	57365704	57382326	+	promoter	1881
chrX:48750728-48751481	NM_001032381	PQBP1	754	293	125	197.96	9.44	19.6	chrX	48755194	48760420	+	upstream	-4090
chrX:48750728-48751481	NM_001032382	PQBP1	754	293	125	197.96	9.44	19.6	chrX	48755194	48760420	+	upstream	-4090
chrX:48750728-48751481	NM_001032383	PQBP1	754	293	125	197.96	9.44	19.6	chrX	48755194	48760420	+	upstream	-4090
chr12:56380685-56381334	NM_001032386	SUOX	650	188	11	83.18	41.67	26.4	chr12	56391042	56399309	+	upstream	-10033
chr12:56385631-56389031	NM_001032386	SUOX	3401	1646	420	494.25	7.28	36.09	chr12	56391042	56399309	+	upstream	-3711
chr12:56380685-56381334	NM_001032387	SUOX	650	188	11	83.18	41.67	26.4	chr12	56391042	56399309	+	upstream	-10033
chr12:56385631-56389031	NM_001032387	SUOX	3401	1646	420	494.25	7.28	36.09	chr12	56391042	56399309	+	upstream	-3711
chr16:25123049-25123430	NM_001032391	LCMT1	382	191	16	97.38	10.19	23.24	chr16	25123046	25189551	+	promoter	193
chr12:113409655-113410484	NM_001032731	OAS2	830	634	11	76.35	26.52	27.12	chr12	113416273	113426610	+	upstream	-6204
chr11:4159245-4160189	NM_001033	RRM1	945	456	75	123.73	9.77	21.27	chr11	4115914	4160155	+	exon	43803
chr11:4144404-4144753	NM_001033	RRM1	350	175	12	68.53	7	30.69	chr11	4115914	4160155	+	exon	28664
chr11:4112487-4114528	NM_001033	RRM1	2042	1512	110	49.12	4.62	39.58	chr11	4115914	4160155	+	upstream	-2407
chr1:101342565-101343625	NM_001033025	EXTL2	1061	763	48	57.39	10	35.57	chr1	101360735	101337927	-	exon	17640
chr15:23002915-23003719	NM_001033028	CYFIP1	805	537	26	53.71	9.58	38.01	chr15	22955754	23003603	+	exon	47563
chr15:22954188-22954516	NM_001033028	CYFIP1	329	164	14	64.63	5.12	31.88	chr15	22955754	23003603	+	promoter	-1402
chr12:107385256-107385949	NM_001033050	MTERF2	694	433	8	40.8	13.88	39.15	chr12	107380944	107371068	-	upstream	-4658
chr12:107393309-107394035	NM_001033050	MTERF2	727	279	17	54.68	12.92	37.58	chr12	107380944	107371068	-	upstream	-12728
chr3:66023673-66024679	NM_001033057	MAGI1	1007	738	34	69.25	12.08	30.39	chr3	66024509	65339905	-	promoter	333
chr3:65340548-65342931	NM_001033057	MAGI1	2384	1075	41	43.96	6.36	39.49	chr3	66024509	65339905	-	exon	682770
chr10:70101717-70105787	NM_001033083	PBLD	4071	1078	197	112.84	9.05	22.2	chr10	70092684	70044837	-	upstream	-11068
chr15:90808900-90809789	NM_001033088	NGRN	890	479	90	90.66	5.28	23.47	chr15	90808894	90815443	+	promoter	450
chr7:5266802-5267340	NM_001033518	WIPI2	539	269	14	58.13	11.67	35.56	chr7	5229834	5273486	+	intron	37237
chr7:5229828-5230277	NM_001033518	WIPI2	450	225	24	52.58	5.14	38.69	chr7	5229834	5273486	+	promoter	218
chr7:5266802-5267340	NM_001033519	WIPI2	539	269	14	58.13	11.67	35.56	chr7	5229834	5273486	+	intron	37237
chr7:5229828-5230277	NM_001033519	WIPI2	450	225	24	52.58	5.14	38.69	chr7	5229834	5273486	+	promoter	218
chr7:5266802-5267340	NM_001033520	WIPI2	539	269	14	58.13	11.67	35.56	chr7	5253899	5273486	+	intron	13172
chr20:54961296-54961723	NM_001033522	CSTF1	428	214	37	41.29	3.52	39.14	chr20	54967706	54979582	+	upstream	-6197
chr17:17815364-17816787	NM_001033551	TOM1L2	1424	659	12	55.84	16.67	37.34	chr17	17875784	17746821	-	intron	59709
chr2:44395989-44396581	NM_001033557	PPM1B	593	296	13	50.34	12.85	39.95	chr2	44395941	44458612	+	promoter	344
chr17:30535115-30535424	NM_001033566	RHOT1	310	155	8	144.53	35.36	20.52	chr17	30469472	30552790	+	exon	65797
chr17:30508771-30509607	NM_001033566	RHOT1	837	201	8	40.68	13.89	38.98	chr17	30469472	30552790	+	intron	39717
chr17:30551620-30552700	NM_001033566	RHOT1	1081	353	53	98.53	10.26	23.25	chr17	30469472	30552790	+	exon	82688
chr17:30438210-30439810	NM_001033566	RHOT1	1601	1275	549	681.83	7.22	49.5	chr17	30469472	30552790	+	intergenic	-30462
chr17:30469284-30469903	NM_001033566	RHOT1	620	395	35	56.47	7.03	36.59	chr17	30469472	30552790	+	promoter	121
chr17:30535115-30535424	NM_001033567	RHOT1	310	155	8	144.53	35.36	20.52	chr17	30469472	30552790	+	exon	65797
chr17:30508771-30509607	NM_001033567	RHOT1	837	201	8	40.68	13.89	38.98	chr17	30469472	30552790	+	intron	39717
chr17:30551620-30552700	NM_001033567	RHOT1	1081	353	53	98.53	10.26	23.25	chr17	30469472	30552790	+	exon	82688
chr17:30438210-30439810	NM_001033567	RHOT1	1601	1275	549	681.83	7.22	49.5	chr17	30469472	30552790	+	intergenic	-30462
chr17:30469284-30469903	NM_001033567	RHOT1	620	395	35	56.47	7.03	36.59	chr17	30469472	30552790	+	promoter	121
chr17:30535115-30535424	NM_001033568	RHOT1	310	155	8	144.53	35.36	20.52	chr17	30469472	30552790	+	exon	65797
chr17:30508771-30509607	NM_001033568	RHOT1	837	201	8	40.68	13.89	38.98	chr17	30469472	30552790	+	intron	39717
chr17:30551620-30552700	NM_001033568	RHOT1	1081	353	53	98.53	10.26	23.25	chr17	30469472	30552790	+	exon	82688
chr17:30438210-30439810	NM_001033568	RHOT1	1601	1275	549	681.83	7.22	49.5	chr17	30469472	30552790	+	intergenic	-30462
chr17:30469284-30469903	NM_001033568	RHOT1	620	395	35	56.47	7.03	36.59	chr17	30469472	30552790	+	promoter	121
chr17:34891058-34891572	NM_001033580	MYO19	515	257	12	82.1	20	26.56	chr17	34891305	34868916	-	promoter	-10
chr11:63993503-63994702	NM_001033678	TRPT1	1200	850	28	46.2	7.62	39.83	chr11	63993726	63991270	-	promoter	-376
chr11:64005808-64006396	NM_001033678	TRPT1	589	294	282	396.33	6.92	29.27	chr11	63993726	63991270	-	upstream	-12376
chr6:43737790-43739523	NM_001033756	VEGFA	1734	456	358	688.62	17.68	51.3	chr6	43737945	43754223	+	promoter	711
chr6:43744989-43745564	NM_001033756	VEGFA	576	288	73	260.68	14.02	21.34	chr6	43737945	43754223	+	exon	7331
chr6:43752098-43754295	NM_001033756	VEGFA	2198	791	333	422.7	8.37	31.04	chr6	43737945	43754223	+	exon	15251
chr12:51663016-51663650	NM_001033873	SMAGP	635	298	8	40.8	12.7	38.99	chr12	51663994	51639132	-	promoter	661
chr2:10268958-10271653	NM_001034	RRM2	2696	812	431	885.94	11.85	62.96	chr2	10262862	10271546	+	exon	7443
chr12:112450800-112451846	NM_001034025	ERP29	1047	562	27	90.99	20.83	23.71	chr12	112451151	112461024	+	promoter	172
chr12:112438501-112438830	NM_001034025	ERP29	330	165	39	305.91	10.72	24.15	chr12	112451151	112461024	+	upstream	-12486
chr12:112430943-112431965	NM_001034025	ERP29	1023	616	206	134.44	6.59	20.04	chr12	112451151	112461024	+	upstream	-19697
chr1:149803243-149806769	NM_001034077	HIST2H4B	3527	1266	1278	82.04	16.89	26.5	chr1	149804220	149804616	+	promoter	786
chr1:149830904-149833628	NM_001034077	HIST2H4B	2725	1710	1169	135.14	14.38	20.1	chr1	149832725	149832329	-	promoter	459
chr5:177580546-177581402	NM_001034833	NHP2	857	268	283	88.92	5.52	23.9	chr5	177580961	177576464	-	promoter	-13
chr5:16665413-16666952	NM_001034850	FAM134B	1540	377	23	163.28	48.62	18.27	chr5	16617167	16473146	-	intergenic	-49015
chr5:16694463-16694778	NM_001034850	FAM134B	316	158	9	103.17	15	22.24	chr5	16617167	16473146	-	intergenic	-77453
chr14:70351988-70353107	NM_001034852	SMOC1	1120	732	6108	2219.33	5.44	93.33	chr14	70346113	70499083	+	intron	6434
chr18:47009851-47010306	NM_001035005	C18orf32	456	228	15	53.81	7.6	37.83	chr18	47013644	47007547	-	exon	3566
chr19:11530960-11531786	NM_001035223	RGL3	827	571	12	43.33	15.16	39.61	chr19	11530018	11504731	-	promoter	-1355
chr9:130742248-130743844	NM_001035254	FAM102A	1597	292	37	140.19	25.56	20.41	chr9	130742812	130702860	-	promoter	-234
chr2:25379889-25380920	NM_001035256	POMC	1032	630	12	68.29	26.67	30.78	chr2	25391720	25383721	-	intergenic	11316
chr2:25378406-25379045	NM_001035256	POMC	640	461	7	49.34	17.68	39.62	chr2	25391720	25383721	-	intergenic	12995
chr12:56506373-56507812	NM_001035267	RPL41	1440	525	184	54.63	7.45	37.54	chr12	56510373	56511616	+	upstream	-3281
chr2:74392198-74392650	NM_001035505	BOLA3	453	226	13	41.47	6.54	39.36	chr2	74375039	74362527	-	upstream	-17385
chr2:74379726-74384156	NM_001035505	BOLA3	4431	1947	524	257.25	6.04	21.27	chr2	74375039	74362527	-	upstream	-6902
chr2:74386087-74386593	NM_001035505	BOLA3	507	253	20	41.1	5.95	39.07	chr2	74375039	74362527	-	upstream	-11301
chr1:70819505-70820998	NM_001036645	HHLA3	1494	742	158	48.3	3.81	39.39	chr1	70820492	70833705	+	promoter	-241
chr1:70819505-70820998	NM_001036646	HHLA3	1494	742	158	48.3	3.81	39.39	chr1	70820492	70833705	+	promoter	-241
chr19:35523413-35523765	NM_001037	SCN1B	353	176	19	357.48	83.97	27.37	chr19	35521591	35531353	+	promoter	1998
chr19:35521329-35521824	NM_001037	SCN1B	496	248	14	137.34	42.42	20.42	chr19	35521591	35531353	+	promoter	-15
chr19:35516764-35517517	NM_001037	SCN1B	754	462	57	159.8	13.82	18.15	chr19	35521591	35531353	+	upstream	-4451
chr17:7825024-7826601	NM_001037144	CNTROB	1578	1295	31	102.79	22.22	22.08	chr17	7835441	7853237	+	upstream	-9629
chr17:7834861-7836826	NM_001037144	CNTROB	1966	405	139	132.27	15.73	20.04	chr17	7835441	7853237	+	promoter	402
chr17:7833584-7834659	NM_001037144	CNTROB	1076	364	159	313.13	15.35	24.81	chr17	7835441	7853237	+	promoter	-1320
chr14:74009643-74010492	NM_001037161	ACOT1	850	299	24	121.89	28.33	21.14	chr14	74003927	74010498	+	exon	6140
chr7:6369091-6370997	NM_001037163	FAM220A	1907	1134	171	299.28	6.97	24	chr7	6388590	6369039	-	exon	18546
chr7:6388861-6389273	NM_001037163	FAM220A	413	206	19	50.98	5.23	40.31	chr7	6388590	6369039	-	promoter	-477
chr3:140950542-140950925	NM_001037172	PXYLP1	384	192	6	75.35	26.52	28.69	chr3	140950666	141013745	+	promoter	67
chr3:141011052-141013495	NM_001037172	PXYLP1	2444	479	174	247.81	11.33	21.22	chr3	140950666	141013745	+	exon	61607
chr2:152689716-152696002	NM_001037174	ARL5A	6287	1301	130	281.61	13.97	22.28	chr2	152685009	152657479	-	upstream	-7850
chr7:2416545-2416867	NM_001037283	EIF3B	323	161	12	96.14	9.52	23.1	chr7	2394473	2420377	+	exon	22233
chr7:2394481-2395215	NM_001037283	EIF3B	735	441	163	60.03	3.91	34.9	chr7	2394473	2420377	+	promoter	375
chr20:47750819-47751869	NM_001037328	STAU1	1051	427	216	209.96	9.86	20.08	chr20	47804907	47729875	-	intron	53563
chr20:47768103-47768443	NM_001037328	STAU1	341	170	17	86.43	6.44	26.04	chr20	47804907	47729875	-	exon	36634
chr20:47736508-47736836	NM_001037328	STAU1	329	164	23	62.15	3.6	33.49	chr20	47804907	47729875	-	intron	68235
chr18:158364-158874	NM_001037334	USP14	511	255	12	115.83	40	20.83	chr18	158482	213739	+	promoter	137
chr18:163108-163603	NM_001037334	USP14	496	248	11	71.71	18.19	29.69	chr18	158482	213739	+	exon	4873
chr18:211105-214874	NM_001037334	USP14	3770	287	177	51.94	7.87	39.38	chr18	158482	213739	+	exon	54507
chr20:62220232-62222156	NM_001037335	HELZ2	1925	1237	59	101.21	16.25	22.96	chr20	62205592	62189438	-	upstream	-15602
chr20:62219001-62220124	NM_001037335	HELZ2	1124	350	24	51.4	8	40.17	chr20	62205592	62189438	-	upstream	-13970
chr12:120907064-120907956	NM_001037494	DYNLL1	893	392	206	169.71	7.85	18.79	chr12	120907659	120936298	+	promoter	-149
chr10:13319836-13320519	NM_001037537	PHYH	684	263	17	54.68	10.64	37.47	chr10	13341746	13319795	-	exon	21569
chr3:183637765-183639267	NM_001037639	PARL	1503	497	54	182.99	16.67	18.89	chr3	183602696	183547172	-	intergenic	-35820
chr22:30685312-30685668	NM_001037666	GATSL3	357	178	13	193.26	39.39	19.09	chr22	30685616	30681106	-	promoter	126
chr22:30681105-30681741	NM_001037666	GATSL3	637	351	15	79.27	21.67	26.37	chr22	30685616	30681106	-	exon	4193
chr22:30689812-30690313	NM_001037666	GATSL3	502	251	7	45.5	16.67	39.82	chr22	30685616	30681106	-	upstream	-4446
chrX:53460503-53461063	NM_001037811	HSD17B10	561	280	30	82.85	9.35	26.38	chrX	53461323	53458205	-	promoter	540
chr2:100106270-100107124	NM_001037872	REV1	855	158	8	40.8	19.95	38.99	chr2	100106518	100016937	-	promoter	-179
chr2:100022369-100023093	NM_001037872	REV1	725	543	8	42.38	12.82	39.23	chr2	100106518	100016937	-	intron	83787
chr17:79268625-79269148	NM_001037984	SLC38A10	524	262	7	54.82	23.33	37.65	chr17	79269139	79218610	-	promoter	253
chr5:130694886-130695797	NM_001038702	CDC42SE2	912	263	61	52.99	7.47	38.39	chr5	130599701	130730382	+	intron	95640
chr5:130727511-130730459	NM_001038702	CDC42SE2	2949	2548	194	222.13	6.67	19.63	chr5	130599701	130730382	+	exon	129284
chr1:151027703-151028591	NM_001038707	CDC42SE1	889	654	143	186.63	9.79	19.15	chr1	151032125	151023446	-	intron	3978
chr12:1895100-1897932	NM_001039029	LRTM2	2833	2122	342	322.15	5.87	25.44	chr12	1929432	1945918	+	intergenic	-32916
chr12:1881988-1882342	NM_001039029	LRTM2	355	177	14	57.67	5.52	35.54	chr12	1929432	1945918	+	intergenic	-47267
chrX:12838740-12839070	NM_001039091	PRPS2	331	165	12	44.67	4.17	39.76	chrX	12809473	12842346	+	exon	29432
chr3:32932091-32933760	NM_001039111	TRIM71	1670	594	32	245.26	70.71	20.91	chr3	32859509	32939318	+	exon	73416
chr3:32936428-32938503	NM_001039111	TRIM71	2076	1459	20	108.43	39.78	21.95	chr3	32859509	32939318	+	exon	77956
chr3:32933906-32936318	NM_001039111	TRIM71	2413	1635	38	203.85	37.54	19.98	chr3	32859509	32939318	+	exon	75603
chr3:32858074-32860368	NM_001039111	TRIM71	2295	535	25	143.35	35.36	20.41	chr3	32859509	32939318	+	promoter	-288
chr8:124824787-124827720	NM_001039112	FER1L6	2934	2586	129	116.08	7.5	20.9	chr8	124864226	125132302	+	intergenic	-37973
chr20:3734056-3735393	NM_001039140	C20orf27	1338	463	121	79.61	6.75	26.48	chr20	3748452	3734145	-	exon	13728
chr20:43119140-43121527	NM_001039199	TTPAL	2388	760	60	157.75	18.09	18.99	chr20	43104525	43123244	+	exon	15808
chr10:45499772-45500690	NM_001039380	C10orf25	919	684	8	40.8	12.25	38.99	chr10	45496358	45493145	-	upstream	-3873
chr10:45498705-45499669	NM_001039380	C10orf25	965	445	21	48.94	10	39.51	chr10	45496358	45493145	-	upstream	-2829
chr11:63606444-63607555	NM_001039469	MARK2	1112	430	23	114.05	21.67	21.89	chr11	63606399	63678492	+	promoter	600
chr11:63676330-63678578	NM_001039469	MARK2	2249	613	92	145.02	10.3	18.77	chr11	63606399	63678492	+	exon	71055
chr11:63593965-63595245	NM_001039469	MARK2	1281	703	30	46.35	9.05	39.82	chr11	63606399	63678492	+	upstream	-11794
chr11:63672196-63672688	NM_001039469	MARK2	493	246	19	46.73	6.24	39.79	chr11	63606399	63678492	+	exon	66043
chr16:147979-148467	NM_001039476	NPRL3	489	244	7	62.84	30.94	33.19	chr16	188697	135803	-	exon	40474
chr16:168965-169438	NM_001039476	NPRL3	474	237	6	62.84	26.52	33.19	chr16	188697	135803	-	intron	19496
chr16:139497-140026	NM_001039476	NPRL3	530	265	38	97.38	8.39	23.24	chr16	188697	135803	-	exon	48936
chr16:135185-136990	NM_001039476	NPRL3	1806	492	126	104.15	8.15	22.26	chr16	188697	135803	-	exon	52610
chr1:28208550-28209646	NM_001039477	THEMIS2	1097	569	16	102.64	29.63	22.06	chr1	28199053	28213196	+	intron	10045
chr2:106015285-106015633	NM_001039492	FHL2	349	174	9	74.25	10.47	28.86	chr2	106015575	105977282	-	promoter	116
chr2:105977282-105978060	NM_001039492	FHL2	779	491	68	142.32	10.21	20.31	chr2	106015575	105977282	-	exon	37904
chr2:105979739-105980074	NM_001039492	FHL2	336	168	9	71.98	10	29.75	chr2	106015575	105977282	-	exon	35669
chr16:31102095-31103088	NM_001039503	PRSS53	994	362	160	95.79	6.15	23.2	chr16	31100130	31094744	-	upstream	-2461
chr2:210046546-210047077	NM_001039538	MAP2	532	266	61	63.36	4.7	32.19	chr2	210288770	210598834	+	intergenic	-241959
chr2:224620102-224623614	NM_001039569	AP1S3	3513	1931	107	100.75	11.21	22.91	chr2	224702319	224620046	-	exon	80461
chr1:110774726-110777006	NM_001039574	KCNC4	2281	775	78	298.61	22.5	23.86	chr1	110753335	110776674	+	exon	22531
chr1:110788407-110789086	NM_001039574	KCNC4	680	230	10	45.45	15.69	39.8	chr1	110753335	110776674	+	intergenic	35411
chr1:110765506-110766649	NM_001039574	KCNC4	1144	822	73	182.38	10.28	18.85	chr1	110753335	110776674	+	exon	12742
chr1:110752626-110754922	NM_001039574	KCNC4	2297	1720	64	78.66	9.26	26.81	chr1	110753335	110776674	+	promoter	439
chrX:40886962-40887396	NM_001039590	USP9X	435	217	11	75.55	15.95	27.09	chrX	40944887	41095832	+	intergenic	-57708
chrX:41088492-41089739	NM_001039590	USP9X	1248	524	41	51.4	10	40.16	chrX	40944887	41095832	+	intron	144228
chrX:40936147-40937113	NM_001039590	USP9X	967	295	87	40.84	4.45	39.18	chrX	40944887	41095832	+	upstream	-8257
chrX:40886962-40887396	NM_001039591	USP9X	435	217	11	75.55	15.95	27.09	chrX	40944887	41095832	+	intergenic	-57708
chrX:41088492-41089739	NM_001039591	USP9X	1248	524	41	51.4	10	40.16	chrX	40944887	41095832	+	intron	144228
chrX:40936147-40937113	NM_001039591	USP9X	967	295	87	40.84	4.45	39.18	chrX	40944887	41095832	+	upstream	-8257
chr15:74043306-74044075	NM_001039614	C15orf59	770	157	15	117.45	39.78	20.86	chr15	74043816	74027771	-	promoter	126
chr15:74044419-74045706	NM_001039614	C15orf59	1288	265	17	75.33	15.03	28.68	chr15	74043816	74027771	-	promoter	-1246
chr15:74032285-74033055	NM_001039614	C15orf59	771	328	22	42.45	7.71	39.25	chr15	74043816	74027771	-	exon	11146
chr11:68522362-68523539	NM_001039656	TESMIN	1178	391	47	41.66	7.08	39.43	chr11	68518988	68503599	-	upstream	-3962
chr12:6665972-6666885	NM_001039670	IFFO1	914	530	52	98.53	10.55	23.25	chr12	6665249	6648693	-	promoter	-1179
chr12:6664403-6665306	NM_001039670	IFFO1	904	276	27	43.7	7.04	39.63	chr12	6665249	6648693	-	promoter	395
chr7:89861738-89863410	NM_001039706	CFAP69	1673	784	27	41.98	6.67	39.29	chr7	89874487	89940377	+	upstream	-11913
chr9:139317530-139318342	NM_001039707	SDCCAG3	813	489	42	86.69	8.13	25.76	chr9	139305054	139296373	-	upstream	-12882
chr9:139306425-139306780	NM_001039707	SDCCAG3	356	178	11	63.91	7.64	32.01	chr9	139305054	139296373	-	promoter	-1548
chr9:139317530-139318342	NM_001039708	SDCCAG3	813	489	42	86.69	8.13	25.76	chr9	139305054	139296373	-	upstream	-12882
chr9:139306425-139306780	NM_001039708	SDCCAG3	356	178	11	63.91	7.64	32.01	chr9	139305054	139296373	-	promoter	-1548
chr3:33138200-33138796	NM_001039770	TMPPE	597	298	10	49.74	19.9	39.7	chr3	33138293	33131907	-	promoter	-205
chr5:132069887-132070365	NM_001039780	CCNI2	479	239	12	48.91	9.58	39.49	chr5	132083136	132090095	+	upstream	-13010
chr5:132091839-132094704	NM_001039780	CCNI2	2866	1730	295	142.16	5.46	20.28	chr5	132083136	132090095	+	intergenic	10135
chr9:90580885-90582586	NM_001039803	CDK20	1702	770	37	64.15	9.44	32	chr9	90589695	90581358	-	exon	7960
chr10:15120113-15120595	NM_001039844	ACBD7	483	241	13	56.52	10.46	36.61	chr10	15130775	15117473	-	exon	10421
chr2:207635715-207636196	NM_001039845	MDH1B	482	241	6	49.48	25	39.63	chr2	207630273	207602488	-	upstream	-5682
chr19:2100993-2102395	NM_001039846	IZUMO4	1403	1163	79	52.59	4.68	38.69	chr19	2096867	2099583	+	intergenic	4827
chr19:47249301-47250398	NM_001039877	STRN4	1098	276	208	614.76	23.45	45	chr19	47249720	47222767	-	promoter	-129
chr19:47258833-47260992	NM_001039877	STRN4	2160	928	31	111.01	18.33	22	chr19	47249720	47222767	-	upstream	-10192
chr19:47249301-47250398	NM_001039885	FKRP	1098	276	208	614.76	23.45	45	chr19	47249302	47261832	+	promoter	547
chr19:47236103-47236684	NM_001039885	FKRP	582	291	239	614.49	10.78	44.81	chr19	47249302	47261832	+	upstream	-12909
chr19:47233844-47234352	NM_001039885	FKRP	509	254	22	59.56	7.47	35.21	chr19	47249302	47261832	+	upstream	-15204
chr12:6797165-6797891	NM_001039920	ZNF384	727	446	11	70.89	30	29.95	chr12	6798738	6775642	-	promoter	1210
chr12:6803312-6804896	NM_001039920	ZNF384	1585	293	18	58.83	13.33	35.45	chr12	6798738	6775642	-	upstream	-5366
chr12:6806542-6807056	NM_001039920	ZNF384	515	257	11	44.8	9.44	39.83	chr12	6798738	6775642	-	upstream	-8061
chr17:18906856-18907615	NM_001039999	FAM83G	760	430	22	49.11	7.14	39.57	chr17	18908060	18874380	-	promoter	825
chr7:121036206-121036562	NM_001040020	FAM3C	357	178	11	94.16	13.09	23.13	chr7	121036422	120988904	-	promoter	38
chr7:121080700-121081447	NM_001040020	FAM3C	748	455	809	307.78	5.02	24.33	chr7	121036422	120988904	-	intergenic	-44651
chr20:1902941-1903436	NM_001040023	SIRPA	496	248	13	144.53	57.46	20.52	chr20	1875825	1920540	+	exon	27363
chr20:1895725-1896140	NM_001040023	SIRPA	416	208	12	56.61	8.32	36.58	chr20	1875825	1920540	+	exon	20107
chr19:49846469-49846794	NM_001040031	CD37	326	163	12	71.25	6.52	30.02	chr19	49838676	49843861	+	intergenic	7955
chr16:30133040-30133590	NM_001040056	MAPK3	551	275	29	44.66	5.92	39.77	chr16	30134630	30128157	-	promoter	1315
chr14:75519955-75520543	NM_001040108	MLH3	589	294	25	107.83	16.36	22.07	chr14	75518235	75480466	-	upstream	-2014
chr11:72465272-72466336	NM_001040118	ARAP1	1065	783	35	69.83	13.75	30.27	chr11	72463434	72396113	-	upstream	-2370
chr1:19665273-19666303	NM_001040125	PQLC2	1031	624	146	309.46	13.44	24.4	chr1	19638739	19655794	+	intergenic	27049
chr1:19682958-19683431	NM_001040125	PQLC2	474	237	29	134.13	11.46	20.03	chr1	19638739	19655794	+	intergenic	44455
chr1:19665273-19666303	NM_001040126	PQLC2	1031	624	146	309.46	13.44	24.4	chr1	19638739	19655794	+	intergenic	27049
chr1:19682958-19683431	NM_001040126	PQLC2	474	237	29	134.13	11.46	20.03	chr1	19638739	19655794	+	intergenic	44455
chr11:123493202-123495123	NM_001040151	SCN3B	1922	1318	44	61.48	7.62	34.07	chr11	123525315	123499894	-	intergenic	31153
chr5:134724525-134724977	NM_001040158	H2AFY	453	226	55	64.11	3.95	32.03	chr5	134734928	134670070	-	exon	10177
chr16:684433-686532	NM_001040160	METTL26	2100	767	76	66.31	7.62	31.64	chr16	686366	684426	-	promoter	884
chr16:684433-686532	NM_001040161	METTL26	2100	767	76	66.31	7.62	31.64	chr16	686366	684426	-	promoter	884
chr16:684433-686532	NM_001040162	METTL26	2100	767	76	66.31	7.62	31.64	chr16	686366	684426	-	promoter	884
chr16:684433-686532	NM_001040165	METTL26	2100	767	76	66.31	7.62	31.64	chr16	686366	684426	-	promoter	884
chr3:98234330-98236182	NM_001040181	CLDND1	1853	561	223	109.82	8.48	22.02	chr3	98241910	98234316	-	exon	6654
chr3:98234330-98236182	NM_001040182	CLDND1	1853	561	223	109.82	8.48	22.02	chr3	98241910	98234316	-	exon	6654
chr3:98234330-98236182	NM_001040183	CLDND1	1853	561	223	109.82	8.48	22.02	chr3	98241910	98234316	-	exon	6654
chr19:53913326-53914583	NM_001040185	ZNF765	1258	535	13	65.98	24.24	31.65	chr19	53898396	53915262	+	exon	15558
chr21:34883548-34883880	NM_001040192	DNAJC28	333	166	7	62.39	11.67	33.41	chr21	34864030	34860361	-	upstream	-19684
chr3:98234330-98236182	NM_001040199	CLDND1	1853	561	223	109.82	8.48	22.02	chr3	98241910	98234316	-	exon	6654
chr3:98234330-98236182	NM_001040200	CLDND1	1853	561	223	109.82	8.48	22.02	chr3	98241910	98234316	-	exon	6654
chr1:150997976-150998296	NM_001040217	FAM63A	321	160	8	126.98	33.33	21.26	chr1	150979385	150969300	-	upstream	-18751
chr1:150980728-150981374	NM_001040217	FAM63A	647	290	28	84.07	11.65	26.14	chr1	150979385	150969300	-	promoter	-1666
chr6:10886642-10887076	NM_001040274	SYCP2L	435	217	11	44.89	7.97	39.9	chr6	10887063	10974541	+	promoter	-204
chr6:14135348-14137048	NM_001040280	CD83	1701	745	65	84.49	11.11	26.16	chr6	14117864	14137148	+	exon	18334
chr16:50255977-50256513	NM_001040284	PAPD5	537	268	6	50.91	26.52	39.94	chr16	50186828	50269219	+	exon	69417
chr16:50263057-50265807	NM_001040284	PAPD5	2751	350	168	290.62	16.89	23.26	chr16	50186828	50269219	+	exon	77604
chr16:50187379-50188301	NM_001040284	PAPD5	923	616	161	158.93	7.53	19.06	chr16	50186828	50269219	+	promoter	1012
chr16:50255977-50256513	NM_001040285	PAPD5	537	268	6	50.91	26.52	39.94	chr16	50186828	50269219	+	exon	69417
chr16:50263057-50265807	NM_001040285	PAPD5	2751	350	168	290.62	16.89	23.26	chr16	50186828	50269219	+	exon	77604
chr16:50187379-50188301	NM_001040285	PAPD5	923	616	161	158.93	7.53	19.06	chr16	50186828	50269219	+	promoter	1012
chr19:36236022-36237034	NM_001040425	U2AF1L4	1013	777	17	40.59	10.83	38.96	chr19	36236343	36233427	-	promoter	-185
chr19:36237600-36238532	NM_001040425	U2AF1L4	933	232	33	43.59	6.94	39.65	chr19	36236343	36233427	-	promoter	-1723
chr19:36243982-36244315	NM_001040425	U2AF1L4	334	167	8	41.46	5.33	39.2	chr19	36236343	36233427	-	upstream	-7805
chr16:1872854-1873167	NM_001040427	HAGH	314	157	9	57.73	6.38	35.5	chr16	1877195	1859103	-	exon	4185
chr14:88892558-88893139	NM_001040428	SPATA7	582	291	15	65.36	14.55	31.66	chr14	88851987	88904804	+	exon	40861
chr14:88904274-88904937	NM_001040428	SPATA7	664	289	29	84.07	11.51	26.14	chr14	88851987	88904804	+	exon	52618
chr17:40966398-40966866	NM_001040431	COA3	469	234	11	55.27	10.19	37.55	chr17	40950743	40949635	-	upstream	-15889
chr17:40949696-40950857	NM_001040431	COA3	1162	273	32	40.86	7.04	39.16	chr17	40950743	40949635	-	promoter	467
chr17:40962144-40963075	NM_001040431	COA3	932	660	53	44.52	3.85	39.75	chr17	40950743	40949635	-	upstream	-11866
chr12:32878751-32880522	NM_001040436	YARS2	1772	824	2024	60.59	4.53	34.54	chr12	32908887	32899477	-	intergenic	29251
chr2:239341967-239342486	NM_001040445	ASB1	520	260	6	50.91	26.52	39.94	chr2	239335568	239360891	+	exon	6658
chr2:239352966-239353468	NM_001040445	ASB1	503	251	18	91.07	15.09	23.74	chr2	239335568	239360891	+	exon	17649
chr2:239357033-239360960	NM_001040445	ASB1	3928	3366	63	101.7	10.01	22.91	chr2	239335568	239360891	+	exon	23428
chr11:117037535-117042293	NM_001040455	SIDT2	4759	948	800	423.62	11.42	31.12	chr11	117049938	117068161	+	upstream	-10024
chr11:117031656-117032208	NM_001040455	SIDT2	553	276	17	43.05	7.83	39.55	chr11	117049938	117068161	+	upstream	-18006
chr1:212791257-212794254	NM_001040619	ATF3	2998	1669	1469	283.77	6.81	22.46	chr1	212781969	212794119	+	exon	10786
chr1:212781939-212782691	NM_001040619	ATF3	753	367	83	80.21	6.69	26.47	chr1	212781969	212794119	+	promoter	346
chr7:65617191-65619928	NM_001040647	CRCP	2738	714	125	63.71	5.87	32.03	chr7	65579804	65619553	+	exon	38755
chr7:65617191-65619928	NM_001040648	CRCP	2738	714	125	63.71	5.87	32.03	chr7	65579804	65619553	+	exon	38755
chr7:5327428-5327759	NM_001040661	SLC29A4	332	166	6	88.35	26.52	25.61	chr7	5322560	5343704	+	exon	5033
chr7:5336529-5336978	NM_001040661	SLC29A4	450	225	13	60.51	9.75	34.52	chr7	5322560	5343704	+	exon	14193
chrX:49396429-49398149	NM_001040663	GAGE1	1721	1446	270	103.08	10.82	22.23	chrX	49363615	49373139	+	intergenic	33674
chr16:67196808-67197795	NM_001040667	HSF4	988	696	8	47.16	25	40	chr16	67197287	67203848	+	promoter	14
chr16:67180942-67182558	NM_001040667	HSF4	1617	296	87	159.46	10.51	18.13	chr16	67197287	67203848	+	upstream	-15537
chr8:80679801-80680610	NM_001040708	HEY1	810	200	27	47.23	8.42	39.07	chr8	80680098	80676244	-	promoter	-107
chr9:8713119-8713990	NM_001040712	PTPRD	872	584	14	41.46	9.69	39.2	chr9	8733946	8314245	-	intron	20392
chr1:149821766-149823613	NM_001040874	HIST2H2AA4	1848	1157	6179	3100	18.37	100	chr1	149822627	149823161	+	promoter	62
chr1:149813589-149815177	NM_001040874	HIST2H2AA4	1589	509	5824	3100	17.74	100	chr1	149814318	149813784	-	promoter	-65
chr8:75276214-75276947	NM_001040875	GDAP1	734	509	14	54.43	11.11	37.67	chr8	75262617	75279335	+	exon	13963
chr17:7190522-7191241	NM_001042	SLC2A4	720	442	17	45.99	10	39.8	chr17	7185053	7191367	+	exon	5828
chr9:135973177-135974308	NM_001042368	RALGDS	1132	370	87	108.71	9.31	22	chr9	136024607	135973106	-	exon	50865
chr9:136024334-136024857	NM_001042368	RALGDS	524	262	74	58.02	4.17	35.54	chr9	136024607	135973106	-	promoter	12
chr2:44586658-44587144	NM_001042385	PREPL	487	243	8	47.52	14.81	38.96	chr2	44586888	44544747	-	promoter	-13
chr2:44553874-44554179	NM_001042385	PREPL	306	153	6	44.03	6.12	39.54	chr2	44586888	44544747	-	exon	32862
chr2:44586658-44587144	NM_001042386	PREPL	487	243	8	47.52	14.81	38.96	chr2	44586888	44544747	-	promoter	-13
chr2:44553874-44554179	NM_001042386	PREPL	306	153	6	44.03	6.12	39.54	chr2	44586888	44544747	-	exon	32862
chr18:9570151-9570789	NM_001042388	PPP4R1	639	284	38	70.98	7.67	29.92	chr18	9614605	9546788	-	exon	44135
chr12:94817277-94818918	NM_001042399	CEP83	1642	1304	85	67.31	6.6	31.34	chr12	94853764	94702055	-	intron	35667
chr4:76865097-76865396	NM_001042402	NAAA	300	150	6	101.82	26.52	22.91	chr4	76862166	76831807	-	upstream	-3080
chr4:76881048-76881537	NM_001042402	NAAA	490	245	7	45.5	16.67	39.82	chr4	76862166	76831807	-	upstream	-19126
chr4:76871109-76872105	NM_001042402	NAAA	997	277	18	61.74	12.19	33.64	chr4	76862166	76831807	-	upstream	-9441
chr2:220086611-220087968	NM_001042410	ANKZF1	1358	954	32	54.49	8.96	37.64	chr2	220094609	220101391	+	upstream	-7320
chr16:28503052-28503408	NM_001042432	CLN3	357	178	6	44.32	10	39.56	chr16	28503623	28488599	-	promoter	393
chr2:86075077-86075473	NM_001042437	ST3GAL5	397	198	9	115.69	39.78	21.8	chr2	86094793	86066271	-	exon	19518
chr2:86066269-86067616	NM_001042437	ST3GAL5	1348	1082	54	140.13	9.89	20.39	chr2	86094793	86066271	-	exon	27851
chr17:18872117-18875160	NM_001042450	SLC5A10	3044	1892	111	541.57	25.93	39	chr17	18855477	18924004	+	intron	18161
chr17:18880882-18882326	NM_001042450	SLC5A10	1445	358	109	409.75	22.22	29.46	chr17	18855477	18924004	+	intron	26127
chrX:131208131-131209971	NM_001042452	STK26	1841	662	46	40.48	7.33	38.93	chrX	131157635	131209971	+	exon	51416
chr17:38077307-38079728	NM_001042471	GSDMB	2422	1465	181	301.03	11.23	24.06	chr17	38074903	38060847	-	upstream	-3614
chr10:27529234-27529622	NM_001042473	ACBD5	389	194	6	44.32	10	39.56	chr10	27531068	27484142	-	promoter	1640
chr10:27537171-27537951	NM_001042473	ACBD5	781	280	20	41.61	6.77	39.36	chr10	27531068	27484142	-	upstream	-6493
chr10:27484382-27486470	NM_001042473	ACBD5	2089	1748	73	91.82	6.06	23.41	chr10	27531068	27484142	-	exon	45642
chr10:27499732-27500151	NM_001042473	ACBD5	420	210	36	53.2	3.88	38.39	chr10	27531068	27484142	-	exon	31127
chrX:14026924-14027494	NM_001042479	GEMIN8	571	285	8	62.84	35.36	33.19	chrX	14048035	14024844	-	exon	20826
chrX:14026924-14027494	NM_001042480	GEMIN8	571	285	8	62.84	35.36	33.19	chrX	14048035	14024844	-	exon	20826
chr17:29551949-29552416	NM_001042492	NF1	468	234	10	69.22	15.6	30.56	chr17	29421944	29704695	+	exon	130238
chr17:29422159-29422541	NM_001042492	NF1	383	191	7	44.13	8.94	39.71	chr17	29421944	29704695	+	promoter	406
chrX:48781107-48781472	NM_001042498	SLC35A2	366	183	21	230.9	23.33	20.39	chrX	48769235	48760888	-	upstream	-12054
chrX:48770488-48772016	NM_001042498	SLC35A2	1529	634	57	84.68	11.21	26.23	chrX	48769235	48760888	-	upstream	-2017
chrX:48779539-48780763	NM_001042498	SLC35A2	1225	711	73	98.29	9.26	23.24	chrX	48769235	48760888	-	upstream	-10916
chr8:102210020-102211665	NM_001042510	ZNF706	1646	1390	46	225.52	37.04	20.13	chr8	102217960	102209265	-	exon	7118
chr8:102217664-102218568	NM_001042510	ZNF706	905	204	53	133.77	15.08	19.99	chr8	102217960	102209265	-	promoter	-156
chr17:40714151-40715468	NM_001042529	COASY	1318	656	134	66.4	4.54	31.68	chr17	40714091	40718299	+	promoter	718
chr17:40714151-40715468	NM_001042532	COASY	1318	656	134	66.4	4.54	31.68	chr17	40714091	40718299	+	promoter	718
chr3:97685993-97686623	NM_001042533	MINA	631	271	35	75.34	8.68	28.67	chr3	97691295	97660660	-	exon	4987
chr3:97662073-97664270	NM_001042533	MINA	2198	543	57	48.05	5.1	39.36	chr3	97691295	97660660	-	exon	28124
chrX:135126603-135129438	NM_001042537	SLC9A6	2836	347	95	110.49	8.18	22.03	chrX	135067585	135129428	+	exon	60435
chr19:41102928-41103419	NM_001042544	LTBP4	492	246	6	50.91	26.52	39.94	chr19	41103140	41135725	+	promoter	33
chr19:41096621-41097438	NM_001042544	LTBP4	818	531	36	53.29	8.68	38.32	chr19	41103140	41135725	+	upstream	-6111
chr19:41135283-41135856	NM_001042544	LTBP4	574	287	23	50.11	7.33	39.98	chr19	41103140	41135725	+	exon	32429
chr19:41096621-41097438	NM_001042545	LTBP4	818	531	36	53.29	8.68	38.32	chr19	41107276	41135725	+	upstream	-10247
chr19:41135283-41135856	NM_001042545	LTBP4	574	287	23	50.11	7.33	39.98	chr19	41107276	41135725	+	exon	28293
chr1:47149961-47150479	NM_001042546	ATPAF1	519	259	7	54.82	23.33	37.65	chr1	47134099	47100710	-	upstream	-16121
chr1:47140934-47144482	NM_001042546	ATPAF1	3549	2423	247	170.96	5.48	18.83	chr1	47134099	47100710	-	upstream	-8609
chr1:47133716-47134107	NM_001042546	ATPAF1	392	196	53	135.39	4.95	20.09	chr1	47134099	47100710	-	promoter	188
chr2:36779582-36780438	NM_001042548	FEZ2	857	482	36	108.9	12.86	21.95	chr2	36825332	36779403	-	exon	45322
chr15:93440754-93441902	NM_001042572	CHD2	1149	401	36	136.62	25.83	20.22	chr15	93443550	93492463	+	upstream	-2222
chr9:35829257-35829991	NM_001042589	TMEM8B	735	470	39	46.67	4.81	39.77	chr9	35829221	35854844	+	promoter	403
chr9:35829257-35829991	NM_001042590	TMEM8B	735	470	39	46.67	4.81	39.77	chr9	35829494	35854844	+	promoter	130
chr14:20825536-20826207	NM_001042618	PARP2	672	299	46	168.79	15.31	18.65	chr14	20811772	20826063	+	exon	14099
chr19:36486044-36487383	NM_001042631	SDHAF1	1340	888	111	442.84	17.41	32.51	chr19	36486089	36487220	+	promoter	624
chr20:44462773-44463689	NM_001042632	SNX21	917	190	24	58.53	12.84	35.29	chr20	44462469	44471914	+	promoter	762
chr20:44444036-44444562	NM_001042632	SNX21	527	263	19	58.16	8.34	35.58	chr20	44462469	44471914	+	upstream	-18170
chr20:44445327-44445695	NM_001042632	SNX21	369	184	28	57.59	3.83	35.55	chr20	44462469	44471914	+	upstream	-16958
chr20:44462773-44463689	NM_001042633	SNX21	917	190	24	58.53	12.84	35.29	chr20	44462469	44471914	+	promoter	762
chr20:44444036-44444562	NM_001042633	SNX21	527	263	19	58.16	8.34	35.58	chr20	44462469	44471914	+	upstream	-18170
chr20:44445327-44445695	NM_001042633	SNX21	369	184	28	57.59	3.83	35.55	chr20	44462469	44471914	+	upstream	-16958
chr1:113243031-113244644	NM_001042679	RHOC	1614	1020	288	273.12	11.56	21.97	chr1	113249678	113243748	-	exon	5841
chr1:113246249-113246585	NM_001042679	RHOC	337	168	58	341.85	8.14	26.17	chr1	113249678	113243748	-	exon	3261
chr17:15968800-15969153	NM_001042697	ZSWIM7	354	177	6	49.87	9.09	39.67	chr17	15903006	15879874	-	intergenic	-65970
chr17:15968800-15969153	NM_001042698	ZSWIM7	354	177	6	49.87	9.09	39.67	chr17	15903006	15879874	-	intergenic	-65970
chr19:45349474-45350032	NM_001042724	NECTIN2	559	279	22	68.23	10.25	30.78	chr19	45349392	45392485	+	promoter	361
chr4:110460685-110461645	NM_001042734	SEC24B	961	312	38	62.3	9.61	33.48	chr4	110354870	110461615	+	exon	106295
chr4:110427467-110427791	NM_001042734	SEC24B	325	162	8	62.21	8.67	33.48	chr4	110354870	110461615	+	exon	72759
chr4:110383875-110384928	NM_001042734	SEC24B	1054	755	54	87.49	6.19	25.73	chr4	110354870	110461615	+	exon	29531
chr4:110354815-110355300	NM_001042734	SEC24B	486	243	117	85.81	3.72	26.01	chr4	110354870	110461615	+	promoter	187
chrX:123220284-123220761	NM_001042750	STAG2	478	239	28	46.98	4.96	39.77	chrX	123095555	123236505	+	exon	124967
chrX:123234412-123236493	NM_001042750	STAG2	2082	250	118	40.32	4.59	38.91	chrX	123095555	123236505	+	exon	139897
chrX:123220284-123220761	NM_001042751	STAG2	478	239	28	46.98	4.96	39.77	chrX	123095555	123236505	+	exon	124967
chrX:123234412-123236493	NM_001042751	STAG2	2082	250	118	40.32	4.59	38.91	chrX	123095555	123236505	+	exon	139897
chr19:7102069-7102530	NM_001044387	ZNF557	462	231	19	111.66	14.63	22.1	chr19	7069470	7087978	+	intergenic	32829
chr19:7086869-7087843	NM_001044387	ZNF557	975	756	14	59.77	11.67	35.11	chr19	7069470	7087978	+	exon	17886
chr19:7102069-7102530	NM_001044388	ZNF557	462	231	19	111.66	14.63	22.1	chr19	7069470	7087978	+	intergenic	32829
chr19:7086869-7087843	NM_001044388	ZNF557	975	756	14	59.77	11.67	35.11	chr19	7069470	7087978	+	exon	17886
chr17:28534533-28535760	NM_001045	SLC6A4	1228	931	15	90.8	32.75	23.5	chr17	28562986	28521336	-	intron	27840
chr17:28540000-28540691	NM_001045	SLC6A4	692	225	8	58.77	22.1	35.49	chr17	28562986	28521336	-	intron	22641
chr10:5454511-5454938	NM_001047160	NET1	428	214	21	142.13	14.98	20.26	chr10	5454513	5501019	+	promoter	211
chr10:5494187-5494636	NM_001047160	NET1	450	225	52	53.76	3.71	37.87	chr10	5454513	5501019	+	exon	39898
chr1:45808046-45809737	NM_001048171	MUTYH	1692	710	26	99.88	16.67	22.98	chr1	45806142	45794913	-	upstream	-2749
chr1:45809953-45811362	NM_001048171	MUTYH	1410	292	35	108.05	12.5	21.98	chr1	45806142	45794913	-	upstream	-4515
chr1:109525209-109526201	NM_001048210	CLCC1	993	841	26	109.28	19.86	21.91	chr1	109506121	109472129	-	upstream	-19584
chr1:109513025-109514734	NM_001048210	CLCC1	1710	639	38	44.02	7.5	39.53	chr1	109506121	109472129	-	upstream	-7758
chr11:65305422-65306795	NM_001048218	SCYL1	1374	607	82	119.24	9.02	20.91	chr11	65292547	65306182	+	exon	13561
chr11:65293386-65293993	NM_001048218	SCYL1	608	290	24	47.55	7.77	39.03	chr11	65292547	65306182	+	promoter	1142
chr20:44037083-44037428	NM_001048225	DBNDD2	346	173	9	58.13	7.5	35.56	chr20	44036628	44039250	+	promoter	627
chr20:44037083-44037428	NM_001048226	DBNDD2	346	173	9	58.13	7.5	35.56	chr20	44036628	44039250	+	promoter	627
chr10:71136671-71136997	NM_001057	TACR2	327	163	9	65.85	7.5	31.6	chr10	71176674	71163957	-	intergenic	39840
chr10:71160591-71161749	NM_001057	TACR2	1159	441	215	49.02	4.68	39.56	chr10	71176674	71163957	-	intergenic	15504
chr10:71129171-71129559	NM_001057	TACR2	389	194	36	48.16	3.33	39.39	chr10	71176674	71163957	-	intergenic	47309
chr4:104493488-104494509	NM_001059	TACR3	1022	292	50	56.27	8.43	36.94	chr4	104640973	104510624	-	intergenic	146975
chr4:104494644-104495439	NM_001059	TACR3	796	500	28	58.68	6.82	35.47	chr4	104640973	104510624	-	intergenic	145932
chr3:53317450-53321823	NM_001064	TKT	4374	3990	292	146.24	7.89	18.89	chr3	53290130	53259652	-	intergenic	-29506
chr3:25675325-25675632	NM_001068	TOP2B	308	154	7	43.66	5.83	39.52	chr3	25705863	25639395	-	exon	30385
chr18:657583-658388	NM_001071	TYMS	806	291	97	115.72	7.45	20.85	chr18	657603	673499	+	promoter	382
chr13:73301677-73302031	NM_001071775	MZT1	355	177	18	72.48	5.32	29.82	chr13	73301938	73282494	-	promoter	84
chr4:69862570-69863523	NM_001075	UGT2B10	954	298	26	109.28	18.02	21.91	chr4	69886115	69870294	-	intergenic	23069
chr6:39926035-39926647	NM_001075098	MOCS1	613	321	1419	220.39	3.51	20.13	chr6	39902290	39872033	-	intergenic	-24051
chr17:42264584-42265596	NM_001076674	TMUB2	1013	230	18	46.37	12.5	39.8	chr17	42264353	42269099	+	promoter	737
chr9:36190910-36191407	NM_001076677	CLTA	498	249	57	49.92	3.94	39.98	chr9	36190852	36212059	+	promoter	306
chr19:21608115-21608858	NM_001076678	ZNF493	744	247	8	48.83	23.33	39.43	chr19	21579920	21610296	+	exon	28566
chr19:21567004-21567914	NM_001076678	ZNF493	911	179	9	49.89	15.18	39.68	chr19	21579920	21610296	+	upstream	-12461
chr16:68293022-68294845	NM_001076785	SLC7A6	1824	296	28	40.92	6.67	39.15	chr16	68298418	68335726	+	upstream	-4485
chr13:46530271-46531463	NM_001076788	ZC3H13	1193	738	9	44.5	16.67	39.72	chr13	46626913	46528599	-	exon	96046
chr16:21636057-21636602	NM_001077180	METTL9	546	273	18	63.71	10.92	32.03	chr16	21610796	21668794	+	exon	25533
chr16:21610766-21611381	NM_001077180	METTL9	616	349	147	83.75	4.61	26.21	chr16	21610796	21668794	+	promoter	277
chr2:219118609-219119520	NM_001077191	GPBAR1	912	293	60	100.75	10.64	22.89	chr2	219125737	219128582	+	upstream	-6673
chr2:219118609-219119520	NM_001077194	GPBAR1	912	293	60	100.75	10.64	22.89	chr2	219125737	219128582	+	upstream	-6673
chr19:2352422-2354362	NM_001077238	SPPL2B	1941	1192	54	81.21	11.25	26.53	chr19	2328628	2355100	+	exon	24764
chr11:32997872-33001925	NM_001077242	DEPDC7	4054	1953	219	104.39	8	22.21	chr11	33037409	33055128	+	intergenic	-37511
chr2:175540667-175541500	NM_001077269	WIPF1	834	594	9	64.58	22.1	31.85	chr2	175547627	175424301	-	intron	6544
chr16:147979-148467	NM_001077350	NPRL3	489	244	7	62.84	30.94	33.19	chr16	188697	135803	-	exon	40474
chr16:139497-140026	NM_001077350	NPRL3	530	265	38	97.38	8.39	23.24	chr16	188697	135803	-	exon	48936
chr16:135185-136990	NM_001077350	NPRL3	1806	492	126	104.15	8.15	22.26	chr16	188697	135803	-	exon	52610
chr9:134371124-134375545	NM_001077365	POMT1	4422	352	372	117.28	5.89	20.81	chr9	134378288	134399193	+	upstream	-4954
chr9:134371124-134375545	NM_001077366	POMT1	4422	352	372	117.28	5.89	20.81	chr9	134378288	134399193	+	upstream	-4954
chr1:101444746-101447226	NM_001077394	DPH5	2481	1549	83	230.7	15.36	20.35	chr1	101491362	101455179	-	intergenic	45376
chr1:101444746-101447226	NM_001077395	DPH5	2481	1549	83	230.7	15.36	20.35	chr1	101491362	101455179	-	intergenic	45376
chr2:219118609-219119520	NM_001077399	PNKD	912	293	60	100.75	10.64	22.89	chr2	219135114	219137670	+	upstream	-16050
chr2:219129725-219130036	NM_001077399	PNKD	312	156	10	42.41	4.07	39.25	chr2	219135114	219137670	+	upstream	-5234
chr16:75589694-75590564	NM_001077416	TMEM231	871	284	14	47.14	11.11	39.98	chr16	75590184	75572014	-	promoter	55
chr16:75589694-75590564	NM_001077418	TMEM231	871	284	14	47.14	11.11	39.98	chr16	75590184	75572014	-	promoter	55
chr6:136683572-136683932	NM_001077440	BCLAF1	361	180	40	70.57	3.44	30.08	chr6	136610989	136578000	-	intergenic	-72763
chr6:136683572-136683932	NM_001077441	BCLAF1	361	180	40	70.57	3.44	30.08	chr6	136610989	136578000	-	intergenic	-72763
chr19:54693171-54693555	NM_001077446	TSEN34	385	192	22	126.84	9.41	21.27	chr19	54695064	54698394	+	promoter	-1701
chr1:42922079-42922672	NM_001077447	PPCS	594	297	22	48.26	8.15	39.38	chr1	42922164	42926901	+	promoter	211
chr6:30514461-30515413	NM_001077497	PRR3	953	184	12	45.05	10	39.97	chr6	30524485	30532473	+	upstream	-9548
chr6:31118494-31119033	NM_001077511	TCF19	540	270	7	49.73	19.44	39.68	chr6	31126302	31131992	+	upstream	-7539
chr6:31110219-31111065	NM_001077511	TCF19	847	259	15	41.46	12.23	39.2	chr6	31126302	31131992	+	upstream	-15660
chr6:31122286-31122634	NM_001077511	TCF19	349	174	11	55.8	6.55	37.34	chr6	31126302	31131992	+	upstream	-3842
chr6:31126294-31128105	NM_001077511	TCF19	1812	944	127	50.8	5.52	39.84	chr6	31126302	31131992	+	promoter	897
chr6:33168069-33169826	NM_001077516	SLC39A7	1758	1191	83	63.79	8.07	32.05	chr6	33168602	33172214	+	promoter	345
chr2:132087394-132087844	NM_001077637	WTH3DI	451	225	11	46.38	8.27	39.81	chr2	132121731	132118064	-	intergenic	34112
chr11:114453958-114454559	NM_001077639	NXPE4	602	295	47	51.02	5.43	40.3	chr11	114466484	114441312	-	intron	12226
chr7:35292625-35293782	NM_001077653	TBX20	1158	774	32	44.59	10.37	39.75	chr7	35293711	35242041	-	promoter	508
chr5:118728505-118729999	NM_001077654	TNFAIP8	1495	718	26	58.37	11.63	35.42	chr5	118604386	118730299	+	exon	124866
chr5:118582675-118584886	NM_001077654	TNFAIP8	2212	286	28	69.98	9.83	30.18	chr5	118604386	118730299	+	intergenic	-20606
chr7:43958160-43959910	NM_001077664	URGCP	1751	374	810	1062.25	8.65	69.37	chr7	43966010	43915492	-	intron	6975
chr10:51732759-51733842	NM_001077665	AGAP6	1084	292	20	69.06	18.07	30.53	chr10	51748077	51770259	+	upstream	-14777
chr1:67450232-67453718	NM_001077704	MIER1	3487	1421	139	62.55	6.84	33.49	chr1	67395925	67454302	+	intron	56050
chr6:139113872-139114516	NM_001077706	ECT2L	645	365	28	92.27	10.95	23.27	chr6	139117247	139225207	+	upstream	-3053
chr6:139097019-139097559	NM_001077706	ECT2L	541	270	21	52.21	7.57	39.05	chr6	139117247	139225207	+	upstream	-19958
chrX:134166317-134167666	NM_001078171	FAM127A	1350	756	325	267.64	5.43	22.09	chrX	134166332	134167575	+	promoter	659
chrX:134184975-134186347	NM_001078172	FAM127B	1373	510	283	371.84	8.67	28.35	chrX	134186221	134184962	-	promoter	560
chrX:134154440-134156698	NM_001078173	FAM127C	2259	1396	109	76.57	8.33	27.11	chrX	134156566	134154533	-	promoter	997
chr16:16235020-16236973	NM_001079528	ABCC6	1954	287	103	44.57	5.26	39.75	chr16	16317328	16315043	-	intergenic	81332
chr22:29195858-29196683	NM_001079539	XBP1	826	616	80	102.84	8.59	22.19	chr22	29196560	29190547	-	promoter	290
chr22:29181879-29185334	NM_001079539	XBP1	3456	747	295	120.78	6.02	21.01	chr22	29196560	29190547	-	intergenic	12954
chr13:32953442-32953795	NM_001079691	N4BP2L1	354	177	7	62.39	11.67	33.41	chr13	33002315	32974859	-	intergenic	48697
chr13:32972291-32973341	NM_001079691	N4BP2L1	1051	268	12	41.56	11.67	39.37	chr13	33002315	32974859	-	intergenic	29499
chr9:108312002-108312924	NM_001079802	FKTN	923	431	9	55.69	25.93	37.4	chr9	108320410	108403399	+	upstream	-7947
chr17:78091394-78093805	NM_001079803	GAA	2412	664	68	75.87	11.19	27.11	chr17	78075324	78093681	+	exon	17275
chr17:78090737-78091057	NM_001079803	GAA	321	160	7	51.21	7.07	40.26	chr17	78075324	78093681	+	exon	15573
chr17:78091394-78093805	NM_001079804	GAA	2412	664	68	75.87	11.19	27.11	chr17	78075324	78093681	+	exon	17275
chr17:78090737-78091057	NM_001079804	GAA	321	160	7	51.21	7.07	40.26	chr17	78075324	78093681	+	exon	15573
chr3:33114021-33114363	NM_001079811	GLB1	343	171	14	254.6	61.87	21.36	chr3	33138324	33038099	-	exon	24132
chr3:33138200-33138796	NM_001079811	GLB1	597	298	10	49.74	19.9	39.7	chr3	33138324	33038099	-	promoter	-174
chr3:33086899-33087739	NM_001079811	GLB1	841	392	26	109.28	16.82	21.91	chr3	33138324	33038099	-	intron	51005
chr3:33038374-33039014	NM_001079811	GLB1	641	344	53	199.74	16.67	19.78	chr3	33138324	33038099	-	exon	99630
chr5:141008723-141009033	NM_001079812	DIAPH1	311	155	7	64.3	9.72	31.96	chr5	140998622	140894587	-	upstream	-10256
chr5:140894592-140896773	NM_001079812	DIAPH1	2182	396	76	50.86	5.07	39.91	chr5	140998622	140894587	-	exon	102940
chr5:141000458-141001137	NM_001079812	DIAPH1	680	377	114	80.76	4.82	26.49	chr5	140998622	140894587	-	upstream	-2175
chr19:7267334-7267989	NM_001079817	INSR	656	322	26	201.22	52.48	20.06	chr19	7294313	7112265	-	exon	26652
chr1:10713094-10714421	NM_001079843	CASZ1	1328	797	27	72.9	14.17	29.81	chr1	10856733	10696665	-	exon	142976
chr16:3807648-3808155	NM_001079846	CREBBP	508	254	9	88.35	39.78	25.61	chr16	3930121	3775055	-	exon	122220
chr16:3900288-3901143	NM_001079846	CREBBP	856	570	39	81.01	6.34	26.55	chr16	3930121	3775055	-	exon	29406
chr7:27839439-27839888	NM_001079864	TAX1BP1	450	225	8	88.35	35.36	25.61	chr7	27779713	27869386	+	exon	59950
chr2:219525424-219526658	NM_001079866	BCS1L	1235	474	18	47.6	16.67	39.15	chr2	219524378	219528166	+	promoter	1663
chr2:219506731-219509872	NM_001079866	BCS1L	3142	299	115	57.43	8.24	35.61	chr2	219524378	219528166	+	upstream	-16077
chrX:119650397-119651996	NM_001079872	CUL4B	1600	746	18	47	10.67	39.79	chrX	119694817	119658445	-	intergenic	43621
chrX:119680398-119681309	NM_001079872	CUL4B	912	657	42	47.61	8.11	39.17	chrX	119694817	119658445	-	intron	13964
chrX:119657340-119660966	NM_001079872	CUL4B	3627	2964	1200	299.16	4.77	23.93	chrX	119694817	119658445	-	exon	35664
chrX:119668142-119668660	NM_001079872	CUL4B	519	259	54	60.67	4.67	34.44	chrX	119694817	119658445	-	exon	26416
chrX:119666118-119666662	NM_001079872	CUL4B	545	272	158	116.63	4.42	20.66	chrX	119694817	119658445	-	exon	28427
chrX:119693753-119694938	NM_001079872	CUL4B	1186	613	694	41.98	3.8	39.29	chrX	119694817	119658445	-	promoter	472
chr1:108047674-108048294	NM_001079874	VAV3	621	342	271	271.67	6.08	21.9	chr1	108231126	108113781	-	intergenic	183142
chr19:47225822-47226686	NM_001079880	PRKD2	865	532	47	202.7	19.61	20.02	chr19	47220384	47177572	-	upstream	-5870
chr19:47222770-47224177	NM_001079880	PRKD2	1408	297	211	418.07	11.01	30.32	chr19	47220384	47177572	-	upstream	-3089
chr19:47236103-47236684	NM_001079880	PRKD2	582	291	239	614.49	10.78	44.81	chr19	47220384	47177572	-	upstream	-16009
chr19:47219390-47220375	NM_001079880	PRKD2	986	377	33	60.16	8.4	34.85	chr19	47220384	47177572	-	promoter	502
chr19:47233844-47234352	NM_001079880	PRKD2	509	254	22	59.56	7.47	35.21	chr19	47220384	47177572	-	upstream	-13714
chr19:47228707-47229072	NM_001079880	PRKD2	366	183	12	43.65	5	39.5	chr19	47220384	47177572	-	upstream	-8505
chr19:47225822-47226686	NM_001079881	PRKD2	865	532	47	202.7	19.61	20.02	chr19	47220384	47177572	-	upstream	-5870
chr19:47222770-47224177	NM_001079881	PRKD2	1408	297	211	418.07	11.01	30.32	chr19	47220384	47177572	-	upstream	-3089
chr19:47236103-47236684	NM_001079881	PRKD2	582	291	239	614.49	10.78	44.81	chr19	47220384	47177572	-	upstream	-16009
chr19:47219390-47220375	NM_001079881	PRKD2	986	377	33	60.16	8.4	34.85	chr19	47220384	47177572	-	promoter	502
chr19:47233844-47234352	NM_001079881	PRKD2	509	254	22	59.56	7.47	35.21	chr19	47220384	47177572	-	upstream	-13714
chr19:47228707-47229072	NM_001079881	PRKD2	366	183	12	43.65	5	39.5	chr19	47220384	47177572	-	upstream	-8505
chr6:24495192-24495700	NM_001080	ALDH5A1	509	254	12	82.1	20	26.56	chr6	24495196	24537435	+	promoter	250
chr20:4680083-4682369	NM_001080123	PRNP	2287	367	130	250.22	11.03	21.28	chr20	4667156	4682234	+	exon	14070
chr7:141352277-141353992	NM_001080392	KIAA1147	1716	603	66	76.23	6.92	27.15	chr7	141401953	141356527	-	intergenic	48819
chr7:141356530-141363283	NM_001080392	KIAA1147	6754	1328	285	57.61	6.25	35.53	chr7	141401953	141356527	-	exon	42047
chr7:141401679-141402093	NM_001080392	KIAA1147	415	207	28	43.32	3.87	39.6	chr7	141401953	141356527	-	promoter	67
chr3:72937201-72937740	NM_001080393	GXYLT2	540	270	12	55.05	13.33	37.59	chr3	72937384	73024522	+	promoter	86
chr3:72977957-72978826	NM_001080393	GXYLT2	870	459	46	82.58	8.94	26.41	chr3	72937384	73024522	+	intron	41007
chr3:72925995-72927321	NM_001080393	GXYLT2	1327	859	198	94.73	5.8	23.16	chr3	72937384	73024522	+	upstream	-10726
chr1:8412477-8415797	NM_001080397	SLC45A1	3321	2520	109	141.92	8.33	20.61	chr1	8378144	8404227	+	intergenic	35993
chr8:133023379-133025558	NM_001080399	OC90	2180	1390	41	81.32	15.99	26.51	chr8	133071627	133036466	-	intergenic	47159
chr14:75295760-75296223	NM_001080408	PROX2	464	232	8	68.35	20.51	30.76	chr14	75330537	75319735	-	intergenic	34546
chr3:141162811-141164883	NM_001080412	ZBTB38	2073	728	33	60.16	8.45	34.85	chr3	141043054	141168632	+	exon	120793
chr8:67474511-67477211	NM_001080416	MYBL1	2701	2224	39	91.41	13.33	23.67	chr8	67525484	67474409	-	exon	49623
chr3:14526362-14530669	NM_001080423	GRIP2	4308	3686	172	141.43	10.67	20.53	chr3	14581850	14530618	-	intergenic	53335
chr17:7737513-7737921	NM_001080424	KDM6B	409	204	6	54.82	20	37.65	chr17	7743234	7758118	+	upstream	-5517
chr8:142204843-142205811	NM_001080431	SLC45A4	969	692	12	82.09	30.94	26.55	chr8	142238673	142217264	-	intergenic	33346
chr8:142220893-142221785	NM_001080431	SLC45A4	893	210	9	49.89	23.81	39.68	chr8	142238673	142217264	-	exon	17334
chr19:48996937-48997321	NM_001080434	LMTK3	385	192	6	75.35	26.52	28.69	chr19	49016446	48988527	-	exon	19317
chr19:49022629-49023165	NM_001080434	LMTK3	537	268	7	54.82	23.33	37.65	chr19	49016446	48988527	-	upstream	-6451
chr15:83502692-83503697	NM_001080435	WHAMM	1006	469	19	92.82	21.67	23.26	chr15	83478379	83503613	+	exon	24815
chr15:83517366-83519166	NM_001080435	WHAMM	1801	751	73	44.88	7.04	39.89	chr15	83478379	83503613	+	intergenic	39887
chr1:33789273-33790789	NM_001080438	A3GALT2	1517	494	227	179.41	5.26	18.76	chr1	33786699	33772366	-	upstream	-3332
chr1:33794433-33794924	NM_001080438	A3GALT2	492	246	68	84.19	4.65	26.19	chr1	33786699	33772366	-	upstream	-7979
chr17:56572274-56573846	NM_001080439	HSF5	1573	426	154	180.07	5.91	18.7	chr17	56565762	56497527	-	upstream	-7298
chr11:118392600-118397554	NM_001080441	TTC36	4955	1644	393	157.32	6.93	18.93	chr11	118398147	118401912	+	upstream	-3070
chr11:45927189-45928140	NM_001080446	C11orf94	952	586	23	121.89	22.21	21.09	chr11	45928833	45928085	-	promoter	1169
chr6:107595235-107595534	NM_001080450	BEND3	300	150	6	101.82	26.52	22.91	chr6	107435636	107386384	-	intergenic	-159748
chr6:107386482-107387535	NM_001080450	BEND3	1054	263	11	51.33	25	40.17	chr6	107435636	107386384	-	exon	48628
chr6:107387739-107388821	NM_001080450	BEND3	1083	604	11	42.93	11.11	39.49	chr6	107435636	107386384	-	exon	47356
chr19:51071174-51071802	NM_001080457	LRRC4B	629	234	18	160.53	62.96	18.05	chr19	51071302	51020149	-	promoter	-186
chr11:103349832-103350426	NM_001080463	DYNC2H1	595	297	14	129.94	61.87	21.26	chr11	102980159	103350591	+	exon	369970
chr1:120162156-120166643	NM_001080470	ZNF697	4488	1458	102	164.4	19.44	18.31	chr1	120190390	120161999	-	exon	25991
chr1:120168483-120168882	NM_001080470	ZNF697	400	200	23	130.76	10.22	19.92	chr1	120190390	120161999	-	exon	21708
chr4:183267797-183268201	NM_001080477	TENM3	405	202	12	156.88	40	18.92	chr4	183164583	183724177	+	exon	103416
chr4:183650101-183650444	NM_001080477	TENM3	344	172	9	144.53	39.78	20.52	chr4	183164583	183724177	+	exon	485689
chr4:183676863-183677315	NM_001080477	TENM3	453	226	8	65.68	19.05	31.58	chr4	183164583	183724177	+	intron	512506
chr6:20212244-20212843	NM_001080480	MBOAT1	600	355	8	62.84	30.94	33.19	chr6	20212695	20099915	-	promoter	152
chr9:139734847-139735754	NM_001080482	C9orf172	908	616	43	42.21	5.3	39.32	chr9	139738866	139741797	+	upstream	-3566
chr16:58313875-58314884	NM_001080492	PRSS54	1010	587	20	92.58	23.33	23.28	chr16	58328951	58313900	-	exon	14572
chr7:5396538-5396944	NM_001080495	TNRC18	407	203	15	133.78	20.35	20.03	chr7	5463177	5346422	-	exon	66436
chr7:5352193-5353508	NM_001080495	TNRC18	1316	278	23	58.53	12.28	35.29	chr7	5463177	5346422	-	exon	110327
chr7:5346554-5348152	NM_001080495	TNRC18	1599	639	31	59.36	8.67	35.13	chr7	5463177	5346422	-	exon	115824
chr7:5385189-5385512	NM_001080495	TNRC18	324	162	7	53.9	7.56	37.81	chr7	5463177	5346422	-	exon	77827
chr9:35741659-35742024	NM_001080496	RGP1	366	183	12	64.02	7.32	31.97	chr9	35749276	35753264	+	upstream	-7435
chr9:35748327-35749302	NM_001080496	RGP1	976	593	64	59.6	5.56	35.19	chr9	35749276	35753264	+	promoter	-462
chr4:42399484-42400410	NM_001080505	SHISA3	927	650	10	44.19	23.08	39.54	chr4	42399855	42404504	+	promoter	92
chr6:85445560-85447205	NM_001080508	TBX18	1646	262	54	94.13	8.62	23.11	chr6	85473954	85442215	-	exon	27572
chr17:74719852-74720272	NM_001080510	METTL23	421	210	21	104.25	9.82	22.23	chr17	74722911	74729963	+	upstream	-2849
chr17:74721570-74723551	NM_001080510	METTL23	1982	1141	102	127.26	8.75	21.28	chr17	74722911	74729963	+	promoter	-351
chr17:74714568-74715049	NM_001080510	METTL23	482	241	41	67.74	5.07	31.26	chr17	74722911	74729963	+	upstream	-8103
chr7:139285190-139285504	NM_001080511	CLEC2L	315	157	8	92.47	13.33	23.21	chr7	139208673	139229731	+	intergenic	76674
chr7:139268595-139268934	NM_001080511	CLEC2L	340	170	8	64.24	9.07	31.96	chr7	139208673	139229731	+	intergenic	60091
chr7:139218776-139219791	NM_001080511	CLEC2L	1016	417	223	86.52	6.57	26.06	chr7	139208673	139229731	+	intron	10610
chr10:60590278-60591182	NM_001080512	BICC1	905	479	12	69.53	27.15	30.2	chr10	60272903	60591197	+	exon	317827
chr10:60272843-60273255	NM_001080512	BICC1	413	206	6	54.82	20	37.65	chr10	60272903	60591197	+	promoter	146
chr3:9439292-9440159	NM_001080517	SETD5	868	286	29	41.75	9	39.32	chr3	9439383	9519838	+	promoter	342
chr3:9486595-9487630	NM_001080517	SETD5	1036	278	88	44.86	7.17	39.88	chr3	9439383	9519838	+	intron	47729
chr3:9517085-9519755	NM_001080517	SETD5	2671	1674	337	132.86	3.5	20.03	chr3	9439383	9519838	+	exon	79037
chr19:3630221-3633814	NM_001080543	CACTIN	3594	506	172	461.69	17.76	33.42	chr19	3626813	3610626	-	upstream	-5204
chr17:1386144-1386445	NM_001080950	MYO1C	302	151	6	90.15	20	23.59	chr17	1389051	1367479	-	exon	2757
chr6:116720208-116721306	NM_001080976	DSE	1099	432	27	87.22	18.33	25.84	chr6	116601225	116759454	+	exon	119532
chr6:116595909-116601226	NM_001080976	DSE	5318	2633	503	49.43	5.94	39.58	chr6	116601225	116759454	+	upstream	-2658
chr10:17188936-17190100	NM_001081	CUBN	1165	866	13	62.18	28.21	33.48	chr10	17171816	16865964	-	upstream	-17702
chr8:146075622-146076901	NM_001081004	COMMD5	1280	665	30	113.65	16.67	21.93	chr8	146078452	146075550	-	exon	2191
chr17:74721570-74723551	NM_001081461	JMJD6	1982	1141	102	127.26	8.75	21.28	chr17	74722881	74708913	-	promoter	321
chr19:46288474-46290668	NM_001081560	DMPK	2195	1150	85	222.74	17.14	19.7	chr19	46285815	46272966	-	upstream	-3756
chr19:46292550-46293861	NM_001081560	DMPK	1312	400	27	70.21	10.32	30.18	chr19	46285815	46272966	-	upstream	-7390
chr19:46288474-46290668	NM_001081562	DMPK	2195	1150	85	222.74	17.14	19.7	chr19	46285815	46272966	-	upstream	-3756
chr19:46292550-46293861	NM_001081562	DMPK	1312	400	27	70.21	10.32	30.18	chr19	46285815	46272966	-	upstream	-7390
chr8:48824953-48825272	NM_001081640	PRKDC	320	160	7	115.69	30.94	21.8	chr8	48872743	48685668	-	exon	47631
chr8:48744197-48744679	NM_001081640	PRKDC	483	241	14	54.68	9.33	37.47	chr8	48872743	48685668	-	exon	128305
chr8:48777088-48777475	NM_001081640	PRKDC	388	194	18	83.07	7.76	26.41	chr8	48872743	48685668	-	exon	95462
chr8:48706830-48707212	NM_001081640	PRKDC	383	191	26	59.5	4.15	35.23	chr8	48872743	48685668	-	exon	165722
chr8:48711748-48712095	NM_001081640	PRKDC	348	174	47	113.28	3.89	22.26	chr8	48872743	48685668	-	exon	160822
chr17:63133479-63133852	NM_001081955	RGS9	374	187	6	75.35	26.52	28.69	chr17	63133455	63223821	+	promoter	210
chr16:67708519-67710343	NM_001082486	ACD	1825	769	44	53.82	6.67	37.83	chr16	67694718	67691414	-	upstream	-14713
chr16:67708519-67710343	NM_001082487	ACD	1825	769	44	53.82	6.67	37.83	chr16	67694718	67691414	-	upstream	-14713
chr22:36134854-36140462	NM_001082576	RBFOX2	5609	3298	494	478.94	6.56	35.63	chr22	36236630	36134782	-	exon	98972
chr22:36134854-36140462	NM_001082577	RBFOX2	5609	3298	494	478.94	6.56	35.63	chr22	36236630	36134782	-	exon	98972
chr22:36424276-36424699	NM_001082578	RBFOX2	424	212	14	114.85	19.79	21.82	chr22	36424585	36134782	-	promoter	98
chr22:36293320-36294552	NM_001082578	RBFOX2	1233	812	95	73.26	8.17	29.61	chr22	36424585	36134782	-	intron	130649
chr22:36134854-36140462	NM_001082578	RBFOX2	5609	3298	494	478.94	6.56	35.63	chr22	36424585	36134782	-	exon	286927
chr22:36424276-36424699	NM_001082579	RBFOX2	424	212	14	114.85	19.79	21.82	chr22	36424585	36134782	-	promoter	98
chr22:36293320-36294552	NM_001082579	RBFOX2	1233	812	95	73.26	8.17	29.61	chr22	36424585	36134782	-	intron	130649
chr22:36134854-36140462	NM_001082579	RBFOX2	5609	3298	494	478.94	6.56	35.63	chr22	36424585	36134782	-	exon	286927
chr12:125302088-125302425	NM_001082959	SCARB1	338	169	6	56.79	11.11	36.36	chr12	125348519	125262173	-	intron	46263
chr12:125262175-125263302	NM_001082959	SCARB1	1128	596	52	47.77	5	39.25	chr12	125348519	125262173	-	exon	85781
chr17:17815364-17816787	NM_001082968	TOM1L2	1424	659	12	55.84	16.67	37.34	chr17	17875784	17746821	-	intron	59709
chr8:25268963-25272472	NM_001083111	GNRH1	3510	2876	36	56.85	10	36.31	chr8	25282556	25276773	-	intergenic	11839
chr8:25285276-25287658	NM_001083111	GNRH1	2383	1294	65	42.71	8.33	39.39	chr8	25282556	25276773	-	upstream	-3911
chr2:27248120-27250206	NM_001083590	TMEM214	2087	655	82	106.72	11.67	22.02	chr2	27255773	27264565	+	upstream	-6610
chr2:27246901-27247482	NM_001083590	TMEM214	582	291	18	60.13	11.64	34.83	chr2	27255773	27264565	+	upstream	-8582
chr2:27263207-27264685	NM_001083590	TMEM214	1479	792	74	82.04	8.04	26.52	chr2	27255773	27264565	+	exon	8173
chr16:3508010-3508319	NM_001083600	NAA60	310	155	7	115.69	30.94	21.8	chr16	3507984	3536963	+	promoter	180
chr17:80436513-80436966	NM_001083608	NARF	454	227	8	71.24	22.22	29.98	chr17	80416539	80446143	+	exon	20200
chr17:80445776-80446237	NM_001083608	NARF	462	231	16	44.98	6.16	39.96	chr17	80416539	80446143	+	exon	29467
chr15:78786239-78786553	NM_001083612	HYKK	315	157	9	55.67	6.12	37.41	chr15	78799905	78829715	+	upstream	-13509
chr15:78789438-78793837	NM_001083612	HYKK	4400	1216	305	74.68	5.61	28.71	chr15	78799905	78829715	+	upstream	-8268
chr14:50099749-50101165	NM_001083908	DNAAF2	1417	873	42	52.57	8.67	38.74	chr14	50101948	50091891	-	promoter	1491
chr10:126855183-126855587	NM_001083914	CTBP2	405	202	17	40.26	4.59	38.94	chr10	126849630	126676417	-	upstream	-5755
chr11:62105263-62105766	NM_001083926	ASRGL1	504	252	9	53.41	15.12	38.26	chr11	62104773	62160887	+	promoter	741
chr11:62139459-62140805	NM_001083926	ASRGL1	1347	1014	226	190.53	7.63	18.87	chr11	62104773	62160887	+	intron	35359
chr2:37478027-37480640	NM_001083946	NDUFAF7	2614	2366	93	86.98	6.66	25.82	chr2	37458773	37476303	+	intergenic	20560
chr7:100865876-100866212	NM_001084	PLOD3	337	168	18	42.87	3.37	39.47	chr7	100861011	100849257	-	upstream	-5033
chr9:130496574-130496951	NM_001085347	TOR2A	378	189	28	248.5	17.64	21.2	chr9	130497628	130493802	-	promoter	866
chr4:37650882-37651254	NM_001085399	RELL1	373	186	12	65.08	7.46	31.69	chr4	37687999	37592421	-	exon	36931
chr4:37650882-37651254	NM_001085400	RELL1	373	186	12	65.08	7.46	31.69	chr4	37687999	37612255	-	exon	36931
chr2:170544463-170545631	NM_001085447	CCDC173	1169	888	10	53.82	17.68	37.82	chr2	170550931	170501934	-	intron	5884
chr2:170517414-170517937	NM_001085447	CCDC173	524	262	18	93.7	15.72	23.18	chr2	170550931	170501934	-	intron	33256
chr3:100100430-100100751	NM_001085451	LNP1	322	161	32	130.86	4.91	19.94	chr3	100120036	100175170	+	upstream	-19446
chr17:27916321-27916723	NM_001085454	GIT1	403	201	7	45.82	9.4	39.78	chr17	27916610	27900486	-	promoter	88
chr6:117053276-117056857	NM_001085480	FAM162B	3582	2109	119	404.92	18.66	29.39	chr6	117086886	117073359	-	intergenic	31820
chr12:117013484-117014348	NM_001085481	MAP1LC3B2	865	463	170	275.04	10.81	22.14	chr12	116997185	117014425	+	exon	16731
chr1:59120845-59126015	NM_001085487	MYSM1	5171	4876	132	52.32	8.1	38.91	chr1	59165747	59120410	-	exon	42317
chr16:2389719-2390521	NM_001089	ABCA3	803	150	8	46.73	16.67	39.79	chr16	2390747	2325878	-	promoter	627
chr1:16133677-16134636	NM_001089591	UQCRHL	960	417	379	67.43	5.22	31.37	chr1	16134194	16133656	-	promoter	38
chr1:156051353-156051739	NM_001093725	MEX3A	387	193	7	54.91	12.28	37.74	chr1	156051789	156041803	-	promoter	243
chr5:64906690-64907033	NM_001093755	TRAPPC13	344	172	16	226.39	31.37	20.31	chr5	64920557	64961954	+	upstream	-13696
chr5:64920017-64920914	NM_001093755	TRAPPC13	898	664	16	66.83	19.46	31.43	chr5	64920557	64961954	+	promoter	-92
chr5:64906690-64907033	NM_001093756	TRAPPC13	344	172	16	226.39	31.37	20.31	chr5	64920557	64961954	+	upstream	-13696
chr5:64920017-64920914	NM_001093756	TRAPPC13	898	664	16	66.83	19.46	31.43	chr5	64920557	64961954	+	promoter	-92
chr17:79801034-79802177	NM_001093767	MCRIP1	1144	583	278	247.77	4.79	21.17	chr17	79791170	79780236	-	upstream	-10435
chr17:79780294-79781317	NM_001093767	MCRIP1	1024	290	93	81.9	4.39	26.53	chr17	79791170	79780236	-	intron	10365
chr12:50453359-50453830	NM_001095	ASIC1	472	236	6	52.15	18.18	39.13	chr12	50451419	50477405	+	exon	2175
chr12:50452543-50453066	NM_001095	ASIC1	524	262	19	45	6.64	39.97	chr12	50451419	50477405	+	promoter	1385
chr22:41863428-41864213	NM_001098	ACO2	786	166	11	59.49	23.58	35.06	chr22	41865128	41924993	+	promoter	-1308
chr2:207100735-207101695	NM_001098199	GPR1	961	432	195	111.97	3.92	22.12	chr2	207082771	207040041	-	upstream	-18444
chr17:1959448-1964979	NM_001098202	HIC1	5532	1566	295	332.18	17.65	26.25	chr17	1959603	1962981	+	exon	2610
chr22:39883349-39888311	NM_001098270	MGAT3	4963	812	143	348.4	13.48	26.79	chr22	39883228	39888199	+	exon	2602
chrX:49151141-49151470	NM_001098413	GAGE10	330	165	6	88.35	26.52	25.61	chrX	49160124	49176323	+	upstream	-8819
chr3:40802803-40803488	NM_001098414	ZNF621	686	410	421	290.77	5.74	23.15	chr3	40566368	40581285	+	intergenic	236777
chr12:48176030-48177805	NM_001098416	HDAC7	1776	797	48	83.61	12.86	26.23	chr12	48213763	48176493	-	exon	36846
chr12:48235493-48238348	NM_001098416	HDAC7	2856	241	35	69.35	10	30.31	chr12	48213763	48176493	-	intergenic	-23157
chr4:71698717-71699185	NM_001098477	GRSF1	469	234	36	136.25	9.38	20.22	chr4	71705220	71681498	-	exon	6269
chr4:71701739-71702290	NM_001098477	GRSF1	552	276	19	55.86	8.92	37.35	chr4	71705220	71681498	-	exon	3206
chr4:71672218-71674444	NM_001098477	GRSF1	2227	1661	64	68.9	6.33	30.57	chr4	71705220	71681498	-	intergenic	31889
chr4:71705177-71705720	NM_001098477	GRSF1	544	272	98	53.9	3.86	37.82	chr4	71705220	71681498	-	promoter	-228
chr6:29691422-29692397	NM_001098478	HLA-F	976	745	24	174.97	55.31	18.48	chr6	29691116	29694303	+	promoter	793
chr6:29691422-29692397	NM_001098479	HLA-F	976	745	24	174.97	55.31	18.48	chr6	29691116	29695073	+	promoter	793
chr10:135175983-135176663	NM_001098483	FUOM	681	297	36	61.17	7.72	34.37	chr10	135171529	135168657	-	upstream	-4794
chr3:14166134-14167335	NM_001098502	CHCHD4	1202	564	42	67.94	8.67	30.79	chr3	14166371	14153576	-	promoter	-363
chr11:48002069-48002520	NM_001098503	PTPRJ	452	226	8	88.35	35.36	25.61	chr11	48002109	48154266	+	promoter	185
chr11:48151990-48152381	NM_001098503	PTPRJ	392	196	8	99.37	33.33	23.17	chr11	48002109	48154266	+	exon	150076
chr10:52750419-52751544	NM_001098512	PRKG1	1126	754	29	61.23	13.33	34.38	chr10	52750910	54058110	+	promoter	71
chr11:115374967-115375290	NM_001098517	CADM1	324	162	12	221.91	53.04	19.96	chr11	115375241	115044344	-	promoter	113
chr11:20388735-20389329	NM_001098520	HTATIP2	595	297	21	133.61	33.33	20.02	chr11	20385288	20405329	+	intron	3744
chr11:20385269-20386130	NM_001098520	HTATIP2	862	611	34	69.84	7.18	30.28	chr11	20385288	20405329	+	promoter	411
chr11:20388735-20389329	NM_001098521	HTATIP2	595	297	21	133.61	33.33	20.02	chr11	20385246	20405329	+	intron	3786
chr11:20385269-20386130	NM_001098521	HTATIP2	862	611	34	69.84	7.18	30.28	chr11	20385246	20405329	+	promoter	453
chr11:20388735-20389329	NM_001098522	HTATIP2	595	297	21	133.61	33.33	20.02	chr11	20385402	20405329	+	intron	3630
chr11:20385269-20386130	NM_001098522	HTATIP2	862	611	34	69.84	7.18	30.28	chr11	20385402	20405329	+	promoter	297
chr11:20385269-20386130	NM_001098523	HTATIP2	862	611	34	69.84	7.18	30.28	chr11	20385686	20389200	+	promoter	13
chr19:17631585-17632741	NM_001098524	FAM129C	1157	393	83	53.78	8.71	37.88	chr19	17634109	17662835	+	promoter	-1946
chr19:17628504-17628820	NM_001098524	FAM129C	317	158	9	61.02	6.82	34.39	chr19	17634109	17662835	+	upstream	-5447
chr6:31620166-31620547	NM_001098534	BAG6	382	191	27	93.04	5.73	23.3	chr6	31620170	31606804	-	promoter	-186
chr12:50156634-50158809	NM_001098576	TMBIM6	2176	1011	631	77.97	2.54	27.08	chr12	50135591	50158717	+	exon	22130
chr2:101611969-101613080	NM_001098577	RPL31	1112	517	33	123.94	19.17	21.28	chr2	101618690	101636155	+	upstream	-6166
chr1:154192351-154193283	NM_001098616	C1orf43	933	653	308	627.07	14.42	46.09	chr1	154193273	154179176	-	promoter	456
chr1:154197376-154197863	NM_001098616	C1orf43	488	244	26	40.46	4.7	38.92	chr1	154193273	154179176	-	upstream	-4346
chr10:134230558-134231460	NM_001098637	PWWP2B	903	615	25	71.5	10.67	29.91	chr10	134210701	134231358	+	exon	20308
chr10:134218456-134219860	NM_001098637	PWWP2B	1405	968	45	44.69	4.17	39.78	chr10	134210701	134231358	+	exon	8457
chr5:68850335-68852213	NM_001098728	GTF2H2C	1879	1315	37	71.63	11.33	29.92	chr5	68856050	68888729	+	upstream	-4776
chr5:68840725-68841082	NM_001098728	GTF2H2C	358	179	7	47.12	7.78	39.88	chr5	68856050	68888729	+	upstream	-15147
chr11:65340804-65341772	NM_001098784	FAM89B	969	256	50	135.44	10.05	20.11	chr11	65339819	65341669	+	promoter	1469
chr11:65340804-65341772	NM_001098785	FAM89B	969	256	50	135.44	10.05	20.11	chr11	65339819	65341669	+	promoter	1469
chr20:42697289-42698301	NM_001098798	TOX2	1013	295	51	91.81	7.44	23.43	chr20	42574535	42698254	+	exon	123260
chr20:42682932-42683327	NM_001098798	TOX2	396	198	12	40.85	5.28	39.17	chr20	42574535	42698254	+	exon	108594
chr17:71228210-71228548	NM_001098832	FAM104A	339	169	25	320.83	28.25	25.28	chr17	71228533	71203491	-	promoter	154
chr17:71203500-71206031	NM_001098832	FAM104A	2532	1257	213	224.32	7.02	19.94	chr17	71228533	71203491	-	exon	23768
chr17:42275086-42276638	NM_001098833	ATXN7L3	1553	608	12	43.33	10.35	39.61	chr17	42275529	42269172	-	promoter	-333
chr7:150840394-150841636	NM_001098834	GBX1	1243	692	88	95.73	7.92	23.18	chr7	150864635	150845675	-	intergenic	23620
chr21:32649038-32649369	NM_001099219	KRTAP19-8	332	166	8	129.94	35.36	21.26	chr21	32410795	32410477	-	intergenic	-238408
chr21:32490740-32493313	NM_001099219	KRTAP19-8	2574	2022	116	143.14	7.14	20.38	chr21	32410795	32410477	-	intergenic	-81231
chr9:129641646-129648266	NM_001099270	ZBTB34	6621	1167	334	394.48	8.89	29.11	chr9	129622943	129648156	+	exon	22013
chr14:24711371-24711978	NM_001099274	TINF2	608	290	33	51.92	6.28	39.37	chr14	24711880	24708850	-	promoter	206
chr2:232573089-232573982	NM_001099285	PTMA	894	298	2484	56.16	4.18	36.99	chr2	232573234	232578250	+	promoter	301
chr6:136579250-136582282	NM_001099286	MTFR2	3033	1585	72	63.33	8.52	32.14	chr6	136571473	136552167	-	upstream	-9293
chr10:88971590-88974144	NM_001099338	NUTM2A	2555	2271	31	82.3	19.87	26.67	chr10	88985204	88994733	+	upstream	-12337
chr10:88962691-88963871	NM_001099338	NUTM2A	1181	532	16	40.67	8.89	38.98	chr10	88985204	88994733	+	intergenic	-21923
chr20:31290552-31291865	NM_001099339	COMMD7	1314	484	63	64.87	10	31.76	chr20	31331814	31290492	-	exon	40606
chr20:31331234-31331563	NM_001099339	COMMD7	330	165	10	52.27	5.56	38.91	chr20	31331814	31290492	-	promoter	416
chr14:99946902-99947367	NM_001099402	CCNK	466	233	21	244.88	58.33	20.82	chr14	99947738	99977852	+	promoter	-604
chr7:75103951-75104329	NM_001099415	POM121C	379	189	9	69.18	11.37	30.55	chr7	75115565	75046059	-	exon	11425
chr7:75045150-75048310	NM_001099415	POM121C	3161	2068	174	172.36	9.82	18.56	chr7	75115565	75046059	-	exon	68835
chr7:75050414-75052610	NM_001099415	POM121C	2197	1891	196	91.75	5.15	23.41	chr7	75115565	75046059	-	exon	64053
chr19:35434511-35436021	NM_001099437	ZNF30	1511	877	22	83.99	13.33	26.11	chr19	35417806	35436076	+	exon	17460
chr19:35434511-35436021	NM_001099438	ZNF30	1511	877	22	83.99	13.33	26.11	chr19	35417806	35436076	+	exon	17460
chr1:26135981-26137190	NM_001099625	MTFR1L	1210	433	18	47	13.11	39.79	chr1	26146396	26159433	+	upstream	-9811
chr1:26135060-26135367	NM_001099625	MTFR1L	308	154	9	42.36	4.62	39.25	chr1	26146396	26159433	+	upstream	-11183
chr1:26135981-26137190	NM_001099627	MTFR1L	1210	433	18	47	13.11	39.79	chr1	26146396	26159433	+	upstream	-9811
chr1:26135060-26135367	NM_001099627	MTFR1L	308	154	9	42.36	4.62	39.25	chr1	26146396	26159433	+	upstream	-11183
chr9:72346913-72347368	NM_001099666	PTAR1	456	228	8	77.9	26.67	26.9	chr9	72374876	72324437	-	exon	27736
chr3:42835486-42835971	NM_001099668	HIGD1A	486	243	8	75.35	35.36	28.69	chr3	42845934	42824399	-	exon	10206
chr8:86125969-86126754	NM_001099670	C8orf59	786	435	32	64.5	8.84	31.86	chr8	86132651	86126287	-	exon	6290
chr8:86125969-86126754	NM_001099671	C8orf59	786	435	32	64.5	8.84	31.86	chr8	86132651	86126287	-	exon	6290
chr8:86125969-86126754	NM_001099672	C8orf59	786	435	32	64.5	8.84	31.86	chr8	86132651	86126287	-	exon	6290
chr8:86125969-86126754	NM_001099673	C8orf59	786	435	32	64.5	8.84	31.86	chr8	86132651	86126287	-	exon	6290
chr3:120053508-120054114	NM_001099678	LRRC58	607	310	23	47.55	7.42	39.11	chr3	120068186	120043575	-	exon	14375
chr3:120025460-120027116	NM_001099678	LRRC58	1657	1026	342	192.45	5.43	19	chr3	120068186	120043575	-	intergenic	41898
chr2:101611969-101613080	NM_001099693	RPL31	1112	517	33	123.94	19.17	21.28	chr2	101618690	101622885	+	upstream	-6166
chr19:52954839-52955385	NM_001099694	ZNF578	547	273	67	41.97	3.94	39.3	chr19	52956828	53020131	+	promoter	-1716
chr5:80537986-80538498	NM_001099735	CKMT2	513	256	16	53.57	9.12	38.15	chr5	80529138	80562217	+	intron	9104
chr5:80528597-80530117	NM_001099735	CKMT2	1521	797	16	41.21	8.7	39.1	chr5	80529138	80562217	+	promoter	219
chr5:80537986-80538498	NM_001099736	CKMT2	513	256	16	53.57	9.12	38.15	chr5	80529138	80562217	+	intron	9104
chr5:80528597-80530117	NM_001099736	CKMT2	1521	797	16	41.21	8.7	39.1	chr5	80529138	80562217	+	promoter	219
chr19:12778884-12779387	NM_001099737	WDR83	504	252	34	69.47	6.35	30.2	chr19	12777617	12786646	+	promoter	1518
chr8:110586637-110588432	NM_001099751	SYBU	1796	1435	63	187.32	14.37	19.26	chr8	110657822	110586404	-	exon	70288
chr8:110656833-110657158	NM_001099751	SYBU	326	163	14	64	5.07	31.98	chr8	110657822	110586404	-	promoter	827
chr8:110586637-110588432	NM_001099752	SYBU	1796	1435	63	187.32	14.37	19.26	chr8	110657822	110586404	-	exon	70288
chr8:110656833-110657158	NM_001099752	SYBU	326	163	14	64	5.07	31.98	chr8	110657822	110586404	-	promoter	827
chr8:110586637-110588432	NM_001099753	SYBU	1796	1435	63	187.32	14.37	19.26	chr8	110657051	110586404	-	exon	69517
chr8:110656833-110657158	NM_001099753	SYBU	326	163	14	64	5.07	31.98	chr8	110657051	110586404	-	promoter	56
chr8:110586637-110588432	NM_001099754	SYBU	1796	1435	63	187.32	14.37	19.26	chr8	110657051	110586404	-	exon	69517
chr8:110656833-110657158	NM_001099754	SYBU	326	163	14	64	5.07	31.98	chr8	110657051	110586404	-	promoter	56
chr8:110586637-110588432	NM_001099755	SYBU	1796	1435	63	187.32	14.37	19.26	chr8	110657051	110586404	-	exon	69517
chr8:110656833-110657158	NM_001099755	SYBU	326	163	14	64	5.07	31.98	chr8	110657051	110586404	-	promoter	56
chr8:110586637-110588432	NM_001099756	SYBU	1796	1435	63	187.32	14.37	19.26	chr8	110655419	110586404	-	exon	67885
chr8:110656833-110657158	NM_001099756	SYBU	326	163	14	64	5.07	31.98	chr8	110655419	110586404	-	promoter	-1576
chr14:23516342-23517930	NM_001099780	PSMB11	1589	699	26	87.16	19.86	25.81	chr14	23511375	23513269	+	intergenic	5761
chr4:130059998-130060666	NM_001099783	C4orf33	669	277	13	67.4	20	31.35	chr4	130017281	130033843	+	intergenic	43051
chr16:30938615-30939457	NM_001099784	FBXL19	843	643	16	75.22	23.33	28.62	chr16	30935895	30960104	+	intron	3141
chrX:138850420-138850720	NM_001099855	MCF2	301	150	8	144.53	35.36	20.52	chrX	138790381	138663929	-	intergenic	-60189
chrX:153759225-153760759	NM_001099856	IKBKG	1535	912	40	84.23	12.22	26.16	chrX	153770454	153793261	+	upstream	-10462
chr7:42956761-42957450	NM_001099858	C7orf25	690	395	29	67.4	10.37	31.34	chr7	42951689	42948871	-	upstream	-5416
chr8:104580844-104581363	NM_001100117	RIMS2	520	260	8	75.35	35.36	28.69	chr8	104512975	105266656	+	intron	68128
chr14:104139177-104139655	NM_001100118	XRCC3	479	239	8	75.35	35.36	28.69	chr14	104181823	104163953	-	intergenic	42407
chr14:104198841-104200065	NM_001100118	XRCC3	1225	758	82	339.2	31.43	26.2	chr14	104181823	104163953	-	upstream	-17630
chr14:104182010-104182482	NM_001100118	XRCC3	473	236	67	397.11	17.61	29.46	chr14	104181823	104163953	-	promoter	-423
chr14:104139177-104139655	NM_001100119	XRCC3	479	239	8	75.35	35.36	28.69	chr14	104181823	104163953	-	intergenic	42407
chr14:104198841-104200065	NM_001100119	XRCC3	1225	758	82	339.2	31.43	26.2	chr14	104181823	104163953	-	upstream	-17630
chr14:104182010-104182482	NM_001100119	XRCC3	473	236	67	397.11	17.61	29.46	chr14	104181823	104163953	-	promoter	-423
chr4:166021756-166022240	NM_001100389	TMEM192	485	242	10	101.82	44.2	22.91	chr4	166034024	165997229	-	exon	12026
chr4:166009448-166009915	NM_001100389	TMEM192	468	234	12	89.07	18.72	23.88	chr4	166034024	165997229	-	exon	24343
chr4:165997380-166001118	NM_001100389	TMEM192	3739	342	111	43.07	4.44	39.57	chr4	166034024	165997229	-	exon	34775
chr4:39974590-39975621	NM_001100399	PDS5A	1032	305	137	73.88	5	29.23	chr4	39979576	39824482	-	intron	4471
chr4:39974590-39975621	NM_001100400	PDS5A	1032	305	137	73.88	5	29.23	chr4	39979576	39899590	-	intron	4471
chr5:31449244-31449701	NM_001100412	DROSHA	458	229	8	53.13	13.33	38.32	chr5	31532282	31400601	-	exon	82810
chr7:36364145-36366721	NM_001100425	KIAA0895	2577	2206	74	254.06	14.6	21.31	chr7	36429734	36363758	-	exon	64301
chr7:36489269-36489615	NM_001100425	KIAA0895	347	173	13	99.47	10.83	23.19	chr7	36429734	36363758	-	intergenic	-59708
chr7:36492083-36493312	NM_001100425	KIAA0895	1230	715	25	40.47	7.22	38.93	chr7	36429734	36363758	-	intergenic	-62963
chr4:99363135-99364707	NM_001100426	RAP1GDS1	1573	1277	30	42.94	7.78	39.5	chr4	99182526	99365012	+	exon	181395
chr4:99363135-99364707	NM_001100427	RAP1GDS1	1573	1277	30	42.94	7.78	39.5	chr4	99182526	99365012	+	exon	181395
chr4:99363135-99364707	NM_001100428	RAP1GDS1	1573	1277	30	42.94	7.78	39.5	chr4	99182526	99365012	+	exon	181395
chr4:99363135-99364707	NM_001100429	RAP1GDS1	1573	1277	30	42.94	7.78	39.5	chr4	99182526	99365012	+	exon	181395
chr4:99363135-99364707	NM_001100430	RAP1GDS1	1573	1277	30	42.94	7.78	39.5	chr4	99182526	99365012	+	exon	181395
chrX:65295364-65296130	NM_001100431	VSIG4	767	472	16	102.12	33.33	22.16	chrX	65259967	65241579	-	intergenic	-35780
chr9:125622119-125622584	NM_001100588	RC3H2	466	233	39	102.41	6.73	22.07	chr9	125667562	125611731	-	exon	45211
chr4:6825901-6826553	NM_001100590	KIAA0232	653	299	13	50.8	13.06	39.84	chr4	6784458	6885899	+	exon	41769
chr4:6882618-6885096	NM_001100590	KIAA0232	2479	789	37	57.73	11.27	35.51	chr4	6784458	6885899	+	exon	99399
chr4:6862614-6866704	NM_001100590	KIAA0232	4091	295	199	242.16	7.56	20.58	chr4	6784458	6885899	+	exon	80201
chr7:6548732-6549147	NM_001100603	KDELR2	416	208	6	62.84	26.52	33.19	chr7	6523849	6500711	-	intergenic	-25090
chr17:71228210-71228548	NM_001100621	C17orf80	339	169	25	320.83	28.25	25.28	chr17	71228760	71245095	+	promoter	-381
chr17:71228210-71228548	NM_001100622	C17orf80	339	169	25	320.83	28.25	25.28	chr17	71228760	71241483	+	promoter	-381
chr2:131904217-131907470	NM_001100623	PLEKHB2	3254	1155	306	233.36	8.8	20.26	chr2	131862419	131907425	+	exon	43424
chr2:131883311-131883625	NM_001100623	PLEKHB2	315	157	6	47.12	6.67	39.88	chr2	131862419	131907425	+	exon	21049
chr16:81040187-81040997	NM_001100624	CENPN	811	274	23	92.53	18.92	23.24	chr16	81040102	81065090	+	promoter	490
chr16:81040187-81040997	NM_001100625	CENPN	811	274	23	92.53	18.92	23.24	chr16	81040102	81066709	+	promoter	490
chr10:101909892-101912348	NM_001100626	ERLIN1	2457	1854	349	636.47	10	46.67	chr10	101945814	101909846	-	exon	34694
chr10:101964160-101964583	NM_001100626	ERLIN1	424	212	12	57.55	8.48	35.56	chr10	101945814	101909846	-	upstream	-18557
chr6:11576343-11577527	NM_001100829	TMEM170B	1185	666	12	50.12	11.9	40	chr6	11538459	11583757	+	exon	38476
chr16:81087429-81087996	NM_001100873	C16orf46	568	284	11	67.37	20.83	31.34	chr16	81110872	81087101	-	intron	23160
chr16:81115668-81116961	NM_001100873	C16orf46	1294	601	69	105.09	10	22	chr16	81110872	81087101	-	upstream	-5442
chr9:131678392-131680391	NM_001100876	PHYHD1	2000	475	93	110.22	10.67	21.98	chr9	131683173	131704320	+	upstream	-3782
chr9:131669424-131671743	NM_001100876	PHYHD1	2320	1929	214	53.27	7.65	38.35	chr9	131683173	131704320	+	upstream	-12590
chr1:120839000-120839896	NM_001100910	FAM72B	897	644	22	42.45	8.47	39.25	chr1	120839004	120855681	+	promoter	444
chr7:5600237-5600935	NM_001101	ACTB	699	426	141	517.97	19.19	37.62	chr7	5570232	5566778	-	intergenic	-30354
chr7:5566727-5569587	NM_001101	ACTB	2861	599	7045	296.12	4.61	23.5	chr7	5570232	5566778	-	exon	2075
chrX:133406268-133407803	NM_001101357	CCDC160	1536	336	77	75.19	6.48	28.61	chrX	133371076	133379808	+	intergenic	35959
chr11:36250750-36253740	NM_001101653	COMMD9	2991	402	130	48.71	5.45	39.43	chr11	36310999	36293841	-	intergenic	58754
chr1:146037439-146037750	NM_001101663	NBPF11	312	156	7	52.38	7.28	38.87	chr1	146066256	146032541	-	exon	28662
chr1:146079686-146080076	NM_001101663	NBPF11	391	195	12	52.27	6.67	38.91	chr1	146066256	146032541	-	upstream	-13625
chr4:8368197-8368766	NM_001101667	ACOX3	570	285	8	62.84	35.36	33.19	chr4	8442452	8368008	-	exon	73971
chr11:46164551-46165286	NM_001101802	PHF21A	736	389	19	176.37	66.29	18.58	chr11	46142985	45950869	-	intergenic	-21933
chr14:69358747-69359102	NM_001102	ACTN1	356	178	6	44.32	10	39.56	chr14	69446083	69340839	-	exon	87159
chr14:69341029-69341933	NM_001102	ACTN1	905	493	29	58.68	6.9	35.47	chr14	69446083	69340839	-	exon	104602
chr22:36913190-36913661	NM_001102371	FOXRED2	472	236	9	43.68	9.09	39.6	chr22	36903148	36883232	-	upstream	-10277
chr22:36907421-36908046	NM_001102371	FOXRED2	626	370	229	109.57	4.53	22.09	chr22	36903148	36883232	-	upstream	-4585
chr17:53851067-53851399	NM_001102402	PCTP	333	166	10	52.22	5.55	39.04	chr17	53828465	53854748	+	exon	22768
chr5:53839591-53842041	NM_001102575	SNX18	2451	1373	54	47.71	7	39.19	chr5	53813592	53842416	+	exon	27224
chr5:53813442-53815542	NM_001102575	SNX18	2101	384	108	66.65	4.77	31.57	chr5	53813592	53842416	+	promoter	900
chr7:76099415-76100777	NM_001102596	DTX2	1363	205	38	63.08	12.08	32.17	chr7	76109826	76135312	+	upstream	-9730
chr15:99500270-99507606	NM_001102612	PGPEP1L	7337	6749	240	458.39	18.33	33.86	chr15	99548885	99511458	-	intergenic	44947
chr15:99451920-99452288	NM_001102612	PGPEP1L	369	184	13	116.27	15.99	20.87	chr15	99548885	99511458	-	intergenic	96781
chr19:2813109-2813720	NM_001102651	ZNF554	612	352	27	53.44	7.58	38.22	chr19	2819871	2836733	+	upstream	-6457
chr17:19140929-19141585	NM_001102664	EPN2	657	494	8	52.28	23.33	38.94	chr17	19140689	19240028	+	promoter	568
chr17:19186255-19187407	NM_001102664	EPN2	1153	245	34	49.13	7.04	39.58	chr17	19140689	19240028	+	intron	46142
chr17:19236971-19240192	NM_001102664	EPN2	3222	1045	77	42.2	6.36	39.35	chr17	19140689	19240028	+	exon	97892
chr15:78826525-78827605	NM_001102667	PSMA4	1081	490	9	41.98	16.67	39.29	chr15	78832746	78841604	+	upstream	-5681
chr15:78840965-78841698	NM_001102667	PSMA4	734	440	65	63.02	6.22	32.15	chr15	78832746	78841604	+	exon	8585
chr15:78826525-78827605	NM_001102668	PSMA4	1081	490	9	41.98	16.67	39.29	chr15	78832746	78841604	+	upstream	-5681
chr15:78840965-78841698	NM_001102668	PSMA4	734	440	65	63.02	6.22	32.15	chr15	78832746	78841604	+	exon	8585
chr3:140660642-140661067	NM_001104647	SLC25A36	426	213	142	95.1	3.06	23.17	chr3	140660661	140698785	+	promoter	193
chr2:158617385-158617717	NM_001105	ACVR1	333	166	6	88.35	26.52	25.61	chr2	158731623	158592957	-	exon	114072
chr2:158593160-158594160	NM_001105	ACVR1	1001	703	24	72.81	19.17	29.77	chr2	158731623	158592957	-	exon	137963
chr2:158732292-158732952	NM_001105	ACVR1	661	207	8	40.8	13.22	38.99	chr2	158731623	158592957	-	promoter	-999
chr2:158622426-158622819	NM_001105	ACVR1	394	197	8	53.31	10.51	38.34	chr2	158731623	158592957	-	exon	109001
chr16:30673540-30674323	NM_001105079	FBRS	784	551	35	49	8.08	39.53	chr16	30670839	30682131	+	exon	3092
chr16:30679988-30682263	NM_001105079	FBRS	2276	670	169	128.54	5.86	21.16	chr16	30670839	30682131	+	exon	10286
chr16:30667251-30667817	NM_001105079	FBRS	567	283	50	60.19	5.56	34.86	chr16	30670839	30682131	+	upstream	-3305
chr16:30665503-30666672	NM_001105079	FBRS	1170	886	93	44.99	5.09	39.97	chr16	30670839	30682131	+	upstream	-4752
chr15:70358346-70358792	NM_001105192	TLE3	447	223	15	118.23	22.35	20.89	chr15	70390256	70340129	-	intron	31687
chr15:70346783-70347826	NM_001105192	TLE3	1044	803	25	76.89	19.17	27.08	chr15	70390256	70340129	-	intron	42952
chr15:70349705-70350202	NM_001105192	TLE3	498	249	21	117.41	17.43	20.84	chr15	70390256	70340129	-	exon	40303
chr15:70340133-70342666	NM_001105192	TLE3	2534	2248	106	231.82	15.74	20.39	chr15	70390256	70340129	-	exon	48857
chr15:70389123-70390724	NM_001105192	TLE3	1602	778	113	129.76	9.28	21.19	chr15	70390256	70340129	-	promoter	333
chr2:120438381-120439744	NM_001105198	TMEM177	1364	311	84	181.43	8.34	18.7	chr2	120436742	120439694	+	exon	2320
chr2:120438381-120439744	NM_001105199	TMEM177	1364	311	84	181.43	8.34	18.7	chr2	120436742	120439694	+	exon	2320
chr1:155290177-155290571	NM_001105203	RUSC1	395	197	42	96.24	4.61	23.13	chr1	155290639	155300909	+	promoter	-265
chr1:155296086-155297049	NM_001105204	RUSC1	964	580	69	98.57	8.73	23.28	chr1	155290639	155300909	+	intron	5928
chr1:155290177-155290571	NM_001105204	RUSC1	395	197	42	96.24	4.61	23.13	chr1	155290639	155300909	+	promoter	-265
chr12:109094874-109095245	NM_001105237	CORO1C	372	186	16	103.6	9.92	22.35	chr12	109096774	109038884	-	promoter	1715
chr12:109038968-109041459	NM_001105237	CORO1C	2492	1345	152	77.6	5.12	26.95	chr12	109096774	109038884	-	exon	56561
chr12:109042364-109042721	NM_001105237	CORO1C	358	179	47	109.56	4.01	22.08	chr12	109096774	109038884	-	exon	54232
chr8:82433885-82434838	NM_001105281	FABP12	954	318	362	169.49	6.69	18.79	chr8	82443625	82437215	-	intergenic	9264
chr13:95838931-95839294	NM_001105515	ABCC4	364	182	8	102.8	26.67	22.09	chr13	95953700	95748024	-	exon	114588
chr17:6555277-6556925	NM_001105520	C17orf100	1649	412	33	52.74	7.78	38.65	chr17	6555058	6556617	+	promoter	1043
chr6:71186857-71187167	NM_001105531	FAM135A	311	155	6	101.82	26.52	22.91	chr6	71123106	71270877	+	exon	63906
chr2:219528719-219529407	NM_001105537	ZNF142	689	395	16	66.83	17.23	31.43	chr2	219524263	219502639	-	upstream	-4800
chr2:219525424-219526658	NM_001105537	ZNF142	1235	474	18	47.6	16.67	39.15	chr2	219524263	219502639	-	promoter	-1778
chr17:4442110-4443929	NM_001105538	MYBBP1A	1820	1034	86	50.55	9.68	39.88	chr17	4458681	4442190	-	exon	15662
chr17:4475343-4476024	NM_001105538	MYBBP1A	682	396	59	95.94	8.24	23.14	chr17	4458681	4442190	-	upstream	-17002
chr8:81545729-81546298	NM_001105539	ZBTB10	570	285	13	51.21	13.13	40.26	chr8	81398447	81438500	+	intergenic	147566
chr8:81397854-81400170	NM_001105539	ZBTB10	2317	1569	150	208.47	9.34	19.93	chr8	81398447	81438500	+	promoter	565
chr8:81411715-81412776	NM_001105539	ZBTB10	1062	743	105	210.13	8.48	20.12	chr8	81398447	81438500	+	exon	13798
chr8:81557083-81557677	NM_001105539	ZBTB10	595	297	60	91.18	7	23.73	chr8	81398447	81438500	+	intergenic	158933
chr6:31129195-31129931	NM_001105563	CCHCR1	737	403	75	64.96	5.68	31.75	chr6	31125566	31110215	-	upstream	-3997
chr6:31126294-31128105	NM_001105563	CCHCR1	1812	944	127	50.8	5.52	39.84	chr6	31125566	31110215	-	promoter	-1633
chr6:31129195-31129931	NM_001105564	CCHCR1	737	403	75	64.96	5.68	31.75	chr6	31125566	31110215	-	upstream	-3997
chr6:31126294-31128105	NM_001105564	CCHCR1	1812	944	127	50.8	5.52	39.84	chr6	31125566	31110215	-	promoter	-1633
chr11:57319141-57320066	NM_001105565	SMTNL1	926	459	53	108.93	10.03	21.97	chr11	57310113	57317747	+	intergenic	9490
chr17:9632126-9632976	NM_001105571	DHRS7C	851	559	18	55.13	13.33	37.58	chr17	9694614	9674750	-	intergenic	62063
chr19:13035293-13035770	NM_001105578	SYCE2	478	239	19	118.27	18.1	20.87	chr19	13030086	13009893	-	upstream	-5445
chr1:74663661-74663971	NM_001105659	LRRIQ3	311	155	7	43.66	5.83	39.52	chr1	74663871	74491701	-	promoter	55
chr10:135103170-135103643	NM_001109	ADAM8	474	237	12	67.32	12.12	31.36	chr10	135090407	135075919	-	upstream	-12999
chr12:71065710-71066748	NM_001109754	PTPRB	1039	646	44	42.47	6.25	39.29	chr12	71031220	70909650	-	intergenic	-35009
chr16:28116827-28118005	NM_001109763	GSG1L	1179	685	23	68.98	13.89	30.54	chr16	28074830	27798849	-	intergenic	-42586
chr16:28123119-28123461	NM_001109763	GSG1L	343	171	16	58.71	4.57	35.51	chr16	28074830	27798849	-	intergenic	-48460
chr16:30133040-30133590	NM_001109891	MAPK3	551	275	29	44.66	5.92	39.77	chr16	30134630	30125425	-	promoter	1315
chr6:30614233-30615691	NM_001109938	C6orf136	1459	189	22	60.54	15.56	34.56	chr6	30614815	30620987	+	promoter	147
chr4:152487132-152487679	NM_001109977	FAM160A1	548	274	8	62.84	35.36	33.19	chr4	152330397	152584784	+	exon	157008
chr4:152577892-152578202	NM_001109977	FAM160A1	311	155	6	101.82	26.52	22.91	chr4	152330397	152584784	+	exon	247650
chr4:152570663-152571797	NM_001109977	FAM160A1	1135	779	81	194.77	11.11	19.23	chr4	152330397	152584784	+	exon	240833
chr4:152498582-152499316	NM_001109977	FAM160A1	735	326	41	71.83	7.57	29.7	chr4	152330397	152584784	+	exon	168552
chr2:158617385-158617717	NM_001111067	ACVR1	333	166	6	88.35	26.52	25.61	chr2	158732374	158592957	-	exon	114823
chr2:158593160-158594160	NM_001111067	ACVR1	1001	703	24	72.81	19.17	29.77	chr2	158732374	158592957	-	exon	138714
chr2:158732292-158732952	NM_001111067	ACVR1	661	207	8	40.8	13.22	38.99	chr2	158732374	158592957	-	promoter	-248
chr2:158622426-158622819	NM_001111067	ACVR1	394	197	8	53.31	10.51	38.34	chr2	158732374	158592957	-	exon	109752
chr8:56879259-56879611	NM_001111097	LYN	353	176	11	93.51	12.94	23.1	chr8	56792385	56925006	+	exon	87050
chr8:56922464-56923878	NM_001111097	LYN	1415	580	53	57.82	5.38	35.53	chr8	56792385	56925006	+	exon	130786
chr4:39779967-39784398	NM_001111112	UBE2K	4432	3255	192	56.56	6.09	36.57	chr4	39699663	39784410	+	exon	82519
chr4:39779967-39784398	NM_001111113	UBE2K	4432	3255	192	56.56	6.09	36.57	chr4	39699663	39784410	+	exon	82519
chr21:46493953-46494827	NM_001112	ADARB1	875	578	30	54.29	9.84	37.65	chr21	46494492	46646478	+	promoter	-102
chr10:118896624-118898192	NM_001112704	VAX1	1569	758	19	66.5	16.67	31.6	chr10	118897812	118892800	-	promoter	404
chr14:105361026-105363161	NM_001112726	CEP170B	2136	335	67	61.33	9.11	34.31	chr14	105331649	105363107	+	exon	30444
chr14:105349352-105350999	NM_001112726	CEP170B	1648	1290	80	84.04	6.47	26.13	chr14	105331649	105363107	+	exon	18526
chr18:32885923-32889716	NM_001112734	ZSCAN30	3794	900	166	44.77	4.44	39.8	chr18	32870209	32831021	-	upstream	-17610
chr3:56667100-56668152	NM_001112736	FAM208A	1053	264	73	68.17	6.63	30.78	chr3	56717135	56654159	-	exon	49509
chr1:74648201-74648733	NM_001112808	FPGT-TNNI3K	533	266	6	49.48	25	39.63	chr1	74663895	75010116	+	upstream	-15428
chr1:74663661-74663971	NM_001112808	FPGT-TNNI3K	311	155	7	43.66	5.83	39.52	chr1	74663895	75010116	+	promoter	-79
chr12:57132019-57132519	NM_001113202	NACA	501	250	6	50.91	26.52	39.94	chr12	57119326	57106210	-	upstream	-12943
chr12:57132019-57132519	NM_001113203	NACA	501	250	6	50.91	26.52	39.94	chr12	57119326	57106210	-	upstream	-12943
chr1:21585162-21585483	NM_001113347	ECE1	322	161	6	88.35	26.52	25.61	chr1	21606183	21543739	-	exon	20861
chr1:21551734-21552082	NM_001113347	ECE1	349	174	6	88.35	26.52	25.61	chr1	21606183	21543739	-	exon	54275
chr1:21543745-21546767	NM_001113347	ECE1	3023	2533	140	75.27	7.36	28.63	chr1	21606183	21543739	-	exon	60927
chr4:6910984-6911843	NM_001113361	TBC1D14	860	635	23	47.35	9.52	38.98	chr4	6911170	7034845	+	promoter	243
chr4:6925117-6925958	NM_001113361	TBC1D14	842	479	16	42.84	9.17	39.44	chr4	6911170	7034845	+	exon	14367
chr1:38247775-38248555	NM_001113482	MANEAL	781	281	15	116.74	53.04	20.7	chr1	38259773	38267278	+	upstream	-11608
chr17:75465221-75465520	NM_001113495	SEPT9	300	150	6	101.82	26.52	22.91	chr17	75471324	75496678	+	upstream	-5954
chr17:75478213-75478565	NM_001113495	SEPT9	353	176	11	93.51	12.94	23.1	chr17	75471324	75496678	+	exon	7065
chr16:89803953-89806173	NM_001113525	ZNF276	2221	1005	54	42.29	7	39.26	chr16	89787951	89807332	+	exon	17112
chr9:65972992-65974211	NM_001113541	SPATA31A5	1220	446	41	45.96	6.94	39.82	chr9	65509610	65503362	-	intergenic	-463991
chr12:50615790-50616604	NM_001113547	LIMA1	815	540	94	107.81	6.66	22.1	chr12	50616488	50569562	-	promoter	291
chr17:45195362-45198528	NM_001114091	CDC27	3167	2755	152	88.87	6.67	23.91	chr17	45266678	45195062	-	exon	69733
chr16:29910244-29910880	NM_001114099	SEZ6L2	637	293	36	53.29	6.37	38.32	chr16	29910585	29882479	-	promoter	23
chr16:29910244-29910880	NM_001114100	SEZ6L2	637	293	36	53.29	6.37	38.32	chr16	29910585	29882479	-	promoter	23
chr17:3749323-3749690	NM_001114118	NCBP3	368	184	24	59.04	4.21	35.13	chr17	3749545	3710044	-	promoter	39
chr1:68962472-68962924	NM_001114120	DEPDC1	453	226	10	67.83	15.1	31.28	chr1	68962904	68939834	-	promoter	206
chr11:125496186-125496639	NM_001114121	CHEK1	454	227	9	52.41	11.54	38.84	chr11	125495030	125546150	+	promoter	1382
chr11:125496186-125496639	NM_001114122	CHEK1	454	227	9	52.41	11.54	38.84	chr11	125495030	125527042	+	promoter	1382
chr1:46597624-46598406	NM_001114172	PIK3R3	783	484	14	58.65	15.66	35.26	chr1	46598708	46505811	-	promoter	693
chr1:46509119-46509643	NM_001114172	PIK3R3	525	262	8	45.8	14	39.76	chr1	46598708	46505811	-	exon	89327
chr1:46506143-46507991	NM_001114172	PIK3R3	1849	1075	27	49.8	8.33	39.69	chr1	46598708	46505811	-	exon	91641
chr12:19537841-19538142	NM_001114176	AEBP2	302	151	105	101.85	2.2	22.21	chr12	19592607	19675173	+	intergenic	-54616
chr6:153345100-153345815	NM_001114184	MTRF1L	716	448	9	49.89	16.71	39.68	chr6	153323950	153308500	-	intergenic	-21507
chr3:153973427-153975513	NM_001114397	DHX36	2087	1116	56	81.18	9.17	26.55	chr3	154042286	153993456	-	intergenic	67816
chr1:16721240-16724751	NM_001114600	SZRD1	3512	1284	1008	281.43	7.2	22.25	chr1	16693524	16724643	+	exon	29471
chr5:180235600-180236896	NM_001114617	MGAT1	1297	364	28	51.31	8.33	40.15	chr5	180237137	180217540	-	promoter	889
chr5:180217583-180220246	NM_001114617	MGAT1	2664	1491	308	121.46	5.6	21.08	chr5	180237137	180217540	-	exon	18223
chr5:180235600-180236896	NM_001114618	MGAT1	1297	364	28	51.31	8.33	40.15	chr5	180236817	180217540	-	promoter	569
chr5:180217583-180220246	NM_001114618	MGAT1	2664	1491	308	121.46	5.6	21.08	chr5	180236817	180217540	-	exon	17903
chr5:180217583-180220246	NM_001114619	MGAT1	2664	1491	308	121.46	5.6	21.08	chr5	180230902	180217540	-	exon	11988
chr5:180229667-180229987	NM_001114619	MGAT1	321	160	11	40.99	3.92	39.12	chr5	180230902	180217540	-	promoter	1075
chr5:180217583-180220246	NM_001114620	MGAT1	2664	1491	308	121.46	5.6	21.08	chr5	180230902	180217540	-	exon	11988
chr5:180229667-180229987	NM_001114620	MGAT1	321	160	11	40.99	3.92	39.12	chr5	180230902	180217540	-	promoter	1075
chr8:57073632-57077262	NM_001114634	PLAG1	3631	652	75	49.31	5.93	39.63	chr8	57123859	57073467	-	exon	48412
chr8:57073632-57077262	NM_001114635	PLAG1	3631	652	75	49.31	5.93	39.63	chr8	57123859	57073467	-	exon	48412
chr2:58478562-58479935	NM_001114636	FANCL	1374	691	782	160.91	3.96	18.09	chr2	58468515	58386377	-	upstream	-10733
chr1:1476892-1477648	NM_001114748	TMEM240	757	465	106	85.71	6.4	26.09	chr1	1475740	1470157	-	promoter	-1530
chr1:207504437-207504745	NM_001114752	CD55	309	154	7	115.69	30.94	21.8	chr1	207494816	207534311	+	exon	9775
chr1:207497893-207498207	NM_001114752	CD55	315	157	10	125.43	16.67	21.14	chr1	207494816	207534311	+	exon	3234
chr1:46083734-46084589	NM_001114938	CCDC17	856	628	15	65.61	13.33	31.58	chr1	46089731	46085715	-	intergenic	5570
chr1:46093168-46094249	NM_001114938	CCDC17	1082	651	42	102.38	9.17	22.07	chr1	46089731	46085715	-	upstream	-3977
chr1:224620941-224622708	NM_001115113	WDR26	1768	693	137	48.37	7.42	39.37	chr1	224622001	224572844	-	promoter	177
chr1:224572858-224577820	NM_001115113	WDR26	4963	4286	270	47.47	5.94	38.97	chr1	224622001	224572844	-	exon	46662
chr1:224581435-224581917	NM_001115113	WDR26	483	241	57	66.01	4.37	31.66	chr1	224622001	224572844	-	exon	40325
chr10:5827722-5828243	NM_001115156	GDI2	522	261	22	52.86	7.33	38.56	chr10	5855512	5807185	-	exon	27530
chr5:95115944-95116265	NM_001118890	GLRX	322	161	6	77.9	20	26.9	chr5	95158577	95149552	-	intergenic	42473
chr5:95149688-95150642	NM_001118890	GLRX	955	412	36	65.1	10.33	31.69	chr5	95158577	95149552	-	intron	8412
chrX:11139756-11141126	NM_001122608	HCCS	1371	227	32	55.31	6.6	37.53	chrX	11129405	11141204	+	exon	11036
chr11:2904461-2905525	NM_001122630	CDKN1C	1065	653	12	78.27	35.36	26.99	chr11	2906995	2904447	-	exon	2002
chr11:2904461-2905525	NM_001122631	CDKN1C	1065	653	12	78.27	35.36	26.99	chr11	2906995	2904447	-	exon	2002
chr1:94883945-94884694	NM_001122674	ABCD3	750	161	8	40.8	12.5	38.99	chr1	94883932	94944260	+	promoter	387
chrX:126526186-126526635	NM_001122716	PRR32	450	225	9	58.34	13.5	35.39	chrX	125953746	125955768	+	intergenic	572664
chr22:18342996-18347856	NM_001122731	MICAL3	4861	1268	89	170.23	10.8	18.81	chr22	18389652	18317100	-	intron	44226
chr6:80195379-80196838	NM_001122769	LCA5	1460	697	41	95.13	16.11	23.18	chr6	80247147	80194707	-	exon	51039
chr6:80146435-80147023	NM_001122769	LCA5	589	294	311	477.46	7.36	35.33	chr6	80247147	80194707	-	intergenic	100418
chr1:21016534-21016992	NM_001122819	KIF17	459	229	6	62.84	26.52	33.19	chr1	21044510	20990506	-	exon	27747
chr1:21043954-21044361	NM_001122819	KIF17	408	204	13	112.4	17.68	22.12	chr1	21044510	20990506	-	promoter	353
chr1:21046225-21046908	NM_001122819	KIF17	684	400	7	41	16.67	39.09	chr1	21044510	20990506	-	upstream	-2056
chr1:231114295-231115191	NM_001122835	TTC13	897	719	19	69.06	14.95	30.53	chr1	231114618	231041986	-	promoter	-125
chr6:126111781-126112401	NM_001122842	NCOA7	621	277	10	74.21	39.78	28.86	chr6	126111908	126253176	+	promoter	183
chr6:126250851-126251932	NM_001122842	NCOA7	1082	810	27	71.55	8.67	29.9	chr6	126111908	126253176	+	exon	139483
chr6:126210117-126211050	NM_001122842	NCOA7	934	400	41	88.36	7.33	24.09	chr6	126111908	126253176	+	exon	98675
chrX:2609184-2609592	NM_001122898	CD99	409	204	8	47.12	8.89	39.88	chrX	2609173	2659350	+	promoter	215
chr16:31123163-31124038	NM_001122957	BCKDK	876	569	100	261.42	13.95	21.5	chr16	31119614	31124112	+	exon	3986
chr16:31120354-31121285	NM_001122957	BCKDK	932	276	79	104	9.74	22.28	chr16	31119614	31124112	+	promoter	1205
chr16:31102095-31103088	NM_001122957	BCKDK	994	362	160	95.79	6.15	23.2	chr16	31119614	31124112	+	upstream	-17023
chr6:74175917-74176228	NM_001123226	MTO1	312	156	6	101.82	26.52	22.91	chr6	74171453	74211179	+	exon	4619
chr1:149782904-149784298	NM_001123375	HIST2H3D	1395	846	10692	3100	36.49	100	chr1	149785236	149784779	-	promoter	1635
chr1:149784505-149785414	NM_001123375	HIST2H3D	910	585	903	2883.47	21.99	100	chr1	149785236	149784779	-	promoter	277
chr1:8025007-8025678	NM_001123377	PARK7	672	421	11	73.75	30	29.51	chr1	8021713	8045342	+	intron	3629
chr1:8044942-8045530	NM_001123377	PARK7	589	294	258	277.65	5.96	22.19	chr1	8021713	8045342	+	exon	23523
chr22:40728210-40731876	NM_001123378	ADSL	3667	2541	157	204.73	8.58	20.02	chr22	40742503	40762752	+	upstream	-12460
chr22:40724930-40727865	NM_001123378	ADSL	2936	914	88	82.04	5.45	26.51	chr22	40742503	40762752	+	upstream	-16106
chrX:39910517-39911829	NM_001123385	BCOR	1313	714	82	198.07	16.39	19.65	chrX	39956719	39910498	-	exon	45546
chrX:39956435-39957299	NM_001123385	BCOR	865	604	27	53.44	8.24	38.22	chrX	39956719	39910498	-	promoter	-148
chrX:39921212-39923307	NM_001123385	BCOR	2096	1871	85	45.16	5.79	39.94	chrX	39956719	39910498	-	exon	34460
chrX:39931584-39934600	NM_001123385	BCOR	3017	826	417	249.3	4.66	21.14	chrX	39956719	39910498	-	exon	23627
chr11:10326310-10329092	NM_001124	ADM	2783	2184	214	395.03	18.15	29.18	chr11	10326526	10328949	+	promoter	1175
chr20:43530084-43530593	NM_001124756	PABPC1L	510	255	272	346.38	5.25	26.41	chr20	43538700	43567958	+	upstream	-8362
chr20:43535014-43537257	NM_001124756	PABPC1L	2244	1234	325	127.55	4.14	21.29	chr20	43538700	43567958	+	upstream	-2565
chr3:52579422-52582343	NM_001124767	SMIM4	2922	1891	57	46.38	6.25	39.82	chr3	52570620	52574586	+	intergenic	10262
chr1:244571757-244573109	NM_001126	ADSS	1353	1055	36	150.02	23.33	19.17	chr1	244615436	244571793	-	exon	43003
chr1:244582038-244582374	NM_001126	ADSS	337	168	14	141.11	15.73	20.54	chr1	244615436	244571793	-	exon	33230
chr1:244614937-244615395	NM_001126	ADSS	459	229	21	96.17	10.71	23.13	chr1	244615436	244571793	-	promoter	270
chr1:162338286-162339506	NM_001126060	NOS1AP	1221	668	9	52.45	30.94	38.81	chr1	162332772	162339813	+	exon	6124
chr17:7588852-7589933	NM_001126112	TP53	1082	161	13	47.68	10	39.17	chr17	7590868	7571719	-	promoter	1476
chr17:7591978-7592532	NM_001126112	TP53	555	277	20	48.21	7.4	39.39	chr17	7590868	7571719	-	promoter	-1387
chr17:7588852-7589933	NM_001126113	TP53	1082	161	13	47.68	10	39.17	chr17	7590868	7571719	-	promoter	1476
chr17:7591978-7592532	NM_001126113	TP53	555	277	20	48.21	7.4	39.39	chr17	7590868	7571719	-	promoter	-1387
chr17:7588852-7589933	NM_001126114	TP53	1082	161	13	47.68	10	39.17	chr17	7590868	7571719	-	promoter	1476
chr17:7591978-7592532	NM_001126114	TP53	555	277	20	48.21	7.4	39.39	chr17	7590868	7571719	-	promoter	-1387
chr17:7588852-7589933	NM_001126118	TP53	1082	161	13	47.68	10	39.17	chr17	7590868	7571719	-	promoter	1476
chr17:7591978-7592532	NM_001126118	TP53	555	277	20	48.21	7.4	39.39	chr17	7590868	7571719	-	promoter	-1387
chr11:124616276-124617678	NM_001126181	NRGN	1403	328	166	94.68	7.95	23.21	chr11	124609828	124617102	+	exon	7149
chr11:124615226-124615799	NM_001126181	NRGN	574	287	59	69.39	5.64	30.28	chr11	124609828	124617102	+	exon	5684
chr10:95262845-95263361	NM_001127182	CEP55	517	258	20	61.09	8.33	34.32	chr10	95256368	95288849	+	exon	6735
chr10:95256373-95256683	NM_001127182	CEP55	311	155	9	65.85	7.5	31.6	chr10	95256368	95288849	+	promoter	160
chr16:4524400-4524725	NM_001127204	HMOX2	326	163	9	159.45	39.78	19.12	chr16	4526340	4560348	+	promoter	-1778
chr16:4559402-4559999	NM_001127204	HMOX2	598	299	21	59.27	10.46	35.14	chr16	4526340	4560348	+	exon	33360
chr16:4557705-4558351	NM_001127204	HMOX2	647	299	105	203.16	8.99	20.05	chr16	4526340	4560348	+	exon	31688
chr16:4559402-4559999	NM_001127205	HMOX2	598	299	21	59.27	10.46	35.14	chr16	4545858	4560348	+	exon	13842
chr16:4557705-4558351	NM_001127205	HMOX2	647	299	105	203.16	8.99	20.05	chr16	4545858	4560348	+	exon	12170
chr16:4524400-4524725	NM_001127206	HMOX2	326	163	9	159.45	39.78	19.12	chr16	4524703	4560348	+	promoter	-141
chr16:4559402-4559999	NM_001127206	HMOX2	598	299	21	59.27	10.46	35.14	chr16	4524703	4560348	+	exon	34997
chr16:4557705-4558351	NM_001127206	HMOX2	647	299	105	203.16	8.99	20.05	chr16	4524703	4560348	+	exon	33325
chr2:217315570-217315918	NM_001127207	SMARCAL1	349	174	8	115.69	35.36	21.8	chr2	217277472	217347774	+	exon	38272
chr2:217279375-217280345	NM_001127207	SMARCAL1	971	534	41	49.72	5.78	39.67	chr2	217277472	217347774	+	exon	2388
chr10:118643392-118646234	NM_001127211	SHTN1	2843	1778	74	127.83	10.47	21.09	chr10	118765088	118642887	-	exon	120275
chr10:118764248-118765139	NM_001127211	SHTN1	892	376	40	67	10	31.48	chr10	118765088	118642887	-	promoter	395
chr10:118699972-118700285	NM_001127211	SHTN1	314	157	20	97.35	5.23	23.23	chr10	118765088	118642887	-	intron	64960
chr1:92950813-92951617	NM_001127215	GFI1	805	417	8	46.66	20	39.77	chr1	92949356	92940317	-	promoter	-1859
chr1:92940439-92941766	NM_001127215	GFI1	1328	971	43	80.35	10	26.49	chr1	92949356	92940317	-	exon	8254
chr1:92950813-92951617	NM_001127216	GFI1	805	417	8	46.66	20	39.77	chr1	92951628	92940317	-	promoter	413
chr1:92940439-92941766	NM_001127216	GFI1	1328	971	43	80.35	10	26.49	chr1	92951628	92940317	-	exon	10526
chr13:37512151-37513262	NM_001127217	SMAD9	1112	541	14	99.33	30.94	23.16	chr13	37494409	37418967	-	upstream	-18297
chr13:37446769-37447266	NM_001127217	SMAD9	498	249	9	53	14.94	38.41	chr13	37494409	37418967	-	exon	47392
chr5:56558196-56559583	NM_001127236	GPBP1	1388	496	47	112.9	9.52	22.21	chr5	56509900	56560506	+	exon	48989
chr19:47734109-47734644	NM_001127240	BBC3	536	268	38	219.97	22.63	20.02	chr19	47736023	47724078	-	promoter	1647
chr19:47734109-47734644	NM_001127241	BBC3	536	268	38	219.97	22.63	20.02	chr19	47736023	47724078	-	promoter	1647
chr19:47734109-47734644	NM_001127242	BBC3	536	268	38	219.97	22.63	20.02	chr19	47736023	47724078	-	promoter	1647
chr1:154192351-154193283	NM_001127320	UBAP2L	933	653	308	627.07	14.42	46.09	chr1	154192647	154235981	+	promoter	170
chr7:77584497-77585168	NM_001127357	PHTF2	672	177	7	41.42	20	39.16	chr7	77469446	77586821	+	exon	115386
chr7:77585558-77586601	NM_001127357	PHTF2	1044	772	19	53.1	11.31	38.26	chr7	77469446	77586821	+	exon	116633
chr1:33407846-33408229	NM_001127361	RNF19B	384	192	18	186.04	23.04	19.22	chr1	33430414	33402046	-	exon	22377
chr1:33402141-33403047	NM_001127361	RNF19B	907	474	52	148.77	11.42	18.97	chr1	33430414	33402046	-	exon	27820
chr1:33415159-33415544	NM_001127361	RNF19B	386	193	13	67.03	8.36	31.49	chr1	33430414	33402046	-	exon	15063
chr1:33429661-33430578	NM_001127361	RNF19B	918	289	52	80.83	7.96	26.46	chr1	33430414	33402046	-	promoter	295
chr12:95519446-95520325	NM_001127362	NR2C1	880	448	39	70.98	7.63	29.92	chr12	95467404	95424184	-	intergenic	-52481
chr7:21945892-21946205	NM_001127370	CDCA7L	314	157	12	114.18	10.81	21.92	chr7	21985542	21940516	-	exon	39494
chr7:21945892-21946205	NM_001127371	CDCA7L	314	157	12	114.18	10.81	21.92	chr7	21985542	21940516	-	exon	39494
chr2:172411810-172412828	NM_001127383	CYBRD1	1019	728	17	74.34	16.67	28.89	chr2	172378865	172414643	+	exon	33454
chr2:202241937-202242934	NM_001127391	ALS2CR12	998	638	17	56.44	9.2	36.67	chr2	202222121	202152993	-	intergenic	-20314
chr11:61520058-61520388	NM_001127392	MYRF	331	165	6	88.35	26.52	25.61	chr11	61520108	61555990	+	promoter	115
chr11:61548582-61548950	NM_001127392	MYRF	369	184	7	42.9	8.61	39.48	chr11	61520108	61555990	+	exon	28658
chr14:104378659-104379244	NM_001127393	C14orf2	586	293	40	47.72	5.58	39.19	chr14	104387903	104378624	-	exon	8952
chr7:24759145-24759444	NM_001127453	DFNA5	300	150	6	101.82	26.52	22.91	chr7	24797083	24737973	-	intron	37789
chr7:24759145-24759444	NM_001127454	DFNA5	300	150	6	101.82	26.52	22.91	chr7	24797639	24737973	-	intron	38345
chr7:24838886-24839945	NM_001127454	DFNA5	1060	779	12	57.08	12.82	36.19	chr7	24797639	24737973	-	intergenic	-41776
chr11:45869027-45869373	NM_001127457	CRY2	347	173	6	88.35	26.52	25.61	chr11	45868668	45904799	+	promoter	532
chr20:5986768-5987556	NM_001127458	CRLS1	789	295	54	47.71	6.64	39.18	chr20	5987897	6020697	+	promoter	-735
chr13:50486751-50487829	NM_001127482	SPRYD7	1079	611	13	62.29	23.81	33.47	chr13	50510637	50486837	-	exon	23347
chr13:50487889-50489541	NM_001127482	SPRYD7	1653	1387	29	69.98	11.02	30.18	chr13	50510637	50486837	-	exon	21922
chr7:128480866-128481517	NM_001127487	FLNC	652	266	13	50.8	11.95	39.84	chr7	128470482	128499328	+	intron	10709
chr4:114288742-114289168	NM_001127493	ANK2	427	213	8	47.76	11.39	39.25	chr4	113739238	114304896	+	exon	549717
chr4:113709166-113710225	NM_001127493	ANK2	1060	634	139	85.69	4.82	26.08	chr4	113739238	114304896	+	intergenic	-29543
chr4:114135109-114135720	NM_001127493	ANK2	612	299	707	178.77	3.82	18.8	chr4	113739238	114304896	+	intron	396176
chr12:6775686-6777406	NM_001127582	ING4	1721	1444	99	149.76	12.29	19.12	chr12	6772308	6759703	-	upstream	-4238
chr12:6787277-6788501	NM_001127582	ING4	1225	1020	43	98.07	9.98	23.22	chr12	6772308	6759703	-	upstream	-15581
chr12:6775686-6777406	NM_001127583	ING4	1721	1444	99	149.76	12.29	19.12	chr12	6772308	6759703	-	upstream	-4238
chr12:6787277-6788501	NM_001127583	ING4	1225	1020	43	98.07	9.98	23.22	chr12	6772308	6759703	-	upstream	-15581
chr12:6775686-6777406	NM_001127584	ING4	1721	1444	99	149.76	12.29	19.12	chr12	6772308	6759703	-	upstream	-4238
chr12:6787277-6788501	NM_001127584	ING4	1225	1020	43	98.07	9.98	23.22	chr12	6772308	6759703	-	upstream	-15581
chr12:6775686-6777406	NM_001127585	ING4	1721	1444	99	149.76	12.29	19.12	chr12	6772308	6759703	-	upstream	-4238
chr12:6787277-6788501	NM_001127585	ING4	1225	1020	43	98.07	9.98	23.22	chr12	6772308	6759703	-	upstream	-15581
chr12:6775686-6777406	NM_001127586	ING4	1721	1444	99	149.76	12.29	19.12	chr12	6772308	6759703	-	upstream	-4238
chr12:6787277-6788501	NM_001127586	ING4	1225	1020	43	98.07	9.98	23.22	chr12	6772308	6759703	-	upstream	-15581
chr16:30076749-30077437	NM_001127617	ALDOA	689	419	423	348.46	6.2	26.83	chr16	30075817	30081741	+	promoter	1276
chr16:30079934-30081887	NM_001127617	ALDOA	1954	1672	1367	669.83	5.02	49.28	chr16	30075817	30081741	+	exon	5093
chr22:18566199-18566585	NM_001127649	PEX26	387	193	7	46.93	9.72	39.74	chr22	18560759	18573797	+	exon	5633
chr1:12034698-12035724	NM_001127660	MFN2	1027	537	101	109.34	4.95	21.97	chr1	12040237	12073572	+	upstream	-5026
chr5:38556421-38557311	NM_001127671	LIFR	891	173	26	58.37	11.38	35.39	chr5	38556748	38475064	-	promoter	-118
chr20:44520182-44520523	NM_001127695	CTSA	342	171	6	88.35	26.52	25.61	chr20	44518782	44527458	+	promoter	1570
chr20:44511165-44513400	NM_001127695	CTSA	2236	993	104	156.29	10.79	19.12	chr20	44518782	44527458	+	upstream	-6500
chr1:186296499-186296970	NM_001127708	PRG4	472	236	26	61.07	5.84	34.34	chr1	186265404	186283694	+	intergenic	31330
chr1:186296499-186296970	NM_001127709	PRG4	472	236	26	61.07	5.84	34.34	chr1	186265404	186283694	+	intergenic	31330
chr1:186296499-186296970	NM_001127710	PRG4	472	236	26	61.07	5.84	34.34	chr1	186265404	186283694	+	intergenic	31330
chr6:147707033-147709999	NM_001127715	STXBP5	2967	2040	33	165.25	30	18.25	chr6	147525493	147711612	+	exon	183023
chr6:147524994-147526240	NM_001127715	STXBP5	1247	601	28	43.7	8.57	39.62	chr6	147525493	147711612	+	promoter	124
chr15:65294920-65295703	NM_001127890	SPG21	784	499	30	43.15	5.83	39.55	chr15	65282284	65255361	-	upstream	-13027
chr16:51169906-51171628	NM_001127892	SALL1	1723	1298	63	74.67	10.56	28.7	chr16	51184508	51169885	-	exon	13741
chr16:51172576-51176170	NM_001127892	SALL1	3595	2071	311	411.69	8.27	30	chr16	51184508	51169885	-	exon	10135
chr19:45164557-45167479	NM_001127893	CEACAM19	2923	1960	168	41.49	6.46	39.37	chr19	45174723	45187627	+	upstream	-8705
chr19:45161989-45163906	NM_001127893	CEACAM19	1918	260	88	43.14	5.18	39.55	chr19	45174723	45187627	+	upstream	-11776
chr19:34080122-34080649	NM_001127895	CHST8	528	264	16	52.27	8.89	38.91	chr19	34112860	34264414	+	intergenic	-32475
chr16:89661764-89662631	NM_001128141	DPEP1	868	294	8	52.38	22.1	38.88	chr16	89679715	89704839	+	upstream	-17518
chr17:29422159-29422541	NM_001128147	NF1	383	191	7	44.13	8.94	39.71	chr17	29421944	29549782	+	promoter	406
chr3:63965571-63965984	NM_001128149	ATXN7	414	207	10	129.94	44.2	21.26	chr3	63953419	63989136	+	exon	12358
chr3:63967723-63968234	NM_001128149	ATXN7	512	256	19	74.17	10.81	28.9	chr3	63953419	63989136	+	exon	14559
chrX:110371117-110371688	NM_001128172	PAK3	572	286	8	54.82	26.67	37.65	chrX	110366304	110470589	+	intron	5098
chr2:110969719-110970282	NM_001128178	NPHP1	564	282	69	517.69	43.24	37.5	chr2	110962639	110880913	-	upstream	-7361
chr2:110941598-110942911	NM_001128178	NPHP1	1314	265	65	63.02	6.02	32.15	chr2	110962639	110880913	-	intron	20385
chr2:110969719-110970282	NM_001128179	NPHP1	564	282	69	517.69	43.24	37.5	chr2	110962639	110880913	-	upstream	-7361
chr2:110941598-110942911	NM_001128179	NPHP1	1314	265	65	63.02	6.02	32.15	chr2	110962639	110880913	-	intron	20385
chr11:63396411-63396988	NM_001128203	PLA2G16	578	289	14	40.67	9.15	38.98	chr11	63381941	63341943	-	upstream	-14758
chr2:65538226-65541389	NM_001128210	SPRED2	3164	2905	94	45.68	3.98	39.79	chr2	65593931	65537984	-	exon	54124
chr8:110253703-110255685	NM_001128211	NUDCD1	1983	1710	36	70.3	9.55	30.1	chr8	110342162	110253147	-	exon	87468
chr2:160092442-160092783	NM_001128212	WDSUB1	342	171	7	79.46	17.95	26.4	chr2	160143310	160092303	-	exon	50698
chr2:160239061-160239418	NM_001128212	WDSUB1	358	179	13	124.57	15.51	21.15	chr2	160143310	160092303	-	intergenic	-95929
chr3:58477661-58477960	NM_001128214	KCTD6	300	150	6	101.82	26.52	22.91	chr3	58477822	58488087	+	promoter	-12
chr3:58486659-58488117	NM_001128214	KCTD6	1459	697	69	108.73	7.69	22.02	chr3	58477822	58488087	+	exon	9566
chr3:11597521-11600482	NM_001128221	VGLL4	2962	516	218	113.76	6.26	21.93	chr3	11610398	11597540	-	exon	11397
chr9:36292544-36293435	NM_001128227	GNE	892	637	8	51.62	22.1	39.91	chr9	36277053	36214438	-	upstream	-15936
chr9:36215453-36217799	NM_001128227	GNE	2347	650	47	154.8	15.56	19.07	chr9	36277053	36214438	-	exon	60427
chr9:140112966-140113857	NM_001128228	TPRN	892	414	18	80.26	20.83	26.48	chr9	140095163	140086068	-	upstream	-18248
chr9:140110686-140111567	NM_001128228	TPRN	882	627	23	58.53	9.41	35.29	chr9	140095163	140086068	-	upstream	-15963
chr9:140093435-140095219	NM_001128228	TPRN	1785	902	51	57.24	7.67	36.05	chr9	140095163	140086068	-	promoter	836
chr10:46167704-46168336	NM_001128324	ZFAND4	633	277	15	41.46	9.14	39.2	chr10	46168261	46110948	-	promoter	241
chr1:45808046-45809737	NM_001128425	MUTYH	1692	710	26	99.88	16.67	22.98	chr1	45806142	45794913	-	upstream	-2749
chr1:45809953-45811362	NM_001128425	MUTYH	1410	292	35	108.05	12.5	21.98	chr1	45806142	45794913	-	upstream	-4515
chr15:42058228-42062409	NM_001128608	MAPKBP1	4182	1833	126	94.14	7.22	23.12	chr15	42066631	42120053	+	upstream	-6313
chr11:63993503-63994702	NM_001128612	NUDT22	1200	850	28	46.2	7.62	39.83	chr11	63993729	63997488	+	promoter	373
chr11:63993503-63994702	NM_001128613	NUDT22	1200	850	28	46.2	7.62	39.83	chr11	63993745	63997488	+	promoter	357
chr3:56779198-56779684	NM_001128616	ARHGEF3	487	243	6	50.91	26.52	39.94	chr3	56809745	56761445	-	exon	30304
chr3:56761488-56763756	NM_001128616	ARHGEF3	2269	1977	71	101.68	7.92	22.93	chr3	56809745	56761445	-	exon	47123
chr11:77184583-77185273	NM_001128620	PAK1	691	446	10	40.11	15	38.9	chr11	77185108	77033059	-	promoter	180
chr11:77103217-77103683	NM_001128620	PAK1	467	233	34	65.96	5.29	31.68	chr11	77185108	77033059	-	exon	81658
chr18:12546729-12547042	NM_001128627	SPIRE1	314	157	9	103.17	15	22.24	chr18	12656731	12446510	-	exon	109846
chr17:7120428-7120795	NM_001128827	DLG4	368	184	6	55.34	14.29	37.57	chr17	7120948	7093209	-	promoter	337
chr17:7128047-7131049	NM_001128827	DLG4	3003	1272	118	151.48	10.28	19.26	chr17	7120948	7093209	-	upstream	-8600
chr17:7362704-7367378	NM_001128833	ZBTB4	4675	884	552	2563.83	34.33	100	chr17	7382944	7362684	-	exon	17903
chr17:7369008-7370481	NM_001128833	ZBTB4	1474	921	54	116.9	10.83	20.74	chr17	7382944	7362684	-	exon	13200
chr7:100470230-100471195	NM_001128852	SRRT	966	753	23	47.55	10.73	39.03	chr7	100472700	100486285	+	promoter	-1988
chr7:100470230-100471195	NM_001128853	SRRT	966	753	23	47.55	10.73	39.03	chr7	100472700	100486285	+	promoter	-1988
chr7:100470230-100471195	NM_001128854	SRRT	966	753	23	47.55	10.73	39.03	chr7	100472700	100486285	+	promoter	-1988
chr19:45375097-45376001	NM_001128916	TOMM40	905	244	26	109.28	24.13	21.91	chr19	45394476	45406946	+	upstream	-18927
chr19:45391092-45392473	NM_001128916	TOMM40	1382	1124	65	94.73	6.3	23.15	chr19	45394476	45406946	+	upstream	-2694
chr19:45375097-45376001	NM_001128917	TOMM40	905	244	26	109.28	24.13	21.91	chr19	45394476	45406946	+	upstream	-18927
chr19:45391092-45392473	NM_001128917	TOMM40	1382	1124	65	94.73	6.3	23.15	chr19	45394476	45406946	+	upstream	-2694
chr14:103968847-103970107	NM_001128918	MARK3	1261	670	49	58.33	8.97	35.38	chr14	103851700	103970166	+	exon	117777
chr14:103931732-103932601	NM_001128918	MARK3	870	360	45	49.31	6.16	39.61	chr14	103851700	103970166	+	intron	80466
chr14:103871394-103871748	NM_001128918	MARK3	355	177	17	61.18	5.03	34.38	chr14	103851700	103970166	+	exon	19871
chr14:103968847-103970107	NM_001128919	MARK3	1261	670	49	58.33	8.97	35.38	chr14	103851700	103970166	+	exon	117777
chr14:103931732-103932601	NM_001128919	MARK3	870	360	45	49.31	6.16	39.61	chr14	103851700	103970166	+	intron	80466
chr14:103871394-103871748	NM_001128919	MARK3	355	177	17	61.18	5.03	34.38	chr14	103851700	103970166	+	exon	19871
chr14:103968847-103970107	NM_001128920	MARK3	1261	670	49	58.33	8.97	35.38	chr14	103851700	103970166	+	exon	117777
chr14:103931732-103932601	NM_001128920	MARK3	870	360	45	49.31	6.16	39.61	chr14	103851700	103970166	+	intron	80466
chr14:103871394-103871748	NM_001128920	MARK3	355	177	17	61.18	5.03	34.38	chr14	103851700	103970166	+	exon	19871
chr14:103968847-103970107	NM_001128921	MARK3	1261	670	49	58.33	8.97	35.38	chr14	103851700	103970166	+	exon	117777
chr14:103931732-103932601	NM_001128921	MARK3	870	360	45	49.31	6.16	39.61	chr14	103851700	103970166	+	intron	80466
chr14:103871394-103871748	NM_001128921	MARK3	355	177	17	61.18	5.03	34.38	chr14	103851700	103970166	+	exon	19871
chr2:191208365-191208940	NM_001128928	INPP1	576	288	7	44.11	23.33	39.59	chr2	191208195	191236391	+	promoter	457
chr3:77147137-77147475	NM_001128929	ROBO2	339	169	6	40.14	6.78	38.92	chr3	77147162	77699114	+	promoter	144
chr4:164087508-164088588	NM_001128931	NAF1	1081	299	45	48.11	7.33	39.4	chr4	164088073	164047859	-	promoter	25
chrX:152037170-152037953	NM_001129765	NSDHL	784	404	28	102.24	15.03	22.05	chrX	151999510	152037907	+	exon	38051
chrX:152027304-152027629	NM_001129765	NSDHL	326	163	7	72.06	11.67	29.78	chrX	151999510	152037907	+	intron	27956
chrX:151928202-151928736	NM_001129826	CSAG3	535	267	12	55.05	13.33	37.59	chrX	151927733	151928738	+	promoter	736
chrX:151928202-151928736	NM_001129828	CSAG3	535	267	12	55.05	13.33	37.59	chrX	151927733	151928738	+	promoter	736
chrX:46277979-46279459	NM_001129898	KRBOX4	1481	247	25	52.86	9.87	38.56	chrX	46306623	46334074	+	intergenic	-27904
chrX:46314435-46316719	NM_001129898	KRBOX4	2285	410	70	48.46	6.6	39.41	chrX	46306623	46334074	+	intron	8954
chrX:46277979-46279459	NM_001129899	KRBOX4	1481	247	25	52.86	9.87	38.56	chrX	46306623	46334074	+	intergenic	-27904
chrX:46314435-46316719	NM_001129899	KRBOX4	2285	410	70	48.46	6.6	39.41	chrX	46306623	46334074	+	intron	8954
chrX:46277979-46279459	NM_001129900	KRBOX4	1481	247	25	52.86	9.87	38.56	chrX	46306623	46334074	+	intergenic	-27904
chrX:46314435-46316719	NM_001129900	KRBOX4	2285	410	70	48.46	6.6	39.41	chrX	46306623	46334074	+	intron	8954
chr3:43078450-43079716	NM_001129908	FAM198A	1267	673	10	42.69	20	39.38	chr3	43020758	43099207	+	intron	58325
chr16:77234333-77236442	NM_001129979	SYCE1L	2110	1341	29	45.88	8.33	39.8	chr16	77233348	77246976	+	intron	2039
chr16:77228266-77229212	NM_001129979	SYCE1L	947	680	34	74.47	7.92	28.78	chr16	77233348	77246976	+	upstream	-4609
chr10:99329879-99330945	NM_001129981	ANKRD2	1067	371	53	65.9	8.54	31.64	chr10	99332197	99343641	+	promoter	-1785
chr10:99327659-99328028	NM_001129981	ANKRD2	370	185	10	44.48	6.17	39.71	chr10	99332197	99343641	+	upstream	-4354
chr19:44536309-44537187	NM_001129996	ZNF222	879	379	14	58.65	16.11	35.26	chr19	44529493	44537262	+	exon	7255
chr14:69358747-69359102	NM_001130004	ACTN1	356	178	6	44.32	10	39.56	chr14	69446083	69340839	-	exon	87159
chr14:69341029-69341933	NM_001130004	ACTN1	905	493	29	58.68	6.9	35.47	chr14	69446083	69340839	-	exon	104602
chr14:69358747-69359102	NM_001130005	ACTN1	356	178	6	44.32	10	39.56	chr14	69446083	69340839	-	exon	87159
chr14:69341029-69341933	NM_001130005	ACTN1	905	493	29	58.68	6.9	35.47	chr14	69446083	69340839	-	exon	104602
chr16:2076752-2077381	NM_001130012	SLC9A3R2	630	372	40	59.05	6.82	35.11	chr16	2076868	2089027	+	promoter	198
chr7:143301668-143302535	NM_001130025	TCAF2	868	204	15	50.19	16.67	40.01	chr7	143318044	143422176	+	upstream	-15943
chr7:143304870-143307783	NM_001130025	TCAF2	2914	1906	82	122.09	8.45	21.18	chr7	143318044	143422176	+	upstream	-11718
chr15:74912311-74912725	NM_001130028	CLK3	415	207	23	218.98	25.56	19.96	chr15	74907334	74922542	+	exon	5184
chr15:74921275-74922548	NM_001130028	CLK3	1274	995	98	316.24	23.64	24.81	chr15	74907334	74922542	+	intron	14577
chr15:74918138-74918468	NM_001130028	CLK3	331	165	7	67.98	10.61	30.78	chr15	74907334	74922542	+	exon	10969
chr15:74922926-74925456	NM_001130028	CLK3	2531	1093	90	116.54	7.88	20.73	chr15	74907334	74922542	+	intergenic	16857
chr15:74887979-74890499	NM_001130028	CLK3	2521	1056	146	146.83	6.67	18.97	chr15	74907334	74922542	+	upstream	-18095
chr5:141016501-141017420	NM_001130029	RELL2	920	648	15	58.65	15.33	35.26	chr5	141016516	141020631	+	promoter	444
chr5:141008723-141009033	NM_001130029	RELL2	311	155	7	64.3	9.72	31.96	chr5	141016516	141020631	+	upstream	-7638
chr5:141000458-141001137	NM_001130029	RELL2	680	377	114	80.76	4.82	26.49	chr5	141016516	141020631	+	upstream	-15719
chr11:73372410-73373821	NM_001130036	PLEKHB1	1412	565	62	124.32	10	21.23	chr11	73359734	73373864	+	exon	13381
chr11:73386692-73389150	NM_001130036	PLEKHB1	2459	1304	328	46.72	6.26	39.77	chr11	73359734	73373864	+	intergenic	28187
chr11:107461581-107462281	NM_001130037	ELMOD1	701	478	9	49.89	18.69	39.68	chr11	107461816	107537505	+	promoter	115
chr1:75229573-75230892	NM_001130042	CRYZ	1320	793	14	91.01	35.36	23.73	chr1	75199092	75171171	-	intergenic	-31140
chr1:75229573-75230892	NM_001130043	CRYZ	1320	793	14	91.01	35.36	23.73	chr1	75199092	75171171	-	intergenic	-31140
chr11:120894716-120895165	NM_001130047	TBCEL	450	225	20	127.84	15	21.11	chr11	120894802	120960354	+	promoter	138
chr3:51737715-51738459	NM_001130063	GRM2	745	451	90	360.66	20.11	27.62	chr3	51741080	51752625	+	upstream	-2993
chr3:51733417-51733732	NM_001130063	GRM2	316	158	6	86.24	18.18	26.01	chr3	51741080	51752625	+	upstream	-7506
chr19:56200223-56200528	NM_001130071	EPN1	306	153	6	58.72	9.09	35.53	chr19	56187990	56207133	+	intron	12385
chr19:56180263-56181202	NM_001130071	EPN1	940	662	62	40.46	6.96	38.92	chr19	56187990	56207133	+	upstream	-7258
chr19:56189711-56190401	NM_001130071	EPN1	691	426	75	41.17	4.8	39.09	chr19	56187990	56207133	+	exon	2066
chr19:56200223-56200528	NM_001130072	EPN1	306	153	6	58.72	9.09	35.53	chr19	56186560	56207133	+	intron	13815
chr19:56180263-56181202	NM_001130072	EPN1	940	662	62	40.46	6.96	38.92	chr19	56186560	56207133	+	upstream	-5828
chr19:56189711-56190401	NM_001130072	EPN1	691	426	75	41.17	4.8	39.09	chr19	56186560	56207133	+	exon	3496
chr3:48473600-48474790	NM_001130082	PLXNB1	1191	583	46	145.52	15	18.92	chr3	48471460	48445260	-	upstream	-2735
chr3:48474946-48475417	NM_001130082	PLXNB1	472	236	8	51.16	12.59	40.25	chr3	48471460	48445260	-	upstream	-3721
chr3:48476230-48476704	NM_001130082	PLXNB1	475	237	17	62.6	8.97	33.47	chr3	48471460	48445260	-	upstream	-5007
chr4:8176007-8176901	NM_001130083	ABLIM2	895	473	77	47.15	4.91	39.99	chr4	8160559	7967036	-	upstream	-15895
chr4:8176007-8176901	NM_001130084	ABLIM2	895	473	77	47.15	4.91	39.99	chr4	8160559	7967036	-	upstream	-15895
chr4:8176007-8176901	NM_001130085	ABLIM2	895	473	77	47.15	4.91	39.99	chr4	8160559	7967036	-	upstream	-15895
chr4:8176007-8176901	NM_001130086	ABLIM2	895	473	77	47.15	4.91	39.99	chr4	8160559	7967036	-	upstream	-15895
chr4:8176007-8176901	NM_001130087	ABLIM2	895	473	77	47.15	4.91	39.99	chr4	8160559	7967036	-	upstream	-15895
chr4:8176007-8176901	NM_001130088	ABLIM2	895	473	77	47.15	4.91	39.99	chr4	8160559	8008747	-	upstream	-15895
chr16:75681618-75682623	NM_001130089	KARS	1006	499	91	61.42	5.53	34.1	chr16	75681585	75661621	-	promoter	-535
chr12:118454509-118455187	NM_001130112	RFC5	679	291	18	61.74	12.83	33.64	chr12	118454505	118470042	+	promoter	343
chr11:101980822-101982037	NM_001130145	YAP1	1216	861	35	49.39	11.11	39.6	chr11	101981191	102104154	+	promoter	238
chr11:102100277-102104095	NM_001130145	YAP1	3819	448	215	138	6.72	20.43	chr11	101981191	102104154	+	exon	120995
chr2:192251922-192252296	NM_001130158	MYO1B	375	187	10	144.53	44.2	20.52	chr2	192110001	192290115	+	exon	142108
chr2:192109985-192110482	NM_001130158	MYO1B	498	249	45	44.56	4.15	39.75	chr2	192110001	192290115	+	promoter	232
chr12:12873951-12875675	NM_001130415	APOLD1	1725	607	106	412.71	21.26	30.07	chr12	12878850	12944399	+	upstream	-4037
chr1:225965368-225965903	NM_001130440	SRP9	536	268	50	53.03	4.7	38.41	chr1	225965514	225978168	+	promoter	121
chr2:182794343-182795454	NM_001130445	SSFA2	1112	568	30	56.26	10.95	36.94	chr2	182756442	182795464	+	exon	38456
chr2:182786540-182787292	NM_001130445	SSFA2	753	416	92	160.72	9.71	18.05	chr2	182756442	182795464	+	exon	30474
chr2:182766454-182767336	NM_001130445	SSFA2	883	525	60	100.75	6.44	22.89	chr2	182756442	182795464	+	exon	10453
chr2:182779852-182781380	NM_001130445	SSFA2	1529	299	107	75.59	4.98	27.12	chr2	182756442	182795464	+	exon	24174
chr7:108213363-108215392	NM_001130475	THAP5	2030	1010	111	418.19	19.78	30.39	chr7	108210212	108202587	-	upstream	-4165
chr7:108212037-108212576	NM_001130475	THAP5	540	270	31	132.04	13.95	20.1	chr7	108210212	108202587	-	upstream	-2094
chr7:108209608-108210687	NM_001130475	THAP5	1080	885	92	198.87	10.93	19.72	chr7	108210212	108202587	-	promoter	65
chr19:16308531-16309021	NM_001130524	AP1M1	491	245	6	44.11	20	39.59	chr19	16308664	16346156	+	promoter	112
chr19:16301638-16302978	NM_001130524	AP1M1	1341	963	84	66.32	4.8	31.65	chr19	16308664	16346156	+	upstream	-6356
chr17:36827979-36831226	NM_001130677	C17orf96	3248	1538	83	54.3	6.06	37.68	chr17	36831187	36827958	-	promoter	1585
chr4:174242739-174244926	NM_001130689	HMGB2	2188	1090	42	45.83	7.62	39.78	chr4	174254920	174252526	-	intergenic	11088
chr6:166075428-166075727	NM_001130690	PDE10A	300	150	6	101.82	26.52	22.91	chr6	166075588	165740775	-	promoter	11
chr4:122872721-122873074	NM_001130698	TRPC3	354	177	7	90.15	23.33	23.59	chr4	122872909	122800182	-	promoter	12
chr6:154732058-154732385	NM_001130700	IPCEF1	328	164	9	142.89	30	20.37	chr6	154677900	154475617	-	intergenic	-54321
chr14:53194214-53194903	NM_001130701	STYX	690	273	17	41.17	9.2	39.09	chr14	53196882	53241705	+	upstream	-2324
chr14:53196869-53197410	NM_001130701	STYX	542	271	36	76.45	7.23	27.11	chr14	53196882	53241705	+	promoter	257
chr14:53237584-53241768	NM_001130701	STYX	4185	1535	130	45.81	5.62	39.78	chr14	53196882	53241705	+	exon	42794
chr11:62472761-62473588	NM_001130702	BSCL2	828	252	11	59.49	27.6	35.06	chr11	62473787	62457733	-	promoter	613
chr11:62480259-62483323	NM_001130702	BSCL2	3065	2193	72	55.51	7.75	37.51	chr11	62473787	62457733	-	upstream	-8004
chr7:128849754-128850570	NM_001130720	AHCYL2	817	623	27	64.08	11.35	31.97	chr7	128864854	129070052	+	upstream	-14692
chr7:128851850-128853447	NM_001130720	AHCYL2	1598	298	52	73.39	10	29.58	chr7	128864854	129070052	+	upstream	-12206
[truncated: 19,634 more rows]

## Sheet: Control-RIP_vs_Control-Input
	RIP-seq HOIP+HOIL-1L vs Control, Related to Fig. 6c, e, f, i and Supplementary Fig. 8a, c, e
Genomic_position	Refseq_name	Symbol	Peak_length	Peak_summit_position	TagCounts_in_peak	-10*LOG(p-value)	Fold_enrichment	FDR(%)	Chr	TSS	TTS	Strand	Peak_Classification	Peak_to_TSS
chr11:108026516-108029225	NM_000019	ACAT1	2710	1999	29	86.04	20.37	19.39	chr11	107992257	108018891	+	intergenic	35613
chr11:108010777-108011115	NM_000019	ACAT1	339	169	20	114.01	7.53	18.24	chr11	107992257	108018891	+	intron	18689
chr11:108031603-108032932	NM_000019	ACAT1	1330	955	49	80.82	7	20.44	chr11	107992257	108018891	+	intergenic	40010
chr11:107974971-107978377	NM_000019	ACAT1	3407	468	105	53.92	5.24	26.03	chr11	107992257	108018891	+	upstream	-15583
chr5:148206653-148208196	NM_000024	ADRB2	1544	864	22	82.57	18.33	20.47	chr5	148206155	148208197	+	promoter	1269
chr4:178352314-178352833	NM_000027	AGA	520	260	8	71.66	31.61	22.39	chr4	178363657	178351928	-	exon	11084
chrX:152990388-152991744	NM_000033	ABCD1	1357	1174	16	52.44	10	26.4	chrX	152990322	153010216	+	promoter	744
chr6:131907946-131909114	NM_000045	ARG1	1169	682	12	63.41	26.67	23.24	chr6	131894343	131905472	+	intergenic	14187
chr13:32920597-32921103	NM_000059	BRCA2	507	253	15	103.95	25.35	18.99	chr13	32889616	32973809	+	intron	31234
chr8:86377327-86377819	NM_000067	CA2	493	246	20	78.98	10.96	20.87	chr8	86376130	86393721	+	promoter	1443
chr11:2905886-2907154	NM_000076	CDKN1C	1269	677	23	157.13	59.27	18.11	chr11	2906995	2904447	-	promoter	475
chr11:2904461-2905520	NM_000076	CDKN1C	1060	599	20	133.48	43.33	18.52	chr11	2906995	2904447	-	exon	2005
chr17:48277166-48277563	NM_000088	COL1A1	398	199	7	84.18	27.66	20.18	chr17	48279000	48261456	-	promoter	1636
chr9:137533734-137534197	NM_000093	COL5A1	464	232	6	54.82	20	25.88	chr9	137533650	137736688	+	promoter	315
chr3:48636438-48636768	NM_000094	COL7A1	331	165	14	202.48	33.33	20.56	chr3	48632593	48601505	-	upstream	-4010
chr3:98304271-98304676	NM_000097	CPOX	406	203	19	161.81	21.11	18.33	chr3	98312455	98298289	-	exon	7982
chr3:98307416-98307905	NM_000097	CPOX	490	245	13	79.1	16.67	20.89	chr3	98312455	98298289	-	exon	4795
chr3:98298322-98299693	NM_000097	CPOX	1372	295	146	254.25	11.89	23.44	chr3	98312455	98298289	-	exon	13448
chr3:98311778-98312520	NM_000097	CPOX	743	286	61	120.15	9.2	18.79	chr3	98312455	98298289	-	promoter	306
chr3:98376370-98379588	NM_000097	CPOX	3219	1863	250	138.29	4.44	19.03	chr3	98312455	98298289	-	intergenic	-65524
chr1:53662454-53662949	NM_000098	CPT2	496	248	17	81.66	14.05	20.38	chr1	53662100	53679869	+	promoter	601
chr1:53678627-53680506	NM_000098	CPT2	1880	1023	97	162.29	12.05	18.47	chr1	53662100	53679869	+	exon	17466
chr1:53675671-53677100	NM_000098	CPT2	1430	1000	51	57.53	6.94	25.09	chr1	53662100	53679869	+	exon	14285
chr20:23617540-23618847	NM_000099	CST3	1308	933	146	62.59	8.43	23.23	chr20	23618685	23614293	-	promoter	492
chr21:45193595-45194833	NM_000100	CSTB	1239	532	142	103.27	10.07	18.96	chr21	45196256	45193545	-	intron	2042
chr10:104572167-104576157	NM_000102	CYP17A1	3991	3491	289	311.08	11.01	27.37	chr10	104597290	104590287	-	intergenic	23128
chr9:132575172-132576642	NM_000113	TOR1A	1471	1110	41	76.09	7.36	20.89	chr9	132586441	132575220	-	exon	10534
chr9:132589611-132590604	NM_000113	TOR1A	994	458	89	53.88	5.73	26.08	chr9	132586441	132575220	-	upstream	-3666
chr9:132586174-132586511	NM_000113	TOR1A	338	169	30	87.46	4.23	19.47	chr9	132586441	132575220	-	promoter	99
chr8:118816990-118817295	NM_000127	EXT1	306	153	8	67.79	8.16	23.08	chr8	119124058	118811601	-	intron	306916
chr8:119122284-119124677	NM_000127	EXT1	2394	1169	176	59.49	4.86	24.43	chr8	119124058	118811601	-	promoter	578
chr16:89864831-89865727	NM_000135	FANCA	897	579	28	60.88	10.48	23.65	chr16	89883065	89803958	-	intron	17786
chr15:48703058-48703671	NM_000138	FBN1	614	291	10	70.9	31.61	22.44	chr15	48937985	48700502	-	exon	234621
chr15:48702446-48702797	NM_000138	FBN1	352	176	6	71.66	23.71	22.39	chr15	48937985	48700502	-	exon	235364
chr15:49017527-49018154	NM_000138	FBN1	628	338	34	51.92	6.49	26.85	chr15	48937985	48700502	-	intergenic	-79855
chr18:55253623-55254081	NM_000140	FECH	459	229	9	97.16	35.56	19.14	chr18	55253969	55212072	-	promoter	117
chr18:55221477-55221793	NM_000140	FECH	317	158	7	53.02	7.4	26.27	chr18	55253969	55212072	-	exon	32334
chr10:123500043-123503441	NM_000141	FGFR2	3399	1631	73	63.84	7.92	23.17	chr10	123357972	123237843	-	intergenic	-143770
chr4:1818439-1818763	NM_000142	FGFR3	325	162	12	71.06	6.5	22.46	chr4	1795038	1810599	+	intergenic	23563
chr1:241660912-241661282	NM_000143	FH	371	185	11	152.85	43.46	18.33	chr1	241683085	241660856	-	exon	21988
chr1:241675151-241675624	NM_000143	FH	474	237	27	74.26	7.11	21.01	chr1	241683085	241660856	-	exon	7698
chr1:24180688-24181141	NM_000147	FUCA1	454	227	7	71.66	27.66	22.39	chr1	24194859	24171571	-	exon	13945
chr1:24191827-24192295	NM_000147	FUCA1	469	234	7	52.15	21.21	26.36	chr1	24194859	24171571	-	exon	2798
chr1:24171642-24172546	NM_000147	FUCA1	905	624	49	103.34	9.87	18.94	chr1	24194859	24171571	-	exon	22765
chr1:24194224-24194922	NM_000147	FUCA1	699	421	30	64.1	9.32	23.21	chr1	24194859	24171571	-	promoter	286
chr17:78061252-78061701	NM_000152	GAA	450	225	6	59.64	23.71	24.38	chr17	78075324	78093681	+	upstream	-13848
chr17:78078331-78079254	NM_000152	GAA	924	380	90	83.59	7.03	20.42	chr17	78075324	78093681	+	exon	3468
chr14:88420081-88422385	NM_000153	GALC	2305	530	169	63.65	7.87	23.17	chr14	88459615	88399357	-	intron	38382
chr17:73759957-73760314	NM_000154	GALK1	358	179	14	84.81	8.35	19.45	chr17	73761280	73754017	-	promoter	1145
chr6:121855158-121855480	NM_000165	GJA1	323	161	6	53.13	10	26.18	chr6	121756722	121770890	+	intergenic	98597
chr7:42276552-42276858	NM_000168	GLI3	307	153	7	110.55	27.66	19.01	chr7	42276618	42000547	-	promoter	-87
chr7:42065720-42066241	NM_000168	GLI3	522	261	7	59.64	27.66	24.38	chr7	42276618	42000547	-	exon	210638
chr7:42002246-42006426	NM_000168	GLI3	4181	1930	93	69.45	6.4	22.54	chr7	42276618	42000547	-	exon	272282
chrX:100655797-100656975	NM_000169	GLA	1179	881	73	118	6.21	18.48	chrX	100663001	100652778	-	intron	6615
chr5:142771773-142772072	NM_000176	NR3C1	300	150	6	97.16	23.71	19.14	chr5	142783254	142657495	-	intron	11332
chr5:142693562-142693877	NM_000176	NR3C1	316	158	14	91.07	7.37	19.25	chr5	142783254	142657495	-	exon	89535
chr5:142712159-142713288	NM_000176	NR3C1	1130	618	104	63.99	5.47	23.2	chr5	142783254	142657495	-	intron	70531
chr2:26426728-26427229	NM_000182	HADHA	502	251	21	173.31	35.14	18.48	chr2	26467594	26413503	-	exon	40616
chr2:26459570-26460052	NM_000182	HADHA	483	241	15	112.08	24.15	17.94	chr2	26467594	26413503	-	exon	7783
chr2:26457069-26457376	NM_000182	HADHA	308	154	6	97.16	23.71	19.14	chr2	26467594	26413503	-	exon	10372
chr2:26413565-26414896	NM_000182	HADHA	1332	492	315	364.24	12.45	28.85	chr2	26467594	26413503	-	exon	53364
chr2:26424005-26424356	NM_000182	HADHA	352	176	32	198.22	9.39	20.18	chr2	26467594	26413503	-	exon	43414
chr3:120405747-120407012	NM_000187	HGD	1266	294	22	66.05	10.55	23.06	chr3	120401418	120347014	-	upstream	-4961
chr11:118948205-118950152	NM_000190	HMBS	1948	1324	27	87.16	16.23	19.37	chr11	118955586	118964259	+	upstream	-6408
chrX:133609035-133609582	NM_000194	HPRT1	548	274	104	74.65	4.42	21.05	chrX	133594174	133634698	+	exon	15134
chr21:35888785-35890778	NM_000219	KCNE1	1994	1269	80	52.98	5.49	26.24	chr21	35884573	35818985	-	upstream	-5208
chr4:55604589-55606916	NM_000222	KIT	2328	1917	60	461.14	81.48	35.53	chr4	55524094	55606881	+	exon	81658
chr4:55569877-55570218	NM_000222	KIT	342	171	7	97.16	27.66	19.14	chr4	55524094	55606881	+	exon	45953
chr4:55561659-55561989	NM_000222	KIT	331	165	8	115.83	26.67	18.26	chr4	55524094	55606881	+	exon	37730
chr4:55564465-55564832	NM_000222	KIT	368	184	9	67.83	11.04	23.1	chr4	55524094	55606881	+	exon	40554
chr12:53344517-53344830	NM_000224	KRT18	314	157	23	77.51	4.01	20.82	chr12	53342842	53346685	+	promoter	1831
chr16:67984104-67984598	NM_000229	LCAT	495	247	9	52.79	14.85	26.26	chr16	67978015	67973786	-	upstream	-6336
chr7:116403090-116403412	NM_000245	MET	323	161	6	84.18	23.71	20.18	chr7	116312443	116438440	+	exon	90808
chr6:31382617-31383527	NM_000247	MICA	911	390	61	173.38	17.61	18.5	chr6	31371343	31383092	+	exon	11729
chr6:31378142-31379275	NM_000247	MICA	1134	296	141	478.62	17.01	36.54	chr6	31371343	31383092	+	intron	7365
chr6:31379703-31380384	NM_000247	MICA	682	239	46	124.29	11.37	19.07	chr6	31371343	31383092	+	intron	8700
chr17:40685414-40686190	NM_000263	NAGLU	777	394	411	106.67	4.72	18.65	chr17	40687950	40696466	+	upstream	-2148
chr17:29422192-29422552	NM_000267	NF1	361	180	16	101.26	9.63	18.65	chr17	29421944	29704695	+	promoter	428
chr22:29999516-30000250	NM_000268	NF2	735	298	26	58.37	6.94	24.55	chr22	29999544	30094589	+	promoter	339
chr17:49231564-49231943	NM_000269	NME1	380	190	6	71.66	23.71	22.39	chr17	49230919	49239450	+	promoter	834
chr14:20944529-20945376	NM_000270	PNP	848	550	217	370.51	6.36	29.48	chr14	20937537	20946165	+	exon	7415
chr18:21136196-21136567	NM_000271	NPC1	372	186	8	110.55	31.61	19.01	chr18	21166581	21111462	-	exon	30200
chr2:110969704-110970293	NM_000272	NPHP1	590	295	103	444.38	20.26	34.22	chr2	110962639	110880913	-	upstream	-7359
chr2:110941612-110942918	NM_000272	NPHP1	1307	259	80	86.13	6.29	19.42	chr2	110962639	110880913	-	intron	20374
chr10:102587634-102589251	NM_000278	PAX2	1618	201	13	66.56	15.8	23.17	chr10	102505467	102589698	+	exon	82975
chr16:47632325-47633089	NM_000293	PHKB	765	473	217	116.49	5.81	18.47	chr16	47495209	47735434	+	intron	137498
chr4:88996602-88998297	NM_000297	PKD2	1696	839	25	91.74	23.33	19.13	chr4	88928798	88998931	+	exon	68651
chr3:87303715-87304609	NM_000306	POU1F1	895	531	38	53.04	7.44	26.28	chr3	87325737	87308782	-	intergenic	21575
chrX:82253694-82254453	NM_000307	POU3F4	760	233	21	75.83	13.33	20.82	chrX	82763268	82764775	+	intergenic	-509195
chr20:44518875-44519573	NM_000308	CTSA	699	150	10	58.14	18.18	24.66	chr20	44518782	44527458	+	promoter	442
chr20:44511158-44513086	NM_000308	CTSA	1929	1027	151	193.85	7.25	19.92	chr20	44518782	44527458	+	upstream	-6660
chr1:40536913-40540011	NM_000310	PPT1	3099	2777	278	83.22	4.58	20.34	chr1	40563142	40538381	-	exon	24680
chr3:93692487-93692879	NM_000313	PROS1	393	196	42	70.4	3.93	22.5	chr3	93692934	93591880	-	promoter	251
chr10:89725167-89728818	NM_000314	PTEN	3652	2852	99	104.1	8.15	18.94	chr10	89623194	89731687	+	exon	103798
chr11:112104148-112104601	NM_000317	PTS	454	227	16	109.48	17.78	18.9	chr11	112097087	112104695	+	exon	7287
chr12:7362249-7364142	NM_000319	PEX5	1894	1604	60	103.48	11.67	18.96	chr12	7342957	7364079	+	exon	20238
chr4:17513554-17513924	NM_000320	QDPR	371	185	11	86.71	13.6	19.41	chr4	17513857	17488015	-	promoter	118
chr13:48877919-48878313	NM_000321	RB1	395	197	13	50.52	6.19	27.37	chr13	48877882	49056026	+	promoter	234
chrX:18699800-18700478	NM_000330	RS1	679	418	12	92.05	31.61	19.15	chrX	18690223	18657807	-	upstream	-9916
chrX:18646529-18649726	NM_000330	RS1	3198	682	71	239.47	24.44	22.64	chrX	18690223	18657807	-	intergenic	42096
chrX:18650081-18653776	NM_000330	RS1	3696	1459	56	92.04	10.83	19.14	chrX	18690223	18657807	-	intergenic	38295
chrX:18622018-18623065	NM_000330	RS1	1048	480	44	60.28	7.44	23.76	chrX	18690223	18657807	-	intergenic	67682
chr3:38674528-38674932	NM_000335	SCN5A	405	202	15	213.37	59.27	21.57	chr3	38691163	38589552	-	exon	16433
chr5:69337336-69338910	NM_000344	SMN1	1575	1252	46	50.73	12.33	27.35	chr5	69345349	69373418	+	upstream	-7226
chr5:70247769-70248887	NM_000344	SMN1	1119	769	54	75.69	10.48	20.84	chr5	70220767	70248838	+	exon	27561
chr5:69362756-69363427	NM_000344	SMN1	672	255	22	77.08	9.33	20.82	chr5	69345349	69373418	+	intron	17742
chr17:70119679-70120730	NM_000346	SOX9	1052	290	20	50.42	10	27.39	chr17	70117160	70122560	+	exon	3044
chr19:55665380-55666214	NM_000363	TNNI3	835	170	15	55.05	17.95	25.97	chr19	55669100	55663135	-	intron	3303
chr19:55670029-55671210	NM_000363	TNNI3	1182	607	61	51.46	7.33	27.04	chr19	55669100	55663135	-	promoter	-1519
chr18:29202371-29203347	NM_000371	TTR	977	495	26	109.28	20.63	18.85	chr18	29171729	29178986	+	intergenic	31130
chr3:124449246-124449609	NM_000373	UMPS	364	182	8	102.8	26.67	18.88	chr3	124449212	124468119	+	promoter	215
chr3:124393202-124394175	NM_000373	UMPS	974	239	18	55.97	15.56	25.73	chr3	124449212	124468119	+	intergenic	-55524
chr10:127522315-127522959	NM_000375	UROS	645	187	44	104.01	9.79	18.93	chr10	127511837	127477146	-	upstream	-10800
chr10:127511583-127512444	NM_000375	UROS	862	621	109	67.67	6.25	23.1	chr10	127511837	127477146	-	promoter	-176
chrX:85339525-85341526	NM_000390	CHM	2002	410	929	479.71	4.4	36.14	chrX	85302569	85116184	-	intergenic	-37956
chr11:6642726-6643664	NM_000391	TPP1	939	680	13	82.74	33.33	20.41	chr11	6640692	6633996	-	upstream	-2503
chr1:150795656-150795977	NM_000396	CTSK	322	161	11	97.55	11.81	18.41	chr1	150780917	150768683	-	upstream	-14899
chr1:150782284-150784668	NM_000396	CTSK	2385	1950	178	58.39	6.84	24.6	chr1	150780917	150768683	-	upstream	-2559
chr19:45882932-45883602	NM_000400	ERCC2	671	328	32	59.31	8.11	24.45	chr19	45873845	45854648	-	upstream	-9422
chr3:33038251-33038988	NM_000404	GLB1	738	411	52	312.33	35.26	27.48	chr3	33138722	33038099	-	exon	100103
chr3:33138343-33139383	NM_000404	GLB1	1041	228	11	58.08	30	24.65	chr3	33138722	33038099	-	promoter	-141
chr3:33086971-33087869	NM_000404	GLB1	899	277	22	52.66	9.59	26.27	chr3	33138722	33038099	-	intron	51302
chr2:157439319-157442351	NM_000408	GPD2	3033	765	78	78.74	9.74	20.89	chr2	157292899	157442915	+	exon	147936
chr5:118877632-118877949	NM_000414	HSD17B4	318	159	8	63.35	8.89	23.21	chr5	118788137	118878030	+	exon	89653
chr5:118788167-118788509	NM_000414	HSD17B4	343	171	21	57.12	4	25.25	chr5	118788137	118878030	+	promoter	201
chr6:137518648-137519900	NM_000416	IFNGR1	1253	732	86	76.78	7.2	20.82	chr6	137540567	137518620	-	exon	21293
chr17:39780308-39780848	NM_000422	KRT17	541	270	60	182.84	10.82	19.21	chr17	39780882	39775691	-	promoter	304
chr17:39778588-39778923	NM_000422	KRT17	336	168	25	55.82	3.5	25.84	chr17	39780882	39775691	-	exon	2127
chr6:129530756-129531239	NM_000426	LAMA2	484	242	12	124.31	47.41	19.09	chr6	129204285	129837710	+	intron	326712
chr14:74966680-74967529	NM_000428	LTBP2	850	274	16	119.61	47.41	18.66	chr14	75079034	74964885	-	exon	111930
chr14:75127760-75130917	NM_000428	LTBP2	3158	2207	96	86.59	8.18	19.41	chr14	75079034	74964885	-	intergenic	-50304
chr17:2489608-2490086	NM_000430	PAFAH1B1	479	239	20	84.35	10.64	19.39	chr17	2496922	2588909	+	upstream	-7075
chr17:2577251-2577711	NM_000430	PAFAH1B1	461	230	20	53.03	6.15	26.28	chr17	2496922	2588909	+	exon	80559
chr1:183514920-183515641	NM_000433	NCF2	722	442	25	52.19	9.52	26.36	chr1	183559739	183524696	-	intergenic	44459
chr1:183520937-183523378	NM_000433	NCF2	2442	1262	183	85.87	8.14	19.37	chr1	183559739	183524696	-	intergenic	37582
chr1:183518875-183519228	NM_000433	NCF2	354	177	19	55	4.48	25.97	chr1	183559739	183524696	-	intergenic	40688
chr6:31830379-31830713	NM_000434	NEU1	335	167	8	79.79	12.7	20.57	chr6	31830709	31826828	-	promoter	163
chr1:26286311-26288714	NM_000437	PAFAH2	2404	1796	47	108.19	13.33	18.77	chr1	26324648	26286257	-	exon	37136
chr21:33062985-33063462	NM_000454	SOD1	478	239	9	74.41	27.27	20.99	chr21	33031934	33041243	+	intergenic	31289
chr19:1220345-1221225	NM_000455	STK11	881	264	21	76.74	19.61	20.82	chr19	1205797	1228434	+	intron	14988
chr19:1205790-1207633	NM_000455	STK11	1844	902	372	112.64	6.9	18.04	chr19	1205797	1228434	+	promoter	914
chr19:1203104-1203898	NM_000455	STK11	795	382	351	223.14	4.96	21.89	chr19	1205797	1228434	+	upstream	-2296
chr12:56385675-56388582	NM_000456	SUOX	2908	2086	418	272.24	5.26	25.53	chr12	56391042	56399309	+	upstream	-3914
chr1:21903930-21904875	NM_000478	ALPL	946	320	21	59.46	10.25	24.42	chr1	21835850	21904905	+	exon	68552
chr19:2229586-2232698	NM_000479	AMH	3113	1032	153	99.61	10.33	18.43	chr19	2249277	2252072	+	upstream	-18135
chr19:2243246-2243695	NM_000479	AMH	450	225	43	110.99	6.45	17.9	chr19	2249277	2252072	+	upstream	-5807
chr19:2247612-2248806	NM_000479	AMH	1195	445	388	429.71	6.4	32.71	chr19	2249277	2252072	+	promoter	-1068
chr3:49460405-49460704	NM_000481	AMT	300	150	6	62.39	10	23.19	chr3	49460111	49454210	-	promoter	-443
chr21:27252818-27254271	NM_000484	APP	1454	297	206	443.07	8.75	33.84	chr21	27543138	27252860	-	exon	289594
chr21:27542869-27543267	NM_000484	APP	399	199	12	54.56	7.98	25.87	chr21	27543138	27252860	-	promoter	70
chr21:27354496-27354996	NM_000484	APP	501	250	28	65.94	6.68	23.06	chr21	27543138	27252860	-	exon	188392
chr21:27423153-27423712	NM_000484	APP	560	280	318	307.05	5.4	27.18	chr21	27543138	27252860	-	exon	119706
chr22:51066007-51066686	NM_000487	ARSA	680	284	14	62.69	16.67	23.22	chr22	51066601	51061181	-	promoter	255
chr1:173900451-173902841	NM_000488	SERPINC1	2391	994	45	81.87	9.42	20.43	chr1	173886516	173872941	-	upstream	-15130
chrX:107939545-107940809	NM_000495	COL4A5	1265	296	26	180.88	36.67	19.17	chrX	107683073	107940775	+	exon	257104
chrX:107681417-107681795	NM_000495	COL4A5	379	189	8	51.86	10.11	26.87	chrX	107683073	107940775	+	promoter	-1467
chr15:72668046-72668474	NM_000520	HEXA	429	214	19	83.61	9.06	20.43	chr15	72668814	72635775	-	promoter	554
chr7:27238766-27239899	NM_000522	HOXA13	1134	307	68	150.4	12.84	18.1	chr7	27239725	27236498	-	promoter	393
chr2:176959189-176961083	NM_000523	HOXD13	1895	420	140	96.22	4.29	19.16	chr2	176957531	176960666	+	exon	2605
chr11:17407980-17410475	NM_000525	KCNJ11	2496	280	37	87.19	10	19.42	chr11	17410206	17406795	-	promoter	979
chr19:11200103-11200445	NM_000527	LDLR	343	171	7	97.16	27.66	19.14	chr19	11200037	11244505	+	promoter	237
chr19:11233839-11234197	NM_000527	LDLR	359	179	21	239.39	25.13	22.6	chr19	11200037	11244505	+	exon	33981
chr19:11241775-11244507	NM_000527	LDLR	2733	543	194	668.73	25.05	55.04	chr19	11200037	11244505	+	exon	43104
chr19:11227513-11227850	NM_000527	LDLR	338	169	17	185.5	19.15	19.42	chr19	11200037	11244505	+	intron	27644
chr3:135969167-135969565	NM_000532	PCCB	399	199	102	153.81	3.99	17.84	chr3	135969166	136049013	+	promoter	200
chr11:6415124-6417302	NM_000543	SMPD1	2179	672	61	131.38	12.85	18.42	chr11	6411643	6416228	+	exon	4570
chr11:6411678-6413634	NM_000543	SMPD1	1957	1226	65	101.25	8.52	18.64	chr11	6411643	6416228	+	promoter	1013
chr6:32797699-32798596	NM_000544	TAP2	898	155	15	70.85	25.49	22.45	chr6	32806547	32793186	-	exon	8400
chr6:32815679-32816755	NM_000544	TAP2	1077	924	12	62.89	18.18	23.22	chr6	32806547	32793186	-	upstream	-9670
chr1:207494971-207495387	NM_000574	CD55	417	208	7	66.11	23.33	23.09	chr1	207494816	207534311	+	promoter	363
chr1:207510026-207510727	NM_000574	CD55	702	282	25	89.26	14	19.32	chr1	207494816	207534311	+	intron	15560
chr1:207497881-207498233	NM_000574	CD55	353	176	8	57.4	9.41	25.12	chr1	207494816	207534311	+	exon	3241
chr2:113610974-113611364	NM_000576	IL1B	391	195	22	161.71	14.34	18.3	chr2	113594356	113587336	-	upstream	-16813
chr6:31544892-31545853	NM_000594	TNF	962	186	14	89.21	35.56	19.32	chr6	31543343	31546112	+	exon	2029
chr9:117072860-117074757	NM_000607	ORM1	1898	504	73	182.32	15.24	19.29	chr9	117085302	117088759	+	upstream	-11494
chr11:33771928-33772544	NM_000611	CD59	617	328	12	93.33	29.63	19.14	chr11	33758025	33724555	-	upstream	-14211
chr11:33764382-33769352	NM_000611	CD59	4971	4318	137	220.88	10.95	21.76	chr11	33758025	33724555	-	upstream	-8842
chr11:2159449-2160695	NM_000612	IGF2	1247	947	116	627.23	35	50.76	chr11	2160204	2150341	-	promoter	132
chr11:2150368-2155040	NM_000612	IGF2	4673	2776	982	3107.34	34.88	0	chr11	2160204	2150341	-	exon	7500
chr11:6469867-6470511	NM_000613	HPX	645	270	21	149.61	38.7	18	chr11	6462254	6452267	-	upstream	-7935
chr11:58384651-58388564	NM_000614	CNTF	3914	290	488	609.46	8.15	48.03	chr11	58390145	58393205	+	upstream	-3538
chr11:58377291-58377642	NM_000614	CNTF	352	176	24	116.04	7.04	18.41	chr11	58390145	58393205	+	upstream	-12679
chr12:68537092-68537546	NM_000619	IFNG	455	227	27	52.23	5.12	26.36	chr12	68553521	68548549	-	intergenic	16202
chr2:33477728-33478057	NM_000627	LTBP1	330	165	8	124.31	31.61	19.09	chr2	33359663	33624575	+	exon	118229
chr21:34668473-34669542	NM_000629	IFNAR1	1070	566	110	433.46	21.21	33.26	chr21	34697213	34732128	+	intergenic	-28206
chr18:60790934-60793069	NM_000633	BCL2	2136	1624	34	200.31	50	20.42	chr18	60986613	60790578	-	exon	194612
chr18:60997537-60999204	NM_000633	BCL2	1668	1402	75	127.83	12.29	18.13	chr18	60986613	60790578	-	upstream	-11757
chr19:6110383-6110702	NM_000635	RFX2	320	160	10	167.58	39.51	18.89	chr19	6110664	5993174	-	promoter	122
chr18:60997537-60999204	NM_000657	BCL2	1668	1402	75	127.83	12.29	18.13	chr18	60986613	60985186	-	upstream	-11757
chr19:41836475-41837604	NM_000660	TGFB1	1130	590	21	52.54	15.83	26.33	chr19	41859788	41836227	-	exon	22749
chr19:41838011-41838581	NM_000660	TGFB1	571	285	20	56.62	9.52	25.43	chr19	41859788	41836227	-	intron	21492
chr19:41858474-41860067	NM_000660	TGFB1	1594	809	384	233.29	7.01	22.35	chr19	41859788	41836227	-	promoter	518
chr4:100002761-100003478	NM_000671	ADH5	718	465	11	71.34	26.67	22.46	chr4	100009939	99992129	-	intron	6820
chr4:99997412-99998191	NM_000671	ADH5	780	230	138	369.42	13.57	29.33	chr4	100009939	99992129	-	intron	12138
chr4:99992237-99994052	NM_000671	ADH5	1816	908	78	113.47	8.61	18.18	chr4	100009939	99992129	-	exon	16795
chr17:15848383-15848997	NM_000676	ADORA2B	615	282	21	75.13	13.33	20.8	chr17	15848230	15879210	+	promoter	460
chr17:15878023-15879468	NM_000676	ADORA2B	1446	548	59	62.03	9.05	23.22	chr17	15848230	15879210	+	exon	30515
chr4:3767325-3770361	NM_000683	ADRA2C	3037	416	117	319.16	17.05	27.42	chr4	3768295	3770253	+	promoter	548
chr10:115803777-115806655	NM_000684	ADRB1	2879	1569	86	460.86	50	35.45	chr10	115803805	115806667	+	promoter	1411
chrX:115238037-115239884	NM_000686	AGTR2	1848	1308	429	417.32	8.55	32.07	chrX	115301957	115306225	+	intergenic	-62997
chr3:52232738-52233604	NM_000688	ALAS1	867	627	59	99.9	10.98	18.47	chr3	52232098	52248343	+	promoter	1073
chr17:6899196-6900343	NM_000697	ALOX12	1148	299	22	66.05	15.31	23.06	chr17	6899383	6914055	+	promoter	386
chr9:75784976-75785361	NM_000700	ANXA1	386	193	10	138.42	39.51	19.06	chr9	75766646	75785310	+	exon	18522
chr13:114294240-114295861	NM_000705	ATP4B	1622	477	232	121.89	6.24	18.94	chr13	114312513	114303121	-	intergenic	17463
chr14:96750898-96752375	NM_000710	BDKRB1	1478	344	51	137.45	12.22	19.01	chr14	96722546	96731100	+	intergenic	29090
chr7:43843095-43843618	NM_000712	BLVRA	524	262	27	161.09	23.58	18.34	chr7	43798271	43846941	+	exon	45085
chr7:43846405-43847089	NM_000712	BLVRA	685	416	37	70.3	8.63	22.55	chr7	43798271	43846941	+	exon	48476
chr17:58258681-58259240	NM_000717	CA4	560	280	33	95.41	10.27	19.17	chr17	58227296	58236906	+	intergenic	31664
chr17:65067887-65074843	NM_000727	CACNG1	6957	4695	170	105.75	9.61	18.69	chr17	65040651	65052911	+	intergenic	30714
chr4:26425785-26426259	NM_000730	CCKAR	475	237	11	87.68	26.19	19.47	chr4	26492042	26483017	-	intergenic	66020
chr11:46430039-46430418	NM_000741	CHRM4	380	190	15	139.66	19	17.17	chr11	46408158	46406341	-	intergenic	-22070
chr11:46417997-46419609	NM_000741	CHRM4	1613	1080	93	123.8	8.04	18.98	chr11	46408158	46406341	-	upstream	-10645
chr9:131873596-131874013	NM_000755	CRAT	418	209	25	178.62	17.42	19.19	chr9	131873070	131857072	-	promoter	-734
chr1:110453329-110453769	NM_000757	CSF1	441	220	9	90.15	30	19.17	chr1	110453232	110473616	+	promoter	317
chr1:110471461-110473727	NM_000757	CSF1	2267	588	123	330.24	13.33	27.84	chr1	110453232	110473616	+	exon	19362
chr12:58162510-58163041	NM_000785	CYP27B1	532	266	10	84.18	39.51	20.18	chr12	58160976	58156116	-	promoter	-1799
chr4:71889148-71889606	NM_000788	DCK	459	229	48	222.87	12.24	21.91	chr4	71859264	71896629	+	exon	30113
chr4:71895060-71896676	NM_000788	DCK	1617	924	88	96.29	8.33	19.17	chr4	71859264	71896629	+	exon	36604
chr5:79974735-79975061	NM_000791	DHFR	327	163	6	77.9	20	20.72	chr5	79950800	79922044	-	intergenic	-24098
chr8:25268699-25271629	NM_000825	GNRH1	2931	853	45	117.72	13.43	18.44	chr8	25282556	25276773	-	intergenic	12392
chr3:51733265-51733734	NM_000839	GRM2	470	235	14	103.17	23.33	18.94	chr3	51741080	51752625	+	upstream	-7581
chr3:51737726-51738476	NM_000839	GRM2	751	438	98	215.4	10.26	21.29	chr3	51741080	51752625	+	upstream	-2979
chr11:67353566-67354271	NM_000852	GSTP1	706	433	385	160.5	5.04	18.32	chr11	67351065	67354124	+	exon	2853
chr4:156727339-156728633	NM_000857	GUCY1B3	1295	440	23	114.13	26.67	18.28	chr4	156680124	156728794	+	exon	47862
chr1:19981476-19981862	NM_000871	HTR6	387	193	14	99.32	13.33	18.44	chr1	19991779	20007459	+	upstream	-10110
chr1:19983347-19985077	NM_000871	HTR6	1731	1436	97	66.54	4.64	23.17	chr1	19991779	20007459	+	upstream	-7567
chr21:34621005-34621308	NM_000874	IFNAR2	304	152	7	110.55	27.66	19.01	chr21	34602199	34635062	+	exon	18957
chr21:34602216-34602906	NM_000874	IFNAR2	691	224	28	64.08	9.98	23.17	chr21	34602199	34635062	+	promoter	362
chr7:128049805-128050167	NM_000883	IMPDH1	363	181	12	182.59	47.41	19.33	chr7	128050036	128032330	-	promoter	50
chr7:128040319-128040781	NM_000883	IMPDH1	463	231	10	102.8	33.33	18.88	chr7	128050036	128032330	-	exon	9486
chr7:128032335-128033153	NM_000883	IMPDH1	819	291	140	410.66	14.69	31.96	chr7	128050036	128032330	-	exon	17292
chr7:128038394-128038859	NM_000883	IMPDH1	466	233	13	71.98	14.44	21.19	chr7	128050036	128032330	-	exon	11410
chr7:128034312-128035258	NM_000883	IMPDH1	947	784	49	73.46	7.11	21.06	chr7	128050036	128032330	-	intron	15251
chr3:49070027-49070674	NM_000884	IMPDH2	648	298	50	67.56	6.91	23.08	chr3	49066875	49061761	-	upstream	-3475
chr12:96412531-96412838	NM_000895	LTA4H	308	154	8	68.11	8.21	23.05	chr12	96429439	96394530	-	intron	16755
chr12:88886376-88891035	NM_000899	KITLG	4660	4375	133	117.47	10.03	18.47	chr12	88974250	88886569	-	exon	85545
chr16:69725632-69728252	NM_000903	NQO1	2621	532	218	127.39	5.43	18.11	chr16	69760533	69743303	-	intergenic	33591
chr16:69775773-69776704	NM_000903	NQO1	932	501	424	224.2	4.75	21.88	chr16	69760533	69743303	-	upstream	-15705
chr10:74822842-74823322	NM_000917	P4HA1	481	240	8	69.54	29.63	22.63	chr10	74856732	74766979	-	intron	33650
chr11:14695272-14696067	NM_000922	PDE3B	796	528	36	96.31	11.67	19.18	chr11	14665268	14893604	+	intron	30401
chr17:1640667-1641987	NM_000934	SERPINF2	1321	1021	43	252.38	35	23.17	chr17	1646129	1658559	+	upstream	-4802
chr3:145828071-145828393	NM_000935	PLOD2	323	161	10	167.58	39.51	18.89	chr3	145879282	145787227	-	exon	51050
chr3:145911227-145912241	NM_000935	PLOD2	1015	298	14	86.82	39.51	19.38	chr3	145879282	145787227	-	intergenic	-32452
chr17:7369010-7370229	NM_000937	POLR2A	1220	966	53	210.64	22.45	21.31	chr17	7387697	7417935	+	upstream	-18078
chr17:7416074-7417998	NM_000937	POLR2A	1925	743	551	366.25	6.16	28.99	chr17	7387697	7417935	+	exon	29339
chr4:57896362-57896711	NM_000938	POLR2B	350	175	10	83.55	11.67	20.41	chr4	57844805	57897328	+	exon	51731
chr15:64454061-64454552	NM_000942	PPIB	492	246	18	73.73	10.17	21.05	chr15	64455354	64448013	-	promoter	1048
chr15:64454889-64455746	NM_000942	PPIB	858	299	92	85.28	7.89	19.43	chr15	64455354	64448013	-	promoter	37
chr15:64461111-64464366	NM_000942	PPIB	3256	1857	60	52.22	6.19	26.35	chr15	64455354	64448013	-	upstream	-7384
chr19:14588527-14589523	NM_000955	PTGER1	997	599	76	147.85	8.6	17.78	chr19	14586174	14583277	-	upstream	-2851
chr17:38512320-38513998	NM_000964	RARA	1679	472	44	91.36	12.22	19.07	chr17	38465422	38513895	+	exon	47737
chr17:38457063-38459418	NM_000964	RARA	2356	1833	68	100.43	10.83	18.51	chr17	38465422	38513895	+	upstream	-7182
chr17:37356849-37357789	NM_000981	RPL19	941	656	169	243.59	11.39	23.08	chr17	37356535	37360980	+	promoter	784
chr1:6252820-6253336	NM_000983	RPL22	517	258	22	69.61	9.48	22.61	chr1	6259679	6245079	-	exon	6601
chr17:41142914-41145602	NM_000988	RPL27	2689	293	95	110.22	7.17	19.04	chr17	41150445	41154971	+	upstream	-6187
chr17:41141340-41141668	NM_000988	RPL27	329	164	8	52.93	7.02	26.26	chr17	41150445	41154971	+	upstream	-8941
chr2:101611891-101613121	NM_000993	RPL31	1231	430	30	135.89	31.46	18.65	chr2	101618690	101622885	+	upstream	-6184
chr2:101650008-101650340	NM_000993	RPL31	333	166	7	97.16	27.66	19.14	chr2	101618690	101622885	+	intergenic	31484
chr2:101638727-101639062	NM_000993	RPL31	336	168	9	115.11	23.08	18.31	chr2	101618690	101622885	+	intergenic	20204
chr3:197677829-197678354	NM_000996	RPL35A	526	263	199	75.28	3.49	20.84	chr3	197677051	197682721	+	promoter	1040
chr2:217347444-217347785	NM_000998	RPL37A	342	171	13	99.47	10.83	18.43	chr2	217363519	217366188	+	upstream	-15905
chr14:50085277-50086011	NM_001001	RPL36AL	735	438	573	85.27	4.19	19.42	chr14	50087403	50085405	-	promoter	1759
chr19:11545590-11545896	NM_001001329	PRKCSH	307	153	6	97.16	23.71	19.14	chr19	11546077	11561782	+	promoter	-334
chr5:156785842-156786292	NM_001001343	FNDC9	451	225	9	90.15	30	19.17	chr5	156772729	156768606	-	upstream	-13338
chr6:155578762-155579364	NM_001001346	CLDN20	603	320	111	249.63	10.05	23.34	chr6	155585146	155597682	+	upstream	-6083
chr16:1412379-1416501	NM_001001410	TSR3	4123	3860	97	222.19	14.47	21.89	chr16	1401873	1399240	-	upstream	-12567
chr16:46830732-46833940	NM_001001436	C16orf87	3209	756	67	71.5	9.05	22.46	chr16	46865074	46835958	-	intergenic	32738
chr19:4472113-4472562	NM_001001520	HDGFRP2	450	225	8	84.18	31.61	20.18	chr19	4472192	4502232	+	promoter	145
chr19:4499325-4499834	NM_001001520	HDGFRP2	510	255	34	60.83	5.78	23.65	chr19	4472192	4502232	+	exon	27387
chr9:86274879-86277056	NM_001001551	IDNK	2178	449	235	273.31	8.38	25.68	chr9	86237963	86259045	+	intergenic	38004
chr7:51094977-51097330	NM_001001555	GRB10	2354	1290	52	69	10.3	22.6	chr7	50861159	50657759	-	intergenic	-234994
chr19:39966713-39967293	NM_001001563	TIMM50	581	290	9	63.03	27.27	23.24	chr19	39971051	39984424	+	upstream	-4048
chr19:39960735-39961311	NM_001001563	TIMM50	577	288	9	60.24	25	23.75	chr19	39971051	39984424	+	upstream	-10028
chr2:139322262-139322596	NM_001001664	SPOPL	335	167	11	148.75	26.19	17.9	chr2	139259349	139330805	+	intron	63080
chr2:139326499-139330857	NM_001001664	SPOPL	4359	1398	130	231.39	10	22.31	chr2	139259349	139330805	+	exon	69329
chr2:127942591-127943562	NM_001001665	CYP27C1	972	741	11	66.55	27.66	23.18	chr2	127963343	127941411	-	exon	20267
chr5:149013121-149014435	NM_001001669	ARHGEF37	1315	1026	12	58.87	20	24.62	chr5	148961134	149014527	+	exon	52644
chrX:19553557-19554610	NM_001001671	MAP3K15	1054	268	22	52.66	7.03	26.27	chrX	19533379	19378175	-	intergenic	-20704
chr17:4634545-4635027	NM_001001683	MED11	483	241	13	75.4	15.48	20.92	chr17	4634702	4636905	+	promoter	84
chr17:4619159-4620052	NM_001001683	MED11	894	632	22	66.05	14.9	23.06	chr17	4634702	4636905	+	upstream	-15097
chr9:89924997-89925297	NM_001001709	C9orf170	301	150	6	97.16	23.71	19.14	chr9	89763558	89774641	+	intergenic	161589
chr9:37588409-37589089	NM_001001790	TOMM5	681	344	220	153.45	5.54	17.83	chr9	37592636	37588411	-	exon	3887
chr9:37592249-37592791	NM_001001790	TOMM5	543	271	102	70.18	4.29	22.58	chr9	37592636	37588411	-	promoter	116
chr3:93761833-93762223	NM_001001850	STX19	391	195	8	53.02	10.43	26.28	chr3	93747454	93733214	-	upstream	-14574
chr22:50353761-50355579	NM_001001852	PIM3	1819	787	212	104.38	9.29	18.95	chr22	50354142	50357720	+	promoter	528
chr1:248059981-248060410	NM_001001957	OR2W3	430	215	8	84.18	31.61	20.18	chr1	248058888	248059833	+	promoter	1307
chr19:1241659-1243065	NM_001001975	ATP5D	1407	328	178	74.76	9.06	21.04	chr19	1241748	1244824	+	promoter	614
chr19:1226423-1226823	NM_001001975	ATP5D	401	200	18	58.54	6.01	24.63	chr19	1241748	1244824	+	upstream	-15125
chr12:132400287-132401245	NM_001002019	PUS1	959	279	13	89.35	43.46	19.31	chr12	132413797	132428406	+	upstream	-13031
chr12:132405628-132407760	NM_001002019	PUS1	2133	599	157	962.63	42.66	70.07	chr12	132413797	132428406	+	upstream	-7103
chr12:132413767-132414792	NM_001002019	PUS1	1026	230	15	94.65	25.93	19.18	chr12	132413797	132428406	+	promoter	482
chr12:132400287-132401245	NM_001002020	PUS1	959	279	13	89.35	43.46	19.31	chr12	132413744	132428406	+	upstream	-12978
chr12:132405628-132407760	NM_001002020	PUS1	2133	599	157	962.63	42.66	70.07	chr12	132413744	132428406	+	upstream	-7050
chr12:132413767-132414792	NM_001002020	PUS1	1026	230	15	94.65	25.93	19.18	chr12	132413744	132428406	+	promoter	535
chr21:45732833-45733166	NM_001002021	PFKL	334	167	11	99.7	12.22	18.42	chr21	45719916	45747264	+	exon	13083
chr21:45738319-45738651	NM_001002021	PFKL	333	166	19	60.08	4.22	23.75	chr21	45719916	45747264	+	intron	18569
chr17:46951603-46952839	NM_001002027	ATP5G1	1237	950	87	154.19	8.43	17.85	chr17	46970147	46973232	+	upstream	-17926
chr6:31948754-31949248	NM_001002029	C4B	495	247	7	54.82	23.33	25.88	chr6	31949833	31970458	+	promoter	-832
chr17:73163619-73164744	NM_001002032	HN1	1126	608	393	238.47	7.46	22.55	chr17	73150778	73131337	-	upstream	-13403
chr17:73150416-73150755	NM_001002032	HN1	340	170	172	299.44	3.42	26.92	chr17	73150778	73131337	-	promoter	193
chr17:73163619-73164744	NM_001002033	HN1	1126	608	393	238.47	7.46	22.55	chr17	73150778	73131337	-	upstream	-13403
chr17:73150416-73150755	NM_001002033	HN1	340	170	172	299.44	3.42	26.92	chr17	73150778	73131337	-	promoter	193
chr12:30881575-30882430	NM_001002259	CAPRIN2	856	462	67	168.9	11.18	18.25	chr12	30907448	30862485	-	exon	25446
chr10:46028553-46028882	NM_001002266	MARCH8	330	165	18	135.45	9.9	18.57	chr10	46030842	45950032	-	exon	2125
chr10:8096698-8097932	NM_001002295	GATA3	1235	909	19	72.27	20	21.24	chr10	8096666	8117164	+	promoter	649
chr10:74113970-74115137	NM_001002762	DNAJB12	1168	688	11	60.01	27.66	23.77	chr10	74114907	74092587	-	promoter	354
chr10:74092709-74095825	NM_001002762	DNAJB12	3117	289	91	110.94	6.67	17.89	chr10	74114907	74092587	-	exon	20640
chr8:37732129-37732975	NM_001002814	RAB11FIP1	847	361	69	103.8	8.92	18.99	chr8	37757015	37716464	-	exon	24463
chr8:37756571-37757115	NM_001002814	RAB11FIP1	545	272	55	101.1	7.14	18.63	chr8	37757015	37716464	-	promoter	172
chr15:60639524-60640030	NM_001002857	ANXA2	507	253	173	660.65	12.71	53.91	chr15	60690185	60639349	-	exon	50408
chr15:60639524-60640030	NM_001002858	ANXA2	507	253	173	660.65	12.71	53.91	chr15	60690185	60639349	-	exon	50408
chr14:93730048-93730539	NM_001002860	BTBD7	492	246	8	66.11	26.67	23.09	chr14	93799438	93703895	-	exon	69145
chr14:93704179-93709618	NM_001002860	BTBD7	5440	5064	206	261.42	15.15	24.26	chr14	93799438	93703895	-	exon	92540
chr14:93711978-93712774	NM_001002860	BTBD7	797	468	27	87.16	14.61	19.4	chr14	93799438	93703895	-	exon	87062
chrY:19868533-19869891	NM_001002906	XKRY2	1359	671	386	128.8	5.76	18.09	chrY	19882440	19880859	-	intergenic	13228
chrY:20309876-20310958	NM_001002906	XKRY2	1083	749	398	143.56	5.08	17.27	chrY	20297334	20298915	+	intergenic	13083
chr9:130475763-130476735	NM_001002913	PTRH1	973	591	24	121.89	34.05	18.91	chr9	130477955	130475941	-	promoter	1706
chr8:43125391-43127189	NM_001002920	POTEA	1799	1232	235	61.51	4.89	23.49	chr8	43147584	43218328	+	intergenic	-21294
chr5:115176968-115177968	NM_001002924	AP3S1	1001	768	81	56.41	6.97	25.62	chr5	115177302	115249778	+	promoter	166
chr7:19748373-19748783	NM_001002926	TWISTNB	411	205	13	63.18	8.9	23.21	chr7	19748660	19735084	-	promoter	82
chr7:19735098-19738549	NM_001002926	TWISTNB	3452	3155	201	87.34	8.15	19.42	chr7	19748660	19735084	-	exon	11837
chr15:69744944-69745537	NM_001003	RPLP1	594	297	1481	908.14	4.94	67.28	chr15	69745158	69747884	+	promoter	82
chr6:125583963-125584832	NM_001003396	TPD52L1	870	246	20	60.69	14.17	23.66	chr6	125474874	125585552	+	exon	109523
chr6:125583963-125584832	NM_001003397	TPD52L1	870	246	20	60.69	14.17	23.66	chr6	125474874	125585552	+	exon	109523
chr10:116449947-116450499	NM_001003407	ABLIM1	553	276	30	81.62	9.22	20.39	chr10	116444414	116190868	-	upstream	-5809
chr10:116449947-116450499	NM_001003408	ABLIM1	553	276	30	81.62	9.22	20.39	chr10	116444414	116190868	-	upstream	-5809
chr22:30184692-30185347	NM_001003684	UQCR10	656	247	42	81.32	8.53	20.37	chr22	30163357	30166402	+	intergenic	21662
chr22:30162729-30163767	NM_001003684	UQCR10	1039	766	473	218.11	7.72	21.44	chr22	30163357	30166402	+	promoter	-109
chr22:30162729-30163767	NM_001003692	ZMAT5	1039	766	473	218.11	7.72	21.44	chr22	30162969	30126944	-	promoter	-279
chr6:7248730-7252290	NM_001003698	RREB1	3561	418	354	587.2	24.31	46.26	chr6	7108085	7252213	+	exon	142425
chr6:7176728-7177182	NM_001003698	RREB1	455	227	6	59.64	23.71	24.38	chr6	7108085	7252213	+	exon	68870
chr6:7189380-7189722	NM_001003698	RREB1	343	171	8	56.22	9.15	25.63	chr6	7108085	7252213	+	exon	81466
chr6:7229225-7232622	NM_001003698	RREB1	3398	998	212	140.07	6.13	17.18	chr6	7108085	7252213	+	exon	122838
chr6:7248730-7252290	NM_001003699	RREB1	3561	418	354	587.2	24.31	46.26	chr6	7108085	7252213	+	exon	142425
chr6:7176728-7177182	NM_001003699	RREB1	455	227	6	59.64	23.71	24.38	chr6	7108085	7252213	+	exon	68870
chr6:7189380-7189722	NM_001003699	RREB1	343	171	8	56.22	9.15	25.63	chr6	7108085	7252213	+	exon	81466
chr6:7229225-7232622	NM_001003699	RREB1	3398	998	212	140.07	6.13	17.18	chr6	7108085	7252213	+	exon	122838
chr6:7248730-7252290	NM_001003700	RREB1	3561	418	354	587.2	24.31	46.26	chr6	7108085	7252213	+	exon	142425
chr6:7176728-7177182	NM_001003700	RREB1	455	227	6	59.64	23.71	24.38	chr6	7108085	7252213	+	exon	68870
chr6:7246342-7247612	NM_001003700	RREB1	1271	879	91	111.56	10.61	17.95	chr6	7108085	7252213	+	intron	138892
chr6:7189380-7189722	NM_001003700	RREB1	343	171	8	56.22	9.15	25.63	chr6	7108085	7252213	+	exon	81466
chr6:7229225-7232622	NM_001003700	RREB1	3398	998	212	140.07	6.13	17.18	chr6	7108085	7252213	+	exon	122838
chr17:73043221-73043843	NM_001003785	ATP5H	623	345	18	75.33	16.61	20.83	chr17	73043074	73034954	-	promoter	-458
chr17:73059091-73061942	NM_001003785	ATP5H	2852	1906	251	595.59	12.92	46.9	chr17	73043074	73034954	-	upstream	-17442
chr17:73058043-73058513	NM_001003785	ATP5H	471	235	13	61.82	11.71	23.46	chr17	73043074	73034954	-	upstream	-15204
chr17:61822637-61824469	NM_001003786	STRADA	1833	1055	98	296.39	20.42	26.73	chr17	61819330	61780191	-	upstream	-4223
chr17:61822637-61824469	NM_001003787	STRADA	1833	1055	98	296.39	20.42	26.73	chr17	61819330	61780191	-	upstream	-4223
chr17:61822637-61824469	NM_001003788	STRADA	1833	1055	98	296.39	20.42	26.73	chr17	61819330	61780191	-	upstream	-4223
chr22:42059480-42060179	NM_001003796	SNU13	700	418	189	112.68	5.55	18.06	chr22	42084913	42069936	-	intergenic	25084
chr9:95526776-95527239	NM_001003800	BICD2	464	232	21	97.03	10.83	19.14	chr9	95527083	95473644	-	promoter	76
chr9:95473709-95477153	NM_001003800	BICD2	3445	982	153	115.44	10.78	18.26	chr9	95527083	95473644	-	exon	51652
chr9:95480798-95482008	NM_001003800	BICD2	1211	902	88	65.98	6	23.07	chr9	95527083	95473644	-	exon	45680
chr4:83049855-83051139	NM_001003810	HNRNPD	1285	240	77	177.47	13.71	19.14	chr4	83295149	83274466	-	intergenic	244652
chr22:44392053-44392513	NM_001003828	PARVB	461	230	7	71.66	27.66	22.39	chr22	44395090	44565112	+	upstream	-2807
chr22:44386127-44386438	NM_001003828	PARVB	312	156	9	77.41	9.36	20.8	chr22	44395090	44565112	+	upstream	-8808
chr17:29657238-29657704	NM_001003927	EVI2A	467	233	8	66.11	26.67	23.09	chr17	29648767	29643427	-	upstream	-8704
chr15:40397992-40398391	NM_001003942	BMF	400	200	7	77.9	23.33	20.72	chr15	40398287	40380091	-	promoter	96
chr15:40380196-40384265	NM_001003942	BMF	4070	749	121	260.65	13.33	24.17	chr15	40398287	40380091	-	exon	16057
chr1:206808837-206809230	NM_001004023	DYRK3	394	197	13	182.59	51.37	19.33	chr1	206808880	206822542	+	promoter	153
chr16:18544163-18544685	NM_001004060	NOMO2	523	261	13	52.66	11.33	26.27	chr16	18573434	18511181	-	exon	29010
chr9:25677035-25678912	NM_001004125	TUSC1	1878	582	50	67.39	8.33	23.12	chr9	25678856	25676386	-	promoter	883
chr1:180123961-180124390	NM_001004128	QSOX1	430	215	9	97.16	35.56	19.14	chr1	180123967	180167169	+	promoter	208
chr1:180080435-180084062	NM_001004128	QSOX1	3628	2578	81	57.98	12.22	24.69	chr1	180123967	180167169	+	intergenic	-41719
chr6:105526279-105531259	NM_001004317	LIN28B	4981	296	773	460.71	10.69	35.36	chr6	105404922	105531207	+	exon	123847
chr6:105474155-105474490	NM_001004317	LIN28B	336	168	18	128.57	10.08	18.09	chr6	105404922	105531207	+	exon	69400
chr1:156278770-156279262	NM_001004319	VHLL	493	246	72	99.3	5.14	18.43	chr1	156269428	156268414	-	upstream	-9588
chr7:100064142-100064841	NM_001004323	C7orf61	700	297	56	67.92	6.48	23.07	chr7	100061894	100054237	-	upstream	-2597
chr11:64978710-64979563	NM_001004326	SLC22A20	854	390	45	104.01	10.75	18.93	chr11	64981310	64993511	+	upstream	-2174
chr12:93175712-93176066	NM_001004330	PLEKHG7	355	177	8	102.8	26.67	18.88	chr12	93130264	93165868	+	intergenic	45625
chr12:93196268-93196621	NM_001004330	PLEKHG7	354	177	8	57.51	9.44	25.08	chr12	93130264	93165868	+	intergenic	66180
chr9:140194147-140197290	NM_001004354	NRARP	3144	1687	370	252.17	7.83	23.12	chr9	140196703	140194082	-	promoter	985
chr4:1005412-1005866	NM_001004356	FGFRL1	455	227	14	108.5	21.23	18.81	chr4	1005609	1020686	+	promoter	30
chr4:1017593-1020810	NM_001004356	FGFRL1	3218	1454	391	219.43	6.47	21.63	chr4	1005609	1020686	+	exon	13592
chr4:1015874-1016408	NM_001004356	FGFRL1	535	267	33	51.74	5.89	26.91	chr4	1005609	1020686	+	exon	10532
chr4:1005412-1005866	NM_001004358	FGFRL1	455	227	14	108.5	21.23	18.81	chr4	1005759	1020686	+	promoter	-120
chr4:1017593-1020810	NM_001004358	FGFRL1	3218	1454	391	219.43	6.47	21.63	chr4	1005759	1020686	+	exon	13442
chr4:1015874-1016408	NM_001004358	FGFRL1	535	267	33	51.74	5.89	26.91	chr4	1005759	1020686	+	exon	10382
chr17:81037471-81037995	NM_001004431	METRNL	525	262	16	117.11	28	18.42	chr17	81037566	81052871	+	promoter	167
chr17:81042258-81043295	NM_001004431	METRNL	1038	734	37	58.04	11.33	24.67	chr17	81037566	81052871	+	intron	5210
chr11:58010024-58010553	NM_001004471	OR10Q1	530	265	16	114.16	26.67	18.26	chr11	57996390	57995353	-	upstream	-13898
chrX:130780629-130781171	NM_001004486	OR13H1	543	271	111	71.32	4.19	22.44	chrX	130678047	130678974	+	intergenic	102853
chr11:5592732-5593510	NM_001005162	OR52B6	779	366	10	63.17	27.66	23.22	chr11	5602106	5603114	+	upstream	-8985
chr11:56098759-56099457	NM_001005202	OR8K3	699	407	10	66.67	35.56	23.16	chr11	56085782	56086721	+	intergenic	13326
chr17:57105755-57106142	NM_001005207	TRIM37	388	194	8	52.73	10.35	26.28	chr17	57184282	57059999	-	exon	78334
chr17:57075740-57076896	NM_001005207	TRIM37	1157	824	96	113.7	7.95	18.23	chr17	57184282	57059999	-	intron	107964
chr17:57183749-57184473	NM_001005207	TRIM37	725	279	59	76.09	7.65	20.92	chr17	57184282	57059999	-	promoter	171
chr1:600825-601400	NM_001005221	OR4F29	576	288	10	77.9	33.33	20.72	chr1	622034	621095	-	intergenic	20922
chr1:600825-601400	NM_001005224	OR4F3	576	288	10	77.9	33.33	20.72	chr1	622034	621095	-	intergenic	20922
chr22:16414895-16416009	NM_001005239	OR11H1	1115	315	70	54.31	7.47	25.93	chr22	16449804	16448823	-	intergenic	34352
chr12:32943828-32945485	NM_001005242	PKP2	1658	578	35	259.9	51.37	23.99	chr12	33049780	32943679	-	exon	105124
chr12:32973820-32974589	NM_001005242	PKP2	770	553	11	74.99	35.56	20.76	chr12	33049780	32943679	-	intron	75576
chr12:33046896-33047636	NM_001005242	PKP2	741	498	10	64.78	27.66	23.08	chr12	33049780	32943679	-	intron	2514
chr12:33049428-33049829	NM_001005242	PKP2	402	201	14	53.06	6.25	26.25	chr12	33049780	32943679	-	promoter	152
chr1:600825-601400	NM_001005277	OR4F16	576	288	10	77.9	33.33	20.72	chr1	622034	621095	-	intergenic	20922
chr1:109822251-109822860	NM_001005290	PSRC1	610	329	51	98.07	8.3	18.36	chr1	109825790	109822175	-	exon	3235
chrX:51666584-51667060	NM_001005333	MAGED1	477	238	27	61.92	6.13	23.25	chrX	51636697	51645450	+	intergenic	30125
chrX:51639492-51640431	NM_001005333	MAGED1	940	492	102	82.26	6.11	20.42	chrX	51636697	51645450	+	exon	3264
chrX:51638068-51639024	NM_001005333	MAGED1	957	584	92	70.78	4.96	22.48	chrX	51636697	51645450	+	promoter	1849
chr12:53839777-53840688	NM_001005354	PRR13	912	298	91	76.88	6.53	20.86	chr12	53835432	53840427	+	exon	4800
chr19:10828636-10829164	NM_001005360	DNM2	529	264	25	141.65	22.04	17.2	chr19	10828728	10942586	+	promoter	172
chr19:10904386-10904711	NM_001005360	DNM2	326	163	27	84.47	4.19	19.43	chr19	10828728	10942586	+	intron	75820
chr19:10828636-10829164	NM_001005361	DNM2	529	264	25	141.65	22.04	17.2	chr19	10828728	10942586	+	promoter	172
chr19:10904386-10904711	NM_001005361	DNM2	326	163	27	84.47	4.19	19.43	chr19	10828728	10942586	+	intron	75820
chr19:10828636-10829164	NM_001005362	DNM2	529	264	25	141.65	22.04	17.2	chr19	10828728	10942586	+	promoter	172
chr19:10904386-10904711	NM_001005362	DNM2	326	163	27	84.47	4.19	19.43	chr19	10828728	10942586	+	intron	75820
chr8:43125391-43127189	NM_001005365	POTEA	1799	1232	235	61.51	4.89	23.49	chr8	43147584	43218328	+	intergenic	-21294
chr9:130265060-130265848	NM_001005374	LRSAM1	789	435	20	66.17	11.67	23.2	chr9	130214533	130265780	+	exon	50921
chr17:7230022-7230429	NM_001005408	NEURL4	408	204	11	138.42	43.46	19.06	chr17	7232638	7218950	-	exon	2413
chr19:8467751-8469394	NM_001005415	MARCH2	1644	1229	97	61.48	6.4	23.48	chr19	8478186	8503899	+	upstream	-9614
chr19:8467751-8469394	NM_001005416	MARCH2	1644	1229	97	61.48	6.4	23.48	chr19	8478186	8503899	+	upstream	-9614
chr1:44437142-44439177	NM_001005417	B4GALT2	2036	429	36	73.76	13.33	21.05	chr1	44446176	44456843	+	upstream	-8017
chr1:44446752-44447753	NM_001005417	B4GALT2	1002	292	77	86.75	7.35	19.38	chr1	44446176	44456843	+	promoter	1076
chr1:149821766-149823927	NM_001005464	HIST2H3A	2162	1157	6994	2955.58	15.46	100	chr1	149824180	149824687	+	promoter	-1334
chr1:149813466-149815180	NM_001005464	HIST2H3A	1715	634	7000	3100	15.46	100	chr1	149812765	149812258	-	promoter	-1558
chr1:149811148-149812925	NM_001005464	HIST2H3A	1778	1421	1894	782.09	11.89	60.31	chr1	149812765	149812258	-	promoter	729
chr1:149824001-149825946	NM_001005464	HIST2H3A	1946	460	1972	422.5	11.49	32.59	chr1	149824180	149824687	+	promoter	793
chr11:48188773-48192277	NM_001005470	OR4B1	3505	519	63	243.23	23.33	23.11	chr11	48238361	48239291	+	intergenic	-47836
chr3:50540645-50541261	NM_001005505	CACNA2D2	617	369	10	70.74	31.61	22.46	chr3	50541028	50400043	-	promoter	75
chr2:64208812-64209127	NM_001005739	VPS54	316	158	32	272.46	11.24	25.59	chr2	64246214	64119666	-	exon	37245
chr2:64210975-64211300	NM_001005739	VPS54	326	163	14	85.83	7.61	19.38	chr2	64246214	64119666	-	exon	35077
chr2:203065922-203066837	NM_001005781	SUMO1	916	530	187	209.27	6.21	21.21	chr2	203103322	203070902	-	intergenic	36943
chr2:203043866-203044824	NM_001005781	SUMO1	959	578	443	348.54	5.47	28.4	chr2	203103322	203070902	-	intergenic	58977
chr2:203065922-203066837	NM_001005782	SUMO1	916	530	187	209.27	6.21	21.21	chr2	203103322	203070902	-	intergenic	36943
chr2:203043866-203044824	NM_001005782	SUMO1	959	578	443	348.54	5.47	28.4	chr2	203103322	203070902	-	intergenic	58977
chr17:73170621-73171162	NM_001005849	SUMO2	542	271	8	59.64	31.61	24.38	chr17	73179098	73163824	-	intron	8207
chr17:73178467-73179229	NM_001005849	SUMO2	763	596	181	69.12	5.09	22.64	chr17	73179098	73163824	-	promoter	250
chr3:133969259-133969766	NM_001005861	RYK	508	254	18	50.09	7.62	27.54	chr3	133969586	133875977	-	promoter	74
chr3:133876031-133877277	NM_001005861	RYK	1247	893	66	80.56	5.94	20.49	chr3	133969586	133875977	-	exon	92932
chr3:129007546-129008243	NM_001006109	HMCES	698	238	20	53.1	11.05	26.19	chr3	128997816	129024135	+	intron	10078
chr16:48394453-48396558	NM_001006610	SIAH1	2106	1539	98	52.97	4.76	26.25	chr16	48399784	48394445	-	exon	4279
chr5:176084028-176086170	NM_001006616	TSPAN17	2143	1423	80	51.49	5.62	27.04	chr5	176074387	176086059	+	exon	10712
chr2:128528190-128528685	NM_001006622	WDR33	496	248	72	147.07	6.61	17.69	chr2	128568761	128520059	-	exon	40324
chr2:128519990-128522728	NM_001006623	WDR33	2739	2478	88	124.43	10.23	17.95	chr2	128568761	128492953	-	intron	47402
chr2:128528190-128528685	NM_001006623	WDR33	496	248	72	147.07	6.61	17.69	chr2	128568761	128492953	-	exon	40324
chr7:136398422-136398875	NM_001006627	CHRM2	454	227	21	189.35	31.78	19.85	chr7	136553398	136701771	+	intergenic	-154750
chr7:136399367-136400067	NM_001006627	CHRM2	701	404	9	55.23	31.61	25.99	chr7	136553398	136701771	+	intergenic	-153681
chr7:136398422-136398875	NM_001006630	CHRM2	454	227	21	189.35	31.78	19.85	chr7	136553398	136701771	+	intergenic	-154750
chr7:136399367-136400067	NM_001006630	CHRM2	701	404	9	55.23	31.61	25.99	chr7	136553398	136701771	+	intergenic	-153681
chr2:177134169-177134502	NM_001006635	MTX2	334	167	11	99.82	12.25	18.45	chr2	177134122	177202753	+	promoter	213
chrX:102906001-102907194	NM_001006639	TCEAL1	1194	882	46	231.34	40	22.29	chrX	102883891	102885876	+	intergenic	22706
chr2:20164078-20164973	NM_001006657	WDR35	896	635	19	61.74	9.96	23.4	chr2	20189884	20110028	-	intron	25359
chr1:22852668-22853758	NM_001006943	EPHA8	1091	288	40	67.77	9.33	23.09	chr1	22889994	22916112	+	intergenic	-36781
chr11:64127618-64128238	NM_001006944	RPS6KA4	621	332	8	58.66	27.66	24.64	chr11	64126624	64139687	+	promoter	1304
chr11:64138740-64139726	NM_001006944	RPS6KA4	987	244	25	100.8	25.22	18.53	chr11	64126624	64139687	+	exon	12609
chr2:20424403-20425090	NM_001006946	SDC1	688	412	75	110.66	8.08	17.89	chr2	20425194	20400557	-	promoter	448
chr2:20400559-20402852	NM_001006946	SDC1	2294	1076	167	171.82	7.92	18.43	chr2	20425194	20400557	-	exon	23489
chr2:20403571-20404089	NM_001006946	SDC1	519	259	54	94.18	6.23	19.22	chr2	20425194	20400557	-	exon	21364
chr2:20462944-20463354	NM_001006946	SDC1	411	205	26	52.73	4.45	26.28	chr2	20425194	20400557	-	intergenic	-37955
chr17:28791477-28796301	NM_001007024	GOSR1	4825	411	309	68.2	8.19	23	chr17	28804425	28853832	+	upstream	-10536
chr17:28791477-28796301	NM_001007025	GOSR1	4825	411	309	68.2	8.19	23	chr17	28804425	28853832	+	upstream	-10536
chr12:7026720-7027448	NM_001007026	ATN1	729	539	39	106.51	11.8	18.67	chr12	7033625	7051484	+	upstream	-6541
chr12:7030719-7031112	NM_001007026	ATN1	394	197	34	199.29	11.16	20.33	chr12	7033625	7051484	+	upstream	-2710
chr12:7031748-7033002	NM_001007026	ATN1	1255	864	123	72.52	4.6	21.1	chr12	7033625	7051484	+	promoter	-1250
chr8:59488253-59488757	NM_001007067	SDCBP	505	252	23	218.39	47.92	21.47	chr8	59465727	59495419	+	exon	22778
chr8:59494230-59495459	NM_001007067	SDCBP	1230	637	109	221.26	12.63	21.81	chr8	59465727	59495419	+	exon	29117
chr8:59488253-59488757	NM_001007068	SDCBP	505	252	23	218.39	47.92	21.47	chr8	59465727	59495419	+	exon	22778
chr8:59494230-59495459	NM_001007068	SDCBP	1230	637	109	221.26	12.63	21.81	chr8	59465727	59495419	+	exon	29117
chr8:59488253-59488757	NM_001007069	SDCBP	505	252	23	218.39	47.92	21.47	chr8	59465727	59495419	+	exon	22778
chr8:59494230-59495459	NM_001007069	SDCBP	1230	637	109	221.26	12.63	21.81	chr8	59465727	59495419	+	exon	29117
chr8:59488253-59488757	NM_001007070	SDCBP	505	252	23	218.39	47.92	21.47	chr8	59465727	59495419	+	exon	22778
chr8:59494230-59495459	NM_001007070	SDCBP	1230	637	109	221.26	12.63	21.81	chr8	59465727	59495419	+	exon	29117
chr6:130372378-130372705	NM_001007102	L3MBTL3	328	164	10	89.24	10.93	19.31	chr6	130339727	130462594	+	exon	32814
chr9:114312205-114315602	NM_001007169	ZNF483	3398	2620	80	370.46	30.74	29.43	chr9	114287438	114340124	+	intron	26465
chr9:114315732-114316137	NM_001007169	ZNF483	406	203	8	76.48	19.05	20.86	chr9	114287438	114340124	+	intron	28496
chr5:139502770-139504304	NM_001007189	IGIP	1535	697	23	76.75	19.7	20.81	chr5	139505520	139508391	+	promoter	-1983
chr5:139493571-139499107	NM_001007189	IGIP	5537	1116	582	114.6	6.44	18.31	chr5	139505520	139508391	+	upstream	-9181
chr1:14113082-14114524	NM_001007257	PRDM2	1443	356	40	75.11	10	20.79	chr1	14075875	14114574	+	exon	37928
chr22:24143117-24143431	NM_001007468	SMARCB1	315	157	12	69.09	6.3	22.66	chr22	24129117	24176705	+	intron	14157
chrX:154114636-154116459	NM_001007523	F8A2	1824	1550	33	223.82	71.12	21.91	chrX	154114649	154115765	+	promoter	898
chrX:154686592-154688075	NM_001007523	F8A2	1484	584	22	59.52	15.56	24.5	chrX	154688261	154687145	-	promoter	928
chrX:154612349-154613573	NM_001007523	F8A2	1225	276	26	72.34	10	21.25	chrX	154611763	154612879	+	promoter	1198
chrX:154114636-154116459	NM_001007524	F8A3	1824	1550	33	223.82	71.12	21.91	chrX	154114649	154115765	+	promoter	898
chrX:154686592-154688075	NM_001007524	F8A3	1484	584	22	59.52	15.56	24.5	chrX	154688261	154687145	-	promoter	928
chrX:154612349-154613573	NM_001007524	F8A3	1225	276	26	72.34	10	21.25	chrX	154611763	154612879	+	promoter	1198
chr17:14085331-14085680	NM_001007530	CDRT15	350	175	10	152.85	39.51	18.33	chr17	14140150	14139172	-	intergenic	54645
chr17:14110111-14112287	NM_001007530	CDRT15	2177	900	214	402.25	9.55	31.51	chr17	14140150	14139172	-	intergenic	28951
chr18:23612220-23612681	NM_001007559	SS18	462	231	10	68.67	15.4	22.63	chr18	23670611	23596216	-	exon	58161
chr18:23595697-23598402	NM_001007559	SS18	2706	2321	224	214.38	9.76	21.19	chr18	23670611	23596216	-	exon	73562
chr18:23632513-23632973	NM_001007559	SS18	461	230	19	61.95	7.3	23.26	chr18	23670611	23596216	-	exon	37868
chr11:6415124-6417302	NM_001007593	SMPD1	2179	672	61	131.38	12.85	18.42	chr11	6411643	6416228	+	exon	4570
chr11:6411678-6413634	NM_001007593	SMPD1	1957	1226	65	101.25	8.52	18.64	chr11	6411643	6416228	+	promoter	1013
chr1:156770045-156770713	NM_001007792	NTRK1	669	384	104	283.79	13.51	25.89	chr1	156785541	156851642	+	upstream	-15162
chr2:99193427-99193785	NM_001008215	COA5	359	179	18	191.35	21.54	19.92	chr2	99224981	99215785	-	intergenic	31375
chr2:99239917-99241620	NM_001008215	COA5	1704	1496	12	50.8	14.2	27.29	chr2	99224981	99215785	-	upstream	-15787
chr12:49729722-49730996	NM_001008223	C1QL4	1275	738	41	53.74	4.67	26.08	chr12	49730971	49726199	-	promoter	612
chr7:135078191-135079310	NM_001008225	CNOT4	1120	791	35	55.83	11.48	25.84	chr7	135194875	135071821	-	exon	116125
chr3:111710148-111712390	NM_001008272	TAGLN3	2243	345	358	141.96	10.98	17.16	chr3	111717585	111732735	+	upstream	-6316
chr3:111700613-111700959	NM_001008272	TAGLN3	347	173	22	79.35	5.09	20.76	chr3	111717585	111732735	+	upstream	-16799
chr12:104742117-104744186	NM_001008394	EID3	2070	1608	136	76.3	4.44	20.87	chr12	104697509	104698982	+	intergenic	45642
chr14:55433029-55433531	NM_001008396	WDHD1	503	251	8	69.54	29.63	22.63	chr14	55493819	55405655	-	exon	60539
chr14:55411034-55411341	NM_001008396	WDHD1	308	154	6	51	7.41	27.25	chr14	55493819	55405655	-	exon	82632
chr5:54456808-54457688	NM_001008397	GPX8	881	218	29	84.07	16.45	20.14	chr5	54455945	54463129	+	promoter	1303
chr8:91657314-91658358	NM_001008495	TMEM64	1045	274	44	147.5	20.56	17.71	chr8	91658133	91634222	-	promoter	297
chr13:25905503-25910595	NM_001008564	NUP58	5093	649	207	391.87	17.41	30.51	chr13	25875665	25916561	+	intron	32384
chr13:25881935-25882240	NM_001008564	NUP58	306	153	6	58.72	9.09	24.64	chr13	25875665	25916561	+	intron	6422
chr11:85692750-85693211	NM_001008660	PICALM	462	231	7	71.66	27.66	22.39	chr11	85780139	85668213	-	exon	87159
chr1:89448087-89449873	NM_001008661	KYAT3	1787	1374	1366	1852.23	11.01	100	chr1	89458643	89401455	-	intron	9663
chr1:89448087-89449873	NM_001008662	KYAT3	1787	1374	1366	1852.23	11.01	100	chr1	89458643	89401455	-	intron	9663
chr8:30241986-30242825	NM_001008710	RBPMS	840	311	40	113.14	9.6	18.1	chr8	30242016	30429778	+	promoter	389
chr8:30209365-30210511	NM_001008710	RBPMS	1147	423	1559	129.03	5.62	18.15	chr8	30242016	30429778	+	intergenic	-32078
chr8:30241986-30242825	NM_001008711	RBPMS	840	311	40	113.14	9.6	18.1	chr8	30242016	30429778	+	promoter	389
chr8:30209365-30210511	NM_001008711	RBPMS	1147	423	1559	129.03	5.62	18.15	chr8	30242016	30429778	+	intergenic	-32078
chr8:30241986-30242825	NM_001008712	RBPMS	840	311	40	113.14	9.6	18.1	chr8	30242016	30405041	+	promoter	389
chr8:30209365-30210511	NM_001008712	RBPMS	1147	423	1559	129.03	5.62	18.15	chr8	30242016	30405041	+	intergenic	-32078
chr14:64064012-64066898	NM_001008726	WDR89	2887	1767	109	122.22	8.26	18.97	chr14	64108641	64063756	-	exon	43186
chr14:64068121-64068751	NM_001008726	WDR89	631	254	187	80.03	4.45	20.58	chr14	64108641	64063756	-	intron	40205
chr1:40701442-40706570	NM_001008740	TMCO2	5129	2642	524	218.3	7.23	21.46	chr1	40713572	40717365	+	upstream	-9566
chr6:137234579-137235103	NM_001008783	SLC35D3	525	262	22	121.49	19.25	18.86	chr6	137243378	137246798	+	upstream	-8537
chr6:7568470-7568965	NM_001008844	DSP	496	248	8	71.66	31.61	22.39	chr6	7541807	7586950	+	exon	26910
chr6:7481262-7481781	NM_001008844	DSP	520	260	37	150.2	12.83	18.07	chr6	7541807	7586950	+	intergenic	-60286
chr6:7516714-7518200	NM_001008844	DSP	1487	544	119	52.69	5	26.32	chr6	7541807	7586950	+	intergenic	-24350
chr15:23043420-23049451	NM_001008860	NIPA2	6032	295	292	119.89	9.07	18.71	chr15	23034427	23004683	-	upstream	-12008
chr15:23043420-23049451	NM_001008892	NIPA2	6032	295	292	119.89	9.07	18.71	chr15	23034427	23004683	-	upstream	-12008
chr15:23043420-23049451	NM_001008894	NIPA2	6032	295	292	119.89	9.07	18.71	chr15	23034427	23004683	-	upstream	-12008
chr20:42330959-42331925	NM_001008901	GTSF1L	967	437	102	82.26	8.18	20.42	chr20	42355642	42354800	-	intergenic	24200
chr8:30651313-30652050	NM_001009552	PPP2CB	738	246	23	84.47	18.04	19.43	chr8	30670352	30643125	-	intron	18671
chr1:9840976-9842052	NM_001009566	CLSTN1	1077	384	48	145.62	21.43	17.47	chr1	9884584	9789078	-	intron	43070
chr1:9811518-9811889	NM_001009566	CLSTN1	372	186	17	111.97	10.54	17.96	chr1	9884584	9789078	-	exon	72881
chr1:9787606-9791065	NM_001009566	CLSTN1	3460	2636	129	53.93	6.85	26.03	chr1	9884584	9789078	-	exon	95249
chr2:73452818-73454423	NM_001009570	CCT7	1606	530	47	75.15	9.58	20.81	chr2	73461363	73480150	+	upstream	-7743
chrX:100870154-100872037	NM_001009584	ARMCX6	1884	239	57	134.7	9.44	18.52	chrX	100872991	100870107	-	promoter	1896
chr13:42452919-42454097	NM_001009814	VWA8	1179	879	20	59.79	18.89	23.87	chr13	42535221	42293472	-	intron	81713
chr13:42499975-42501653	NM_001009814	VWA8	1679	299	97	79.1	8.03	20.89	chr13	42535221	42293472	-	intron	34407
chr5:892705-893355	NM_001009877	BRD9	651	454	51	88.36	7.85	19.39	chr5	892674	863849	-	promoter	-356
chr12:88429229-88429664	NM_001009894	C12orf29	436	218	8	84.18	31.61	20.18	chr12	88429267	88443937	+	promoter	179
chr20:5095649-5096408	NM_001009923	TMEM230	760	290	140	187.12	8.8	19.54	chr20	5093733	5080483	-	upstream	-2295
chr20:5093395-5093826	NM_001009923	TMEM230	432	216	29	78.85	5.97	20.88	chr20	5093733	5080483	-	promoter	123
chr20:5095649-5096408	NM_001009924	TMEM230	760	290	140	187.12	8.8	19.54	chr20	5093733	5080483	-	upstream	-2295
chr20:5093395-5093826	NM_001009924	TMEM230	432	216	29	78.85	5.97	20.88	chr20	5093733	5080483	-	promoter	123
chr20:5095649-5096408	NM_001009925	TMEM230	760	290	140	187.12	8.8	19.54	chr20	5093733	5080483	-	upstream	-2295
chr20:5093395-5093826	NM_001009925	TMEM230	432	216	29	78.85	5.97	20.88	chr20	5093733	5080483	-	promoter	123
chr20:3341331-3341823	NM_001009984	C20orf194	493	246	12	99.25	28.57	18.41	chr20	3388309	3229947	-	intron	46732
chr20:3276163-3276910	NM_001009984	C20orf194	748	374	34	54.07	7.18	25.98	chr20	3388309	3229947	-	intron	111773
chr3:49070027-49070674	NM_001009996	DALRD3	648	298	50	67.56	6.91	23.08	chr3	49056041	49052920	-	upstream	-14309
chr9:19345713-19346911	NM_001010	RPS6	1199	788	28	80.54	10.83	20.49	chr9	19380235	19376253	-	intergenic	33923
chr6:79607341-79609434	NM_001010844	IRAK1BP1	2094	643	43	168.1	25.13	18.16	chr6	79577260	79610683	+	exon	31127
chr6:79577263-79577743	NM_001010844	IRAK1BP1	481	240	28	120.24	11.22	18.73	chr6	79577260	79610683	+	promoter	243
chr1:154437589-154442006	NM_001010846	SHE	4418	1277	116	71.56	8.48	22.41	chr1	154474526	154451953	-	intergenic	34729
chr14:91336276-91338224	NM_001010854	TTC7B	1949	830	16	76.47	27.66	20.86	chr14	91282761	91006931	-	intergenic	-54489
chr14:91196258-91196715	NM_001010854	TTC7B	458	229	6	59.64	23.71	24.38	chr14	91282761	91006931	-	exon	86275
chr14:91006967-91008095	NM_001010854	TTC7B	1129	437	108	92.86	4.57	19.16	chr14	91282761	91006931	-	exon	275230
chr1:228675060-228675743	NM_001010858	RNF187	684	389	144	146.04	5.84	17.53	chr1	228675067	228683889	+	promoter	334
chr1:9661150-9661917	NM_001010866	TMEM201	768	200	24	87.47	16.67	19.47	chr1	9648931	9665020	+	intron	12602
chr1:11810149-11810966	NM_001010881	C1orf167	818	535	63	63.13	4.34	23.21	chr1	11822249	11849642	+	upstream	-11692
chr9:19451241-19452579	NM_001010887	ACER2	1339	289	23	112.08	33.48	17.95	chr9	19408924	19452500	+	exon	42986
chr9:19454366-19454713	NM_001010887	ACER2	348	174	6	84.18	23.71	20.18	chr9	19408924	19452500	+	intergenic	45615
chrX:64627658-64629156	NM_001010888	ZC3H12B	1499	506	83	126.29	11.78	18.08	chrX	64708614	64727767	+	intergenic	-80207
chr6:49459847-49460810	NM_001010904	GLYATL3	964	665	25	205.18	67.17	20.88	chr6	49467670	49495777	+	upstream	-7342
chr6:49448654-49448970	NM_001010904	GLYATL3	317	158	6	77.9	20	20.72	chr6	49467670	49495777	+	upstream	-18858
chr6:127980640-127981391	NM_001010905	C6orf58	752	278	25	122.5	23.33	19	chr6	127898318	127912963	+	intergenic	82697
chr10:16528397-16528854	NM_001010908	C1QL3	458	229	8	68.35	20.51	22.97	chr10	16564004	16555741	-	intergenic	35379
chr1:114437684-114438087	NM_001010922	BCL2L15	404	202	14	122.39	18.85	19.01	chr1	114430169	114419435	-	upstream	-7716
chr10:15558010-15559305	NM_001010924	FAM171A1	1296	853	19	109.54	40	18.93	chr10	15413058	15253643	-	intergenic	-145599
chr10:15556113-15557573	NM_001010924	FAM171A1	1461	690	24	66.89	12.22	23.22	chr10	15413058	15253643	-	intergenic	-143785
chr10:15412954-15413436	NM_001010924	FAM171A1	483	241	19	58.92	7.65	24.63	chr10	15413058	15253643	-	promoter	-137
chr1:154179189-154180328	NM_001010979	C1orf189	1140	388	597	353.97	4.52	28.26	chr1	154178841	154171561	-	promoter	-917
chr1:109852344-109854734	NM_001010985	MYBPHL	2391	1150	61	54.51	5.89	25.91	chr1	109849663	109834986	-	upstream	-3876
chrX:138871487-138871788	NM_001010986	ATP11C	302	151	8	67.16	8.05	23.18	chrX	138914447	138808504	-	exon	42810
chr16:56977017-56978034	NM_001010989	HERPUD1	1018	297	84	150.43	9.17	18.11	chr16	56966001	56977793	+	exon	11524
chr16:56973637-56974303	NM_001010989	HERPUD1	667	414	49	83.43	8.21	20.37	chr16	56966001	56977793	+	exon	7969
chr16:56965909-56966443	NM_001010989	HERPUD1	535	267	86	86.45	4.95	19.4	chr16	56966001	56977793	+	promoter	175
chr2:3627081-3628690	NM_001011	RPS7	1610	683	144	73.09	10.75	21.14	chr2	3622852	3628509	+	intron	5033
chr2:3616123-3618854	NM_001011	RPS7	2732	650	55	126.55	9.11	18.13	chr2	3622852	3628509	+	upstream	-5364
chr20:17594586-17594951	NM_001011546	DSTN	366	183	10	76.62	12.2	20.8	chr20	17550598	17588652	+	intergenic	44170
chr1:48790973-48791938	NM_001011547	SLC5A9	966	275	92	52.71	5.16	26.27	chr1	48688356	48714316	+	intergenic	103099
chr9:123151191-123151702	NM_001011649	CDK5RAP2	512	256	12	73.08	20.48	21.13	chr9	123342448	123151146	-	exon	191002
chr9:123165066-123165480	NM_001011649	CDK5RAP2	415	207	20	130.07	13.83	18.34	chr9	123342448	123151146	-	exon	177175
chr9:123163003-123163321	NM_001011649	CDK5RAP2	319	159	23	204.91	12.23	20.91	chr9	123342448	123151146	-	exon	179286
chr9:123201663-123202452	NM_001011649	CDK5RAP2	790	297	31	82.3	10.97	20.45	chr9	123342448	123151146	-	exon	140391
chr9:123171388-123171760	NM_001011649	CDK5RAP2	373	186	17	112.19	10.57	17.96	chr9	123342448	123151146	-	exon	170874
chr3:194337813-194338124	NM_001011655	TMEM44	312	156	8	63.35	8.89	23.21	chr3	194354150	194308401	-	exon	16182
chr10:105110220-105110933	NM_001011663	PCGF6	714	483	56	61.77	6.89	23.46	chr10	105110891	105062552	-	promoter	315
chr7:28848780-28849361	NM_001011666	CREB5	582	291	16	65.36	15.52	23.07	chr7	28725597	28865511	+	intron	123473
chr7:28858721-28865582	NM_001011666	CREB5	6862	3772	300	412.18	12.5	31.89	chr7	28725597	28865511	+	exon	136554
chr7:28843804-28844294	NM_001011666	CREB5	491	245	67	106.77	5.48	18.62	chr7	28725597	28865511	+	exon	118452
chr8:57129882-57130779	NM_001011667	CHCHD7	898	492	29	92.72	14.67	19.21	chr8	57124196	57131357	+	exon	6134
chr8:57129882-57130779	NM_001011668	CHCHD7	898	492	29	92.72	14.67	19.21	chr8	57124196	57131357	+	exon	6134
chr8:57129882-57130779	NM_001011669	CHCHD7	898	492	29	92.72	14.67	19.21	chr8	57124196	57131357	+	exon	6134
chr8:57129882-57130779	NM_001011670	CHCHD7	898	492	29	92.72	14.67	19.21	chr8	57124196	57131357	+	exon	6134
chr8:57129882-57130779	NM_001011671	CHCHD7	898	492	29	92.72	14.67	19.21	chr8	57124196	57131357	+	exon	6134
chr6:31497947-31499185	NM_001011700	MCCD1	1239	893	74	88.11	9.65	19.41	chr6	31496738	31498008	+	promoter	1828
chr6:127836502-127837624	NM_001012279	SOGA3	1123	297	35	108.48	19.33	18.81	chr6	127840500	127759550	-	exon	3437
chr6:127775005-127775383	NM_001012279	SOGA3	379	189	9	69.18	11.37	22.62	chr6	127840500	127759550	-	exon	65306
chr12:49952090-49952628	NM_001012300	MCRS1	539	269	61	63.93	4.98	23.17	chr12	49960222	49952085	-	exon	7863
chr1:9970130-9970443	NM_001012329	CTNNBIP1	314	157	6	53.13	10	26.18	chr1	9970316	9908333	-	promoter	30
chr3:125677496-125677876	NM_001012337	ROPN1B	381	190	11	142.89	36.67	17.09	chr3	125687986	125702296	+	upstream	-10300
chr3:125725218-125726216	NM_001012337	ROPN1B	999	471	37	108.9	12.77	18.79	chr3	125687986	125702296	+	intergenic	37731
chr5:34924928-34926080	NM_001012339	DNAJC21	1153	695	109	140.04	11.9	17.16	chr5	34929697	34959069	+	upstream	-4193
chr16:53524036-53526634	NM_001012398	AKTIP	2599	1975	117	98.9	11.89	18.44	chr16	53537216	53524951	-	exon	11881
chr6:41514139-41514759	NM_001012426	FOXP4	621	392	14	50.8	12.42	27.29	chr6	41514163	41570122	+	promoter	286
chr6:41514139-41514759	NM_001012427	FOXP4	621	392	14	50.8	12.42	27.29	chr6	41514163	41570122	+	promoter	286
chr6:28389460-28391727	NM_001012455	ZSCAN23	2268	239	38	115.92	21.42	18.38	chr6	28411279	28400431	-	intergenic	20686
chr6:28393824-28394359	NM_001012455	ZSCAN23	536	268	11	57.03	15.94	25.33	chr6	28411279	28400431	-	intergenic	17188
chr19:56163789-56164650	NM_001012478	U2AF2	862	433	43	196.85	20.83	20.13	chr19	56165415	56186082	+	promoter	-1196
chr19:56165509-56166727	NM_001012478	U2AF2	1219	472	60	51.24	5.12	27.14	chr19	56165415	56186082	+	promoter	703
chr10:135228216-135229477	NM_001012508	SPRN	1262	276	26	70.91	16.83	22.45	chr10	135238121	135234169	-	intergenic	9275
chr18:55253623-55254081	NM_001012515	FECH	459	229	9	97.16	35.56	19.14	chr18	55253969	55212072	-	promoter	117
chr18:55221477-55221793	NM_001012515	FECH	317	158	7	53.02	7.4	26.27	chr18	55253969	55212072	-	exon	32334
chr15:72500805-72501430	NM_001012642	GRAMD2	626	341	505	103.44	3.79	18.95	chr15	72490136	72452146	-	upstream	-10981
chr15:72491366-72492262	NM_001012642	GRAMD2	897	295	666	290.28	3.55	26.69	chr15	72490136	72452146	-	promoter	-1678
chr19:46404521-46405255	NM_001012643	MYPOP	735	311	75	137.45	8.03	19	chr19	46405862	46393280	-	promoter	974
chr18:669996-671097	NM_001012716	TYMSOS	1102	817	38	66	11.39	23.07	chr18	658340	649619	-	upstream	-12206
chr18:657548-658388	NM_001012716	TYMSOS	841	298	120	103.94	6.94	18.98	chr18	658340	649619	-	promoter	372
chr19:57688689-57689458	NM_001012729	DUXA	770	520	22	71	13.89	22.48	chr19	57678856	57663093	-	upstream	-10217
chr4:183836052-183836937	NM_001012732	DCTD	886	634	13	73.83	25.64	21.03	chr4	183838630	183811243	-	intron	2136
chr4:183601673-183601981	NM_001012732	DCTD	309	154	6	97.16	23.71	19.14	chr4	183838630	183811243	-	intergenic	236803
chr4:183713134-183715139	NM_001012732	DCTD	2006	562	40	67	12.77	23.21	chr4	183838630	183811243	-	intergenic	124494
chr4:183720744-183722836	NM_001012732	DCTD	2093	791	66	95.98	7.78	19.16	chr4	183838630	183811243	-	intergenic	116840
chr10:27035930-27037844	NM_001012750	ABI1	1915	1256	77	191.2	14.13	19.9	chr10	27150016	27035524	-	exon	113129
chr10:27149659-27150067	NM_001012750	ABI1	409	204	73	271.42	7.66	25.36	chr10	27150016	27035524	-	promoter	153
chr10:27035930-27037844	NM_001012751	ABI1	1915	1256	77	191.2	14.13	19.9	chr10	27150016	27035524	-	exon	113129
chr10:27149659-27150067	NM_001012751	ABI1	409	204	73	271.42	7.66	25.36	chr10	27150016	27035524	-	promoter	153
chr10:27035930-27037844	NM_001012752	ABI1	1915	1256	77	191.2	14.13	19.9	chr10	27150016	27035524	-	exon	113129
chr10:27149659-27150067	NM_001012752	ABI1	409	204	73	271.42	7.66	25.36	chr10	27150016	27035524	-	promoter	153
chr19:12059079-12061609	NM_001012753	ZNF763	2531	1642	95	252.6	13.18	23.19	chr19	12075868	12091198	+	upstream	-15524
chr13:39621639-39624207	NM_001012754	NHLRC3	2569	956	150	786.39	40	60.94	chr13	39612447	39624244	+	exon	10476
chr13:39624515-39625639	NM_001012754	NHLRC3	1125	526	11	61.33	19.76	23.5	chr13	39612447	39624244	+	intergenic	12630
chr5:98128762-98132249	NM_001012761	RGMB	3488	2350	152	242.57	9.7	23.12	chr5	98104998	98132198	+	exon	25507
chr5:97912056-97913068	NM_001012761	RGMB	1013	714	97	145.69	8.72	17.47	chr5	98104998	98132198	+	intergenic	-192436
chr5:97548921-97550005	NM_001012761	RGMB	1085	439	65	60.25	8.03	23.75	chr5	98104998	98132198	+	intergenic	-555535
chrX:62567914-62568330	NM_001012968	SPIN4	417	208	8	68.35	20.51	22.97	chrX	62571218	62567106	-	exon	3096
chr20:55093139-55094008	NM_001012971	FAM209A	870	501	51	88.36	6.47	19.39	chr20	55099784	55101208	+	upstream	-6211
chr6:43488963-43489535	NM_001012974	LRRC73	573	286	16	60.55	14.04	23.71	chr6	43478081	43474702	-	upstream	-11168
chr11:62655775-62656432	NM_001013251	SLC3A2	658	350	79	237.09	12.98	22.45	chr11	62648343	62656355	+	exon	7760
chr11:62648289-62649689	NM_001013251	SLC3A2	1401	369	93	93.03	9.42	19.1	chr11	62648343	62656355	+	promoter	646
chr15:78790353-78793916	NM_001013619	HYKK	3564	297	334	156.76	7.3	18.02	chr15	78799905	78828987	+	upstream	-7771
chr12:38716846-38720255	NM_001013620	ALG10B	3410	2253	73	72.21	11.11	21.26	chr12	38710556	38723528	+	exon	7994
chr12:38472174-38472822	NM_001013620	ALG10B	649	405	86	149.34	8.76	17.96	chr12	38710556	38723528	+	intergenic	-238058
chr4:1642228-1642562	NM_001013622	FAM53A	335	167	6	77.9	20	20.72	chr4	1685718	1641607	-	exon	43323
chr4:1694527-1695757	NM_001013622	FAM53A	1231	307	204	159.95	8.49	18.25	chr4	1685718	1641607	-	upstream	-9424
chr6:144184198-144184909	NM_001013623	ZC2HC1B	712	217	106	266	12.62	24.92	chr6	144185572	144259483	+	promoter	-1019
chr12:52200671-52201677	NM_001013690	FIGNL2	1007	400	10	54.98	23.71	25.96	chr12	52225701	52211675	-	intergenic	24527
chr12:31944088-31945402	NM_001013699	H3F3C	1315	889	1224	394.75	7.2	30.9	chr12	31945175	31944118	-	promoter	430
chr6:48116279-48117606	NM_001013732	PTCHD4	1328	1032	66	87.93	13.33	19.4	chr6	48036425	47845763	-	intergenic	-80517
chr16:67671584-67673142	NM_001013838	CARMIL2	1559	724	76	104.27	6.19	18.94	chr16	67679029	67691472	+	upstream	-6666
chr16:67662265-67662600	NM_001013838	CARMIL2	336	168	11	59.25	6.16	24.47	chr16	67679029	67691472	+	upstream	-16597
chr19:4322960-4323962	NM_001013841	STAP2	1003	223	16	84.42	21.43	19.41	chr19	4338847	4324039	-	intergenic	15386
chr19:4345756-4346062	NM_001013841	STAP2	307	153	6	79.46	15.38	20.71	chr19	4338847	4324039	-	upstream	-7062
chr15:59182367-59182873	NM_001013843	SLTM	507	253	9	53.61	15.21	26.19	chr15	59225875	59171243	-	exon	43255
chr17:3572093-3573105	NM_001014764	EMC6	1013	662	369	505.94	9.57	39.02	chr17	3572016	3572963	+	promoter	583
chr10:79540001-79540714	NM_001014797	KCNMA1	714	357	47	130.97	13.39	18.36	chr10	79397577	78629358	-	intergenic	-142780
chr10:79492686-79494188	NM_001014797	KCNMA1	1503	766	38	50.36	6.25	27.4	chr10	79397577	78629358	-	intergenic	-95860
chr19:39616419-39616735	NM_001014831	PAK4	317	158	7	110.55	27.66	19.01	chr19	39616419	39670046	+	promoter	158
chr19:39612378-39612861	NM_001014831	PAK4	484	242	7	59.64	27.66	24.38	chr19	39616419	39670046	+	upstream	-3800
chr19:39616419-39616735	NM_001014832	PAK4	317	158	7	110.55	27.66	19.01	chr19	39616419	39670046	+	promoter	158
chr19:39612378-39612861	NM_001014832	PAK4	484	242	7	59.64	27.66	24.38	chr19	39616419	39670046	+	upstream	-3800
chr19:39616419-39616735	NM_001014834	PAK4	317	158	7	110.55	27.66	19.01	chr19	39616419	39670046	+	promoter	158
chr19:39612378-39612861	NM_001014834	PAK4	484	242	7	59.64	27.66	24.38	chr19	39616419	39670046	+	upstream	-3800
chr19:39616419-39616735	NM_001014835	PAK4	317	158	7	110.55	27.66	19.01	chr19	39616419	39670046	+	promoter	158
chr19:39612378-39612861	NM_001014835	PAK4	484	242	7	59.64	27.66	24.38	chr19	39616419	39670046	+	upstream	-3800
chr5:154346213-154346662	NM_001014990	MRPL22	450	225	41	77.59	5.12	20.8	chr5	154320632	154348971	+	exon	25805
chr3:125647579-125648619	NM_001015050	ALG1L	1041	250	29	163.2	26.02	18.49	chr3	125655887	125648117	-	intergenic	7788
chr16:129412-129863	NM_001015052	MPG	452	226	41	131.52	7.72	18.45	chr16	128168	135850	+	promoter	1469
chr2:74652198-74653847	NM_001015055	RTKN	1650	1156	46	97.78	12.1	18.32	chr2	74669060	74652987	-	exon	16038
chr2:74668811-74669780	NM_001015055	RTKN	970	264	59	52.76	8.38	26.28	chr2	74669060	74652987	-	promoter	-235
chr2:74686983-74690638	NM_001015055	RTKN	3656	1705	208	95.64	6.67	19.15	chr2	74669060	74652987	-	upstream	-19750
chr7:100490805-100491882	NM_001015072	UFSP1	1078	370	14	76.7	23.33	20.82	chr7	100487339	100486343	-	upstream	-4004
chr7:100481672-100483378	NM_001015072	UFSP1	1707	298	25	52.86	13.28	26.22	chr7	100487339	100486343	-	intergenic	4814
chrX:133527376-133527825	NM_001015877	PHF6	450	225	10	67.55	15	23.06	chrX	133507341	133562822	+	exon	20259
chr19:57732437-57733335	NM_001015879	AURKC	899	383	11	59.49	23.97	24.44	chr19	57742376	57746916	+	upstream	-9490
chr19:57727232-57732431	NM_001015879	AURKC	5200	349	68	93.41	12.28	19.16	chr19	57742376	57746916	+	upstream	-12545
chr19:57722710-57726163	NM_001015879	AURKC	3454	1455	105	135.85	10.37	18.63	chr19	57742376	57746916	+	upstream	-17940
chr10:89476891-89477701	NM_001015880	PAPSS2	811	237	19	73.1	13.33	21.15	chr10	89419475	89507462	+	intron	57821
chrX:106959894-106960435	NM_001015881	TSC22D3	542	271	660	1146.41	7.27	86.24	chrX	106959711	106956451	-	promoter	-453
chrX:106956473-106958248	NM_001015881	TSC22D3	1776	1218	1006	1400.42	6.95	97.75	chrX	106959711	106956451	-	exon	2351
chr11:17108344-17111555	NM_001017	RPS13	3212	1462	121	60.88	8.24	23.66	chr11	17099220	17095938	-	upstream	-10729
chr4:166262767-166264359	NM_001017369	MSMO1	1593	1038	356	506.53	13.17	39.13	chr4	166248817	166264314	+	exon	14746
chr4:166254471-166254976	NM_001017369	MSMO1	506	253	97	138.07	5.45	18.99	chr4	166248817	166264314	+	intron	5906
chr13:39621639-39624207	NM_001017370	NHLRC3	2569	956	150	786.39	40	60.94	chr13	39612447	39624244	+	exon	10476
chr13:39624515-39625639	NM_001017370	NHLRC3	1125	526	11	61.33	19.76	23.5	chr13	39612447	39624244	+	intergenic	12630
chr13:39616221-39616539	NM_001017370	NHLRC3	319	159	11	60.04	5.56	23.78	chr13	39612447	39624244	+	intron	3933
chr3:129389162-129390294	NM_001017395	TMCC1	1133	289	352	1692.92	30.42	100	chr3	129599402	129366634	-	exon	209674
chr3:129546628-129547456	NM_001017395	TMCC1	829	303	170	661.07	20.73	54.13	chr3	129599402	129366634	-	exon	52360
chr3:129367740-129370808	NM_001017395	TMCC1	3069	2082	227	725.92	18.67	57.41	chr3	129599402	129366634	-	exon	230128
chr3:129366726-129367630	NM_001017395	TMCC1	905	282	17	59.61	14.44	24.4	chr3	129599402	129366634	-	exon	232224
chr6:117900042-117900367	NM_001017408	GOPC	326	163	7	97.16	27.66	19.14	chr6	117923705	117881432	-	exon	23501
chr10:97416437-97416746	NM_001017423	ALDH18A1	310	155	9	142.89	30	17.09	chr10	97416567	97365685	-	promoter	-24
chr10:97365758-97366877	NM_001017423	ALDH18A1	1120	365	114	67.35	4.65	23.13	chr10	97416567	97365685	-	exon	50250
chr22:30752711-30753029	NM_001017437	CCDC157	319	159	77	124.22	2.92	19.04	chr22	30752623	30774644	+	promoter	247
chr7:71710320-71710619	NM_001017440	CALN1	300	150	7	72.06	11.67	21.2	chr7	71802208	71244475	-	intron	91739
chr11:236042-236495	NM_001017524	SIRT3	454	227	7	55.34	16.67	26.02	chr11	236362	215029	-	promoter	94
chr11:251646-253120	NM_001017524	SIRT3	1475	1090	55	87.54	14.33	19.47	chr11	236362	215029	-	upstream	-16021
chr22:45257993-45258817	NM_001017526	ARHGAP8	825	432	32	59.31	10.31	24.45	chr22	45148437	45258664	+	exon	109968
chr15:91489841-91490454	NM_001017919	RCCD1	614	221	12	96.21	39.51	19.15	chr15	91498105	91506355	+	upstream	-7958
chr15:91496369-91497323	NM_001017919	RCCD1	955	598	69	162.39	13.33	18.48	chr15	91498105	91506355	+	promoter	-1259
chr19:5903601-5903918	NM_001017921	VMAC	318	159	37	52.47	2.61	26.36	chr19	5904851	5910263	+	promoter	-1092
chr1:43279051-43279481	NM_001017922	ERMAP	431	215	12	81.08	16	20.52	chr1	43282775	43310660	+	upstream	-3509
chr10:85972848-85973303	NM_001017924	LRIT2	456	228	10	74.27	17.54	21.03	chr10	85985345	85980248	-	intergenic	12270
chr8:124286355-124286845	NM_001017926	ZHX1	491	245	24	145.01	19.64	17.46	chr8	124286727	124260689	-	promoter	127
chr1:166244683-166247041	NM_001017961	FAM78B	2359	1082	688	454.23	5.32	34.94	chr1	166135992	166038535	-	intergenic	-109870
chr10:74822842-74823322	NM_001017962	P4HA1	481	240	8	69.54	29.63	22.63	chr10	74856732	74766979	-	intron	33650
chr16:71678838-71683960	NM_001017967	MARVELD3	5123	3120	279	702.46	18.14	56.44	chr16	71660055	71675868	+	intergenic	21344
chr5:131562625-131563123	NM_001017973	P4HA2	499	249	13	71.98	14.44	21.19	chr5	131562935	131528303	-	promoter	61
chr5:131545939-131546408	NM_001017973	P4HA2	470	235	27	60.73	6.04	23.66	chr5	131562935	131528303	-	exon	16762
chr5:131562625-131563123	NM_001017974	P4HA2	499	249	13	71.98	14.44	21.19	chr5	131563556	131528303	-	promoter	682
chr5:131545939-131546408	NM_001017974	P4HA2	470	235	27	60.73	6.04	23.66	chr5	131563556	131528303	-	exon	17383
chr1:91793670-91794174	NM_001017975	HFM1	505	252	31	55.59	5.8	25.96	chr1	91870426	91726322	-	intron	76504
chr4:13485245-13486079	NM_001017979	RAB28	835	646	16	101.97	30.62	18.73	chr4	13485989	13369346	-	promoter	327
chr4:13369403-13370367	NM_001017979	RAB28	965	597	39	70.98	9.33	22.49	chr4	13485989	13369346	-	exon	116104
chr19:46030582-46032334	NM_001017989	OPA3	1753	1358	22	68.32	13.64	22.99	chr19	46088122	46031024	-	exon	56664
chr19:46053089-46057280	NM_001017989	OPA3	4192	2171	71	83.63	7.9	20.44	chr19	46088122	46031024	-	intron	32938
chr5:56777856-56778581	NM_001017992	ACTBL2	726	202	11	77.15	27.66	20.82	chr5	56778636	56775842	-	promoter	418
chr9:114431544-114432955	NM_001017998	GNG10	1412	775	182	120.6	8.53	18.71	chr9	114423850	114432526	+	exon	8399
chr19:1434641-1436409	NM_001018	RPS15	1769	289	160	62.71	7.65	23.23	chr19	1438362	1440496	+	upstream	-2837
chr8:22423175-22424145	NM_001018003	SORBS3	971	195	13	88.79	27.66	19.44	chr8	22423178	22433008	+	promoter	482
chr3:15423542-15424131	NM_001018009	SH3BP5	590	295	8	54.82	26.67	25.88	chr3	15382901	15295862	-	intergenic	-40935
chr11:113933904-113935422	NM_001018011	ZBTB16	1519	384	24	155.67	47.41	17.9	chr11	113931287	114121397	+	exon	3376
chr11:11984882-11986326	NM_001018057	DKK3	1445	824	30	103.06	14.44	19	chr11	12030186	11984542	-	exon	44582
chr11:12029909-12030240	NM_001018057	DKK3	332	166	11	58.6	6.09	24.63	chr11	12030186	11984542	-	promoter	112
chr20:37179708-37180012	NM_001018082	ADIG	305	152	7	110.55	27.66	19.01	chr20	37209837	37217106	+	intergenic	-29977
chr20:37193984-37194297	NM_001018082	ADIG	314	157	11	90.68	9.17	19.31	chr20	37209837	37217106	+	upstream	-15697
chr20:37205026-37207650	NM_001018082	ADIG	2625	1206	72	53.03	6.36	26.28	chr20	37209837	37217106	+	upstream	-3499
chr15:62182307-62182795	NM_001018088	VPS13C	489	244	9	84.18	35.56	20.18	chr15	62352664	62156504	-	exon	170113
chr7:131176605-131181257	NM_001018111	PODXL	4653	3836	92	90.66	8.24	19.31	chr7	131241376	131185020	-	intergenic	62445
chr7:131185193-131189392	NM_001018111	PODXL	4200	292	105	88.75	7.18	19.42	chr7	131241376	131185020	-	exon	54084
chr9:103338775-103339930	NM_001018116	MURC	1156	567	84	86.26	8.27	19.4	chr9	103340360	103350669	+	promoter	-1008
chr17:49231564-49231943	NM_001018136	NME1-NME2	380	190	6	71.66	23.71	22.39	chr17	49230896	49249105	+	promoter	857
chr17:49232846-49233305	NM_001018137	NME2	460	230	7	66.11	23.33	23.09	chr17	49242795	49249105	+	upstream	-9720
chr17:49238506-49239613	NM_001018137	NME2	1108	750	111	113.31	10	18.1	chr17	49242795	49249105	+	upstream	-3736
chr17:49232846-49233305	NM_001018138	NME2	460	230	7	66.11	23.33	23.09	chr17	49244082	49249105	+	upstream	-11007
chr17:49238506-49239613	NM_001018138	NME2	1108	750	111	113.31	10	18.1	chr17	49244082	49249105	+	upstream	-5023
chr1:154235004-154236109	NM_001018837	HAX1	1106	827	21	76.65	24.58	20.79	chr1	154245038	154248355	+	upstream	-9482
chr1:154241208-154241976	NM_001018837	HAX1	769	183	16	52.82	14.29	26.22	chr1	154245038	154248355	+	upstream	-3446
chr1:154242652-154243776	NM_001018837	HAX1	1125	318	49	113.71	11.85	18.23	chr1	154245038	154248355	+	promoter	-1824
chr1:154227609-154228226	NM_001018837	HAX1	618	218	53	73.24	6.7	21.11	chr1	154245038	154248355	+	upstream	-17121
chr1:154226359-154226732	NM_001018837	HAX1	374	187	22	59.57	4.57	24.49	chr1	154245038	154248355	+	upstream	-18493
chr16:18802997-18804922	NM_001019	RPS15A	1926	619	404	411.71	6.32	32.02	chr16	18801656	18794276	-	upstream	-2303
chr1:31404362-31406375	NM_001020658	PUM1	2014	1706	242	685.83	14.52	56.28	chr1	31538564	31404352	-	exon	133196
chr1:31532035-31532574	NM_001020658	PUM1	540	270	61	109.37	6.86	18.92	chr1	31538564	31404352	-	exon	6260
chr5:142771773-142772072	NM_001020825	NR3C1	300	150	6	97.16	23.71	19.14	chr5	142783254	142657495	-	intron	11332
chr5:142693562-142693877	NM_001020825	NR3C1	316	158	14	91.07	7.37	19.25	chr5	142783254	142657495	-	exon	89535
chr5:142712159-142713288	NM_001020825	NR3C1	1130	618	104	63.99	5.47	23.2	chr5	142783254	142657495	-	intron	70531
chr19:42364102-42364673	NM_001022	RPS19	572	286	10	63.22	22.22	23.18	chr19	42363987	42375484	+	promoter	400
chr19:57732437-57733335	NM_001023563	ZNF805	899	383	11	59.49	23.97	24.44	chr19	57752052	57774106	+	upstream	-19166
chr19:57766801-57773683	NM_001023563	ZNF805	6883	4509	164	128.29	9.26	18.09	chr19	57752052	57774106	+	exon	18190
chr19:57764427-57766560	NM_001023563	ZNF805	2134	1788	133	112.02	5.8	17.92	chr19	57752052	57774106	+	exon	13441
chr5:142771773-142772072	NM_001024094	NR3C1	300	150	6	97.16	23.71	19.14	chr5	142783254	142657495	-	intron	11332
chr5:142693562-142693877	NM_001024094	NR3C1	316	158	14	91.07	7.37	19.25	chr5	142783254	142657495	-	exon	89535
chr5:142712159-142713288	NM_001024094	NR3C1	1130	618	104	63.99	5.47	23.2	chr5	142783254	142657495	-	intron	70531
chr1:153606541-153606928	NM_001024210	S100A13	388	194	15	57.06	6.47	25.32	chr1	153606568	153591275	-	promoter	-166
chr1:16091009-16091813	NM_001024215	FBLIM1	805	616	15	90.8	37.57	19.29	chr1	16090993	16101715	+	promoter	418
chr1:16091009-16091813	NM_001024216	FBLIM1	805	616	15	90.8	37.57	19.29	chr1	16091458	16113084	+	promoter	-47
chr1:16111115-16113117	NM_001024216	FBLIM1	2003	1659	70	73.55	6.67	21.04	chr1	16091458	16113084	+	exon	20658
chr8:38853575-38854663	NM_001024380	TM2D2	1089	294	30	165.86	43.33	18.68	chr8	38854041	38846326	-	promoter	-78
chr8:38853575-38854663	NM_001024381	TM2D2	1089	294	30	165.86	43.33	18.68	chr8	38854041	38846326	-	promoter	-78
chr16:28331395-28335215	NM_001024401	SBK1	3821	1107	160	419.76	16.98	32.26	chr16	28303839	28335170	+	exon	29466
chr16:28328697-28329094	NM_001024401	SBK1	398	199	12	61.47	7.96	23.49	chr16	28303839	28335170	+	exon	25056
chr19:57988626-57988966	NM_001024596	ZNF772	341	170	7	97.16	27.66	19.14	chr19	57988938	57980953	-	promoter	142
chr1:149783241-149784375	NM_001024599	HIST2H2BF	1135	509	11715	3100	31.55	100	chr1	149783928	149783433	-	promoter	120
chr1:149784742-149785417	NM_001024599	HIST2H2BF	676	333	907	2727.98	15.88	100	chr1	149783928	149783433	-	promoter	-1151
chr7:108633908-108635066	NM_001024607	C7orf66	1159	700	176	83.59	6.67	20.42	chr7	108524644	108524031	-	intergenic	-109843
chr19:51020182-51022847	NM_001024656	ASPDH	2666	2144	246	393.01	8.84	30.78	chr19	51017947	51014856	-	upstream	-3567
chr8:145746501-145750571	NM_001024678	LRRC24	4071	3207	111	119.41	7.41	18.6	chr8	145752416	145747760	-	exon	3880
chr2:68687776-68688654	NM_001024680	FBXO48	879	233	13	81.46	33.33	20.37	chr2	68694449	68689504	-	intergenic	6234
chr16:30581080-30581846	NM_001024683	ZNF688	767	448	12	69.53	25.57	22.55	chr16	30583728	30581018	-	exon	2265
chr1:29533131-29533591	NM_001024732	MECR	461	230	6	59.64	23.71	24.38	chr1	29557470	29519168	-	exon	24109
chr1:29557230-29557589	NM_001024732	MECR	360	180	24	94.48	5.76	19.11	chr1	29557470	29519168	-	promoter	61
chr19:36369963-36370786	NM_001024807	APLP1	824	548	15	90.8	30.21	19.32	chr19	36359346	36370699	+	exon	11028
chr12:122459649-122460240	NM_001024808	BCL7A	592	296	129	93.66	4.99	19.18	chr12	122459791	122499950	+	promoter	153
chr22:40711275-40711613	NM_001024843	TNRC6B	339	169	10	80.93	11.11	20.45	chr22	40440820	40731812	+	exon	270624
chr22:40657830-40658275	NM_001024843	TNRC6B	446	223	18	87.16	11.11	19.37	chr22	40440820	40731812	+	exon	217232
chr22:40462128-40462438	NM_001024843	TNRC6B	311	155	6	53.13	10	26.18	chr22	40440820	40731812	+	intron	21463
chr11:44641028-44641471	NM_001024844	CD82	444	222	8	77.9	26.67	20.72	chr11	44587140	44641315	+	exon	54109
chr3:30732913-30734985	NM_001024847	TGFBR2	2073	628	36	98.57	14.44	18.43	chr3	30647993	30735633	+	exon	85956
chr6:110421126-110422435	NM_001024934	WASF1	1310	621	88	125.28	10	17.98	chr6	110501207	110421021	-	exon	79427
chr6:110422546-110423560	NM_001024934	WASF1	1015	519	217	292.87	9.72	26.43	chr6	110501207	110421021	-	exon	78154
chr6:110500631-110501358	NM_001024934	WASF1	728	240	78	128.61	9.34	18.1	chr6	110501207	110421021	-	promoter	213
chr6:110421126-110422435	NM_001024935	WASF1	1310	621	88	125.28	10	17.98	chr6	110501207	110421021	-	exon	79427
chr6:110422546-110423560	NM_001024935	WASF1	1015	519	217	292.87	9.72	26.43	chr6	110501207	110421021	-	exon	78154
chr6:110500631-110501358	NM_001024935	WASF1	728	240	78	128.61	9.34	18.1	chr6	110501207	110421021	-	promoter	213
chr6:110421126-110422435	NM_001024936	WASF1	1310	621	88	125.28	10	17.98	chr6	110501207	110421021	-	exon	79427
chr6:110422546-110423560	NM_001024936	WASF1	1015	519	217	292.87	9.72	26.43	chr6	110501207	110421021	-	exon	78154
chr6:110500631-110501358	NM_001024936	WASF1	728	240	78	128.61	9.34	18.1	chr6	110501207	110421021	-	promoter	213
chr17:4725929-4726854	NM_001024937	MINK1	926	270	29	102.24	16.98	18.8	chr17	4736634	4801356	+	upstream	-10243
chr17:4736520-4737057	NM_001024937	MINK1	538	269	36	118.12	10.76	18.5	chr17	4736634	4801356	+	promoter	154
chr11:121232575-121233998	NM_001024956	SC5D	1424	1125	94	50.38	4.86	27.38	chr11	121163576	121184119	+	intergenic	69710
chr3:9831369-9831834	NM_001024959	ARPC4	466	233	38	60.34	4.92	23.75	chr3	9834178	9848789	+	upstream	-2577
chr3:9831369-9831834	NM_001024960	ARPC4	466	233	38	60.34	4.92	23.75	chr3	9834178	9848789	+	upstream	-2577
chr5:81550185-81551124	NM_001025	RPS23	940	352	12	69.53	28.2	22.55	chr5	81574235	81569138	-	intergenic	23581
chr18:74728324-74729163	NM_001025081	MBP	840	450	16	120.24	43.46	18.73	chr18	74729055	74690788	-	promoter	312
chr18:74728324-74729163	NM_001025090	MBP	840	450	16	120.24	43.46	18.73	chr18	74729055	74690788	-	promoter	312
chr18:74728324-74729163	NM_001025092	MBP	840	450	16	120.24	43.46	18.73	chr18	74729055	74690788	-	promoter	312
chr2:100623619-100623995	NM_001025108	AFF3	377	188	6	71.66	23.71	22.39	chr2	100722045	100163715	-	exon	98238
chr5:149779362-149779917	NM_001025158	CD74	556	278	44	106.99	9.06	18.65	chr5	149792499	149781199	-	intergenic	12860
chr5:149775810-149776559	NM_001025158	CD74	750	333	116	56.34	4.34	25.61	chr5	149792499	149781199	-	intergenic	16315
chr5:149779362-149779917	NM_001025159	CD74	556	278	44	106.99	9.06	18.65	chr5	149792499	149781199	-	intergenic	12860
chr5:149775810-149776559	NM_001025159	CD74	750	333	116	56.34	4.34	25.61	chr5	149792499	149781199	-	intergenic	16315
chrX:153297652-153298095	NM_001025242	IRAK1	444	222	29	134.76	10.74	18.54	chrX	153285342	153275956	-	upstream	-12531
chrX:153284042-153285468	NM_001025242	IRAK1	1427	1121	85	54.51	6.13	25.91	chrX	153285342	153275956	-	promoter	587
chrX:153297652-153298095	NM_001025243	IRAK1	444	222	29	134.76	10.74	18.54	chrX	153285342	153275956	-	upstream	-12531
chrX:153284042-153285468	NM_001025243	IRAK1	1427	1121	85	54.51	6.13	25.91	chrX	153285342	153275956	-	promoter	587
chr15:48633995-48635566	NM_001025248	DUT	1572	566	55	50.45	6.67	27.38	chr15	48623620	48635570	+	exon	11160
chr15:48624356-48624773	NM_001025248	DUT	418	209	105	121.14	3.75	18.78	chr15	48623620	48635570	+	promoter	944
chr15:48633995-48635566	NM_001025249	DUT	1572	566	55	50.45	6.67	27.38	chr15	48623620	48635570	+	exon	11160
chr15:48624356-48624773	NM_001025249	DUT	418	209	105	121.14	3.75	18.78	chr15	48623620	48635570	+	promoter	944
chr8:80965300-80965859	NM_001025252	TPD52	560	280	24	95.69	14.93	19.16	chr8	80993066	80947102	-	exon	27487
chr8:81040890-81041190	NM_001025253	TPD52	301	150	6	97.16	23.71	19.14	chr8	81083894	80947102	-	intron	42854
chr8:80965300-80965859	NM_001025253	TPD52	560	280	24	95.69	14.93	19.16	chr8	81083894	80947102	-	exon	118315
chr8:81083633-81083989	NM_001025253	TPD52	357	178	12	103.98	14.28	18.92	chr8	81083894	80947102	-	promoter	83
chr8:81041780-81042101	NM_001025253	TPD52	322	161	15	100.24	8.05	18.49	chr8	81083894	80947102	-	intron	41954
chrX:70322202-70323476	NM_001025265	CXorf65	1275	290	27	69.51	13.33	22.54	chrX	70326638	70323738	-	intergenic	3799
chr3:184769656-184770309	NM_001025266	C3orf70	654	391	10	68.84	35.56	22.65	chr3	184870802	184795837	-	intergenic	100820
chr18:8638140-8639087	NM_001025300	RAB12	948	662	41	151.54	17.06	18.34	chr18	8609442	8639380	+	exon	29171
chr18:8609469-8610128	NM_001025300	RAB12	660	435	39	123.09	13.57	18.96	chr18	8609442	8639380	+	promoter	356
chr6:43737752-43739209	NM_001025366	VEGFA	1458	483	371	990.74	21.46	72.03	chr6	43737945	43754223	+	promoter	535
chr6:43745178-43745864	NM_001025366	VEGFA	687	197	84	230.7	13.58	22.17	chr6	43737945	43754223	+	intron	7576
chr6:43751739-43754240	NM_001025366	VEGFA	2502	811	390	454.58	8.58	35.19	chr6	43737945	43754223	+	exon	15044
chr6:43737752-43739209	NM_001025367	VEGFA	1458	483	371	990.74	21.46	72.03	chr6	43737945	43754223	+	promoter	535
chr6:43745178-43745864	NM_001025367	VEGFA	687	197	84	230.7	13.58	22.17	chr6	43737945	43754223	+	intron	7576
chr6:43751739-43754240	NM_001025367	VEGFA	2502	811	390	454.58	8.58	35.19	chr6	43737945	43754223	+	exon	15044
chr6:43737752-43739209	NM_001025368	VEGFA	1458	483	371	990.74	21.46	72.03	chr6	43737945	43754223	+	promoter	535
chr6:43745178-43745864	NM_001025368	VEGFA	687	197	84	230.7	13.58	22.17	chr6	43737945	43754223	+	intron	7576
chr6:43751739-43754240	NM_001025368	VEGFA	2502	811	390	454.58	8.58	35.19	chr6	43737945	43754223	+	exon	15044
chr6:43737752-43739209	NM_001025369	VEGFA	1458	483	371	990.74	21.46	72.03	chr6	43737945	43754223	+	promoter	535
chr6:43745178-43745864	NM_001025369	VEGFA	687	197	84	230.7	13.58	22.17	chr6	43737945	43754223	+	intron	7576
chr6:43751739-43754240	NM_001025369	VEGFA	2502	811	390	454.58	8.58	35.19	chr6	43737945	43754223	+	exon	15044
chr6:43737752-43739209	NM_001025370	VEGFA	1458	483	371	990.74	21.46	72.03	chr6	43737945	43754223	+	promoter	535
chr6:43745178-43745864	NM_001025370	VEGFA	687	197	84	230.7	13.58	22.17	chr6	43737945	43754223	+	intron	7576
chr6:43751739-43754240	NM_001025370	VEGFA	2502	811	390	454.58	8.58	35.19	chr6	43737945	43754223	+	exon	15044
chr16:69725632-69728252	NM_001025433	NQO1	2621	532	218	127.39	5.43	18.11	chr16	69760533	69743303	-	intergenic	33591
chr16:69775773-69776704	NM_001025433	NQO1	932	501	424	224.2	4.75	21.88	chr16	69760533	69743303	-	upstream	-15705
chr16:69725632-69728252	NM_001025434	NQO1	2621	532	218	127.39	5.43	18.11	chr16	69760533	69743303	-	intergenic	33591
chr16:69775773-69776704	NM_001025434	NQO1	932	501	424	224.2	4.75	21.88	chr16	69760533	69743303	-	upstream	-15705
chrX:109437486-109441920	NM_001025580	AMMECR1	4435	3644	87	143.39	14.67	17.24	chrX	109561380	109437413	-	exon	121677
chrX:109589715-109590385	NM_001025580	AMMECR1	671	293	246	93.76	4.59	19.21	chrX	109561380	109437413	-	intergenic	-28670
chr11:47487491-47494056	NM_001025596	CELF1	6566	2374	608	1269.42	13.45	93.81	chr11	47510576	47487488	-	intron	19803
chr1:161041982-161042300	NM_001025598	ARHGAP30	319	159	6	84.18	23.71	20.18	chr1	161039760	161016731	-	upstream	-2381
chr19:18108944-18109980	NM_001025604	ARRDC2	1037	270	16	100.06	40	18.48	chr19	18111940	18124911	+	upstream	-2478
chr19:18092496-18093425	NM_001025604	ARRDC2	930	308	25	64.62	14.26	23.08	chr19	18111940	18124911	+	upstream	-18980
chr9:74489532-74490127	NM_001025780	ABHD17B	596	298	19	73.86	15.83	21.05	chr9	74526161	74480067	-	exon	36332
chr10:32800119-32800841	NM_001026383	CCDC7	723	430	60	56.13	6.03	25.62	chr10	32735009	32863492	+	intron	65471
chr5:76585824-76587850	NM_001029851	PDE8B	2027	534	300	181.35	4.5	19.24	chr5	76506705	76724080	+	intron	80132
chr5:76585824-76587850	NM_001029852	PDE8B	2027	534	300	181.35	4.5	19.24	chr5	76506705	76724080	+	intron	80132
chr5:76585824-76587850	NM_001029853	PDE8B	2027	534	300	181.35	4.5	19.24	chr5	76506705	76724080	+	intron	80132
chr5:76585824-76587850	NM_001029854	PDE8B	2027	534	300	181.35	4.5	19.24	chr5	76506705	76724080	+	intron	80132
chr19:46437129-46439742	NM_001029861	NANOS2	2614	255	41	130.39	14.52	18.26	chr19	46418036	46416472	-	intergenic	-20399
chr19:46442784-46444304	NM_001029861	NANOS2	1521	1227	26	57.45	9.17	25.11	chr19	46418036	46416472	-	intergenic	-25508
chr5:145492263-145494021	NM_001029869	PLAC8L1	1759	596	36	65.15	9.77	23.07	chr5	145483946	145463875	-	upstream	-9196
chr4:77691763-77692146	NM_001029870	SOWAHB	384	192	6	71.66	23.71	22.39	chr4	77819002	77816081	-	intergenic	127048
chr4:77677670-77678179	NM_001029870	SOWAHB	510	255	13	82.1	21.67	20.43	chr4	77819002	77816081	-	intergenic	141078
chr1:27860830-27861468	NM_001029882	AHDC1	639	379	40	442.34	114.58	33.77	chr1	27930005	27860755	-	exon	68856
chr1:27873764-27878702	NM_001029882	AHDC1	4939	1592	219	239.06	9.29	22.56	chr1	27930005	27860755	-	exon	53772
chr1:1254231-1255282	NM_001029885	CPTP	1052	555	27	55.02	9.44	25.97	chr1	1260142	1264276	+	upstream	-5386
chr1:1252188-1253741	NM_001029885	CPTP	1554	790	25	50.66	9.17	27.31	chr1	1260142	1264276	+	upstream	-7178
chr10:124690433-124691088	NM_001029888	FAM24A	656	427	11	80.88	35.56	20.44	chr10	124670216	124672627	+	intergenic	20544
chr8:146155825-146157535	NM_001029976	ZNF16	1711	694	29	126.84	26.62	18.07	chr8	146176274	146155743	-	exon	19594
chr19:35232854-35233793	NM_001029997	ZNF181	940	377	13	90.24	27.66	19.31	chr19	35225479	35233774	+	exon	7844
chr16:18802997-18804922	NM_001030009	RPS15A	1926	619	404	411.71	6.32	32.02	chr16	18801656	18794276	-	upstream	-2303
chr6:147710016-147711214	NM_001030060	SAMD5	1199	922	11	53.16	16.67	26.27	chr6	147829827	147891157	+	intergenic	-119212
chr5:176707473-176707990	NM_001031677	RAB24	518	259	16	73.86	13.33	21.05	chr5	176730745	176728190	-	intergenic	23014
chr12:65639438-65642136	NM_001031679	MSRB3	2699	1534	31	58.4	10	24.61	chr12	65672422	65860687	+	intergenic	-31635
chr17:3539333-3539706	NM_001031681	CTNS	374	187	11	51.43	6.86	27.04	chr17	3539761	3566397	+	promoter	-242
chr10:91098256-91101103	NM_001031683	IFIT3	2848	1288	3568	2003.97	5.1	100	chr10	91092235	91100725	+	exon	7444
chr1:224033393-224034483	NM_001031685	TP53BP2	1091	857	12	66.1	20	23.09	chr1	224033674	223967594	-	promoter	-264
chr1:224050676-224052663	NM_001031685	TP53BP2	1988	1563	207	70.21	10.19	22.59	chr1	224033674	223967594	-	upstream	-17995
chr1:223967838-223968706	NM_001031685	TP53BP2	869	533	28	53.44	6.62	26.25	chr1	224033674	223967594	-	exon	65402
chr1:70833195-70833772	NM_001031693	HHLA3	578	289	59	87.26	6.69	19.42	chr1	70820492	70833705	+	exon	12991
chr12:104208556-104209012	NM_001031701	NT5DC3	457	228	8	53.13	13.33	26.18	chr12	104234975	104166080	-	exon	26191
chr12:104166108-104172031	NM_001031701	NT5DC3	5924	5121	199	98.61	6.22	18.44	chr12	104234975	104166080	-	exon	65906
chr14:105167687-105168212	NM_001031714	INF2	526	263	18	61.62	10.52	23.42	chr14	105155942	105185947	+	exon	12007
chr13:52335458-52337669	NM_001031719	DHRS12	2212	642	20	63.35	13.33	23.21	chr13	52378298	52344912	-	intergenic	41735
chr4:69241854-69242420	NM_001031732	YTHDC1	567	283	316	1304.85	18.1	95.7	chr4	69215835	69176104	-	intergenic	-26302
chr4:69169971-69170812	NM_001031732	YTHDC1	842	227	22	66.05	14.03	23.06	chr4	69215835	69176104	-	intergenic	45444
chr4:69178781-69180217	NM_001031732	YTHDC1	1437	1150	92	110.43	8	19.05	chr4	69215835	69176104	-	exon	36336
chr19:10439325-10439952	NM_001031734	FDX1L	628	277	36	87.43	10.47	19.43	chr19	10426691	10420886	-	upstream	-12947
chr19:10426516-10428451	NM_001031734	FDX1L	1936	711	193	194.53	8.99	20.01	chr19	10426691	10420886	-	promoter	-792
chr19:10431346-10432050	NM_001031734	FDX1L	705	372	22	52.66	8.46	26.27	chr19	10426691	10420886	-	upstream	-5007
chr19:2113973-2114490	NM_001031735	IZUMO4	518	259	70	63.97	4.48	23.18	chr19	2096867	2099583	+	intergenic	17364
chr22:31655484-31656193	NM_001031801	LIMK2	710	536	8	54.87	27.66	25.99	chr22	31644347	31673624	+	intron	11491
chr22:31668485-31668817	NM_001031801	LIMK2	333	166	9	71.93	9.99	21.2	chr22	31644347	31673624	+	exon	24304
chr16:47632325-47633089	NM_001031835	PHKB	765	473	217	116.49	5.81	18.47	chr16	47495209	47735434	+	intron	137498
chrX:118108553-118109661	NM_001031855	LONRF3	1109	598	60	268.04	23.33	25.05	chrX	118108576	118152318	+	promoter	531
chr9:130425492-130425882	NM_001032221	STXBP1	391	195	9	61.63	11.73	23.42	chr9	130374485	130454995	+	intron	51202
chr9:130374418-130374877	NM_001032221	STXBP1	460	230	68	160.98	6.52	18.36	chr9	130374485	130454995	+	promoter	162
chr2:188418765-188419399	NM_001032281	TFPI	635	266	17	113.45	33.87	18.14	chr2	188419232	188343305	-	promoter	150
chr2:188361529-188361994	NM_001032281	TFPI	466	233	32	52.89	4.97	26.24	chr2	188419232	188343305	-	exon	57471
chr8:103660651-103662826	NM_001032282	KLF10	2176	1568	287	381.64	14.32	30.37	chr8	103666192	103661004	-	exon	4454
chr8:103667772-103668102	NM_001032282	KLF10	331	165	24	209.79	13.24	21.28	chr8	103666192	103661004	-	promoter	-1745
chr20:48712609-48713573	NM_001032288	UBE2V1	965	710	26	87.16	17.69	19.37	chr20	48729735	48697660	-	intron	16644
chr20:48745932-48746391	NM_001032288	UBE2V1	460	230	13	58.79	9.42	24.65	chr20	48729735	48697660	-	upstream	-16426
chrX:48772296-48772791	NM_001032289	SLC35A2	496	248	25	159.05	21.37	18.24	chrX	48769235	48760888	-	upstream	-3308
chrX:48779529-48781429	NM_001032289	SLC35A2	1901	712	121	87.49	8.13	19.47	chrX	48769235	48760888	-	upstream	-11244
chrX:48770501-48772016	NM_001032289	SLC35A2	1516	598	73	71.14	8.04	22.45	chrX	48769235	48760888	-	upstream	-2023
chr1:109822251-109822860	NM_001032291	PSRC1	610	329	51	98.07	8.3	18.36	chr1	109825790	109822175	-	exon	3235
chr17:30694783-30695167	NM_001032293	ZNF207	385	192	25	63.04	4.58	23.27	chr17	30677156	30697468	+	exon	17819
chr11:57367349-57367743	NM_001032295	SERPING1	395	197	11	92.47	18.33	19.26	chr11	57365704	57382326	+	promoter	1842
chrX:48750729-48751364	NM_001032381	PQBP1	636	214	151	86.38	4.89	19.42	chrX	48755194	48760420	+	upstream	-4148
chrX:48750729-48751364	NM_001032382	PQBP1	636	214	151	86.38	4.89	19.42	chrX	48755194	48760420	+	upstream	-4148
chrX:48750729-48751364	NM_001032383	PQBP1	636	214	151	86.38	4.89	19.42	chrX	48755194	48760420	+	upstream	-4148
chr12:56385675-56388582	NM_001032386	SUOX	2908	2086	418	272.24	5.26	25.53	chr12	56391042	56399309	+	upstream	-3914
chr12:56385675-56388582	NM_001032387	SUOX	2908	2086	418	272.24	5.26	25.53	chr12	56391042	56399309	+	upstream	-3914
chrX:68380853-68383300	NM_001032396	PJA1	2448	906	141	88.01	6.53	19.4	chrX	68385365	68380580	-	exon	3289
chr1:22074510-22074923	NM_001032730	USP48	414	207	7	63.03	21.21	23.24	chr1	22109688	22054338	-	exon	34972
chr17:5324436-5324903	NM_001033002	RPAIN	468	234	17	86.47	13.26	19.4	chr17	5322960	5336340	+	promoter	1709
chr22:32881045-32881357	NM_001033024	FBXO7	313	156	7	64.3	9.72	23.19	chr22	32871223	32894818	+	intron	9978
chr1:101361635-101362009	NM_001033025	EXTL2	375	187	11	80.93	12.22	20.45	chr1	101360735	101337927	-	promoter	-1087
chr1:101360162-101360818	NM_001033025	EXTL2	657	186	20	53.1	9.86	26.19	chr1	101360735	101337927	-	promoter	245
chr2:175354236-175354685	NM_001033045	GPR155	450	225	6	59.64	23.71	24.38	chr2	175351816	175296299	-	upstream	-2644
chr1:40366084-40367610	NM_001033081	MYCL	1527	719	29	125.28	30	17.97	chr1	40367687	40361095	-	promoter	840
chr1:40361321-40363767	NM_001033081	MYCL	2447	2001	71	157.6	13.89	18.19	chr1	40367687	40361095	-	exon	5143
chr1:40366084-40367610	NM_001033082	MYCL	1527	719	29	125.28	30	17.97	chr1	40367687	40361095	-	promoter	840
chr1:40361321-40363767	NM_001033082	MYCL	2447	2001	71	157.6	13.89	18.19	chr1	40367687	40361095	-	exon	5143
chr5:138677530-138677845	NM_001033112	PAIP2	316	158	6	84.18	23.71	20.18	chr5	138678122	138705409	+	promoter	-435
chr17:31267804-31268703	NM_001033504	TMEM98	900	323	58	71.96	6.33	21.19	chr17	31254927	31268667	+	exon	13326
chr7:5270458-5272177	NM_001033518	WIPI2	1720	292	95	55.43	7.78	25.97	chr7	5229834	5273486	+	exon	41483
chr7:5229865-5230263	NM_001033518	WIPI2	399	199	22	69.52	5.85	22.55	chr7	5229834	5273486	+	promoter	230
chr7:5270458-5272177	NM_001033519	WIPI2	1720	292	95	55.43	7.78	25.97	chr7	5229834	5273486	+	exon	41483
chr7:5229865-5230263	NM_001033519	WIPI2	399	199	22	69.52	5.85	22.55	chr7	5229834	5273486	+	promoter	230
chr7:5270458-5272177	NM_001033520	WIPI2	1720	292	95	55.43	7.78	25.97	chr7	5253899	5273486	+	exon	17418
chr20:54961295-54961764	NM_001033522	CSTF1	470	235	75	94.86	4.52	19.17	chr20	54967706	54979582	+	upstream	-6177
chr2:44396011-44396577	NM_001033557	PPM1B	567	283	22	55.05	8.32	25.97	chr2	44395941	44458612	+	promoter	353
chr17:27277661-27278684	NM_001033561	PHF12	1024	561	23	160.42	36.67	18.3	chr17	27278508	27232270	-	promoter	336
chr17:30507934-30508521	NM_001033566	RHOT1	588	294	8	59.64	31.61	24.38	chr17	30469472	30552790	+	intron	38755
chr17:30506930-30507743	NM_001033566	RHOT1	814	241	11	59.49	18.99	24.44	chr17	30469472	30552790	+	intron	37864
chr17:30438362-30439804	NM_001033566	RHOT1	1443	1123	602	884.86	7.14	66.07	chr17	30469472	30552790	+	intergenic	-30389
chr17:30507934-30508521	NM_001033567	RHOT1	588	294	8	59.64	31.61	24.38	chr17	30469472	30552790	+	intron	38755
chr17:30506930-30507743	NM_001033567	RHOT1	814	241	11	59.49	18.99	24.44	chr17	30469472	30552790	+	intron	37864
chr17:30438362-30439804	NM_001033567	RHOT1	1443	1123	602	884.86	7.14	66.07	chr17	30469472	30552790	+	intergenic	-30389
chr17:30507934-30508521	NM_001033568	RHOT1	588	294	8	59.64	31.61	24.38	chr17	30469472	30552790	+	intron	38755
chr17:30506930-30507743	NM_001033568	RHOT1	814	241	11	59.49	18.99	24.44	chr17	30469472	30552790	+	intron	37864
chr17:30438362-30439804	NM_001033568	RHOT1	1443	1123	602	884.86	7.14	66.07	chr17	30469472	30552790	+	intergenic	-30389
chr12:121067414-121068475	NM_001033677	CABP1	1062	360	11	57.38	23.33	25.15	chr12	121078421	121105127	+	upstream	-10477
chr11:63993733-63994874	NM_001033678	TRPT1	1142	643	26	98.93	13.33	18.46	chr11	63993726	63991270	-	promoter	-577
chr11:64005666-64006399	NM_001033678	TRPT1	734	434	360	280.3	6.59	25.61	chr11	63993726	63991270	-	upstream	-12306
chr12:6687565-6687870	NM_001033714	NOP2	306	153	10	94.4	10.2	19.11	chr12	6677498	6666035	-	upstream	-10219
chr8:81785906-81786821	NM_001033723	ZNF704	916	258	16	66.83	18.32	23.16	chr8	81787016	81540685	-	promoter	653
chr8:81882453-81883355	NM_001033723	ZNF704	903	468	13	54.92	16.67	25.99	chr8	81787016	81540685	-	intergenic	-95888
chr8:81556979-81557676	NM_001033723	ZNF704	698	439	81	52.59	5.47	26.32	chr8	81787016	81540685	-	intron	229689
chr6:43737752-43739209	NM_001033756	VEGFA	1458	483	371	990.74	21.46	72.03	chr6	43737945	43754223	+	promoter	535
chr6:43745178-43745864	NM_001033756	VEGFA	687	197	84	230.7	13.58	22.17	chr6	43737945	43754223	+	intron	7576
chr6:43751739-43754240	NM_001033756	VEGFA	2502	811	390	454.58	8.58	35.19	chr6	43737945	43754223	+	exon	15044
chr2:10268953-10271651	NM_001034	RRM2	2699	776	451	651.52	11.34	52.82	chr2	10262862	10271546	+	exon	7440
chr1:149803540-149805393	NM_001034077	HIST2H4B	1854	962	1747	901.86	14.27	67.68	chr1	149804220	149804616	+	promoter	246
chr18:29340590-29340923	NM_001034172	SLC25A52	334	167	6	77.9	20	20.72	chr18	29340843	29339658	-	promoter	87
chr18:29410122-29411084	NM_001034172	SLC25A52	963	660	23	66.05	13.64	23.06	chr18	29340843	29339658	-	intergenic	-69760
chr18:29305960-29306481	NM_001034172	SLC25A52	522	261	31	63.35	6.74	23.24	chr18	29340843	29339658	-	intergenic	34623
chr12:105445698-105446179	NM_001034173	ALDH1L2	482	241	8	71.66	31.61	22.39	chr12	105478341	105413561	-	exon	32403
chr16:19129896-19132927	NM_001034841	ITPRIPL2	3032	515	79	52.29	10.91	26.38	chr16	19125253	19132952	+	exon	6158
chr5:16670637-16671152	NM_001034850	FAM134B	516	258	16	61.74	10.67	23.4	chr5	16617167	16473146	-	intergenic	-53727
chr14:70498140-70499103	NM_001034852	SMOC1	964	702	15	90.8	28.92	19.29	chr14	70346113	70499083	+	exon	152508
chr14:70497001-70498137	NM_001034852	SMOC1	1137	289	14	81.81	27.66	20.41	chr14	70346113	70499083	+	exon	151456
chr14:70351972-70353075	NM_001034852	SMOC1	1104	748	5734	784.07	4.52	60.62	chr14	70346113	70499083	+	intron	6410
chr18:47009946-47010292	NM_001035005	C18orf32	347	173	18	70.65	5.21	22.45	chr18	47013644	47007547	-	exon	3525
chr9:130742254-130743347	NM_001035254	FAM102A	1094	288	40	167.45	19.17	18.85	chr9	130742812	130702860	-	promoter	12
chr10:70892469-70892950	NM_001035260	VPS26A	482	241	14	152.85	55.32	18.33	chr10	70883908	70934172	+	exon	8801
chr12:56506448-56507784	NM_001035267	RPL41	1337	389	221	146.89	8.38	17.66	chr12	56510373	56511616	+	upstream	-3257
chr2:74374748-74377882	NM_001035505	BOLA3	3135	1935	117	67.33	6.63	23.12	chr2	74375039	74362527	-	promoter	-1276
chr2:74379727-74383913	NM_001035505	BOLA3	4187	1951	681	392.53	5.07	30.73	chr2	74375039	74362527	-	upstream	-6781
chr2:27587272-27587874	NM_001035521	GTF3C2	603	305	16	71.74	15.56	21.2	chr2	27579901	27548715	-	upstream	-7672
chr2:27565693-27566638	NM_001035521	GTF3C2	946	250	32	82.3	9.99	20.45	chr2	27579901	27548715	-	intron	13736
chr2:27579216-27583223	NM_001035521	GTF3C2	4008	878	121	103.5	8.79	18.97	chr2	27579901	27548715	-	promoter	-1318
chr2:27598352-27599006	NM_001035521	GTF3C2	655	193	22	66.05	7.64	23.06	chr2	27579901	27548715	-	upstream	-18778
chr1:70833195-70833772	NM_001036645	HHLA3	578	289	59	87.26	6.69	19.42	chr1	70820492	70833705	+	exon	12991
chr1:70833195-70833772	NM_001036646	HHLA3	578	289	59	87.26	6.69	19.42	chr1	70820492	70833705	+	exon	12991
chr19:35521329-35521835	NM_001037	SCN1B	507	253	24	147.9	20.28	17.81	chr19	35521591	35531353	+	promoter	-9
chr17:7833686-7836832	NM_001037144	CNTROB	3147	265	362	303.43	17.4	27.12	chr17	7835441	7853237	+	promoter	-182
chr14:74009771-74010543	NM_001037161	ACOT1	773	236	33	88.72	13.74	19.4	chr14	74003927	74010498	+	exon	6230
chr7:6388181-6389299	NM_001037163	FAM220A	1119	196	21	76.65	14.92	20.79	chr7	6388590	6369039	-	promoter	-150
chr7:6369092-6371000	NM_001037163	FAM220A	1909	548	204	402.36	7.97	31.57	chr7	6388590	6369039	-	exon	18544
chr7:4721911-4722667	NM_001037165	FOXK1	757	499	51	58.49	5.64	24.6	chr7	4721929	4811074	+	promoter	360
chr3:140998064-140998514	NM_001037172	PXYLP1	451	225	9	97.16	35.56	19.14	chr3	140950666	141013745	+	exon	47623
chr3:141006143-141006460	NM_001037172	PXYLP1	318	159	7	102.8	23.33	18.88	chr3	140950666	141013745	+	intron	55635
chr3:140865787-140867599	NM_001037172	PXYLP1	1813	1554	95	269.07	16.12	25.19	chr3	140950666	141013745	+	intergenic	-83973
chr3:141011011-141013873	NM_001037172	PXYLP1	2863	465	243	158.84	10.69	18.22	chr3	140950666	141013745	+	exon	61776
chr2:152690505-152692023	NM_001037174	ARL5A	1519	311	29	69.03	11.67	22.62	chr2	152685009	152657479	-	upstream	-6255
chr16:67691293-67692426	NM_001037281	PARD6A	1134	861	53	190.52	23.89	19.88	chr16	67694850	67696681	+	upstream	-2991
chr7:2408968-2409471	NM_001037283	EIF3B	504	252	13	92.89	21.84	19.16	chr7	2394473	2420377	+	exon	14746
chr7:2394489-2395225	NM_001037283	EIF3B	737	435	222	109.56	4.47	18.94	chr7	2394473	2420377	+	promoter	384
chr20:47750825-47751869	NM_001037328	STAU1	1045	406	306	296.23	10.14	26.7	chr20	47804907	47729875	-	intron	53560
chr18:163147-163603	NM_001037334	USP14	457	228	6	59.64	23.71	24.38	chr18	158482	213739	+	exon	4893
chr18:211108-214939	NM_001037334	USP14	3832	310	198	142.74	12.33	17.07	chr18	158482	213739	+	exon	54541
chr20:62189729-62190529	NM_001037335	HELZ2	801	390	21	177.22	51.37	19.08	chr20	62205592	62189438	-	exon	15463
chr20:62195796-62196891	NM_001037335	HELZ2	1096	627	14	71.86	24.24	21.2	chr20	62205592	62189438	-	exon	9249
chr20:62219087-62222152	NM_001037335	HELZ2	3066	2489	124	120.05	10.95	18.78	chr20	62205592	62189438	-	upstream	-15027
chr12:120907064-120907990	NM_001037494	DYNLL1	927	394	230	139.7	7.22	17.19	chr12	120907659	120936298	+	promoter	-132
chr1:148250449-148251790	NM_001037501	NBPF8	1342	616	27	65.94	12.5	23.06	chr1	148346929	147574322	-	intron	95810
chr1:148355087-148358149	NM_001037501	NBPF8	3063	2283	52	73.92	12	21.09	chr1	148346929	147574322	-	upstream	-9689
chr3:183655561-183656016	NM_001037639	PARL	456	228	7	71.66	27.66	22.39	chr3	183602696	183547172	-	intergenic	-53092
chr3:183660526-183660850	NM_001037639	PARL	325	162	6	84.18	23.71	20.18	chr3	183602696	183547172	-	intergenic	-57992
chr3:183637751-183639302	NM_001037639	PARL	1552	511	48	118.22	9.44	18.53	chr3	183602696	183547172	-	intergenic	-35830
chr22:30688097-30688950	NM_001037666	GATSL3	854	378	23	112.08	24.2	17.95	chr22	30685616	30681106	-	upstream	-2907
chr22:30685359-30685827	NM_001037666	GATSL3	469	234	14	62.59	10.94	23.24	chr22	30685616	30681106	-	promoter	23
chr12:50184994-50186770	NM_001037806	NCKAP5L	1777	521	32	51.55	9.33	26.98	chr12	50222208	50184928	-	intron	36326
chr12:50188545-50191236	NM_001037806	NCKAP5L	2692	519	69	68.85	8.89	22.64	chr12	50222208	50184928	-	exon	32318
chrX:53458005-53459588	NM_001037811	HSD17B10	1584	502	155	446.56	21.11	34.37	chrX	53461323	53458205	-	exon	2527
chrX:53460541-53461006	NM_001037811	HSD17B10	466	233	38	198.45	14.76	20.25	chrX	53461323	53458205	-	promoter	550
chr2:100106262-100106578	NM_001037872	REV1	317	158	9	65.85	7.5	23.03	chr2	100106518	100016937	-	promoter	98
chr2:172949447-172950853	NM_001038493	DLX1	1407	806	18	72.5	20	21.09	chr2	172950207	172954401	+	promoter	-57
chr5:68709766-68710668	NM_001038603	MARVELD2	903	358	119	178.02	9.69	19.17	chr5	68710938	68737890	+	promoter	-721
chr5:130727309-130730364	NM_001038702	CDC42SE2	3056	2756	151	163.44	9.79	18.54	chr5	130599701	130730382	+	exon	129135
chr5:130694888-130695412	NM_001038702	CDC42SE2	525	262	70	133.29	6.81	18.51	chr5	130599701	130730382	+	exon	95449
chr12:1889442-1890387	NM_001039029	LRTM2	946	773	28	157.43	26.67	18.13	chr12	1929432	1945918	+	intergenic	-39518
chr12:1886998-1887329	NM_001039029	LRTM2	332	166	13	79.66	7.19	20.7	chr12	1929432	1945918	+	intergenic	-42269
chr12:1895088-1897935	NM_001039029	LRTM2	2848	2029	342	271.9	5.23	25.53	chr12	1929432	1945918	+	intergenic	-32921
chr3:32931869-32934833	NM_001039111	TRIM71	2965	938	56	379.66	59.27	30.1	chr3	32859509	32939318	+	exon	73842
chr3:32938636-32939376	NM_001039111	TRIM71	741	503	8	53.67	23.71	26.17	chr3	32859509	32939318	+	exon	79497
chr3:32858074-32860541	NM_001039111	TRIM71	2468	494	36	143	22.62	17.11	chr3	32859509	32939318	+	promoter	-202
chr3:32934893-32938297	NM_001039111	TRIM71	3405	803	60	118.78	11.67	18.55	chr3	32859509	32939318	+	exon	77086
chr8:124824873-124827634	NM_001039112	FER1L6	2762	2464	161	137.69	9.21	18.99	chr8	124864226	125132302	+	intergenic	-37973
chr11:3312262-3312602	NM_001039165	MRGPRE	341	170	10	82.15	11.37	20.48	chr11	3253616	3249040	-	intergenic	-58816
chr20:43117885-43123314	NM_001039199	TTPAL	5430	2783	124	69.45	6	22.54	chr20	43104525	43123244	+	exon	16074
chr14:100757477-100759413	NM_001039355	SLC25A29	1937	1319	58	75.83	7.78	20.83	chr14	100772884	100757447	-	exon	14439
chr20:13800960-13801409	NM_001039375	NDUFAF5	450	225	6	59.64	23.71	24.38	chr20	13765671	13799067	+	intergenic	35513
chr20:13765578-13766057	NM_001039375	NDUFAF5	480	240	26	69.72	6.93	22.6	chr20	13765671	13799067	+	promoter	146
chr20:13756555-13757050	NM_001039375	NDUFAF5	496	248	47	56.67	4.57	25.44	chr20	13765671	13799067	+	upstream	-8869
chr1:44437142-44439177	NM_001039457	ATP6V0B	2036	429	36	73.76	13.33	21.05	chr1	44440319	44443972	+	upstream	-2160
chr1:28208685-28209715	NM_001039477	THEMIS2	1031	397	31	115.24	17.5	18.36	chr1	28199053	28213196	+	intron	10147
chr1:28218061-28218952	NM_001039477	THEMIS2	892	337	134	67.81	4.76	23.1	chr1	28199053	28213196	+	intergenic	19453
chr11:821610-822738	NM_001039490	CD151	1129	204	41	67	9.24	23.21	chr11	832951	838835	+	upstream	-10777
chr11:823528-825297	NM_001039490	CD151	1770	1399	123	71.1	9.22	22.44	chr11	832951	838835	+	upstream	-8539
chr11:836224-836594	NM_001039490	CD151	371	185	23	101.37	7.11	18.67	chr11	832951	838835	+	exon	3458
chr16:31102169-31102882	NM_001039503	PRSS53	714	299	171	104.66	5.1	18.95	chr16	31100130	31094744	-	upstream	-2395
chr11:75132908-75133398	NM_001039548	KLHL35	491	245	8	66.11	26.67	23.09	chr11	75141674	75133437	-	intergenic	8521
chr2:224620110-224623266	NM_001039569	AP1S3	3157	1482	101	100.76	8.79	18.52	chr2	224702319	224620046	-	exon	80631
chr22:29468953-29469341	NM_001039570	KREMEN1	389	194	9	102.8	30	18.88	chr22	29469065	29542808	+	promoter	82
chr22:29450871-29451281	NM_001039570	KREMEN1	411	205	9	74.27	15.79	21.03	chr22	29469065	29542808	+	upstream	-17989
chr22:29449549-29450519	NM_001039570	KREMEN1	971	285	24	87.93	15.15	19.39	chr22	29469065	29542808	+	upstream	-19031
chr22:29451566-29453499	NM_001039570	KREMEN1	1934	286	26	70.91	12.89	22.45	chr22	29469065	29542808	+	upstream	-16533
chr1:110774833-110777066	NM_001039574	KCNC4	2234	632	102	263.35	12.92	24.55	chr1	110753335	110776674	+	exon	22614
chr1:110752642-110754835	NM_001039574	KCNC4	2194	1696	95	136.57	8.06	18.8	chr1	110753335	110776674	+	promoter	403
chr1:110765554-110766712	NM_001039574	KCNC4	1159	875	78	119.92	6.81	18.74	chr1	110753335	110776674	+	exon	12798
chrX:41088483-41089195	NM_001039590	USP9X	713	517	47	116.24	9.51	18.44	chrX	40944887	41095832	+	exon	143952
chrX:41091475-41093792	NM_001039590	USP9X	2318	445	135	106.08	9.09	18.63	chrX	40944887	41095832	+	exon	147746
chrX:40936165-40937107	NM_001039590	USP9X	943	307	119	57.22	4.51	25.2	chrX	40944887	41095832	+	upstream	-8251
chrX:41088483-41089195	NM_001039591	USP9X	713	517	47	116.24	9.51	18.44	chrX	40944887	41095832	+	exon	143952
chrX:41091475-41093792	NM_001039591	USP9X	2318	445	135	106.08	9.09	18.63	chrX	40944887	41095832	+	exon	147746
chrX:40936165-40937107	NM_001039591	USP9X	943	307	119	57.22	4.51	25.2	chrX	40944887	41095832	+	upstream	-8251
chr15:74043292-74044070	NM_001039614	C15orf59	779	580	11	68.39	20	22.97	chr15	74043816	74027771	-	promoter	135
chr1:6527338-6527685	NM_001039664	TNFRSF25	348	174	7	90.15	23.33	19.17	chr1	6526255	6524170	-	promoter	-1256
chr12:6675197-6675676	NM_001039670	IFFO1	480	240	15	111.71	24	17.95	chr12	6665249	6648693	-	upstream	-10187
chr12:6666052-6666907	NM_001039670	IFFO1	856	364	67	212.7	13.64	21.48	chr12	6665249	6648693	-	promoter	-1230
chr12:6669205-6669794	NM_001039670	IFFO1	590	295	19	60.85	12.46	23.66	chr12	6665249	6648693	-	upstream	-4250
chr7:89865464-89866783	NM_001039706	CFAP69	1320	1032	17	58.58	12.7	24.62	chr7	89874487	89940377	+	upstream	-8364
chr7:89861995-89864745	NM_001039706	CFAP69	2751	1643	45	51.37	8.56	27.07	chr7	89874487	89940377	+	upstream	-11117
chr9:139317558-139318316	NM_001039707	SDCCAG3	759	410	75	159.14	9.17	18.26	chr9	139305054	139296373	-	upstream	-12883
chr9:139316264-139316592	NM_001039707	SDCCAG3	329	164	38	199.08	6.95	20.32	chr9	139305054	139296373	-	upstream	-11374
chr9:139317558-139318316	NM_001039708	SDCCAG3	759	410	75	159.14	9.17	18.26	chr9	139305054	139296373	-	upstream	-12883
chr9:139316264-139316592	NM_001039708	SDCCAG3	329	164	38	199.08	6.95	20.32	chr9	139305054	139296373	-	upstream	-11374
chr3:33138343-33139383	NM_001039770	TMPPE	1041	228	11	58.08	30	24.65	chr3	33138293	33131907	-	promoter	-570
chr1:22412971-22413515	NM_001039802	CDC42	545	272	16	79.18	17.2	20.79	chr1	22379119	22419436	+	exon	34124
chr9:90580978-90582575	NM_001039803	CDK20	1598	1229	36	87.43	12.94	19.43	chr9	90589695	90581358	-	exon	7919
chrX:72782961-72783477	NM_001039840	CHIC1	517	258	15	152.85	59.27	18.33	chrX	72782983	72906937	+	promoter	236
chrX:72903320-72907029	NM_001039840	CHIC1	3710	3413	77	377.92	43.28	29.9	chrX	72782983	72906937	+	exon	122191
chrX:72804112-72804564	NM_001039840	CHIC1	453	226	29	105.66	8.76	18.87	chrX	72782983	72906937	+	exon	21355
chr17:79639517-79641013	NM_001039842	OXLD1	1497	475	82	99.8	6.27	18.45	chr17	79633667	79632065	-	upstream	-6598
chr17:79632968-79634165	NM_001039842	OXLD1	1198	388	74	59.71	5.69	23.85	chr17	79633667	79632065	-	promoter	101
chr19:2113973-2114490	NM_001039846	IZUMO4	518	259	70	63.97	4.48	23.18	chr19	2096867	2099583	+	intergenic	17364
chr19:47249386-47249838	NM_001039877	STRN4	453	226	219	912.14	11.02	68.55	chr19	47249720	47222767	-	promoter	108
chr19:47258656-47262190	NM_001039877	STRN4	3535	1273	67	79.19	8.89	20.79	chr19	47249720	47222767	-	upstream	-10703
chr19:47236091-47236637	NM_001039885	FKRP	547	273	261	755.59	11.07	59.02	chr19	47249302	47261832	+	upstream	-12938
chr19:47249386-47249838	NM_001039885	FKRP	453	226	219	912.14	11.02	68.55	chr19	47249302	47261832	+	promoter	310
chr19:36228952-36229907	NM_001039887	PROSER3	956	593	33	196.14	46.21	20.03	chr19	36249043	36260077	+	upstream	-19614
chr19:36249079-36250477	NM_001039887	PROSER3	1399	1143	13	50.8	13.99	27.29	chr19	36249043	36260077	+	promoter	735
chr12:6803063-6804443	NM_001039920	ZNF384	1381	501	17	56.34	14.29	25.61	chr12	6798738	6775642	-	upstream	-5015
chr9:131022588-131023198	NM_001040011	SWI5	611	352	17	66.22	13.68	23.19	chr9	131038424	131051268	+	upstream	-15531
chr9:131050920-131051281	NM_001040011	SWI5	362	181	10	71.98	11.11	21.19	chr9	131038424	131051268	+	exon	12676
chr7:120988652-120990793	NM_001040020	FAM3C	2142	841	99	175.79	13.94	18.86	chr7	121036422	120988904	-	exon	46700
chr7:121036204-121036561	NM_001040020	FAM3C	358	179	11	55.92	6.56	25.77	chr7	121036422	120988904	-	promoter	40
chr19:49846465-49846807	NM_001040031	CD37	343	171	12	103.17	12.12	18.97	chr19	49838676	49843861	+	intergenic	7960
chr7:92235665-92237236	NM_001040057	FAM133B	1572	1038	16	55.94	14.58	25.77	chr7	92219708	92190071	-	upstream	-16742
chr14:75519955-75520537	NM_001040108	MLH3	583	291	50	166.54	13.88	18.76	chr14	75518235	75480466	-	upstream	-2011
chr1:19683766-19684258	NM_001040125	PQLC2	493	246	18	135.99	29.58	18.71	chr1	19638739	19655794	+	intergenic	45273
chr1:19682955-19683430	NM_001040125	PQLC2	476	238	27	111.71	10.71	17.96	chr1	19638739	19655794	+	intergenic	44453
chr1:19665272-19666328	NM_001040125	PQLC2	1057	627	161	153.89	8.08	17.85	chr1	19638739	19655794	+	intergenic	27061
chr1:19683766-19684258	NM_001040126	PQLC2	493	246	18	135.99	29.58	18.71	chr1	19638739	19655794	+	intergenic	45273
chr1:19682955-19683430	NM_001040126	PQLC2	476	238	27	111.71	10.71	17.96	chr1	19638739	19655794	+	intergenic	44453
chr1:19665272-19666328	NM_001040126	PQLC2	1057	627	161	153.89	8.08	17.85	chr1	19638739	19655794	+	intergenic	27061
chr11:123493234-123494800	NM_001040151	SCN3B	1567	296	23	112.08	26.12	17.95	chr11	123525315	123499894	-	intergenic	31298
chr4:175204549-175205503	NM_001040157	CEP44	955	510	37	113.57	12.78	18.21	chr4	175204827	175241482	+	promoter	199
chr3:98239951-98240450	NM_001040181	CLDND1	500	250	86	77.25	4.22	20.78	chr3	98241910	98234316	-	promoter	1710
chr3:98239951-98240450	NM_001040182	CLDND1	500	250	86	77.25	4.22	20.78	chr3	98241910	98234316	-	promoter	1710
chr3:98239951-98240450	NM_001040183	CLDND1	500	250	86	77.25	4.22	20.78	chr3	98241910	98234316	-	promoter	1710
chr21:34875539-34876785	NM_001040192	DNAJC28	1247	979	43	76.79	11.34	20.82	chr21	34864030	34860361	-	upstream	-12132
chr3:98239951-98240450	NM_001040199	CLDND1	500	250	86	77.25	4.22	20.78	chr3	98241910	98234316	-	promoter	1710
chr3:98239951-98240450	NM_001040200	CLDND1	500	250	86	77.25	4.22	20.78	chr3	98241910	98234316	-	promoter	1710
chr4:79839104-79842133	NM_001040202	PAQR3	3030	1098	93	73.9	7.58	21.09	chr4	79860582	79839093	-	exon	19964
chr1:150990934-150991311	NM_001040217	FAM63A	378	189	9	124.31	35.56	19.09	chr1	150979385	150969300	-	upstream	-11737
chr1:150980874-150981278	NM_001040217	FAM63A	405	202	25	140.21	11.25	17.18	chr1	150979385	150969300	-	promoter	-1691
chr4:150711119-150711701	NM_001040260	DCLK2	583	291	19	91.43	18.46	19.07	chr4	150999425	151178608	+	intergenic	-288015
chr4:150711119-150711701	NM_001040261	DCLK2	583	291	19	91.43	18.46	19.07	chr4	150999425	151178608	+	intergenic	-288015
chr10:71923215-71924103	NM_001040273	TYSND1	889	447	349	166.29	5.98	18.7	chr10	71906496	71897736	-	upstream	-17163
chr10:71909397-71912518	NM_001040273	TYSND1	3122	1395	280	63.53	4.9	23.2	chr10	71906496	71897736	-	upstream	-4461
chr16:50187345-50188304	NM_001040284	PAPD5	960	660	198	297.69	10.12	26.81	chr16	50186828	50269219	+	promoter	996
chr16:50263057-50265835	NM_001040284	PAPD5	2779	292	168	94.57	8.72	19.14	chr16	50186828	50269219	+	exon	77618
chr16:50187345-50188304	NM_001040285	PAPD5	960	660	198	297.69	10.12	26.81	chr16	50186828	50269219	+	promoter	996
chr16:50263057-50265835	NM_001040285	PAPD5	2779	292	168	94.57	8.72	19.14	chr16	50186828	50269219	+	exon	77618
chr17:40949455-40950857	NM_001040431	COA3	1403	540	68	56.5	7.55	25.57	chr17	40950743	40949635	-	promoter	587
chr5:114725317-114728175	NM_001040440	CCDC112	2859	886	246	85.79	5.51	19.4	chr5	114632458	114602884	-	intergenic	-94288
chr13:50106078-50108469	NM_001040444	PHF11	2392	1964	101	160.15	8.79	18.27	chr13	50071191	50103127	+	intergenic	36082
chr2:239355010-239356568	NM_001040445	ASB1	1559	1021	36	93.67	12.7	19.19	chr2	239335568	239360891	+	exon	20221
chr11:117038124-117041835	NM_001040455	SIDT2	3712	356	1007	1049.17	13.29	77.34	chr11	117049938	117068161	+	upstream	-9959
chr8:74893377-74894126	NM_001040613	TMEM70	750	297	52	133.09	12.5	18.55	chr8	74888376	74895018	+	exon	5375
chr15:101142981-101143390	NM_001040616	LINS1	410	205	20	71.84	6.83	21.19	chr15	101142445	101109427	-	promoter	-740
chr1:212791251-212794255	NM_001040619	ATF3	3005	1614	1650	158.63	6.27	18.23	chr1	212781969	212794119	+	exon	10784
chr1:212781933-212782647	NM_001040619	ATF3	715	440	86	52.28	5.35	26.36	chr1	212781969	212794119	+	promoter	321
chr3:126184874-126185336	NM_001040653	ZXDC	463	231	8	50.5	12.35	27.38	chr3	126194762	126177743	-	exon	9657
chr7:5340034-5340377	NM_001040661	SLC29A4	344	172	9	63.13	8.33	23.22	chr7	5322560	5343704	+	exon	17645
chrX:49396308-49398178	NM_001040663	GAGE1	1871	1580	380	65.32	10.03	23.07	chrX	49363615	49373139	+	intergenic	33628
chr19:50161005-50162007	NM_001040668	BCL2L12	1003	723	23	99.26	26.39	18.42	chr19	50168398	50177173	+	upstream	-6892
chr19:50165016-50166005	NM_001040668	BCL2L12	990	439	47	53.98	8.54	26.01	chr19	50168398	50177173	+	upstream	-2888
chr19:50154129-50157132	NM_001040668	BCL2L12	3004	1416	112	90.37	5.71	19.34	chr19	50168398	50177173	+	upstream	-12768
chr8:80679816-80680325	NM_001040708	HEY1	510	255	31	92.84	8.78	19.2	chr8	80680098	80676244	-	promoter	28
chr1:149821766-149823927	NM_001040874	HIST2H2AA4	2162	1157	6994	2955.58	15.46	100	chr1	149822627	149823161	+	promoter	219
chr1:149813466-149815180	NM_001040874	HIST2H2AA4	1715	634	7000	3100	15.46	100	chr1	149814318	149813784	-	promoter	-5
chr8:75277313-75278013	NM_001040875	GDAP1	701	401	12	69.53	21.03	22.55	chr8	75262617	75279335	+	exon	15046
chr8:75276218-75277301	NM_001040875	GDAP1	1084	543	21	71.71	13.33	21.2	chr8	75262617	75279335	+	exon	14142
chr17:7184991-7185355	NM_001042	SLC2A4	365	182	7	84.18	27.66	20.18	chr17	7185053	7191367	+	promoter	120
chr2:220093721-220095829	NM_001042410	ANKZF1	2109	258	39	64.3	10.46	23.19	chr2	220094609	220101391	+	promoter	166
chr13:20325312-20325784	NM_001042414	PSPC1	473	236	27	61.24	6.08	23.55	chr13	20357159	20277008	-	exon	31611
chr10:70178775-70179082	NM_001042417	RUFY2	308	154	6	97.16	23.71	19.14	chr10	70167051	70136949	-	upstream	-11877
chr4:1873105-1873421	NM_001042424	WHSC1	317	158	13	83.82	6.87	20.27	chr4	1873122	1983934	+	promoter	141
chr14:75519955-75520537	NM_001042430	ZC2HC1C	583	291	50	166.54	13.88	18.76	chr14	75536279	75546690	+	upstream	-16033
chr14:75548892-75551513	NM_001042430	ZC2HC1C	2622	2370	101	117.23	7.37	18.45	chr14	75536279	75546690	+	intergenic	13923
chr17:18872118-18875214	NM_001042450	SLC5A10	3097	1895	129	595.21	33.79	46.74	chr17	18855477	18924004	+	intron	18189
chr17:18880876-18882326	NM_001042450	SLC5A10	1451	935	123	251.77	9.63	23.08	chr17	18855477	18924004	+	intron	26124
chr11:694610-695211	NM_001042463	TMEM80	602	336	40	67	7.11	23.21	chr11	695590	704131	+	promoter	-680
chr17:38077306-38079727	NM_001042471	GSDMB	2422	1427	192	377.45	12.75	29.97	chr17	38074903	38060847	-	upstream	-3613
chr20:25371131-25371631	NM_001042472	ABHD12	501	250	15	103.28	25.05	18.98	chr20	25371618	25280833	-	promoter	237
chr17:29422192-29422552	NM_001042492	NF1	361	180	16	101.26	9.63	18.65	chr17	29421944	29704695	+	promoter	428
chrX:48772296-48772791	NM_001042498	SLC35A2	496	248	25	159.05	21.37	18.24	chrX	48769235	48760888	-	upstream	-3308
chrX:48779529-48781429	NM_001042498	SLC35A2	1901	712	121	87.49	8.13	19.47	chrX	48769235	48760888	-	upstream	-11244
chrX:48770501-48772016	NM_001042498	SLC35A2	1516	598	73	71.14	8.04	22.45	chrX	48769235	48760888	-	upstream	-2023
chr8:102217645-102218406	NM_001042510	ZNF706	762	204	45	245.8	37.25	23	chr8	102217960	102209265	-	promoter	-65
chr17:40695045-40696513	NM_001042529	COASY	1469	1031	54	210.06	15.51	21.22	chr17	40714091	40718299	+	upstream	-18312
chr17:40714168-40715489	NM_001042529	COASY	1322	661	188	141.58	5.37	17.19	chr17	40714091	40718299	+	promoter	737
chr17:40695045-40696513	NM_001042532	COASY	1469	1031	54	210.06	15.51	21.22	chr17	40714091	40718299	+	upstream	-18312
chr17:40714168-40715489	NM_001042532	COASY	1322	661	188	141.58	5.37	17.19	chr17	40714091	40718299	+	promoter	737
chrX:135067633-135068077	NM_001042537	SLC9A6	445	222	6	59.64	23.71	24.38	chrX	135067585	135129428	+	promoter	270
chrX:135126606-135129367	NM_001042537	SLC9A6	2762	982	97	135.46	10.33	18.58	chrX	135067585	135129428	+	exon	60401
chr2:36805497-36806194	NM_001042548	FEZ2	698	280	21	102.51	23.27	18.8	chr2	36825332	36779403	-	exon	19487
chr1:212964857-212965554	NM_001042549	NSL1	698	206	16	66.83	17.45	23.16	chr1	212965139	212899494	-	promoter	-66
chr1:212964857-212965554	NM_001042552	TATDN3	698	206	16	66.83	17.45	23.16	chr1	212965169	212990167	+	promoter	36
chr1:212964857-212965554	NM_001042553	TATDN3	698	206	16	66.83	17.45	23.16	chr1	212965169	212990167	+	promoter	36
chr15:93440879-93441572	NM_001042572	CHD2	694	237	31	50.63	7.45	27.3	chr15	93443550	93492463	+	upstream	-2325
chr15:91072661-91073531	NM_001042574	CRTC3	871	633	39	70.98	10.16	22.49	chr15	91073117	91188577	+	promoter	-21
chr15:91177900-91178429	NM_001042574	CRTC3	530	265	27	80.73	9.54	20.43	chr15	91073117	91188577	+	intron	105047
chr19:41892304-41892787	NM_001042595	TMEM91	484	242	29	98.89	9.36	18.44	chr19	41883168	41889987	+	intergenic	9377
chr19:36486077-36487574	NM_001042631	SDHAF1	1498	835	114	204.34	12.78	20.83	chr19	36486089	36487220	+	promoter	736
chr3:42264277-42267222	NM_001042646	TRAK1	2946	1670	101	82.35	6.41	20.49	chr3	42132745	42267382	+	exon	133004
chr3:42128579-42129057	NM_001042646	TRAK1	479	239	24	58.81	6.39	24.64	chr3	42132745	42267382	+	upstream	-3927
chr1:113243743-113244790	NM_001042679	RHOC	1048	299	288	505.78	11.82	38.92	chr1	113249678	113243748	-	exon	5412
chr1:113245023-113246627	NM_001042679	RHOC	1605	1415	87	76.75	10.37	20.81	chr1	113249678	113243748	-	intron	3853
chr6:146242317-146242621	NM_001042683	SHPRH	305	152	8	67.64	8.13	23.11	chr6	146285233	146205944	-	exon	42764
chr19:45368507-45369092	NM_001042724	NECTIN2	586	293	101	120.26	6.17	18.71	chr19	45349392	45392485	+	exon	19407
chr19:45349512-45350031	NM_001042724	NECTIN2	520	260	43	67.56	5.73	23.08	chr19	45349392	45392485	+	promoter	379
chr12:53608918-53609378	NM_001042728	RARG	461	230	17	50.34	6.53	27.43	chr12	53614197	53604349	-	exon	5049
chrX:123210168-123210486	NM_001042749	STAG2	319	159	9	65.85	7.5	23.03	chrX	123094409	123236505	+	intron	115918
chrX:123220386-123220765	NM_001042749	STAG2	380	190	33	60.1	3.8	23.77	chrX	123094409	123236505	+	exon	126166
chrX:123210168-123210486	NM_001042750	STAG2	319	159	9	65.85	7.5	23.03	chrX	123095555	123236505	+	intron	114772
chrX:123220386-123220765	NM_001042750	STAG2	380	190	33	60.1	3.8	23.77	chrX	123095555	123236505	+	exon	125020
chrX:123210168-123210486	NM_001042751	STAG2	319	159	9	65.85	7.5	23.03	chrX	123095555	123236505	+	intron	114772
chrX:123220386-123220765	NM_001042751	STAG2	380	190	33	60.1	3.8	23.77	chrX	123095555	123236505	+	exon	125020
chr1:154155391-154155928	NM_001043351	TPM3	538	269	131	97.99	4.43	18.36	chr1	154155725	154127779	-	promoter	66
chr1:154155391-154155928	NM_001043352	TPM3	538	269	131	97.99	4.43	18.36	chr1	154155725	154127779	-	promoter	66
chr1:154155391-154155928	NM_001043353	TPM3	538	269	131	97.99	4.43	18.36	chr1	154155725	154127779	-	promoter	66
chr19:7082912-7083595	NM_001044387	ZNF557	684	276	22	165.39	50	18.64	chr19	7069470	7087978	+	exon	13783
chr19:7102066-7102519	NM_001044387	ZNF557	454	227	19	165.1	28.75	18.58	chr19	7069470	7087978	+	intergenic	32822
chr19:7114169-7117593	NM_001044387	ZNF557	3425	1465	122	88.67	12.38	19.39	chr19	7069470	7087978	+	intergenic	46411
chr19:7112364-7114103	NM_001044387	ZNF557	1740	348	45	92.18	9.86	19.17	chr19	7069470	7087978	+	intergenic	43763
chr19:7082912-7083595	NM_001044388	ZNF557	684	276	22	165.39	50	18.64	chr19	7069470	7087978	+	exon	13783
chr19:7102066-7102519	NM_001044388	ZNF557	454	227	19	165.1	28.75	18.58	chr19	7069470	7087978	+	intergenic	32822
chr19:7114169-7117593	NM_001044388	ZNF557	3425	1465	122	88.67	12.38	19.39	chr19	7069470	7087978	+	intergenic	46411
chr19:7112364-7114103	NM_001044388	ZNF557	1740	348	45	92.18	9.86	19.17	chr19	7069470	7087978	+	intergenic	43763
chr5:122926083-122926417	NM_001044723	CSNK1G3	335	167	7	97.16	27.66	19.14	chr5	122881110	122952738	+	exon	45140
chr17:28575220-28576692	NM_001045	SLC6A4	1473	701	69	72.54	7.5	21.11	chr17	28562986	28521336	-	upstream	-12970
chr10:5498039-5500545	NM_001047160	NET1	2507	796	499	322.08	7.64	27.7	chr10	5454513	5501019	+	exon	44779
chr10:5454523-5454909	NM_001047160	NET1	387	193	23	78.14	5.93	20.92	chr10	5454513	5501019	+	promoter	203
chr3:16306155-16307027	NM_001047434	DPH3	873	240	58	232.95	27.14	22.33	chr3	16306496	16298567	-	promoter	-95
chr1:109512844-109514352	NM_001048210	CLCC1	1509	1217	51	235.95	24.44	22.47	chr1	109506121	109472129	-	upstream	-7477
chr1:109525894-109526200	NM_001048210	CLCC1	307	153	22	113.92	5.63	18.22	chr1	109506121	109472129	-	upstream	-19926
chr11:65292543-65293990	NM_001048218	SCYL1	1448	1124	46	55.25	9.33	26	chr11	65292547	65306182	+	promoter	719
chr20:44037078-44037739	NM_001048225	DBNDD2	662	162	15	65.37	16.67	23.08	chr20	44036628	44039250	+	promoter	780
chr20:44037078-44037739	NM_001048226	DBNDD2	662	162	15	65.37	16.67	23.08	chr20	44036628	44039250	+	promoter	780
chr10:71160600-71161743	NM_001057	TACR2	1144	428	318	200.64	6.67	20.5	chr10	71176674	71163957	-	intergenic	15503
chr10:71129172-71129553	NM_001057	TACR2	382	191	50	139.44	5.31	17.14	chr10	71176674	71163957	-	intergenic	47312
chr4:104493520-104495427	NM_001059	TACR3	1908	278	132	160.99	12.7	18.37	chr4	104640973	104510624	-	intergenic	146500
chr3:25637889-25639406	NM_001068	TOP2B	1518	263	40	98.76	10.12	18.4	chr3	25705863	25639395	-	intergenic	67216
chr6:3153911-3155626	NM_001069	TUBB2A	1716	707	279	96.7	5.58	19.18	chr6	3157783	3153901	-	exon	3015
chr18:657548-658388	NM_001071	TYMS	841	298	120	103.94	6.94	18.98	chr18	657603	673499	+	promoter	365
chr4:69991123-69991870	NM_001074	UGT2B7	748	268	15	113.32	51.37	18.12	chr4	69962191	69978705	+	intergenic	29305
chr4:69862602-69863537	NM_001075	UGT2B10	936	262	25	100.8	21.84	18.53	chr4	69886115	69870294	-	intergenic	23046
chr17:42264439-42265186	NM_001076674	TMUB2	748	471	16	56.82	13.13	25.47	chr17	42264353	42269099	+	promoter	459
chr9:36190739-36191444	NM_001076677	CLTA	706	422	101	172.1	9.41	18.45	chr9	36190852	36212059	+	promoter	239
chr19:21560583-21562016	NM_001076678	ZNF493	1434	984	21	131.96	51.85	18.48	chr19	21579920	21610296	+	upstream	-18621
chr16:68308641-68309238	NM_001076785	SLC7A6	598	299	20	171.15	66.67	18.48	chr16	68298418	68335726	+	exon	10521
chr16:68293031-68295062	NM_001076785	SLC7A6	2032	279	44	151.05	16.67	18.24	chr16	68298418	68335726	+	upstream	-4372
chr2:219110126-219110444	NM_001077191	GPBAR1	319	159	9	152.85	35.56	18.33	chr2	219125737	219128582	+	upstream	-15452
chr2:219110126-219110444	NM_001077194	GPBAR1	319	159	9	152.85	35.56	18.33	chr2	219125737	219128582	+	upstream	-15452
chr2:220093721-220095829	NM_001077198	ATG9A	2109	258	39	64.3	10.46	23.19	chr2	220094410	220084101	-	promoter	-365
chr2:220099530-220102608	NM_001077198	ATG9A	3079	1738	99	82.29	10	20.44	chr2	220094410	220084101	-	upstream	-6659
chr19:2352940-2353989	NM_001077238	SPPL2B	1050	593	39	66.48	7.33	23.17	chr19	2328628	2355100	+	exon	24836
chr19:2321521-2322004	NM_001077238	SPPL2B	484	242	49	99.74	6.08	18.43	chr19	2328628	2355100	+	upstream	-6866
chr14:23393094-23393773	NM_001077351	RBM23	680	395	15	58.65	15.87	24.59	chr14	23388396	23369853	-	upstream	-5037
chr14:23389767-23390387	NM_001077351	RBM23	621	292	39	62.3	6.77	23.21	chr14	23388396	23369853	-	promoter	-1681
chr14:23393094-23393773	NM_001077352	RBM23	680	395	15	58.65	15.87	24.59	chr14	23388396	23369853	-	upstream	-5037
chr14:23389767-23390387	NM_001077352	RBM23	621	292	39	62.3	6.77	23.21	chr14	23388396	23369853	-	promoter	-1681
chr9:134371115-134375677	NM_001077365	POMT1	4563	385	390	513.36	10.14	39.94	chr9	134378288	134399193	+	upstream	-4892
chr9:134371115-134375677	NM_001077366	POMT1	4563	385	390	513.36	10.14	39.94	chr9	134378288	134399193	+	upstream	-4892
chr1:101455346-101456334	NM_001077394	DPH5	989	690	30	54.29	7.01	25.9	chr1	101491362	101455179	-	exon	35522
chr1:101455346-101456334	NM_001077395	DPH5	989	690	30	54.29	7.01	25.9	chr1	101491362	101455179	-	exon	35522
chr2:219128911-219130076	NM_001077399	PNKD	1166	289	25	52.86	11.66	26.22	chr2	219135114	219137670	+	upstream	-5621
chr2:219134079-219135042	NM_001077399	PNKD	964	707	114	74.97	7.52	20.94	chr2	219135114	219137670	+	promoter	-554
chr19:54693171-54693605	NM_001077446	TSEN34	435	217	15	57.51	7.25	25.08	chr19	54695064	54698394	+	promoter	-1676
chr6:31122124-31122757	NM_001077511	TCF19	634	255	27	67.32	10.44	23.13	chr6	31126302	31131992	+	upstream	-3862
chr6:31110208-31110765	NM_001077511	TCF19	558	279	25	53.59	7.75	26.18	chr6	31126302	31131992	+	upstream	-15816
chr2:132120691-132121500	NM_001077637	WTH3DI	810	285	261	82.18	3.8	20.46	chr2	132121731	132118064	-	promoter	636
chr7:35293094-35294143	NM_001077653	TBX20	1050	306	41	107.83	15.24	18.72	chr7	35293711	35242041	-	promoter	93
chr7:35288260-35288576	NM_001077653	TBX20	317	158	14	146.73	14.79	17.63	chr7	35293711	35242041	-	exon	5293
chr5:118582682-118584887	NM_001077654	TNFAIP8	2206	778	33	88.72	13.48	19.4	chr5	118604386	118730299	+	intergenic	-20602
chr5:118728507-118730386	NM_001077654	TNFAIP8	1880	632	40	51.03	7.62	27.23	chr5	118604386	118730299	+	exon	125060
chr7:43958187-43959910	NM_001077664	URGCP	1724	351	885	600.87	6.26	46.53	chr7	43966010	43915492	-	intron	6962
chr1:67411621-67412124	NM_001077701	MIER1	504	252	12	51.07	10.08	27.23	chr1	67395925	67454302	+	exon	15947
chr1:67411621-67412124	NM_001077704	MIER1	504	252	12	51.07	10.08	27.23	chr1	67395925	67454302	+	exon	15947
chr6:139113826-139114542	NM_001077706	ECT2L	717	400	68	191.16	11.95	19.88	chr6	139117247	139225207	+	upstream	-3063
chrX:134166321-134167700	NM_001078171	FAM127A	1380	890	394	342.5	6.07	27.79	chrX	134166332	134167575	+	promoter	678
chrX:134184981-134186350	NM_001078172	FAM127B	1370	498	268	334.34	8.3	27.99	chrX	134186221	134184962	-	promoter	556
chr6:44197304-44197941	NM_001078177	SLC29A1	638	204	15	90.8	27.65	19.29	chr6	44191362	44201888	+	intron	6260
chr6:44200531-44202419	NM_001078177	SLC29A1	1889	1182	59	168.86	24	18.23	chr6	44191362	44201888	+	exon	10113
chr1:235579996-235580421	NM_001079515	TBCE	426	213	7	71.66	27.66	22.39	chr1	235530674	235612283	+	intron	49534
chr14:39617069-39618146	NM_001079537	TRAPPC6B	1078	288	49	83.43	10.23	20.37	chr14	39639634	39617014	-	exon	22027
chr11:62494075-62495123	NM_001079559	HNRNPUL2	1049	349	112	90.83	8.17	19.32	chr11	62494857	62480096	-	promoter	258
chr17:78061252-78061701	NM_001079803	GAA	450	225	6	59.64	23.71	24.38	chr17	78075324	78093681	+	upstream	-13848
chr17:78078331-78079254	NM_001079803	GAA	924	380	90	83.59	7.03	20.42	chr17	78075324	78093681	+	exon	3468
chr17:78061252-78061701	NM_001079804	GAA	450	225	6	59.64	23.71	24.38	chr17	78075324	78093681	+	upstream	-13848
chr17:78078331-78079254	NM_001079804	GAA	924	380	90	83.59	7.03	20.42	chr17	78075324	78093681	+	exon	3468
chr1:202977638-202978126	NM_001079809	TMEM183B	489	244	9	52.37	14.67	26.37	chr1	202976535	202992668	+	promoter	1347
chr3:33038251-33038988	NM_001079811	GLB1	738	411	52	312.33	35.26	27.48	chr3	33138324	33038099	-	exon	99705
chr3:33138343-33139383	NM_001079811	GLB1	1041	228	11	58.08	30	24.65	chr3	33138324	33038099	-	promoter	-539
chr3:33086971-33087869	NM_001079811	GLB1	899	277	22	52.66	9.59	26.27	chr3	33138324	33038099	-	intron	50904
chr6:129530756-129531239	NM_001079823	LAMA2	484	242	12	124.31	47.41	19.09	chr6	129204285	129837710	+	intron	326712
chr1:10707957-10708272	NM_001079843	CASZ1	316	158	6	84.18	23.71	20.18	chr1	10856733	10696665	-	exon	148619
chr1:10699204-10699543	NM_001079843	CASZ1	340	170	6	84.18	23.71	20.18	chr1	10856733	10696665	-	exon	157360
chr1:10712936-10714102	NM_001079843	CASZ1	1167	870	20	60.35	15.56	23.74	chr1	10856733	10696665	-	exon	143214
chr16:3819158-3819467	NM_001079846	CREBBP	310	155	6	62.39	10	23.19	chr16	3930121	3775055	-	exon	110809
chr16:3832664-3833080	NM_001079846	CREBBP	417	208	25	84.91	6.95	19.44	chr16	3930121	3775055	-	exon	97249
chr16:3929835-3930211	NM_001079846	CREBBP	377	188	17	54.46	5.34	25.9	chr16	3930121	3775055	-	promoter	98
chr2:120129749-120130205	NM_001079863	DBI	457	228	48	77.01	4.87	20.82	chr2	120125250	120130122	+	exon	4727
chr7:27827025-27827352	NM_001079864	TAX1BP1	328	164	8	68.13	9.88	23.04	chr7	27779713	27869386	+	exon	47475
chr7:27831604-27832020	NM_001079864	TAX1BP1	417	208	54	56.23	3.41	25.63	chr7	27779713	27869386	+	exon	52099
chr2:219506736-219509911	NM_001079866	BCS1L	3176	299	164	190.71	11.04	19.91	chr2	219524378	219528166	+	upstream	-16055
chr2:219513344-219514338	NM_001079866	BCS1L	995	299	35	75.34	9.12	20.91	chr2	219524378	219528166	+	upstream	-10537
chrX:119652141-119652657	NM_001079872	CUL4B	517	258	8	69.54	29.63	22.63	chrX	119694817	119658445	-	intergenic	42418
chrX:119657264-119660879	NM_001079872	CUL4B	3616	2764	1450	276.17	6.23	25.51	chrX	119694817	119658445	-	exon	35746
chrX:119675281-119675776	NM_001079872	CUL4B	496	248	58	79.81	5.05	20.56	chrX	119694817	119658445	-	exon	19289
chrX:119663817-119664322	NM_001079872	CUL4B	506	253	91	100.97	4.8	18.59	chrX	119694817	119658445	-	exon	30748
chrX:119668145-119668659	NM_001079872	CUL4B	515	257	66	70.09	4.72	22.64	chrX	119694817	119658445	-	exon	26415
chrX:119666116-119666671	NM_001079872	CUL4B	556	278	235	148.13	4.44	17.84	chrX	119694817	119658445	-	exon	28424
chrX:119693903-119694848	NM_001079872	CUL4B	946	460	818	346.67	4.37	27.84	chrX	119694817	119658445	-	promoter	442
chr1:108047740-108048315	NM_001079874	VAV3	576	288	372	582.2	7.44	45.48	chr1	108231126	108113781	-	intergenic	183099
chr19:47228562-47229191	NM_001079880	PRKD2	630	274	18	75.33	17.85	20.83	chr19	47220384	47177572	-	upstream	-8492
chr19:47226053-47226687	NM_001079880	PRKD2	635	339	32	134.16	13.84	18.49	chr19	47220384	47177572	-	upstream	-5986
chr19:47181641-47182108	NM_001079880	PRKD2	468	234	17	86.47	13.26	19.4	chr19	47220384	47177572	-	exon	38510
chr19:47236091-47236637	NM_001079880	PRKD2	547	273	261	755.59	11.07	59.02	chr19	47220384	47177572	-	upstream	-15980
chr19:47222613-47224144	NM_001079880	PRKD2	1532	452	235	396.58	10.9	31.07	chr19	47220384	47177572	-	upstream	-2994
chr19:47228562-47229191	NM_001079881	PRKD2	630	274	18	75.33	17.85	20.83	chr19	47220384	47177572	-	upstream	-8492
chr19:47226053-47226687	NM_001079881	PRKD2	635	339	32	134.16	13.84	18.49	chr19	47220384	47177572	-	upstream	-5986
chr19:47181641-47182108	NM_001079881	PRKD2	468	234	17	86.47	13.26	19.4	chr19	47220384	47177572	-	exon	38510
chr19:47236091-47236637	NM_001079881	PRKD2	547	273	261	755.59	11.07	59.02	chr19	47220384	47177572	-	upstream	-15980
chr19:47222613-47224144	NM_001079881	PRKD2	1532	452	235	396.58	10.9	31.07	chr19	47220384	47177572	-	upstream	-2994
chr6:24495157-24495765	NM_001080	ALDH5A1	609	290	20	93.19	19.29	19.11	chr6	24495196	24537435	+	promoter	265
chr6:24533998-24536286	NM_001080	ALDH5A1	2289	1215	69	76.53	6.33	20.89	chr6	24495196	24537435	+	exon	39946
chr20:4679848-4682382	NM_001080123	PRNP	2535	701	134	82.84	5.61	20.41	chr20	4667156	4682234	+	exon	13959
chr3:72925913-72927334	NM_001080393	GXYLT2	1422	941	281	73.77	5.77	21.06	chr3	72937384	73024522	+	upstream	-10761
chr1:8412474-8415799	NM_001080397	SLC45A1	3326	374	92	62.33	7	23.2	chr1	8378144	8404227	+	intergenic	35992
chr1:8419727-8422120	NM_001080397	SLC45A1	2394	239	88	50.42	5.12	27.38	chr1	8378144	8404227	+	intergenic	42779
chr9:114176188-114177015	NM_001080398	KIAA0368	828	665	8	50.57	27.66	27.35	chr9	114247025	114122972	-	intron	70424
chr9:114133906-114134210	NM_001080398	KIAA0368	305	152	15	71.22	5.08	22.49	chr9	114247025	114122972	-	exon	112967
chr9:114132711-114133068	NM_001080398	KIAA0368	358	179	16	51.12	4.77	27.22	chr9	114247025	114122972	-	exon	114136
chr14:75323232-75324161	NM_001080408	PROX2	930	266	14	90.72	35.56	19.33	chr14	75330537	75319735	-	exon	6841
chr8:67544812-67547697	NM_001080416	MYBL1	2886	2175	108	88.52	12.14	19.37	chr8	67525484	67474409	-	intergenic	-20770
chr8:67474522-67477083	NM_001080416	MYBL1	2562	1110	41	53.33	8	26.28	chr8	67525484	67474409	-	exon	49682
chr3:14614608-14615523	NM_001080423	GRIP2	916	625	15	62.56	21.67	23.24	chr3	14581850	14530618	-	intergenic	-33215
chr3:14526281-14530638	NM_001080423	GRIP2	4358	3770	215	223.79	11.88	21.89	chr3	14581850	14530618	-	intergenic	53391
chr8:142219870-142221643	NM_001080431	SLC45A4	1774	1235	18	90.94	27.66	19.31	chr8	142238673	142217264	-	exon	17917
chr15:83510613-83515975	NM_001080435	WHAMM	5363	2145	164	94.79	7.41	19.15	chr15	83478379	83503613	+	intergenic	34915
chr1:33789216-33790802	NM_001080438	A3GALT2	1587	504	214	314.11	7.59	27.46	chr1	33786699	33772366	-	upstream	-3310
chr1:33794437-33794934	NM_001080438	A3GALT2	498	249	86	93.68	4.61	19.19	chr1	33786699	33772366	-	upstream	-7986
chr17:56572274-56573846	NM_001080439	HSF5	1573	962	136	179.05	6	18.99	chr17	56565762	56497527	-	upstream	-7298
chr11:118392452-118397620	NM_001080441	TTC36	5169	1351	406	265.97	8.28	24.89	chr11	118398147	118401912	+	upstream	-3111
chr3:96706292-96706896	NM_001080448	EPHA6	605	366	8	54.59	23.33	25.87	chr3	96533424	97467786	+	exon	173170
chr19:51071181-51071670	NM_001080457	LRRC4B	490	245	7	59.64	27.66	24.38	chr19	51071302	51020149	-	promoter	-123
chr19:51051789-51052269	NM_001080457	LRRC4B	481	240	20	114.74	16.03	18.33	chr19	51071302	51020149	-	exon	19273
chr20:42934964-42935997	NM_001080472	FITM2	1034	734	34	57.5	7.78	25.09	chr20	42939892	42931477	-	exon	4412
chr6:99893906-99894237	NM_001080481	USP45	332	166	6	84.18	23.71	20.18	chr6	99963252	99880183	-	exon	69181
chr6:99930232-99930937	NM_001080481	USP45	706	408	12	56.16	18.33	25.61	chr6	99963252	99880183	-	intron	32668
chr9:139733208-139734495	NM_001080482	C9orf172	1288	1101	83	58.28	4.55	24.6	chr9	139738866	139741797	+	upstream	-5015
chr10:11503065-11505969	NM_001080491	USP6NL	2905	1445	172	72.5	5.12	21.09	chr10	11574279	11502508	-	exon	69762
chr19:11832276-11834279	NM_001080493	ZNF823	2004	1532	58	236.06	27.83	22.49	chr19	11849824	11832079	-	exon	16547
chr7:5352192-5353636	NM_001080495	TNRC18	1445	346	48	223.45	30	21.86	chr7	5463177	5346422	-	exon	110263
chr7:5415632-5415948	NM_001080495	TNRC18	317	158	6	84.18	23.71	20.18	chr7	5463177	5346422	-	exon	47387
chr7:5468082-5469489	NM_001080495	TNRC18	1408	601	12	56.26	23.33	25.64	chr7	5463177	5346422	-	upstream	-5608
chr7:5346575-5347971	NM_001080495	TNRC18	1397	1047	30	76.05	10.09	20.86	chr7	5463177	5346422	-	exon	115904
chr7:5391346-5391751	NM_001080495	TNRC18	406	203	10	50.73	8.33	27.31	chr7	5463177	5346422	-	exon	71629
chr7:5427290-5429089	NM_001080495	TNRC18	1800	1221	36	65.15	6.67	23.07	chr7	5463177	5346422	-	exon	34988
chr9:123475653-123476972	NM_001080497	MEGF9	1320	669	47	72.28	9.67	21.25	chr9	123476765	123363195	-	promoter	453
chr11:62559137-62560174	NM_001080501	TMEM223	1038	240	32	67.87	10.63	23.07	chr11	62559486	62557786	-	promoter	-169
chr4:42412938-42413691	NM_001080505	SHISA3	754	223	11	59.49	17.59	24.44	chr4	42399855	42404504	+	intergenic	13459
chr6:85442862-85447231	NM_001080508	TBX18	4370	2967	83	159.03	11.5	18.22	chr6	85473954	85442215	-	exon	28908
chr17:74721563-74723475	NM_001080510	METTL23	1913	278	133	165.64	10.52	18.62	chr17	74722911	74729963	+	promoter	-392
chr17:74719807-74720287	NM_001080510	METTL23	481	240	46	107.02	6.7	18.66	chr17	74722911	74729963	+	upstream	-2864
chr7:139218779-139219445	NM_001080511	CLEC2L	667	409	255	75.11	4.23	20.79	chr7	139208673	139229731	+	intron	10439
chr3:9516833-9519745	NM_001080517	SETD5	2913	609	351	358.69	6.22	28.32	chr3	9439383	9519838	+	exon	78906
chr3:9512126-9512778	NM_001080517	SETD5	653	262	50	60.8	5.71	23.64	chr3	9439383	9519838	+	exon	73069
chr4:146679311-146682848	NM_001080531	C4orf51	3538	1930	139	403.5	19.09	31.69	chr4	146601355	146653948	+	intergenic	79724
chr19:3630174-3633250	NM_001080543	CACTIN	3077	2834	204	758.76	20.51	59.31	chr19	3626813	3610626	-	upstream	-4899
chr19:3626585-3626890	NM_001080543	CACTIN	306	153	20	256.74	20.4	23.79	chr19	3626813	3610626	-	promoter	76
chr19:3623677-3624136	NM_001080543	CACTIN	460	230	12	88.18	18.4	19.41	chr19	3626813	3610626	-	exon	2907
chr17:1398697-1399213	NM_001080779	MYO1C	517	258	14	58.13	11.67	24.63	chr17	1396001	1367479	-	upstream	-2954
chr8:8233755-8234645	NM_001080826	SGK223	891	274	16	117.08	51.37	18.41	chr8	8239344	8175257	-	exon	5144
chr8:8175837-8176783	NM_001080826	SGK223	947	656	10	51.58	23.33	26.99	chr8	8239344	8175257	-	exon	63034
chr6:116597661-116601235	NM_001080976	DSE	3575	979	758	247.11	5.06	23.11	chr6	116601225	116759454	+	promoter	-1777
chr6:116756774-116759674	NM_001080976	DSE	2901	1253	227	63.96	4.96	23.18	chr6	116601225	116759454	+	exon	156999
chr17:74721563-74723475	NM_001081461	JMJD6	1913	278	133	165.64	10.52	18.62	chr17	74722881	74708913	-	promoter	362
chrX:122737370-122737748	NM_001081550	THOC2	379	189	6	66.11	20	23.09	chrX	122866904	122734411	-	intron	129345
chrX:122755079-122755610	NM_001081550	THOC2	532	266	56	73.1	5.52	21.14	chrX	122866904	122734411	-	exon	111560
chr19:46286198-46287695	NM_001081560	DMPK	1498	1060	60	214.92	24	21.24	chr19	46285815	46272966	-	promoter	-1131
chr19:46288684-46290446	NM_001081560	DMPK	1763	996	79	153.43	12.41	17.82	chr19	46285815	46272966	-	upstream	-3750
chr19:46286198-46287695	NM_001081562	DMPK	1498	1060	60	214.92	24	21.24	chr19	46285815	46272966	-	promoter	-1131
chr19:46288684-46290446	NM_001081562	DMPK	1763	996	79	153.43	12.41	17.82	chr19	46285815	46272966	-	upstream	-3750
chr8:48777091-48777460	NM_001081640	PRKDC	370	185	15	129.76	16.67	18.29	chr8	48872743	48685668	-	exon	95468
chr8:48845566-48845878	NM_001081640	PRKDC	313	156	9	97.86	13.64	18.34	chr8	48872743	48685668	-	exon	27021
chr8:48734160-48734471	NM_001081640	PRKDC	312	156	6	56.79	11.11	25.48	chr8	48872743	48685668	-	exon	138428
chr8:48775856-48776352	NM_001081640	PRKDC	497	248	12	50.47	9.94	27.38	chr8	48872743	48685668	-	exon	96639
chr8:48694925-48695304	NM_001081640	PRKDC	380	190	15	88.94	9.5	19.38	chr8	48872743	48685668	-	exon	177629
chr8:48733156-48733637	NM_001081640	PRKDC	482	241	15	50.42	8.03	27.39	chr8	48872743	48685668	-	exon	139347
chr8:48685727-48687085	NM_001081640	PRKDC	1359	804	181	75.76	5.19	20.81	chr8	48872743	48685668	-	exon	186337
chr8:48752565-48752891	NM_001081640	PRKDC	327	163	16	55.34	4.36	26.03	chr8	48872743	48685668	-	exon	120015
chr17:63133498-63133848	NM_001081955	RGS9	351	175	9	65.68	10.53	23.1	chr17	63133455	63223821	+	promoter	218
chr19:16021846-16022695	NM_001082	CYP4F2	850	460	74	106.14	8.63	18.64	chr19	16008930	15988833	-	upstream	-13340
chr16:67696849-67698165	NM_001082486	ACD	1317	264	20	61.59	12.82	23.42	chr16	67694718	67691414	-	upstream	-2789
chr16:67696849-67698165	NM_001082487	ACD	1317	264	20	61.59	12.82	23.42	chr16	67694718	67691414	-	upstream	-2789
chr22:36424281-36424700	NM_001082578	RBFOX2	420	210	19	122.04	13.3	18.93	chr22	36424585	36134782	-	promoter	95
chr22:36134783-36140517	NM_001082578	RBFOX2	5735	468	647	635.53	6.62	52.34	chr22	36424585	36134782	-	exon	286935
chr22:36424281-36424700	NM_001082579	RBFOX2	420	210	19	122.04	13.3	18.93	chr22	36424585	36134782	-	promoter	95
chr22:36134783-36140517	NM_001082579	RBFOX2	5735	468	647	635.53	6.62	52.34	chr22	36424585	36134782	-	exon	286935
chr11:111945165-111945709	NM_001082619	PIH1D2	545	272	13	54.44	11.81	25.92	chr11	111944895	111934733	-	promoter	-542
chr11:111953173-111956357	NM_001082619	PIH1D2	3185	293	216	50.95	5.5	27.29	chr11	111944895	111934733	-	upstream	-9870
chr12:125292186-125292669	NM_001082959	SCARB1	484	242	14	152.85	55.32	18.33	chr12	125348519	125262173	-	exon	56092
chr12:125262173-125263591	NM_001082959	SCARB1	1419	614	81	126.99	9.33	18.07	chr12	125348519	125262173	-	exon	85637
chr11:111945165-111945709	NM_001082969	C11orf57	545	272	13	54.44	11.81	25.92	chr11	111944967	111955874	+	promoter	470
chr11:111945165-111945709	NM_001082970	C11orf57	545	272	13	54.44	11.81	25.92	chr11	111944967	111955874	+	promoter	470
chr8:25268699-25271629	NM_001083111	GNRH1	2931	853	45	117.72	13.43	18.44	chr8	25282556	25276773	-	intergenic	12392
chr20:18295730-18297684	NM_001083330	ZNF133	1955	299	52	103.45	11.95	18.95	chr20	18268926	18297640	+	exon	27781
chr8:86115175-86115658	NM_001083588	E2F5	484	242	7	59.64	27.66	24.38	chr8	86089618	86126753	+	exon	25798
chr8:86089453-86090041	NM_001083588	E2F5	589	294	24	120.51	23.56	18.69	chr8	86089618	86126753	+	promoter	129
chr8:86126016-86126770	NM_001083588	E2F5	755	351	26	109.28	15.94	18.85	chr8	86089618	86126753	+	exon	36775
chr8:86115175-86115658	NM_001083589	E2F5	484	242	7	59.64	27.66	24.38	chr8	86099909	86126753	+	exon	15507
chr8:86126016-86126770	NM_001083589	E2F5	755	351	26	109.28	15.94	18.85	chr8	86099909	86126753	+	exon	26484
chr2:27256817-27257286	NM_001083590	TMEM214	470	235	14	142.89	46.67	17.09	chr2	27255773	27264565	+	promoter	1278
chr2:27255837-27256157	NM_001083590	TMEM214	321	160	7	110.55	27.66	19.01	chr2	27255773	27264565	+	promoter	224
chr2:27247926-27250144	NM_001083590	TMEM214	2219	856	109	209.65	17.58	21.26	chr2	27255773	27264565	+	upstream	-6738
chr2:27246694-27247325	NM_001083590	TMEM214	632	403	18	63.2	14.17	23.21	chr2	27255773	27264565	+	upstream	-8764
chr2:27263206-27264674	NM_001083590	TMEM214	1469	727	123	202.61	10.63	20.59	chr2	27255773	27264565	+	exon	8167
chr16:3507470-3508335	NM_001083600	NAA60	866	699	14	56.63	21.67	25.44	chr16	3507984	3536963	+	promoter	-82
chr9:98247870-98248356	NM_001083607	PTCH1	487	243	9	84.18	35.56	20.18	chr9	98269481	98205263	-	exon	21368
chr17:80445776-80446239	NM_001083608	NARF	464	232	26	109.26	10.05	18.84	chr17	80416539	80446143	+	exon	29468
chr15:78790353-78793916	NM_001083612	HYKK	3564	297	334	156.76	7.3	18.02	chr15	78799905	78829715	+	upstream	-7771
chr16:23570784-23571114	NM_001083614	EARS2	331	165	8	52.93	7.02	26.26	chr16	23568696	23533333	-	upstream	-2253
chr11:62105409-62105766	NM_001083926	ASRGL1	358	179	9	124.31	35.56	19.09	chr11	62104773	62160887	+	promoter	814
chr11:62159585-62160972	NM_001083926	ASRGL1	1388	491	20	50.97	12.22	27.28	chr11	62104773	62160887	+	exon	55505
chr11:62139442-62141385	NM_001083926	ASRGL1	1944	1037	312	68.78	7.84	22.65	chr11	62104773	62160887	+	intron	35640
chr2:37450147-37450749	NM_001083946	NDUFAF7	603	316	19	113.86	28.33	18.24	chr2	37458773	37476303	+	upstream	-8325
chr2:37438983-37439347	NM_001083946	NDUFAF7	365	182	15	65.54	6.08	23.1	chr2	37458773	37476303	+	upstream	-19608
chr2:43798834-43799168	NM_001083953	THADA	335	167	6	84.18	23.71	20.18	chr2	43823113	43457974	-	exon	24112
chr7:100860428-100860984	NM_001084	PLOD3	557	278	16	65.85	13.33	23.03	chr7	100861011	100849257	-	promoter	305
chr9:130496575-130496927	NM_001085347	TOR2A	353	176	32	137.3	6.28	18.96	chr9	130497628	130493802	-	promoter	877
chr4:37650927-37651254	NM_001085399	RELL1	328	164	16	76.78	5.83	20.82	chr4	37687999	37592421	-	exon	36909
chr4:37612289-37615048	NM_001085399	RELL1	2760	682	74	58.59	5.39	24.63	chr4	37687999	37592421	-	intron	74331
chr4:37650927-37651254	NM_001085400	RELL1	328	164	16	76.78	5.83	20.82	chr4	37687999	37612255	-	exon	36909
chr22:51066007-51066686	NM_001085425	ARSA	680	284	14	62.69	16.67	23.22	chr22	51066601	51061181	-	promoter	255
chr22:51066007-51066686	NM_001085426	ARSA	680	284	14	62.69	16.67	23.22	chr22	51066601	51061181	-	promoter	255
chr22:51066007-51066686	NM_001085427	ARSA	680	284	14	62.69	16.67	23.22	chr22	51066601	51061181	-	promoter	255
chr22:51066007-51066686	NM_001085428	ARSA	680	284	14	62.69	16.67	23.22	chr22	51066601	51061181	-	promoter	255
chr3:100119453-100120598	NM_001085451	LNP1	1146	200	37	127.69	22.92	18.1	chr3	100120036	100175170	+	promoter	-11
chr17:27934749-27935290	NM_001085454	GIT1	542	271	8	59.64	31.61	24.38	chr17	27916610	27900486	-	upstream	-18409
chr17:27936086-27936442	NM_001085454	GIT1	357	178	7	79.46	17.95	20.71	chr17	27916610	27900486	-	upstream	-19654
chr14:89622595-89629445	NM_001085471	FOXN3	6851	5586	403	67.3	7.19	23.17	chr14	90085494	89622515	-	exon	459474
chr14:90085354-90085666	NM_001085471	FOXN3	313	156	13	82.92	6.78	20.43	chr14	90085494	89622515	-	promoter	-16
chr6:117052690-117056831	NM_001085480	FAM162B	4142	795	152	457.31	19.45	35.35	chr6	117086886	117073359	-	intergenic	32126
chr12:117013652-117014241	NM_001085481	MAP1LC3B2	590	295	189	123.82	4.83	18.99	chr12	116997185	117014425	+	exon	16761
chr19:55815938-55816378	NM_001085488	TMEM150B	441	220	8	77.9	26.67	20.72	chr19	55836708	55824168	-	intergenic	20550
chr17:79225867-79227012	NM_001086521	NDUFAF8	1146	474	21	96.96	31.58	19.19	chr17	79213110	79215098	+	intergenic	13329
chr17:79219215-79220431	NM_001086521	NDUFAF8	1217	967	22	54.22	10	25.92	chr17	79213110	79215098	+	intergenic	6713
chr2:219134079-219135042	NM_001087	AAMP	964	707	114	74.97	7.52	20.94	chr2	219134932	219128851	-	promoter	372
chr2:219137282-219137815	NM_001087	AAMP	534	267	79	110.09	5.86	19.05	chr2	219134932	219128851	-	upstream	-2616
chr2:219139016-219140394	NM_001087	AAMP	1379	575	76	68.62	5	22.66	chr2	219134932	219128851	-	upstream	-4773
chr16:2378445-2378925	NM_001089	ABCA3	481	240	15	50.31	8.02	27.43	chr16	2390747	2325878	-	exon	12062
chr1:156041839-156045793	NM_001093725	MEX3A	3955	1871	196	165.32	11.48	18.61	chr1	156051789	156041803	-	exon	7973
chr1:156046170-156047476	NM_001093725	MEX3A	1307	359	36	68.77	8.59	22.65	chr1	156051789	156041803	-	exon	4966
chr5:64956385-64956844	NM_001093755	TRAPPC13	460	230	24	120.07	12.27	18.79	chr5	64920557	64961954	+	exon	36057
chr5:64907416-64907776	NM_001093755	TRAPPC13	361	180	19	73.84	5.72	21.04	chr5	64920557	64961954	+	upstream	-12961
chr5:64956385-64956844	NM_001093756	TRAPPC13	460	230	24	120.07	12.27	18.79	chr5	64920557	64961954	+	exon	36057
chr5:64907416-64907776	NM_001093756	TRAPPC13	361	180	19	73.84	5.72	21.04	chr5	64920557	64961954	+	upstream	-12961
chr17:79780293-79781360	NM_001093767	MCRIP1	1068	291	96	59.12	4.43	24.62	chr17	79791170	79780236	-	intron	10344
chr4:55604589-55606916	NM_001093772	KIT	2328	1917	60	461.14	81.48	35.53	chr4	55524094	55606881	+	exon	81658
chr4:55569877-55570218	NM_001093772	KIT	342	171	7	97.16	27.66	19.14	chr4	55524094	55606881	+	exon	45953
chr4:55561659-55561989	NM_001093772	KIT	331	165	8	115.83	26.67	18.26	chr4	55524094	55606881	+	exon	37730
chr4:55564465-55564832	NM_001093772	KIT	368	184	9	67.83	11.04	23.1	chr4	55524094	55606881	+	exon	40554
chr17:40048519-40048855	NM_001096	ACLY	337	168	15	95.96	8.43	19.15	chr17	40075272	40023178	-	exon	26585
chr17:40042279-40042773	NM_001096	ACLY	495	247	25	61.24	6.88	23.54	chr17	40075272	40023178	-	exon	32746
chr9:79117188-79119374	NM_001097636	GCNT1	2187	752	72	54.94	6.92	25.99	chr9	79115548	79122332	+	exon	2733
chr11:122831353-122831808	NM_001098169	BSX	456	228	7	71.66	27.66	22.39	chr11	122852379	122848356	-	intergenic	20799
chr2:207100735-207101700	NM_001098199	GPR1	966	413	229	93.53	3.94	19.18	chr2	207082771	207040041	-	upstream	-18446
chr17:1958363-1958677	NM_001098202	HIC1	315	157	12	156.48	22.22	17.98	chr17	1959603	1962981	+	promoter	-1083
chr17:1959953-1964979	NM_001098202	HIC1	5027	1147	314	634.74	21.28	52.14	chr17	1959603	1962981	+	exon	2863
chr22:39883409-39888305	NM_001098270	MGAT3	4897	2143	153	208.47	10.25	21.08	chr22	39883228	39888199	+	exon	2629
chr3:40739949-40740991	NM_001098414	ZNF621	1043	252	22	112.08	20.86	17.95	chr3	40566368	40581285	+	intergenic	174102
chr12:48176161-48177851	NM_001098416	HDAC7	1691	661	46	158.97	17.59	18.2	chr12	48213763	48176493	-	exon	36757
chr12:48235551-48237605	NM_001098416	HDAC7	2055	864	30	73.9	16.67	21.09	chr12	48213763	48176493	-	intergenic	-22815
chr4:71672240-71674344	NM_001098477	GRSF1	2105	1670	53	82.97	11.43	20.42	chr4	71705220	71681498	-	intergenic	31928
chr4:71701715-71702203	NM_001098477	GRSF1	489	244	39	148.8	10.6	17.9	chr4	71705220	71681498	-	exon	3261
chr4:71698811-71699149	NM_001098477	GRSF1	339	169	46	244.37	7.43	23.12	chr4	71705220	71681498	-	exon	6240
chr4:71705030-71705736	NM_001098477	GRSF1	707	427	111	129.72	7.41	18.28	chr4	71705220	71681498	-	promoter	-163
chr4:71684367-71686723	NM_001098477	GRSF1	2357	1674	116	110.72	6.47	17.89	chr4	71705220	71681498	-	exon	19675
chr4:71697112-71697606	NM_001098477	GRSF1	495	247	32	63.04	5.87	23.27	chr4	71705220	71681498	-	exon	7861
chr4:71693475-71693930	NM_001098477	GRSF1	456	228	50	110.45	5.85	19.03	chr4	71705220	71681498	-	exon	11518
chr19:18778488-18781967	NM_001098482	CRTC1	3480	2416	49	67.56	6.96	23.08	chr19	18794424	18893143	+	upstream	-14197
chr3:14153575-14154876	NM_001098502	CHCHD4	1302	968	119	70.75	4.68	22.47	chr3	14166371	14153576	-	exon	12146
chr17:30694783-30695167	NM_001098507	ZNF207	385	192	25	63.04	4.58	23.27	chr17	30677156	30697468	+	exon	17819
chr11:115109082-115109549	NM_001098517	CADM1	468	234	12	78.98	18.72	20.87	chr11	115375241	115044344	-	exon	265926
chr11:115374919-115375277	NM_001098517	CADM1	359	179	11	52.27	6.11	26.35	chr11	115375241	115044344	-	promoter	143
chr6:31612716-31613562	NM_001098534	BAG6	847	202	58	94.99	7.15	19.16	chr6	31620170	31606804	-	intron	7031
chr12:6959614-6960897	NM_001098536	USP5	1284	652	23	51.12	11.67	27.23	chr12	6961284	6975795	+	promoter	-1029
chr12:6958022-6959151	NM_001098536	USP5	1130	832	69	102.11	10.78	18.81	chr12	6961284	6975795	+	upstream	-2698
chr12:50156635-50158824	NM_001098576	TMBIM6	2190	1007	840	98.4	2.8	18.37	chr12	50135591	50158717	+	exon	22138
chr2:101611891-101613121	NM_001098577	RPL31	1231	430	30	135.89	31.46	18.65	chr2	101618690	101636155	+	upstream	-6184
chr2:101650008-101650340	NM_001098577	RPL31	333	166	7	97.16	27.66	19.14	chr2	101618690	101636155	+	intergenic	31484
chr2:101638727-101639062	NM_001098577	RPL31	336	168	9	115.11	23.08	18.31	chr2	101618690	101636155	+	intergenic	20204
chr2:101635413-101636703	NM_001098577	RPL31	1291	298	45	65.49	12.33	23.08	chr2	101618690	101636155	+	exon	17368
chr2:101623883-101625301	NM_001098577	RPL31	1419	623	46	83.61	10.83	20.44	chr2	101618690	101636155	+	intron	5902
chr1:154192124-154193230	NM_001098616	C1orf43	1107	830	274	192.34	9.27	19.97	chr1	154193273	154179176	-	promoter	596
chr14:59970551-59972050	NM_001098625	JKAMP	1500	519	58	145.73	16.67	17.48	chr14	59951160	59972124	+	exon	20140
chr14:59961721-59962059	NM_001098625	JKAMP	339	169	17	63.25	4.8	23.21	chr14	59951160	59972124	+	exon	10730
chr7:128610076-128610556	NM_001098627	IRF5	481	240	19	157.75	30.46	18.24	chr7	128580723	128590096	+	intergenic	29593
chr7:128594096-128595550	NM_001098627	IRF5	1455	1101	154	134.57	8.77	18.5	chr7	128580723	128590096	+	intergenic	14100
chr10:134218111-134219945	NM_001098637	PWWP2B	1835	1148	65	51.61	4.52	26.99	chr10	134210701	134231358	+	exon	8327
chr5:68840555-68841052	NM_001098728	GTF2H2C	498	249	9	77.9	30	20.72	chr5	68856050	68888729	+	upstream	-15247
chr3:58303174-58306146	NM_001098783	RPP14	2973	317	141	83.29	6.61	20.36	chr3	58291971	58305920	+	exon	12689
chr11:65340021-65341785	NM_001098784	FAM89B	1765	1476	48	69.65	7.92	22.62	chr11	65339819	65341669	+	promoter	1084
chr11:65340021-65341785	NM_001098785	FAM89B	1765	1476	48	69.65	7.92	22.62	chr11	65339819	65341669	+	promoter	1084
chrX:38547032-38548294	NM_001098790	MID1IP1	1263	441	56	145.05	12.92	17.47	chrX	38660684	38665783	+	intergenic	-113021
chrX:38547032-38548294	NM_001098791	MID1IP1	1263	441	56	145.05	12.92	17.47	chrX	38660684	38665783	+	intergenic	-113021
chr11:6244934-6245963	NM_001098794	FAM160A2	1030	422	24	56.7	10.67	25.46	chr11	6255941	6232563	-	exon	10493
chr20:42679921-42680311	NM_001098798	TOX2	391	195	13	109.71	16.94	18.95	chr20	42574535	42698254	+	exon	105581
chr20:42682739-42683325	NM_001098798	TOX2	587	293	14	63.35	15.56	23.21	chr20	42574535	42698254	+	exon	108497
chr5:132112789-132113095	NM_001098811	SEPT8	307	153	6	90.15	20	19.17	chr5	132113067	132086508	-	promoter	125
chr5:132091793-132095128	NM_001098811	SEPT8	3336	1826	398	177.18	8.27	19.07	chr5	132113067	132086508	-	intron	19607
chr5:132096352-132097778	NM_001098811	SEPT8	1427	962	74	107.43	7.53	18.68	chr5	132113067	132086508	-	intron	16002
chr5:132112789-132113095	NM_001098812	SEPT8	307	153	6	90.15	20	19.17	chr5	132113067	132091696	-	promoter	125
chr5:132096352-132097778	NM_001098812	SEPT8	1427	962	74	107.43	7.53	18.68	chr5	132113067	132091696	-	intron	16002
chr5:132112789-132113095	NM_001098813	SEPT8	307	153	6	90.15	20	19.17	chr5	132113561	132091696	-	promoter	619
chr5:132096352-132097778	NM_001098813	SEPT8	1427	962	74	107.43	7.53	18.68	chr5	132113561	132091696	-	intron	16496
chr17:71228206-71228540	NM_001098832	FAM104A	335	167	37	406.17	20.66	31.67	chr17	71228533	71203491	-	promoter	160
chr7:150840401-150841760	NM_001098834	GBX1	1360	793	80	70.37	7.88	22.49	chr7	150864635	150845675	-	intergenic	23555
chr10:47943489-47943847	NM_001098845	ANXA8L1	359	179	8	55.05	8.89	25.97	chr10	47746849	47763040	+	intergenic	196819
chr9:129641646-129648245	NM_001099270	ZBTB34	6600	4481	390	75.45	4.95	20.94	chr9	129622943	129648156	+	exon	22002
chr14:24711332-24711976	NM_001099274	TINF2	645	354	61	131.38	9.59	18.42	chr14	24711880	24708850	-	promoter	226
chr6:136560677-136561044	NM_001099286	MTFR2	368	184	11	65.85	9.17	23.03	chr6	136571473	136552167	-	exon	10613
chr2:109744774-109746446	NM_001099289	SH3RF3	1673	1308	30	51.13	6	27.22	chr2	109745996	110262213	+	promoter	-386
chr22:44727363-44727705	NM_001099294	KIAA1644	343	171	10	152.85	39.51	18.33	chr22	44708731	44639556	-	upstream	-18803
chr12:56663913-56664879	NM_001099337	COQ10A	967	639	63	62.87	4.82	23.23	chr12	56661066	56664750	+	exon	3330
chr20:31331101-31331920	NM_001099339	COMMD7	820	244	24	72.87	15.03	21.14	chr20	31331814	31290492	-	promoter	304
chr20:31290503-31291525	NM_001099339	COMMD7	1023	531	65	62.01	7.1	23.26	chr20	31331814	31290492	-	exon	40800
chr7:94229942-94230325	NM_001099400	SGCE	384	192	8	90.15	26.67	19.17	chr7	94285521	94214535	-	exon	55388
chr7:94248076-94248417	NM_001099400	SGCE	342	171	9	73.25	10.26	21.13	chr7	94285521	94214535	-	exon	37275
chr7:94229942-94230325	NM_001099401	SGCE	384	192	8	90.15	26.67	19.17	chr7	94285521	94214535	-	exon	55388
chr7:94248076-94248417	NM_001099401	SGCE	342	171	9	73.25	10.26	21.13	chr7	94285521	94214535	-	exon	37275
chr14:99961818-99962126	NM_001099402	CCNK	309	154	11	197.85	43.46	20.24	chr14	99947738	99977852	+	intron	14234
chr3:38674528-38674932	NM_001099404	SCN5A	405	202	15	213.37	59.27	21.57	chr3	38691163	38589552	-	exon	16433
chr3:38674528-38674932	NM_001099405	SCN5A	405	202	15	213.37	59.27	21.57	chr3	38691163	38589552	-	exon	16433
chr20:18447508-18448368	NM_001099407	DZANK1	861	694	11	70.92	39.51	22.48	chr20	18447829	18364010	-	promoter	-109
chr20:18463567-18465400	NM_001099407	DZANK1	1834	837	57	114.53	9.88	18.28	chr20	18447829	18364010	-	upstream	-16654
chr19:35434118-35435868	NM_001099437	ZNF30	1751	265	31	50.63	7.78	27.3	chr19	35417806	35436076	+	exon	17187
chr19:35434118-35435868	NM_001099438	ZNF30	1751	265	31	50.63	7.78	27.3	chr19	35417806	35436076	+	exon	17187
chr11:71510561-71512102	NM_001099653	FAM86C1	1542	755	36	143	23.13	17.11	chr11	71498556	71512280	+	exon	12775
chr8:86126016-86126770	NM_001099670	C8orf59	755	351	26	109.28	15.94	18.85	chr8	86132651	86126287	-	exon	6258
chr8:86126016-86126770	NM_001099671	C8orf59	755	351	26	109.28	15.94	18.85	chr8	86132651	86126287	-	exon	6258
chr8:86126016-86126770	NM_001099672	C8orf59	755	351	26	109.28	15.94	18.85	chr8	86132651	86126287	-	exon	6258
chr8:86126016-86126770	NM_001099673	C8orf59	755	351	26	109.28	15.94	18.85	chr8	86132651	86126287	-	exon	6258
chr3:120025448-120027196	NM_001099678	LRRC58	1749	998	486	142.85	4.94	17.07	chr3	120068186	120043575	-	intergenic	41864
chr2:101611891-101613121	NM_001099693	RPL31	1231	430	30	135.89	31.46	18.65	chr2	101618690	101622885	+	upstream	-6184
chr2:101650008-101650340	NM_001099693	RPL31	333	166	7	97.16	27.66	19.14	chr2	101618690	101622885	+	intergenic	31484
chr2:101638727-101639062	NM_001099693	RPL31	336	168	9	115.11	23.08	18.31	chr2	101618690	101622885	+	intergenic	20204
chr19:52954835-52955357	NM_001099694	ZNF578	523	261	88	205.47	8.07	20.89	chr19	52956828	53020131	+	promoter	-1732
chr8:110586699-110588433	NM_001099751	SYBU	1735	1448	60	253.88	22.17	23.34	chr8	110657822	110586404	-	exon	70256
chr8:110591938-110592416	NM_001099751	SYBU	479	239	9	51.66	14.37	26.93	chr8	110657822	110586404	-	exon	65645
chr8:110656836-110657167	NM_001099751	SYBU	332	166	13	92.53	8.67	19.29	chr8	110657822	110586404	-	promoter	821
chr8:110586699-110588433	NM_001099752	SYBU	1735	1448	60	253.88	22.17	23.34	chr8	110657822	110586404	-	exon	70256
chr8:110591938-110592416	NM_001099752	SYBU	479	239	9	51.66	14.37	26.93	chr8	110657822	110586404	-	exon	65645
chr8:110656836-110657167	NM_001099752	SYBU	332	166	13	92.53	8.67	19.29	chr8	110657822	110586404	-	promoter	821
chr8:110586699-110588433	NM_001099753	SYBU	1735	1448	60	253.88	22.17	23.34	chr8	110657051	110586404	-	exon	69485
chr8:110591938-110592416	NM_001099753	SYBU	479	239	9	51.66	14.37	26.93	chr8	110657051	110586404	-	exon	64874
chr8:110656836-110657167	NM_001099753	SYBU	332	166	13	92.53	8.67	19.29	chr8	110657051	110586404	-	promoter	50
chr8:110586699-110588433	NM_001099754	SYBU	1735	1448	60	253.88	22.17	23.34	chr8	110657051	110586404	-	exon	69485
chr8:110591938-110592416	NM_001099754	SYBU	479	239	9	51.66	14.37	26.93	chr8	110657051	110586404	-	exon	64874
chr8:110656836-110657167	NM_001099754	SYBU	332	166	13	92.53	8.67	19.29	chr8	110657051	110586404	-	promoter	50
chr8:110586699-110588433	NM_001099755	SYBU	1735	1448	60	253.88	22.17	23.34	chr8	110657051	110586404	-	exon	69485
chr8:110591938-110592416	NM_001099755	SYBU	479	239	9	51.66	14.37	26.93	chr8	110657051	110586404	-	exon	64874
chr8:110656836-110657167	NM_001099755	SYBU	332	166	13	92.53	8.67	19.29	chr8	110657051	110586404	-	promoter	50
chr8:110586699-110588433	NM_001099756	SYBU	1735	1448	60	253.88	22.17	23.34	chr8	110655419	110586404	-	exon	67853
chr8:110591938-110592416	NM_001099756	SYBU	479	239	9	51.66	14.37	26.93	chr8	110655419	110586404	-	exon	63242
chr8:110656836-110657167	NM_001099756	SYBU	332	166	13	92.53	8.67	19.29	chr8	110655419	110586404	-	promoter	-1582
chr14:23516706-23518471	NM_001099780	PSMB11	1766	312	31	68.97	12.5	22.62	chr14	23511375	23513269	+	intergenic	6213
chr16:30939056-30939453	NM_001099784	FBXL19	398	199	21	144.64	13.93	17.38	chr16	30935895	30960104	+	exon	3359
chrX:138808712-138811039	NM_001099855	MCF2	2328	507	85	91.9	7.5	19.16	chrX	138790381	138663929	-	upstream	-19494
chr7:42956510-42957464	NM_001099858	C7orf25	955	684	49	103.34	11.87	18.94	chr7	42951689	42948871	-	upstream	-5298
chr1:229600363-229601270	NM_001100	ACTA1	908	184	28	64.08	13.62	23.18	chr1	229569843	229566992	-	intergenic	-30973
chr8:104671466-104672630	NM_001100117	RIMS2	1165	896	20	69.06	14.24	22.6	chr8	104512975	105266656	+	intron	159073
chr14:104198939-104200147	NM_001100118	XRCC3	1209	599	68	157.22	12.42	18.12	chr14	104181823	104163953	-	upstream	-17720
chr14:104182107-104182477	NM_001100118	XRCC3	371	185	59	158.99	4.86	18.21	chr14	104181823	104163953	-	promoter	-469
chr14:104198939-104200147	NM_001100119	XRCC3	1209	599	68	157.22	12.42	18.12	chr14	104181823	104163953	-	upstream	-17720
chr14:104182107-104182477	NM_001100119	XRCC3	371	185	59	158.99	4.86	18.21	chr14	104181823	104163953	-	promoter	-469
chr4:166009599-166009921	NM_001100389	TMEM192	323	161	9	138.42	35.56	19.06	chr4	166034024	165997229	-	intron	24264
chr4:165995667-166001121	NM_001100389	TMEM192	5455	985	195	52.87	7.19	26.24	chr4	166034024	165997229	-	exon	35630
chr4:39974586-39975639	NM_001100399	PDS5A	1054	476	134	86.6	5.71	19.42	chr4	39979576	39824482	-	intron	4464
chr4:39974586-39975639	NM_001100400	PDS5A	1054	476	134	86.6	5.71	19.42	chr4	39979576	39899590	-	intron	4464
chr6:76372936-76373279	NM_001100409	SENP6	344	172	7	90.15	23.33	19.17	chr6	76311224	76428001	+	exon	61883
chr5:31526179-31527175	NM_001100412	DROSHA	997	297	76	57.26	4.1	25.17	chr5	31532282	31400601	-	exon	5605
chr7:36447368-36447711	NM_001100425	KIAA0895	344	172	7	62.39	11.67	23.19	chr7	36429734	36363758	-	upstream	-17805
chr7:36491963-36493534	NM_001100425	KIAA0895	1572	685	44	81.83	10.95	20.41	chr7	36429734	36363758	-	intergenic	-63014
chr7:36364097-36366721	NM_001100425	KIAA0895	2625	290	111	176.27	10.61	18.96	chr7	36429734	36363758	-	exon	64325
chr7:36435850-36436201	NM_001100425	KIAA0895	352	176	8	57.28	9.39	25.15	chr7	36429734	36363758	-	upstream	-6291
chr7:36450093-36450457	NM_001100425	KIAA0895	365	182	15	94.03	9.12	19.21	chr7	36429734	36363758	-	intergenic	-20541
chr4:99182033-99182890	NM_001100426	RAP1GDS1	858	666	26	87.16	17.88	19.37	chr4	99182526	99365012	+	promoter	-65
chr4:99363114-99365009	NM_001100426	RAP1GDS1	1896	283	34	74.38	9.17	21	chr4	99182526	99365012	+	exon	181535
chr4:99182033-99182890	NM_001100427	RAP1GDS1	858	666	26	87.16	17.88	19.37	chr4	99182526	99365012	+	promoter	-65
chr4:99363114-99365009	NM_001100427	RAP1GDS1	1896	283	34	74.38	9.17	21	chr4	99182526	99365012	+	exon	181535
chr4:99182033-99182890	NM_001100428	RAP1GDS1	858	666	26	87.16	17.88	19.37	chr4	99182526	99365012	+	promoter	-65
chr4:99363114-99365009	NM_001100428	RAP1GDS1	1896	283	34	74.38	9.17	21	chr4	99182526	99365012	+	exon	181535
chr4:99182033-99182890	NM_001100429	RAP1GDS1	858	666	26	87.16	17.88	19.37	chr4	99182526	99365012	+	promoter	-65
chr4:99363114-99365009	NM_001100429	RAP1GDS1	1896	283	34	74.38	9.17	21	chr4	99182526	99365012	+	exon	181535
chr4:99182033-99182890	NM_001100430	RAP1GDS1	858	666	26	87.16	17.88	19.37	chr4	99182526	99365012	+	promoter	-65
chr4:99363114-99365009	NM_001100430	RAP1GDS1	1896	283	34	74.38	9.17	21	chr4	99182526	99365012	+	exon	181535
chr9:125620930-125621540	NM_001100588	RC3H2	611	314	78	248.73	13.7	23.28	chr9	125667562	125611731	-	exon	46327
chr9:125621989-125622531	NM_001100588	RC3H2	543	271	27	101.39	12.22	18.69	chr9	125667562	125611731	-	exon	45302
chr9:125620183-125620513	NM_001100588	RC3H2	331	165	8	71.66	10.67	22.39	chr9	125667562	125611731	-	exon	47214
chr9:125616074-125616542	NM_001100588	RC3H2	469	234	19	75.63	9.9	20.85	chr9	125667562	125611731	-	exon	51254
chr4:6825927-6826571	NM_001100590	KIAA0232	645	288	10	69.29	35.56	22.58	chr4	6784458	6885899	+	exon	41791
chr4:6862625-6866883	NM_001100590	KIAA0232	4259	2028	252	718.83	15.93	56.62	chr4	6784458	6885899	+	exon	80296
chr4:6882501-6885245	NM_001100590	KIAA0232	2745	1528	55	74.16	6.67	21.02	chr4	6784458	6885899	+	exon	99415
chr3:43388810-43392712	NM_001100594	SNRK	3903	1050	177	254.92	9.49	23.53	chr3	43328003	43392634	+	exon	62758
chr7:6532789-6533168	NM_001100603	KDELR2	380	190	7	84.18	27.66	20.18	chr7	6523849	6500711	-	upstream	-9129
chr17:71228206-71228540	NM_001100621	C17orf80	335	167	37	406.17	20.66	31.67	chr17	71228760	71245095	+	promoter	-387
chr17:71228206-71228540	NM_001100622	C17orf80	335	167	37	406.17	20.66	31.67	chr17	71228760	71241483	+	promoter	-387
chr2:131904203-131907570	NM_001100623	PLEKHB2	3368	1171	426	251.5	7.95	23.08	chr2	131862419	131907425	+	exon	43467
chr10:101964106-101964592	NM_001100626	ERLIN1	487	243	21	183.15	34.09	19.14	chr10	101945814	101909846	-	upstream	-18535
chr10:101909921-101912362	NM_001100626	ERLIN1	2442	1823	393	622.57	9.17	50.19	chr10	101945814	101909846	-	exon	34673
chr6:11578226-11578993	NM_001100829	TMEM170B	768	482	13	68.45	15.69	22.9	chr6	11538459	11583757	+	exon	40150
chr6:11576397-11577629	NM_001100829	TMEM170B	1233	377	24	72.87	13.36	21.14	chr6	11538459	11583757	+	exon	38554
chr16:81115611-81116807	NM_001100873	C16orf46	1197	686	73	275.57	24.76	25.48	chr16	81110872	81087101	-	upstream	-5337
chr9:131678364-131680464	NM_001100876	PHYHD1	2101	1672	132	217.56	7.43	21.48	chr9	131683173	131704320	+	upstream	-3759
chr9:131669417-131671745	NM_001100876	PHYHD1	2329	1899	286	106.74	6.67	18.6	chr9	131683173	131704320	+	upstream	-12592
chr10:13487941-13489440	NM_001100912	BEND7	1500	444	22	70.08	12	22.64	chr10	13544976	13483087	-	intron	56286
chr7:5600385-5600935	NM_001101	ACTB	551	275	166	568.51	13.26	43.45	chr7	5570232	5566778	-	intergenic	-30428
chr7:5566705-5569593	NM_001101	ACTB	2889	661	8857	570.61	4.9	44.01	chr7	5570232	5566778	-	exon	2083
chrX:133406132-133407806	NM_001101357	CCDC160	1675	412	103	54.55	5.95	25.87	chrX	133371076	133379808	+	intergenic	35893
chr11:113659911-113660593	NM_001101389	CLDN25	683	300	40	86.56	9.61	19.41	chr11	113650517	113651207	+	intergenic	9735
chr1:52384187-52385822	NM_001101662	NRDC	1636	616	37	50.09	6.67	27.53	chr1	52344609	52254865	-	intergenic	-40395
chr22:36907422-36908046	NM_001102371	FOXRED2	625	351	346	200.02	4.99	20.37	chr22	36903148	36883232	-	upstream	-4586
chr1:23667226-23667710	NM_001102397	HNRNPR	485	242	8	66.11	26.67	23.09	chr1	23670857	23631180	-	intron	3389
chr1:23667226-23667710	NM_001102399	HNRNPR	485	242	8	66.11	26.67	23.09	chr1	23670857	23631180	-	intron	3389
chr17:53850931-53851396	NM_001102402	PCTP	466	233	15	105.79	21.74	18.7	chr17	53828465	53854748	+	exon	22698
chr17:53828388-53828758	NM_001102402	PCTP	371	185	10	71.98	11.11	21.19	chr17	53828465	53854748	+	promoter	108
chr9:74979591-74980626	NM_001102420	ZFAND5	1036	288	80	203.11	16.9	20.71	chr9	74980163	74966340	-	promoter	55
chr9:74979591-74980626	NM_001102421	ZFAND5	1036	288	80	203.11	16.9	20.71	chr9	74980163	74966340	-	promoter	55
chr5:53839001-53842052	NM_001102575	SNX18	3052	1230	118	120.22	7.44	18.78	chr5	53813592	53842416	+	exon	26934
[truncated: 18,089 more rows]
