# Supplementary material for: Hypoxia regulates overall mRNA homeostasis by inducing Met1-linked linear ubiquitination of AGO2 in cancer cells
Source: Nat Commun. 2021 Sep 13;12:5416. doi: 10.1038/s41467-021-25739-5 (PMC8438024; doi:10.1038/s41467-021-25739-5)
Supplement: Supplementary file 8 — Supplementary Data 7 [file 41467_2021_25739_MOESM8_ESM.xlsx]

## Sheet: shHOIP-RIP_vs_shHOIP-Input
	RIP-seq shHOIP vs pLKO.1, Related to Fig. 6d-f, j and Supplementary Fig. 8b, d, f
Genomic_position	Refseq_name	Symbol	Peak_length	Peak_summit_position	TagCounts_in_peak	-10*LOG(p-value)	Fold_enrichment	FDR(%)	Chr	TSS	TTS	Strand	Peak_Classification	Peak_to_TSS
chr12:9256809-9257068	NM_000014	A2M	260	134	107	797.76	26.35	76.04	chr12	9268558	9220303	-	exon	11620
chr12:9242458-9242664	NM_000014	A2M	207	103	110	997.19	20.27	38.18	chr12	9268558	9220303	-	exon	25997
chr12:9221296-9221470	NM_000014	A2M	175	87	16	158.7	13.62	100	chr12	9268558	9220303	-	exon	47175
chr12:9262263-9262685	NM_000014	A2M	423	296	74	239.7	13.37	100	chr12	9268558	9220303	-	exon	6084
chr12:9265925-9266150	NM_000014	A2M	226	113	68	398.17	12.54	100	chr12	9268558	9220303	-	exon	2521
chr12:9247521-9247727	NM_000014	A2M	207	103	40	237.87	10.14	100	chr12	9268558	9220303	-	exon	20934
chr12:9260067-9260262	NM_000014	A2M	196	98	29	179.06	9.28	100	chr12	9268558	9220303	-	exon	8394
chr12:9253992-9254541	NM_000014	A2M	550	158	447	505.09	8.89	100	chr12	9268558	9220303	-	exon	14292
chr12:9232181-9232460	NM_000014	A2M	280	156	98	291.59	8.58	100	chr12	9268558	9220303	-	exon	36238
chr12:9224901-9225502	NM_000014	A2M	602	473	150	190.6	7.81	100	chr12	9268558	9220303	-	intron	43357
chr12:9227091-9227390	NM_000014	A2M	300	171	213	273.11	5.29	100	chr12	9268558	9220303	-	exon	41318
chr12:9264940-9265182	NM_000014	A2M	243	121	230	267.83	4.05	100	chr12	9268558	9220303	-	exon	3497
chr17:7123203-7123528	NM_000018	ACADVL	326	121	45	213.08	14.93	100	chr17	7123149	7128586	+	promoter	216
chr11:107992271-107992464	NM_000019	ACAT1	194	97	36	742.11	121.73	93.19	chr11	107992257	108018891	+	promoter	110
chr11:108010759-108010974	NM_000019	ACAT1	216	108	47	819.61	115.06	69.89	chr11	107992257	108018891	+	exon	18609
chr11:108009600-108009802	NM_000019	ACAT1	203	101	34	547.36	67.59	100	chr11	107992257	108018891	+	exon	17444
chr11:108004523-108004709	NM_000019	ACAT1	187	93	17	295.13	57.48	100	chr11	107992257	108018891	+	exon	12359
chr12:52294450-52295112	NM_000020	ACVRL1	663	435	256	376.58	6.14	100	chr12	52301201	52317145	+	upstream	-6420
chr22:40745798-40746055	NM_000026	ADSL	258	129	35	494.88	114.25	100	chr22	40742503	40762752	+	exon	3423
chr22:40742533-40742718	NM_000026	ADSL	186	93	25	477.19	81.6	100	chr22	40742503	40762752	+	promoter	122
chr22:40662622-40663047	NM_000026	ADSL	426	265	37	241.05	22.99	100	chr22	40742503	40762752	+	intergenic	-79669
chr22:40660683-40662584	NM_000026	ADSL	1902	1624	211	418.21	8.16	100	chr22	40742503	40762752	+	intergenic	-80870
chr1:230822682-230822853	NM_000029	AGT	172	86	21	400.04	57.12	100	chr1	230850336	230838271	-	intergenic	27569
chrX:153008658-153010128	NM_000033	ABCD1	1471	384	204	441.6	10.31	100	chrX	152990322	153010216	+	exon	19071
chr19:45406253-45406967	NM_000041	APOE	715	423	468	1356.65	10.57	24.42	chr19	45409005	45412652	+	upstream	-2395
chrX:66765290-66766015	NM_000044	AR	726	416	42	296.24	34.13	100	chrX	66763873	66950461	+	promoter	1779
chr6:131912455-131912604	NM_000045	ARG1	150	75	15	344.43	50.72	100	chr6	131894343	131905472	+	intergenic	18186
chr9:133370216-133370452	NM_000050	ASS1	237	118	181	159.47	3.47	100	chr9	133320093	133376661	+	exon	50241
chr9:133333766-133334043	NM_000050	ASS1	278	127	700	227.84	3.18	100	chr9	133320093	133376661	+	exon	13811
chrX:77158107-77158293	NM_000052	ATP7A	187	93	42	283.27	9.61	100	chrX	77166152	77305892	+	upstream	-7952
chrX:77160619-77160882	NM_000052	ATP7A	264	135	246	400.89	5.39	100	chrX	77166152	77305892	+	upstream	-5402
chr13:52541143-52541338	NM_000053	ATP7B	196	98	27	500.31	91.3	100	chr13	52585630	52506805	-	intron	44390
chr13:52591351-52591596	NM_000053	ATP7B	246	123	17	201.55	57.48	100	chr13	52585630	52506805	-	upstream	-5843
chr13:52507726-52508124	NM_000053	ATP7B	399	79	25	228.47	39.59	100	chr13	52585630	52506805	-	exon	77705
chr13:52548577-52548938	NM_000053	ATP7B	362	104	19	204.13	37.2	100	chr13	52585630	52506805	-	exon	36873
chr6:80779179-80779585	NM_000056	BCKDHB	407	126	100	169.34	7.31	100	chr6	80816326	81055987	+	intergenic	-36944
chr19:6694409-6694690	NM_000064	C3	282	127	56	870.07	176.27	58.43	chr19	6720693	6677845	-	exon	26144
chr19:6692904-6693094	NM_000064	C3	191	95	23	429.68	77.77	100	chr19	6720693	6677845	-	exon	27694
chr19:6707783-6707985	NM_000064	C3	203	101	36	304.84	15.88	100	chr19	6720693	6677845	-	exon	12809
chr19:6709665-6709878	NM_000064	C3	214	107	53	191.8	6.53	100	chr19	6720693	6677845	-	exon	10922
chr19:6718214-6718456	NM_000064	C3	243	121	128	244.33	5.25	100	chr19	6720693	6677845	-	exon	2358
chr15:42614024-42614178	NM_000070	CAPN3	155	77	26	647.11	87.92	100	chr15	42651697	42704515	+	intergenic	-37596
chr12:58144421-58145552	NM_000075	CDK4	1132	346	678	660.9	9.44	100	chr12	58146230	58141509	-	promoter	1244
chr11:2904410-2905358	NM_000076	CDKN1C	949	118	124	205.2	5.83	100	chr11	2906995	2904447	-	exon	2111
chr3:98311783-98312149	NM_000097	CPOX	367	155	20	217	40.58	100	chr3	98312455	98298289	-	promoter	489
chr1:53667957-53668121	NM_000098	CPT2	165	82	27	628.39	91.3	100	chr1	53662100	53679869	+	exon	5939
chr1:53675669-53676887	NM_000098	CPT2	1219	890	136	398.26	10.27	100	chr1	53662100	53679869	+	exon	14178
chr21:45194486-45194694	NM_000100	CSTB	209	104	40	746.78	126.36	85.83	chr21	45196256	45193545	-	promoter	1666
chr1:98328054-98328195	NM_000110	DPYD	142	71	16	395.14	54.1	100	chr1	98386615	97543299	-	intron	58491
chr2:128036724-128036947	NM_000122	ERCC3	224	112	39	684.83	131.88	100	chr2	128051752	128014865	-	exon	14917
chr2:128044264-128044610	NM_000122	ERCC3	347	136	94	1083.07	81.43	29.2	chr2	128051752	128014865	-	exon	7315
chr2:128050847-128051318	NM_000122	ERCC3	472	351	97	900.16	73.18	50.17	chr2	128051752	128014865	-	promoter	670
chr2:128016860-128017065	NM_000122	ERCC3	206	103	36	535.62	56.86	100	chr2	128051752	128014865	-	exon	34790
chr2:128075728-128075901	NM_000122	ERCC3	174	87	18	190.12	15.34	100	chr2	128051752	128014865	-	intergenic	-24062
chr13:103498332-103498704	NM_000123	ERCC5	373	123	19	201.63	33.81	100	chr13	103498190	103528351	+	promoter	328
chr15:76578655-76578852	NM_000126	ETFA	198	99	18	154.69	14.69	100	chr15	76603810	76508628	-	exon	25057
chr8:119122284-119123968	NM_000127	EXT1	1685	172	458	150.49	4.41	100	chr8	119124058	118811601	-	promoter	932
chr18:55268593-55268989	NM_000140	FECH	397	278	24	266.74	47.34	100	chr18	55253969	55212072	-	upstream	-14822
chr10:123503101-123503279	NM_000141	FGFR2	179	89	21	166.84	10.28	100	chr10	123357972	123237843	-	intergenic	-145218
chr4:1821032-1821212	NM_000142	FGFR3	181	90	28	267.7	14.21	100	chr4	1795038	1810599	+	intergenic	26084
chr1:241669285-241669504	NM_000143	FH	220	110	29	328.83	34.63	100	chr1	241683085	241660856	-	exon	13691
chr1:241671884-241672141	NM_000143	FH	258	129	153	312.86	6.04	100	chr1	241683085	241660856	-	exon	11073
chr1:24171738-24172389	NM_000147	FUCA1	652	475	44	490.04	81.15	100	chr1	24194859	24171571	-	exon	22796
chr1:24191932-24192122	NM_000147	FUCA1	191	95	15	223.42	38.65	100	chr1	24194859	24171571	-	exon	2832
chr17:78086646-78086809	NM_000152	GAA	164	82	23	518.27	77.77	100	chr17	78075324	78093681	+	exon	11403
chr14:88420246-88420852	NM_000153	GALC	607	366	54	252.73	12.97	100	chr14	88459615	88399357	-	intron	39066
chr17:73758760-73758995	NM_000154	GALK1	236	118	31	401.27	60.71	100	chr17	73761280	73754017	-	exon	2403
chr3:81691875-81692165	NM_000158	GBE1	291	171	31	414.32	98.06	100	chr3	81810950	81538849	-	exon	118930
chr3:81586033-81586240	NM_000158	GBE1	208	104	17	263.14	57.48	100	chr3	81810950	81538849	-	exon	224814
chr19:12985995-12987225	NM_000159	GCDH	1231	646	845	241.13	6.56	100	chr19	13001942	13010813	+	upstream	-15332
chr6:122004238-122004857	NM_000165	GJA1	620	341	46	176.18	18.21	100	chr6	121756722	121770890	+	intergenic	247825
chr6:122004876-122005028	NM_000165	GJA1	153	76	17	206.84	13.87	100	chr6	121756722	121770890	+	intergenic	248230
chr9:6669438-6669824	NM_000170	GLDC	387	271	16	158.52	37.2	100	chr9	6645692	6532463	-	intergenic	-23939
chr5:142678156-142678424	NM_000176	NR3C1	269	163	17	158.11	31.34	100	chr5	142783254	142657495	-	exon	104964
chr5:142712183-142712924	NM_000176	NR3C1	742	396	144	284.68	10.62	100	chr5	142783254	142657495	-	intron	70701
chr5:142779197-142780468	NM_000176	NR3C1	1272	712	783	894.86	5.59	54.47	chr5	142783254	142657495	-	exon	3422
chr2:47917805-47918240	NM_000179	MSH6	436	127	592	696.92	7	100	chr2	48010220	48034092	+	intergenic	-92198
chr2:48025736-48028233	NM_000179	MSH6	2498	129	1296	773.59	5.18	79.88	chr2	48010220	48034092	+	exon	16764
chr7:65429289-65429495	NM_000181	GUSB	207	103	39	549.19	52.32	100	chr7	65447301	65425672	-	exon	17909
chr7:65425680-65426031	NM_000181	GUSB	352	230	65	503.84	27.65	100	chr7	65447301	65425672	-	exon	21446
chr2:26413538-26414550	NM_000182	HADHA	1013	359	786	1290.85	12.86	24.2	chr2	26467594	26413503	-	exon	53550
chr2:26423997-26424194	NM_000182	HADHA	198	99	92	231.7	4.46	100	chr2	26467594	26413503	-	exon	43499
chr2:26457059-26457268	NM_000183	HADHB	210	105	54	847.73	75.54	63.81	chr2	26467615	26513333	+	upstream	-10452
chr2:26459697-26459925	NM_000183	HADHB	229	114	157	645.73	8.8	100	chr2	26467615	26513333	+	upstream	-7804
chr2:26501979-26502224	NM_000183	HADHB	246	123	78	252.82	7.83	100	chr2	26467615	26513333	+	exon	34486
chr10:71151842-71152098	NM_000188	HK1	257	128	18	203.81	51.84	100	chr10	71078602	71161637	+	exon	73368
chr10:71128257-71128649	NM_000188	HK1	393	84	24	154.72	24.48	100	chr10	71078602	71161637	+	intron	49851
chr10:71139600-71139881	NM_000188	HK1	282	127	71	316.98	11.41	100	chr10	71078602	71161637	+	exon	61138
chr10:71160727-71161601	NM_000188	HK1	875	746	228	626.05	6.97	100	chr10	71078602	71161637	+	exon	82562
chr10:71124525-71124721	NM_000188	HK1	197	98	54	230.55	6.51	100	chr10	71078602	71161637	+	exon	46021
chrX:148577861-148578056	NM_000202	IDS	196	98	16	263.14	54.1	100	chrX	148586884	148558520	-	exon	8926
chr2:173341099-173341261	NM_000210	ITGA6	163	81	17	298.94	33.97	100	chr2	173292282	173371183	+	exon	48898
chr17:73744900-73745109	NM_000213	ITGB4	210	105	24	313.81	42.73	100	chr17	73717407	73753899	+	exon	27597
chr17:73750603-73750914	NM_000213	ITGB4	312	125	33	266.85	31.3	100	chr17	73717407	73753899	+	exon	33351
chr17:73702404-73703298	NM_000213	ITGB4	895	127	133	263.32	6	100	chr17	73717407	73753899	+	upstream	-14556
chr21:35889189-35889445	NM_000219	KCNE1	257	128	20	194.34	36.95	100	chr21	35884573	35818985	-	upstream	-4744
chr2:27323201-27323456	NM_000221	KHK	256	128	16	186.71	54.1	100	chr2	27309610	27323619	+	exon	13718
chr16:67980160-67980594	NM_000229	LCAT	435	269	21	177.78	42.29	100	chr16	67978015	67973786	-	upstream	-2362
chr19:48685768-48686023	NM_000234	LIG1	256	128	16	186.71	54.1	100	chr19	48673860	48618701	-	upstream	-12035
chr8:19805693-19805884	NM_000237	LPL	192	96	19	327.83	64.25	100	chr8	19796581	19824770	+	exon	9207
chr10:54458947-54459095	NM_000242	MBL2	149	74	34	958.57	114.97	43.75	chr10	54531460	54525139	-	intergenic	72439
chr7:116418790-116419026	NM_000245	MET	237	118	37	359.11	32.64	100	chr7	116312443	116438440	+	exon	106465
chr7:116398472-116398703	NM_000245	MET	232	116	29	153.07	10.98	100	chr7	116312443	116438440	+	exon	86144
chr7:116414908-116415399	NM_000245	MET	492	155	188	301.03	9.37	100	chr7	116312443	116438440	+	exon	102710
chr7:116423305-116423538	NM_000245	MET	234	117	45	186.17	8.59	100	chr7	116312443	116438440	+	exon	110978
chr7:116435697-116438421	NM_000245	MET	2725	432	620	506.66	8.26	100	chr7	116312443	116438440	+	exon	124616
chr7:116339097-116340392	NM_000245	MET	1296	366	820	748.31	3.96	86.24	chr7	116312443	116438440	+	exon	27301
chr6:31379690-31380234	NM_000247	MICA	545	181	151	213.4	8.85	100	chr6	31371343	31383092	+	exon	8619
chr6:31382761-31383041	NM_000247	MICA	281	143	224	696.95	8.76	100	chr6	31371343	31383092	+	exon	11558
chr1:237001687-237001918	NM_000254	MTR	232	116	31	482.46	104.82	100	chr1	236958580	237067281	+	exon	43222
chr1:237052471-237052642	NM_000254	MTR	172	86	25	536.36	84.54	100	chr1	236958580	237067281	+	exon	93976
chr1:237016227-237016426	NM_000254	MTR	200	100	20	344.43	67.63	100	chr1	236958580	237067281	+	exon	57746
chr1:237062219-237062906	NM_000254	MTR	688	340	60	154.44	9.73	100	chr1	236958580	237067281	+	exon	103982
chr6:49403189-49403351	NM_000255	MUT	163	81	16	327.83	54.1	100	chr6	49431041	49398072	-	exon	27771
chr6:49425378-49425727	NM_000255	MUT	350	95	27	240.89	24.48	100	chr6	49431041	49398072	-	exon	5489
chr11:47350555-47351538	NM_000256	MYBPC3	984	497	146	298.46	8.85	100	chr11	47374253	47352956	-	intergenic	23207
chr1:171653309-171653533	NM_000261	MYOC	225	112	128	1096.1	23.5	29.13	chr1	171621773	171604556	-	intergenic	-31648
chr1:171639540-171640075	NM_000261	MYOC	536	175	5080	1289.7	4.17	24.1	chr1	171621773	171604556	-	upstream	-18034
chrX:43888519-43890139	NM_000266	NDP	1621	896	336	266.09	6.81	100	chrX	43832921	43808023	-	intergenic	-56408
chr17:29588708-29588898	NM_000267	NF1	191	95	23	429.68	77.77	100	chr17	29421944	29704695	+	exon	166859
chr17:29585321-29585533	NM_000267	NF1	213	106	23	378.09	77.77	100	chr17	29421944	29704695	+	exon	163483
chr17:29509520-29509733	NM_000267	NF1	214	107	18	263.14	60.87	100	chr17	29421944	29704695	+	exon	87682
chr17:29422231-29422409	NM_000267	NF1	179	89	17	311.39	57.48	100	chr17	29421944	29704695	+	promoter	376
chr17:29490185-29490401	NM_000267	NF1	217	108	15	201.55	50.72	100	chr17	29421944	29704695	+	exon	68349
chr17:29672406-29673390	NM_000267	NF1	985	614	208	181.26	7	100	chr17	29421944	29704695	+	intron	250954
chr17:49231554-49231807	NM_000269	NME1	254	127	46	179.35	9.53	100	chr17	49230919	49239450	+	promoter	761
chr14:20944503-20945414	NM_000270	PNP	912	170	509	529.4	10.09	100	chr14	20937537	20946165	+	exon	7421
chr14:20924815-20925870	NM_000270	PNP	1056	550	1050	368.96	4.67	100	chr14	20937537	20946165	+	upstream	-12195
chr18:21136201-21136610	NM_000271	NPC1	410	124	48	646.64	135.26	100	chr18	21166581	21111462	-	exon	30176
chr18:21140170-21140446	NM_000271	NPC1	277	191	20	241.81	54.1	100	chr18	21166581	21111462	-	exon	26273
chr18:21134695-21134990	NM_000271	NPC1	296	173	18	206.26	47.34	100	chr18	21166581	21111462	-	exon	31739
chr18:21166558-21166881	NM_000271	NPC1	324	69	16	171.06	47.34	100	chr18	21166581	21111462	-	promoter	-138
chr2:110969886-110970119	NM_000272	NPHP1	234	117	52	205.29	8.51	100	chr2	110962639	110880913	-	upstream	-7363
chrX:9684266-9685022	NM_000273	GPR143	757	174	79	183.54	6.93	100	chrX	9734005	9693452	-	intergenic	49361
chr10:126092343-126092508	NM_000274	OAT	166	83	16	327.83	54.1	100	chr10	126107545	126085871	-	exon	15120
chrX:128724202-128725635	NM_000276	OCRL	1434	798	153	328.46	7.06	100	chrX	128674251	128726530	+	exon	50667
chrX:19369355-19369555	NM_000284	PDHA1	201	100	46	471.16	22.64	100	chrX	19362010	19379826	+	exon	7445
chrX:19373422-19373711	NM_000284	PDHA1	290	123	153	482.8	9.53	100	chrX	19362010	19379826	+	exon	11556
chr17:33904908-33905182	NM_000286	PEX12	275	127	18	158.75	24.05	100	chr17	33905656	33901813	-	promoter	611
chrX:77359533-77359972	NM_000291	PGK1	440	322	74	239.7	13.71	100	chrX	77359665	77382324	+	promoter	87
chrX:77381232-77382318	NM_000291	PGK1	1087	179	2013	442.52	6.53	100	chrX	77359665	77382324	+	exon	22110
chrX:77378654-77378901	NM_000291	PGK1	248	124	224	255.71	4.15	100	chrX	77359665	77382324	+	exon	19112
chr16:30744900-30745347	NM_000294	PHKG2	448	124	54	173.89	12.74	100	chr16	30759619	30772497	+	upstream	-14496
chr1:12010386-12010660	NM_000302	PLOD1	275	110	79	298.89	10.23	100	chr1	11994723	12035599	+	exon	15800
chr20:4610112-4610843	NM_000311	PRNP	732	511	1673	898.65	5.58	50.23	chr20	4666796	4682234	+	intergenic	-56319
chr12:7342529-7342767	NM_000319	PEX5	239	119	15	186.71	50.72	100	chr12	7342957	7364079	+	promoter	-309
chr6:42620249-42620385	NM_000322	PRPH2	137	68	16	412.34	54.1	100	chr6	42690358	42664332	-	intergenic	70041
chr6:42658762-42659090	NM_000322	PRPH2	329	94	17	183.79	54.1	100	chr6	42690358	42664332	-	intergenic	31432
chr1:68841025-68841228	NM_000329	RPE65	204	102	32	178.19	9.13	100	chr1	68915642	68894506	-	intergenic	74516
chr22:32435413-32435890	NM_000343	SLC5A1	478	179	4252	3100	7.53	35.54	chr22	32439018	32509011	+	upstream	-3367
chr5:70213599-70214104	NM_000344	SMN1	506	397	123	217.03	9.39	100	chr5	70220767	70248838	+	upstream	-6916
chr8:38020896-38021373	NM_000349	STAR	478	304	83	286.85	9.57	100	chr8	38008600	38000217	-	upstream	-12534
chr1:94639677-94640061	NM_000350	ABCA4	385	278	16	158.89	47.34	100	chr1	94586705	94458393	-	intergenic	-53164
chr11:17457357-17457616	NM_000352	ABCC8	260	129	19	231.92	60.87	100	chr11	17498392	17414431	-	intron	40906
chr5:149769421-149769629	NM_000356	TCOF1	209	104	40	476.75	35.29	100	chr5	149737201	149779871	+	exon	32324
chr5:149743634-149743862	NM_000356	TCOF1	229	114	27	273.69	31.48	100	chr5	149737201	149779871	+	exon	6547
chr5:149771507-149771729	NM_000356	TCOF1	223	111	139	1162.38	21.68	27.3	chr5	149737201	149779871	+	exon	34417
chr5:149758767-149759323	NM_000356	TCOF1	557	109	244	828.48	12.4	67.31	chr5	149737201	149779871	+	intron	21844
chr5:149754873-149755120	NM_000356	TCOF1	248	124	195	690.96	8.94	100	chr5	149737201	149779871	+	exon	17795
chr5:149755618-149756270	NM_000356	TCOF1	653	170	305	213	4.59	100	chr5	149737201	149779871	+	intron	18743
chr5:149753711-149753964	NM_000356	TCOF1	254	127	203	155.43	3.63	100	chr5	149737201	149779871	+	exon	16636
chr5:135388564-135388809	NM_000358	TGFBI	246	123	114	169.36	4.58	100	chr5	135364583	135399507	+	exon	24103
chr5:135398849-135399516	NM_000358	TGFBI	668	240	334	210.68	3.77	100	chr5	135364583	135399507	+	exon	34599
chr9:135787642-135787852	NM_000368	TSC1	211	105	23	259.04	29.25	100	chr9	135820020	135766734	-	exon	32273
chr9:135786790-135786974	NM_000368	TSC1	185	92	18	221.5	22.89	100	chr9	135820020	135766734	-	exon	33138
chr9:135804141-135804366	NM_000368	TSC1	226	113	25	195.22	18.44	100	chr9	135820020	135766734	-	exon	15767
chr1:45470249-45470458	NM_000374	UROD	210	105	45	508.53	31.93	100	chr1	45477804	45481341	+	upstream	-7451
chr1:45474188-45474379	NM_000374	UROD	192	96	17	168.09	15.98	100	chr1	45477804	45481341	+	upstream	-3521
chr17:19564424-19564638	NM_000382	ALDH3A2	215	107	21	251.88	35.46	100	chr17	19552063	19580908	+	exon	12468
chrX:85339577-85341379	NM_000390	CHM	1803	1481	2359	3100	8.93	35.54	chrX	85302569	85116184	-	intergenic	-37909
chr1:150808729-150809002	NM_000396	CTSK	274	144	36	509.98	114.97	100	chr1	150780917	150768683	-	intergenic	-27948
chr11:44219354-44219595	NM_000401	EXT2	242	121	18	231.92	60.87	100	chr11	44117746	44266980	+	exon	101728
chr11:44151530-44151724	NM_000401	EXT2	195	97	15	247.43	50.72	100	chr11	44117746	44266980	+	exon	33881
chr11:44129190-44129817	NM_000401	EXT2	628	366	316	592.66	9.02	100	chr11	44117746	44266980	+	exon	11757
chrX:153774224-153774394	NM_000402	G6PD	171	85	19	378.09	64.25	100	chrX	153775233	153759604	-	promoter	924
chrX:153780216-153780400	NM_000402	G6PD	185	92	23	330.2	33.62	100	chrX	153775233	153759604	-	upstream	-5075
chrX:153791755-153792007	NM_000402	G6PD	253	126	24	169.85	20.62	100	chrX	153775233	153759604	-	upstream	-16648
chr2:157406098-157406334	NM_000408	GPD2	237	118	42	703.84	142.02	100	chr2	157292899	157442915	+	exon	113317
chr2:157369839-157370051	NM_000408	GPD2	213	106	66	312.81	8.6	100	chr2	157292899	157442915	+	exon	77046
chr6:137518821-137519783	NM_000416	IFNGR1	963	531	139	258.4	8.97	100	chr6	137540567	137518620	-	exon	21265
chr17:42478043-42478799	NM_000419	ITGA2B	757	632	63	182.29	7.41	100	chr17	42466969	42449548	-	upstream	-11452
chr17:39780041-39780883	NM_000422	KRT17	843	382	1720	392.65	6.74	100	chr17	39780882	39775691	-	promoter	420
chrX:153141161-153141433	NM_000425	L1CAM	273	119	62	390.31	19.85	100	chrX	153141500	153126968	-	promoter	203
chrX:153136228-153136639	NM_000425	L1CAM	412	117	503	1214.65	10.94	24.95	chrX	153141500	153126968	-	intron	5067
chr6:129249970-129251056	NM_000426	LAMA2	1087	446	402	299.02	6.39	100	chr6	129204285	129837710	+	intron	46228
chr1:183532324-183532738	NM_000433	NCF2	415	314	21	219.93	64.25	100	chr1	183559739	183524696	-	intron	27208
chr6:31828951-31829268	NM_000434	NEU1	318	119	80	434.03	17.25	100	chr6	31830709	31826828	-	promoter	1600
chr6:31827024-31828067	NM_000434	NEU1	1044	137	352	593.32	6.15	100	chr6	31830709	31826828	-	exon	3164
chr1:26288012-26288381	NM_000437	PAFAH2	370	126	29	297.56	46.74	100	chr1	26324648	26286257	-	exon	36452
chr1:26287600-26287959	NM_000437	PAFAH2	360	129	32	188.84	19.59	100	chr1	26324648	26286257	-	exon	36869
chr7:107268973-107269179	NM_000441	SLC26A4	207	103	35	647.11	118.35	100	chr7	107301079	107358252	+	intergenic	-32003
chr1:227063040-227063265	NM_000447	PSEN2	226	113	43	498.46	42.11	100	chr1	227058272	227083804	+	exon	4880
chr1:227083097-227083678	NM_000447	PSEN2	582	335	47	183.27	10.92	100	chr1	227058272	227083804	+	exon	25115
chr21:33040715-33041240	NM_000454	SOD1	526	174	115	414.83	18.71	100	chr21	33031934	33041243	+	exon	9043
chr21:33031970-33032186	NM_000454	SOD1	217	108	96	467.71	9.27	100	chr21	33031934	33041243	+	promoter	144
chr21:32999272-33000988	NM_000454	SOD1	1717	520	242	194.62	6.15	100	chr21	33031934	33041243	+	intergenic	-31804
chr19:1203161-1203766	NM_000455	STK11	606	181	219	193.97	5.93	100	chr19	1205797	1228434	+	upstream	-2334
chr12:56380697-56380933	NM_000456	SUOX	237	118	29	280.29	32.27	100	chr12	56391042	56399309	+	upstream	-10227
chr12:56384450-56384676	NM_000456	SUOX	227	113	67	334.2	10.48	100	chr12	56391042	56399309	+	upstream	-6479
chr12:56385804-56388334	NM_000456	SUOX	2531	172	608	191.9	4.35	100	chr12	56391042	56399309	+	upstream	-3973
chr7:92131207-92131417	NM_000466	PEX1	211	105	17	247.43	57.48	100	chr7	92157845	92116336	-	exon	26533
chr7:92128978-92129182	NM_000466	PEX1	205	102	15	231.92	50.72	100	chr7	92157845	92116336	-	exon	28765
chr7:92146734-92147059	NM_000466	PEX1	326	230	15	157.01	27.05	100	chr7	92157845	92116336	-	exon	10949
chr16:88880642-88880972	NM_000485	APRT	331	127	53	203.08	11.65	100	chr16	88878342	88875876	-	upstream	-2465
chr16:88875840-88876386	NM_000485	APRT	547	191	307	315.8	7.07	100	chr16	88878342	88875876	-	exon	2229
chrX:76952044-76952208	NM_000489	ATRX	165	82	24	536.36	81.15	100	chrX	77041755	76760355	-	exon	89629
chr16:88927313-88927940	NM_000512	GALNS	628	162	92	204.33	6.48	100	chr16	88923374	88880141	-	upstream	-4252
chr16:88925005-88925239	NM_000512	GALNS	235	117	86	232.84	6.18	100	chr16	88923374	88880141	-	promoter	-1748
chr5:73985115-73985327	NM_000521	HEXB	213	106	47	529.84	32.68	100	chr5	73980968	74017113	+	exon	4253
chr5:74009292-74009513	NM_000521	HEXB	222	111	44	217.03	9.57	100	chr5	73980968	74017113	+	exon	28434
chr19:11233809-11234022	NM_000527	LDLR	214	107	23	158.01	13.25	100	chr19	11200037	11244505	+	exon	33878
chr19:11241941-11244488	NM_000527	LDLR	2548	380	1124	1386.6	8.11	24.21	chr19	11200037	11244505	+	exon	43177
chr19:12766530-12766725	NM_000528	MAN2B1	196	98	19	327.83	64.25	100	chr19	12777591	12757321	-	exon	10964
chr19:12754027-12754850	NM_000528	MAN2B1	824	539	4907	3100	5.41	35.54	chr19	12777591	12757321	-	intergenic	23153
chr3:136016757-136016929	NM_000532	PCCB	173	86	17	327.83	57.48	100	chr3	135969166	136049013	+	exon	47677
chr2:190647145-190647329	NM_000534	PMS1	185	92	21	395.14	71.01	100	chr2	190648810	190742355	+	promoter	-1573
chr2:190636054-190636601	NM_000534	PMS1	548	298	120	332.62	10.2	100	chr2	190648810	190742355	+	upstream	-12483
chr2:190686980-190687522	NM_000534	PMS1	543	388	61	152.72	9.25	100	chr2	190648810	190742355	+	intron	38441
chr7:6048879-6049153	NM_000535	PMS2	275	126	37	277.33	25.18	100	chr7	6048737	6010555	-	promoter	-279
chr7:6056374-6056848	NM_000535	PMS2	475	231	48	230.93	19.97	100	chr7	6048737	6010555	-	upstream	-7874
chr7:6054686-6055015	NM_000535	PMS2	330	202	68	224.09	10.83	100	chr7	6048737	6010555	-	upstream	-6113
chr7:6057424-6057717	NM_000535	PMS2	294	128	87	153.63	5.41	100	chr7	6048737	6010555	-	upstream	-8833
chr11:6415383-6416192	NM_000543	SMPD1	810	533	86	334.86	12.09	100	chr11	6411643	6416228	+	exon	4144
chr6:32825758-32825958	NM_000544	TAP2	201	100	41	420.36	21.94	100	chr6	32806547	32793186	-	upstream	-19311
chr6:32815679-32815892	NM_000544	TAP2	214	107	38	275.88	14.31	100	chr6	32806547	32793186	-	upstream	-9238
chr6:32818061-32818285	NM_000544	TAP2	225	112	47	299.59	13.66	100	chr6	32806547	32793186	-	upstream	-11626
chr6:32808524-32808857	NM_000544	TAP2	334	213	53	175.79	9.73	100	chr6	32806547	32793186	-	upstream	-2143
chr6:32809284-32809554	NM_000544	TAP2	271	126	328	701.26	6.68	100	chr6	32806547	32793186	-	upstream	-2872
chr16:2094618-2094772	NM_000548	TSC2	155	77	33	747.78	64.63	86.03	chr16	2097895	2138721	+	upstream	-3200
chr16:2093560-2093732	NM_000548	TSC2	173	86	24	475.4	61.85	100	chr16	2097895	2138721	+	upstream	-4249
chr16:2096109-2096407	NM_000548	TSC2	299	142	30	150.59	13.22	100	chr16	2097895	2138721	+	promoter	-1637
chr16:2087748-2088783	NM_000548	TSC2	1036	264	270	205.37	7.58	100	chr16	2097895	2138721	+	upstream	-9630
chr16:2098570-2098767	NM_000548	TSC2	198	99	46	223.33	7.43	100	chr16	2097895	2138721	+	promoter	773
chr1:154386813-154387643	NM_000565	IL6R	831	703	356	767.97	10.93	78.92	chr1	154377668	154441926	+	intron	9560
chr1:207497877-207498149	NM_000574	CD55	273	129	454	1164.33	7.71	26.05	chr1	207494816	207534311	+	exon	3197
chr1:207495493-207495977	NM_000574	CD55	485	347	278	222.83	7.06	100	chr1	207494816	207534311	+	promoter	919
chr1:207532852-207533660	NM_000574	CD55	809	151	151	152.91	5.54	100	chr1	207494816	207534311	+	exon	38440
chr1:207504372-207504670	NM_000574	CD55	299	174	234	314.82	5.5	100	chr1	207494816	207534311	+	exon	9705
chr3:49394590-49395213	NM_000581	GPX1	624	487	1281	421.58	3.59	100	chr3	49396033	49394603	-	promoter	1132
chr7:45956776-45957072	NM_000598	IGFBP3	297	147	127	308.65	7.61	100	chr7	45960871	45951843	-	exon	3947
chr7:45951988-45953484	NM_000598	IGFBP3	1497	1191	1975	3100	6.8	35.54	chr7	45960871	45951843	-	exon	8135
chr7:22767807-22768483	NM_000600	IL6	677	581	96	603.09	24.62	100	chr7	22766760	22771621	+	promoter	1385
chr7:100775117-100775399	NM_000602	SERPINE1	283	140	33	379.62	63.24	100	chr7	100770369	100782547	+	exon	4889
chr7:100771652-100771991	NM_000602	SERPINE1	340	175	58	419.61	26.66	100	chr7	100770369	100782547	+	promoter	1452
chr7:100780624-100782422	NM_000602	SERPINE1	1799	264	426	230.64	7.33	100	chr7	100770369	100782547	+	exon	11154
chr9:117072873-117073429	NM_000607	ORM1	557	226	39	443.36	60.87	100	chr9	117085302	117088759	+	upstream	-12151
chr9:117074105-117074438	NM_000607	ORM1	334	225	16	168.9	40.58	100	chr9	117085302	117088759	+	upstream	-11031
chr11:35226218-35226457	NM_000610	CD44	240	120	15	186.71	50.72	100	chr11	35160416	35253949	+	intron	65921
chr11:6469906-6470278	NM_000613	HPX	373	109	19	201.63	33.81	100	chr11	6462254	6452267	-	upstream	-7838
chr11:58377273-58377531	NM_000614	CNTF	259	129	32	447.14	108.21	100	chr11	58390145	58393205	+	upstream	-12743
chr6:160113489-160113930	NM_000636	SOD2	442	282	139	427.65	13.91	100	chr6	160114360	160100095	-	promoter	651
chr8:30560561-30560799	NM_000637	GSR	239	119	118	1011.85	27.62	35.69	chr8	30585486	30535579	-	exon	24806
chr8:30538372-30538560	NM_000637	GSR	189	94	49	453.92	15.94	100	chr8	30585486	30535579	-	exon	47020
chr8:30541590-30541724	NM_000637	GSR	135	67	26	413.55	15.91	100	chr8	30585486	30535579	-	exon	43829
chr17:26696317-26696903	NM_000638	VTN	587	354	81	459.75	32.18	100	chr17	26697373	26694298	-	promoter	763
chr1:100340882-100341040	NM_000646	AGL	159	79	16	344.43	54.1	100	chr1	100316530	100389579	+	exon	24431
chr19:41854157-41854389	NM_000660	TGFB1	233	116	85	313.59	8.08	100	chr19	41859788	41836227	-	exon	5515
chr4:39459801-39460473	NM_000661	RPL9	673	313	115	343.23	15.19	100	chr4	39460568	39455744	-	promoter	431
chr4:100003104-100003275	NM_000671	ADH5	172	86	24	518.27	81.15	100	chr4	100009939	99992129	-	exon	6750
chr4:99997426-99998120	NM_000671	ADH5	695	156	178	372.49	10.11	100	chr4	100009939	99992129	-	intron	12166
chr3:52246255-52246595	NM_000688	ALAS1	341	94	40	336.23	38.36	100	chr3	52232098	52248343	+	exon	14327
chr3:52233229-52233470	NM_000688	ALAS1	242	121	108	697.17	17.31	100	chr3	52232098	52248343	+	promoter	1251
chr3:52240522-52240786	NM_000688	ALAS1	265	143	43	221.24	13.76	100	chr3	52232098	52248343	+	exon	8556
chr3:52227184-52227675	NM_000688	ALAS1	492	312	1001	1068.95	4.97	30.39	chr3	52232098	52248343	+	upstream	-4669
chr1:165649707-165649904	NM_000696	ALDH9A1	198	99	22	248.68	25.65	100	chr1	165667900	165631448	-	exon	18095
chr9:75780990-75781147	NM_000700	ANXA1	158	79	30	624.36	53.41	100	chr9	75766646	75785310	+	exon	14422
chr9:75774172-75774374	NM_000700	ANXA1	203	101	16	168	21.76	100	chr9	75766646	75785310	+	exon	7627
chr14:96771922-96772174	NM_000710	BDKRB1	253	126	18	216.62	60.87	100	chr14	96722546	96731100	+	intergenic	49502
chr14:96706751-96710012	NM_000710	BDKRB1	3262	1034	485	352.86	4.73	100	chr14	96722546	96731100	+	upstream	-14165
chr11:46430022-46430281	NM_000741	CHRM4	260	127	20	247.43	64.25	100	chr11	46408158	46406341	-	intergenic	-21993
chr11:46417937-46419525	NM_000741	CHRM4	1589	926	341	154.38	6.59	100	chr11	46408158	46406341	-	upstream	-10573
chr1:110471446-110473526	NM_000757	CSF1	2081	575	194	173.51	6.2	100	chr1	110453232	110473616	+	exon	19254
chr10:94968509-94968923	NM_000783	CYP26A1	415	314	204	318.34	8.21	100	chr10	94833646	94837641	+	intergenic	135070
chr12:58179920-58180096	NM_000785	CYP27B1	177	88	82	2287.6	277.28	28.88	chr12	58160976	58156116	-	upstream	-19032
chr12:58180775-58180965	NM_000785	CYP27B1	191	95	16	208.54	29.93	100	chr12	58160976	58156116	-	upstream	-19894
chr12:58162177-58162942	NM_000785	CYP27B1	766	646	145	338.96	8.46	100	chr12	58160976	58156116	-	promoter	-1583
chr7:91756791-91756966	NM_000786	CYP51A1	176	88	20	395.14	67.63	100	chr7	91763840	91741462	-	exon	6962
chr11:644322-644664	NM_000797	DRD4	343	174	25	297.33	57.48	100	chr11	637304	640705	+	intergenic	7189
chr21:34932457-34932798	NM_000819	GART	342	221	20	223.2	60.87	100	chr21	34914464	34876237	-	upstream	-18163
chr21:34896840-34897330	NM_000819	GART	491	334	143	187.52	6.97	100	chr21	34914464	34876237	-	exon	17379
chr8:25265462-25265706	NM_000825	GNRH1	245	122	20	152.51	19.98	100	chr8	25282556	25276773	-	intergenic	16972
chr11:67353336-67354166	NM_000852	GSTP1	831	637	258	1059.14	28.12	33.23	chr11	67351065	67354124	+	intron	2686
chr11:67352576-67352754	NM_000852	GSTP1	179	89	34	227.59	8.51	100	chr11	67351065	67354124	+	promoter	1600
chr11:106697766-106698149	NM_000855	GUCY1A2	384	281	17	172.22	40.58	100	chr11	106889171	106544737	-	intron	191214
chr11:107048083-107048325	NM_000855	GUCY1A2	243	121	323	1626.29	12.81	23.51	chr11	106889171	106544737	-	intergenic	-159033
chr11:107046997-107047824	NM_000855	GUCY1A2	828	331	274	391.91	5.56	100	chr11	106889171	106544737	-	intergenic	-158239
chr5:74668667-74668905	NM_000859	HMGCR	239	119	21	279.04	71.01	100	chr5	74632992	74657926	+	intergenic	35794
chr5:74646877-74647430	NM_000859	HMGCR	554	152	69	188.57	9.72	100	chr5	74632992	74657926	+	intron	14161
chr5:74652144-74652316	NM_000859	HMGCR	173	86	20	152.1	8.63	100	chr5	74632992	74657926	+	exon	19238
chr2:232003414-232003630	NM_000867	HTR2B	217	108	19	279.04	64.25	100	chr2	231989824	231972949	-	upstream	-13698
chrX:113623309-113623541	NM_000868	HTR2C	233	116	31	482.46	104.82	100	chrX	113818550	114144624	+	intergenic	-195125
chrX:113623860-113624145	NM_000868	HTR2C	286	147	28	366.33	77.77	100	chrX	113818550	114144624	+	intergenic	-194548
chrX:114010727-114011028	NM_000868	HTR2C	302	150	443	231.92	3.76	100	chrX	113818550	114144624	+	intron	192327
chr21:34618986-34619164	NM_000874	IFNAR2	179	89	20	395.14	67.63	100	chr21	34602199	34635062	+	exon	16876
chr3:49061878-49062855	NM_000884	IMPDH2	978	277	292	312.45	8.35	100	chr3	49066875	49061761	-	exon	4509
chr3:49065089-49065359	NM_000884	IMPDH2	271	139	532	1270.04	7.26	24.34	chr3	49066875	49061761	-	promoter	1651
chr3:49094332-49095336	NM_000884	IMPDH2	1005	429	197	230.27	6.03	100	chr3	49066875	49061761	-	intergenic	-27959
chr12:96415901-96416082	NM_000895	LTA4H	182	91	16	279.04	54.1	100	chr12	96429439	96394530	-	exon	13448
chr12:96412503-96412674	NM_000895	LTA4H	172	86	20	289.9	26.47	100	chr12	96429439	96394530	-	exon	16851
chr12:96429118-96429371	NM_000895	LTA4H	254	127	108	294.75	7.26	100	chr12	96429439	96394530	-	promoter	195
chrX:43698072-43698300	NM_000898	MAOB	229	114	31	500.31	104.82	100	chrX	43741721	43625856	-	exon	43535
chrX:43652621-43652832	NM_000898	MAOB	212	106	38	389.78	26.3	100	chrX	43741721	43625856	-	exon	88995
chrX:43654975-43655138	NM_000898	MAOB	164	82	23	163.78	7.39	100	chrX	43741721	43625856	-	exon	86665
chrX:43656329-43656540	NM_000898	MAOB	212	106	92	217.04	4.77	100	chrX	43741721	43625856	-	exon	85287
chr16:69751970-69752473	NM_000903	NQO1	504	379	187	492.78	11.03	100	chr16	69760533	69743303	-	intron	8312
chr16:69680899-69681496	NM_000903	NQO1	598	359	67	217.65	7.91	100	chr16	69760533	69743303	-	intergenic	79336
chr1:153651675-153651965	NM_000906	NPR1	291	117	16	178.68	47.34	100	chr1	153651163	153666468	+	promoter	657
chr1:153633627-153634443	NM_000906	NPR1	817	162	301	1211.03	21.24	24.77	chr1	153651163	153666468	+	upstream	-17128
chr1:153634509-153635310	NM_000906	NPR1	802	441	1062	789.88	4.69	76.45	chr1	153651163	153666468	+	upstream	-16254
chr4:164187054-164187231	NM_000909	NPY1R	178	89	19	361.18	64.25	100	chr4	164253947	164245116	-	intergenic	66805
chr10:74813094-74813389	NM_000917	P4HA1	296	158	61	457.66	27.54	100	chr10	74856732	74766979	-	exon	43491
chr10:74810824-74811041	NM_000917	P4HA1	218	109	67	279.21	7.95	100	chr10	74856732	74766979	-	exon	45800
chr17:79812960-79813517	NM_000918	P4HB	558	110	495	1335.29	14.98	24.15	chr17	79818544	79801033	-	intron	5306
chr17:79818184-79818427	NM_000918	P4HB	244	122	43	159.1	8.56	100	chr17	79818544	79801033	-	promoter	239
chr5:102295549-102295776	NM_000919	PAM	228	114	65	1267.54	219.79	24.19	chr5	102201526	102366808	+	exon	94136
chr5:102202956-102203134	NM_000919	PAM	179	89	24	284.36	21.03	100	chr5	102201526	102366808	+	promoter	1519
chr5:102343137-102343386	NM_000919	PAM	250	125	56	298.07	13.71	100	chr5	102201526	102366808	+	exon	141735
chr3:145788820-145789223	NM_000935	PLOD2	404	314	57	305.13	18.73	100	chr3	145879282	145787227	-	intron	90261
chr3:145799498-145799682	NM_000935	PLOD2	185	92	77	768.39	17.44	79.05	chr3	145879282	145787227	-	exon	79692
chr3:145788314-145788709	NM_000935	PLOD2	396	240	41	182.84	13.62	100	chr3	145879282	145787227	-	exon	90771
chr3:145824259-145824460	NM_000935	PLOD2	202	101	106	230.44	4.19	100	chr3	145879282	145787227	-	exon	54923
chr17:7403936-7405118	NM_000937	POLR2A	1183	127	308	327.75	9.2	100	chr17	7387697	7417935	+	intron	16830
chr17:7402330-7402847	NM_000937	POLR2A	518	346	202	163.77	6.39	100	chr17	7387697	7417935	+	intron	14891
chr17:7412824-7412992	NM_000937	POLR2A	169	84	43	175.08	4.64	100	chr17	7387697	7417935	+	exon	25211
chr17:7401328-7401555	NM_000937	POLR2A	228	114	87	151.69	4.39	100	chr17	7387697	7417935	+	exon	13744
chr4:57891536-57891767	NM_000938	POLR2B	232	116	34	554.55	114.97	100	chr4	57844805	57897328	+	exon	46846
chr4:57891029-57891201	NM_000938	POLR2B	173	86	21	429.68	71.01	100	chr4	57844805	57897328	+	exon	46310
chr4:57889460-57889741	NM_000938	POLR2B	282	151	72	639.61	38.66	100	chr4	57844805	57897328	+	exon	44795
chr4:57860806-57861091	NM_000938	POLR2B	286	122	41	248.65	18.2	100	chr4	57844805	57897328	+	exon	16143
chr4:57861382-57861608	NM_000938	POLR2B	227	113	153	465.43	6.54	100	chr4	57844805	57897328	+	exon	16690
chr7:95033799-95033986	NM_000940	PON3	188	94	24	377.05	44.18	100	chr7	95025687	94989183	-	upstream	-8205
chr7:95034203-95034793	NM_000940	PON3	591	357	99	249.63	7.07	100	chr7	95025687	94989183	-	upstream	-8811
chr15:64448539-64449180	NM_000942	PPIB	642	479	419	1013.04	16.28	35.83	chr15	64455354	64448013	-	intron	6495
chr15:64452244-64452459	NM_000942	PPIB	216	108	128	574.74	8.5	100	chr15	64455354	64448013	-	exon	3003
chr15:64448020-64448411	NM_000942	PPIB	392	140	2158	2701.61	6.54	31.33	chr15	64455354	64448013	-	exon	7139
chr15:64454012-64454399	NM_000942	PPIB	388	284	171	168.88	5.91	100	chr15	64455354	64448013	-	promoter	1149
chr19:14600099-14600583	NM_000955	PTGER1	485	236	384	796.9	11	76.15	chr19	14586174	14583277	-	upstream	-14167
chr19:14591355-14591590	NM_000955	PTGER1	236	118	119	368.46	7.05	100	chr19	14586174	14583277	-	upstream	-5298
chr1:186643505-186643911	NM_000963	PTGS2	407	304	32	192.83	20.4	100	chr1	186649559	186640943	-	exon	5851
chr17:38449692-38449914	NM_000964	RARA	223	111	33	331.21	28.6	100	chr17	38465422	38513895	+	upstream	-15619
chr17:38447283-38447936	NM_000964	RARA	654	201	136	408.88	14.49	100	chr17	38465422	38513895	+	upstream	-17813
chr17:38457690-38457867	NM_000964	RARA	178	89	31	273.37	12.14	100	chr17	38465422	38513895	+	upstream	-7644
chr12:53609050-53609242	NM_000966	RARG	193	96	78	267.83	5.26	100	chr12	53626040	53604349	-	exon	16894
chr12:112845994-112846454	NM_000970	RPL6	461	337	756	2950.95	19.46	34.92	chr12	112847445	112842984	-	promoter	1221
chr12:112843608-112844035	NM_000970	RPL6	428	127	401	676.75	8.9	100	chr12	112847445	112842984	-	exon	3624
chr12:112844507-112844750	NM_000970	RPL6	244	122	330	340.43	3.9	100	chr12	112847445	112842984	-	exon	2817
chr8:74204395-74204677	NM_000971	RPL7	283	153	194	668.75	10.29	100	chr8	74205869	74202873	-	promoter	1333
chr8:74203976-74204171	NM_000971	RPL7	196	98	66	271.4	6.33	100	chr8	74205869	74202873	-	promoter	1796
chr9:136216134-136216610	NM_000972	RPL7A	477	362	623	779	8.16	79.69	chr9	136215068	136218280	+	promoter	1304
chr9:136209879-136210858	NM_000972	RPL7A	980	439	106	156.31	7.68	100	chr9	136215068	136218280	+	upstream	-4700
chr8:146015098-146015409	NM_000973	RPL8	312	159	1189	1513.54	5.71	23.42	chr8	146017831	146015149	-	exon	2578
chr8:146016636-146016939	NM_000973	RPL8	304	134	2502	1032.13	3.69	34.28	chr8	146017831	146015149	-	promoter	1044
chr1:24021086-24021344	NM_000975	RPL11	259	129	295	224.61	3.74	100	chr1	24018268	24022915	+	exon	2947
chr17:37008836-37009643	NM_000978	RPL23	808	92	237	496.08	8.57	100	chr17	37010053	37006320	-	promoter	814
chr19:17971887-17972350	NM_000980	RPL18A	464	316	228	316.07	8.51	100	chr19	17970686	17974133	+	promoter	1432
chr3:101401569-101401836	NM_000986	RPL24	268	108	190	2045.16	62	25.99	chr3	101405563	101399933	-	exon	3861
chr17:8285328-8285865	NM_000987	RPL26	538	237	416	654.19	10.77	100	chr17	8286565	8280833	-	promoter	969
chr17:41141348-41141559	NM_000988	RPL27	212	106	47	345.85	14.85	100	chr17	41150445	41154971	+	upstream	-8992
chr17:41142312-41142493	NM_000988	RPL27	182	91	26	169.35	8.21	100	chr17	41150445	41154971	+	upstream	-8043
chr8:99057038-99057719	NM_000989	RPL30	682	226	205	290.71	10.9	100	chr8	99057818	99053937	-	promoter	440
chr3:52027572-52029002	NM_000992	RPL29	1431	258	4256	3100	16.56	35.54	chr3	52029958	52027643	-	promoter	1671
chr2:101606701-101606860	NM_000993	RPL31	160	80	20	401.81	48.96	100	chr2	101618690	101622885	+	upstream	-11910
chr2:101666804-101667086	NM_000993	RPL31	283	167	15	166.44	47.34	100	chr2	101618690	101622885	+	intergenic	48255
chr3:197677983-197678244	NM_000996	RPL35A	262	134	688	1086.14	5.37	29.03	chr3	197677051	197682721	+	promoter	1062
chr2:217363732-217364357	NM_000998	RPL37A	626	298	510	1374.56	18.03	23.92	chr2	217363519	217366188	+	promoter	525
chrX:118923797-118924145	NM_001000	RPL39	349	103	67	341.69	18.23	100	chrX	118925622	118920466	-	promoter	1651
chr14:50085382-50085926	NM_001001	RPL36AL	545	262	409	397.21	4.57	100	chr14	50087403	50085405	-	promoter	1749
chr12:90004899-90005173	NM_001001323	ATP2B1	275	165	50	768.46	165.69	79.12	chr12	90049844	89981825	-	exon	44808
chr12:89992885-89993122	NM_001001323	ATP2B1	238	119	22	311.39	74.39	100	chr12	90049844	89981825	-	exon	56841
chr12:89997892-89998101	NM_001001323	ATP2B1	210	105	35	368.92	26.36	100	chr12	90049844	89981825	-	exon	51848
chr19:11546739-11547187	NM_001001329	PRKCSH	449	195	75	298.95	16.61	100	chr19	11546077	11561782	+	promoter	886
chr11:35226218-35226457	NM_001001389	CD44	240	120	15	186.71	50.72	100	chr11	35160416	35253949	+	intron	65921
chr11:35226218-35226457	NM_001001390	CD44	240	120	15	186.71	50.72	100	chr11	35160416	35253949	+	intron	65921
chr11:35226218-35226457	NM_001001391	CD44	240	120	15	186.71	50.72	100	chr11	35160416	35253949	+	intron	65921
chr11:35226218-35226457	NM_001001392	CD44	240	120	15	186.71	50.72	100	chr11	35160416	35253949	+	intron	65921
chr11:35211336-35211633	NM_001001392	CD44	298	168	139	216.98	5.5	100	chr11	35160416	35253949	+	intron	51068
chr16:1401361-1401644	NM_001001410	TSR3	284	120	36	255.4	23.48	100	chr16	1401873	1399240	-	promoter	371
chr19:22320992-22321366	NM_001001411	ZNF676	375	181	46	151.36	9.44	100	chr19	22379753	22361902	-	intergenic	58574
chr19:39660159-39660448	NM_001001414	NCCRP1	290	126	47	324.91	23.32	100	chr19	39687603	39692522	+	intergenic	-27300
chr3:130712743-130713008	NM_001001486	ATP2C1	266	125	31	352.52	58.76	100	chr3	130613433	130735555	+	exon	99442
chr3:130672642-130672843	NM_001001486	ATP2C1	202	101	57	284.09	8.05	100	chr3	130613433	130735555	+	exon	59309
chr3:130712743-130713008	NM_001001487	ATP2C1	266	125	31	352.52	58.76	100	chr3	130613433	130735555	+	exon	99442
chr3:130672642-130672843	NM_001001487	ATP2C1	202	101	57	284.09	8.05	100	chr3	130613433	130735555	+	exon	59309
chr21:44328958-44329368	NM_001001503	NDUFV3	411	127	33	169.64	16	100	chr21	44313377	44329773	+	exon	15786
chr19:19388502-19388719	NM_001001524	TM6SF2	218	109	19	252.67	48.96	100	chr19	19384074	19375173	-	upstream	-4536
chr7:50742124-50742347	NM_001001550	GRB10	224	112	19	279.04	64.25	100	chr7	50772998	50657759	-	exon	30763
chr9:86258549-86258899	NM_001001551	IDNK	351	113	16	165.4	33.81	100	chr9	86237963	86259045	+	exon	20761
chr7:50742124-50742347	NM_001001555	GRB10	224	112	19	279.04	64.25	100	chr7	50861159	50657759	-	exon	118924
chr7:51095387-51097328	NM_001001555	GRB10	1942	655	354	327.56	5.58	100	chr7	50861159	50657759	-	intergenic	-235198
chr15:49448567-49448865	NM_001001556	GALK2	299	202	19	220.15	54.1	100	chr15	49447955	49622002	+	promoter	761
chr19:39965144-39965496	NM_001001563	TIMM50	353	109	31	261.19	35.25	100	chr19	39971051	39984424	+	upstream	-5731
chr19:39964863-39965058	NM_001001563	TIMM50	196	98	27	353.52	34.79	100	chr19	39971051	39984424	+	upstream	-6091
chr19:39964571-39964766	NM_001001563	TIMM50	196	98	26	330.61	31.43	100	chr19	39971051	39984424	+	upstream	-6383
chr19:39959672-39960079	NM_001001563	TIMM50	408	306	56	402.39	28.63	100	chr19	39971051	39984424	+	upstream	-11176
chr19:39961960-39962353	NM_001001563	TIMM50	394	116	27	158.18	21.86	100	chr19	39971051	39984424	+	upstream	-8895
chr19:39955405-39955738	NM_001001563	TIMM50	334	130	90	454.91	15.54	100	chr19	39971051	39984424	+	upstream	-15480
chr1:43852499-43852706	NM_001001653	MED8	208	104	31	256.44	16.68	100	chr1	43855483	43849578	-	exon	2881
chr12:109530274-109530699	NM_001001655	ALKBH2	426	297	158	180.23	4.63	100	chr12	109531293	109525992	-	promoter	807
chr12:109547622-109548641	NM_001001655	ALKBH2	1020	245	517	253.12	3.3	100	chr12	109531293	109525992	-	upstream	-16838
chr9:84701198-84701505	NM_001001670	SPATA31D1	308	77	24	276.54	57.6	100	chr9	84603686	84610171	+	intergenic	97665
chr6:150240649-150240951	NM_001001788	RAET1G	303	123	51	247.02	12.46	100	chr6	150244288	150238013	-	exon	3488
chr6:150240156-150240477	NM_001001788	RAET1G	322	113	99	176.8	5.76	100	chr6	150244288	150238013	-	exon	3972
chr8:145772493-145773262	NM_001001795	C8orf82	770	258	44	228.22	14.14	100	chr8	145754458	145751602	-	upstream	-18419
chr14:21101213-21101460	NM_001001968	OR6S1	248	124	24	327.83	81.15	100	chr14	21109850	21108854	-	intergenic	8514
chr12:132399622-132399783	NM_001002020	PUS1	162	81	20	254.6	16.74	100	chr12	132413744	132428406	+	upstream	-14042
chr12:132405640-132407538	NM_001002020	PUS1	1899	1406	486	258.36	5.02	100	chr12	132413744	132428406	+	upstream	-7155
chr21:45732831-45733059	NM_001002021	PFKL	229	114	37	452.29	47.67	100	chr21	45719916	45747264	+	exon	13029
chr17:46972501-46972733	NM_001002027	ATP5G1	233	116	166	157.53	3.47	100	chr17	46970147	46973232	+	exon	2470
chr17:73150404-73150611	NM_001002032	HN1	208	104	56	1183.76	189.36	25.94	chr17	73150778	73131337	-	promoter	271
chr17:73150404-73150611	NM_001002033	HN1	208	104	56	1183.76	189.36	25.94	chr17	73150778	73131337	-	promoter	271
chr6:149730751-149731403	NM_001002255	SUMO4	653	450	54	162.17	10.88	100	chr6	149721494	149722182	+	intergenic	9583
chr2:176042863-176043353	NM_001002258	ATP5G3	491	141	62	224.13	14.07	100	chr2	176046391	176040985	-	exon	3283
chr9:37780581-37780895	NM_001002269	EXOSC3	315	108	46	287.82	20.46	100	chr9	37785089	37779710	-	exon	4351
chr10:74100732-74100970	NM_001002762	DNAJB12	239	119	20	190.34	30.6	100	chr10	74114907	74092587	-	exon	14056
chr10:74104674-74104854	NM_001002762	DNAJB12	181	90	16	199.9	23.74	100	chr10	74114907	74092587	-	exon	10143
chr10:74127104-74128107	NM_001002762	DNAJB12	1004	874	164	464.83	11.69	100	chr10	74114907	74092587	-	upstream	-12698
chr8:37734622-37735060	NM_001002814	RAB11FIP1	439	314	162	517.62	11.34	100	chr8	37757015	37716464	-	exon	22174
chr15:60674510-60674683	NM_001002857	ANXA2	174	87	16	295.13	54.1	100	chr15	60690185	60639349	-	exon	15589
chr15:60688384-60688581	NM_001002857	ANXA2	198	99	17	181.87	20.81	100	chr15	60690185	60639349	-	promoter	1703
chr15:60656580-60656797	NM_001002857	ANXA2	218	109	42	247.65	11.21	100	chr15	60690185	60639349	-	exon	33497
chr15:60639512-60639907	NM_001002857	ANXA2	396	246	1778	3117.94	8.32	0	chr15	60690185	60639349	-	exon	50476
chr15:60674510-60674683	NM_001002858	ANXA2	174	87	16	295.13	54.1	100	chr15	60690185	60639349	-	exon	15589
chr15:60688384-60688581	NM_001002858	ANXA2	198	99	17	181.87	20.81	100	chr15	60690185	60639349	-	promoter	1703
chr15:60656580-60656797	NM_001002858	ANXA2	218	109	42	247.65	11.21	100	chr15	60690185	60639349	-	exon	33497
chr15:60639512-60639907	NM_001002858	ANXA2	396	246	1778	3117.94	8.32	0	chr15	60690185	60639349	-	exon	50476
chr22:29950780-29952035	NM_001002877	THOC5	1256	296	481	378.55	6.25	100	chr22	29949736	29904155	-	promoter	-1671
chr22:29940410-29940624	NM_001002877	THOC5	215	107	163	397.6	5.05	100	chr22	29949736	29904155	-	exon	9219
chr22:29950780-29952035	NM_001002878	THOC5	1256	296	481	378.55	6.25	100	chr22	29949644	29904155	-	promoter	-1763
chr22:29940410-29940624	NM_001002878	THOC5	215	107	163	397.6	5.05	100	chr22	29949644	29904155	-	exon	9127
chr22:29950780-29952035	NM_001002879	THOC5	1256	296	481	378.55	6.25	100	chr22	29949644	29904155	-	promoter	-1763
chr22:29940410-29940624	NM_001002879	THOC5	215	107	163	397.6	5.05	100	chr22	29949644	29904155	-	exon	9127
chrY:20310012-20310783	NM_001002906	XKRY2	772	519	155	219.13	8.87	100	chrY	20297334	20298915	+	intergenic	13063
chrY:19868916-19869334	NM_001002906	XKRY2	419	209	129	191.98	6.28	100	chrY	19882440	19880859	-	intergenic	13315
chr11:47062888-47063362	NM_001003676	C11orf49	475	233	27	289.95	71.01	100	chr11	46958239	47183798	+	intron	104886
chr11:47062888-47063362	NM_001003677	C11orf49	475	233	27	289.95	71.01	100	chr11	46958239	47183798	+	intron	104886
chr11:47062888-47063362	NM_001003678	C11orf49	475	233	27	289.95	71.01	100	chr11	46958239	47185931	+	intron	104886
chr22:30163288-30163621	NM_001003684	UQCR10	334	205	226	157.93	4.57	100	chr22	30163357	30166402	+	promoter	97
chr22:30165600-30166166	NM_001003692	ZMAT5	567	175	231	664.32	15.67	100	chr22	30162969	30126944	-	upstream	-2914
chr22:30163288-30163621	NM_001003692	ZMAT5	334	205	226	157.93	4.57	100	chr22	30162969	30126944	-	promoter	-485
chr6:7176880-7177046	NM_001003698	RREB1	167	83	18	206.84	14.69	100	chr6	7108085	7252213	+	exon	68878
chr6:7249398-7251127	NM_001003698	RREB1	1730	769	194	737.42	12.62	93.5	chr6	7108085	7252213	+	exon	142177
chr6:7248727-7249352	NM_001003698	RREB1	626	241	82	256.82	12.26	100	chr6	7108085	7252213	+	exon	140954
chr6:7189348-7189569	NM_001003698	RREB1	222	111	35	190.85	10.87	100	chr6	7108085	7252213	+	exon	81373
chr6:7229215-7232131	NM_001003698	RREB1	2917	1413	431	661.43	7.89	100	chr6	7108085	7252213	+	exon	122588
chr6:7176880-7177046	NM_001003699	RREB1	167	83	18	206.84	14.69	100	chr6	7108085	7252213	+	exon	68878
chr6:7249398-7251127	NM_001003699	RREB1	1730	769	194	737.42	12.62	93.5	chr6	7108085	7252213	+	exon	142177
chr6:7248727-7249352	NM_001003699	RREB1	626	241	82	256.82	12.26	100	chr6	7108085	7252213	+	exon	140954
chr6:7189348-7189569	NM_001003699	RREB1	222	111	35	190.85	10.87	100	chr6	7108085	7252213	+	exon	81373
chr6:7229215-7232131	NM_001003699	RREB1	2917	1413	431	661.43	7.89	100	chr6	7108085	7252213	+	exon	122588
chr6:7176880-7177046	NM_001003700	RREB1	167	83	18	206.84	14.69	100	chr6	7108085	7252213	+	exon	68878
chr6:7249398-7251127	NM_001003700	RREB1	1730	769	194	737.42	12.62	93.5	chr6	7108085	7252213	+	exon	142177
chr6:7248727-7249352	NM_001003700	RREB1	626	241	82	256.82	12.26	100	chr6	7108085	7252213	+	exon	140954
chr6:7189348-7189569	NM_001003700	RREB1	222	111	35	190.85	10.87	100	chr6	7108085	7252213	+	exon	81373
chr6:7229215-7232131	NM_001003700	RREB1	2917	1413	431	661.43	7.89	100	chr6	7108085	7252213	+	exon	122588
chr22:30824425-30825029	NM_001003704	MTFP1	605	400	369	183.32	4.27	100	chr22	30821610	30825041	+	exon	3117
chr3:127540479-127540678	NM_001003794	MGLL	200	100	25	318.43	33.54	100	chr3	127542093	127407904	-	promoter	1515
chr3:127408112-127408579	NM_001003794	MGLL	468	342	58	290.47	18.73	100	chr3	127542093	127407904	-	exon	133748
chr22:42076177-42076411	NM_001003796	SNU13	235	117	52	237.58	9.97	100	chr22	42084913	42069936	-	exon	8619
chr22:42069918-42071228	NM_001003796	SNU13	1311	1086	761	602.34	9.13	100	chr22	42084913	42069936	-	exon	14340
chr9:95484907-95485118	NM_001003800	BICD2	212	106	23	154.37	11.79	100	chr9	95527083	95473644	-	exon	42071
chr11:5617916-5618129	NM_001003818	TRIM6	214	107	19	295.13	64.25	100	chr11	5617864	5634188	+	promoter	158
chr11:5617916-5618129	NM_001003819	TRIM6-TRIM34	214	107	19	295.13	64.25	100	chr11	5617864	5665625	+	promoter	158
chr20:35929569-35929813	NM_001003897	MANBAL	245	122	51	158.05	7.2	100	chr20	35918050	35945663	+	exon	11641
chr20:35944669-35945614	NM_001003897	MANBAL	946	305	368	194.78	4.57	100	chr20	35918050	35945663	+	exon	27091
chr17:29654493-29654801	NM_001003927	EVI2A	309	157	30	357.4	68.81	100	chr17	29648767	29643427	-	upstream	-5880
chr17:29652806-29653274	NM_001003927	EVI2A	469	338	58	692.38	66.59	100	chr17	29648767	29643427	-	upstream	-4273
chr7:44684869-44685153	NM_001003941	OGDH	285	129	136	1356.55	53.82	24.31	chr7	44646120	44716195	+	exon	38891
chr7:44713991-44714194	NM_001003941	OGDH	204	102	64	419.63	11.62	100	chr7	44646120	44716195	+	exon	67972
chr7:44663898-44664215	NM_001003941	OGDH	318	128	158	231.04	5.84	100	chr7	44646120	44716195	+	exon	17936
chr7:44713346-44713571	NM_001003941	OGDH	226	113	102	222.61	5.02	100	chr7	44646120	44716195	+	exon	67338
chr15:40381678-40382675	NM_001003942	BMF	998	302	50	291.95	29.64	100	chr15	40398287	40380091	-	exon	16111
chr15:40380099-40380627	NM_001003942	BMF	529	324	44	162.27	12.52	100	chr15	40398287	40380091	-	exon	17924
chr11:811655-811847	NM_001004	RPLP2	193	96	32	351.83	21.91	100	chr11	809935	812876	+	promoter	1816
chr1:206820716-206821992	NM_001004023	DYRK3	1277	196	134	757.14	23.76	86.04	chr1	206808880	206822542	+	exon	12474
chr5:176860861-176861109	NM_001004105	GRK6	249	124	32	241.62	22.38	100	chr5	176853686	176868354	+	exon	7299
chr5:176860861-176861109	NM_001004106	GRK6	249	124	32	241.62	22.38	100	chr5	176853686	176869850	+	exon	7299
chr1:156278744-156279161	NM_001004319	VHLL	418	166	508	2406.38	19.59	30.11	chr1	156269428	156268414	-	upstream	-9524
chr1:156286919-156287387	NM_001004319	VHLL	469	354	119	442.92	16.53	100	chr1	156269428	156268414	-	upstream	-17725
chr1:156281771-156282076	NM_001004319	VHLL	306	148	428	1447.94	10.94	23.45	chr1	156269428	156268414	-	upstream	-12495
chr1:156288639-156288854	NM_001004319	VHLL	216	108	104	207	4.4	100	chr1	156269428	156268414	-	upstream	-19318
chr1:157043176-157043832	NM_001004341	ETV3L	657	382	459	764.65	9.09	79.39	chr1	157069600	157061834	-	intergenic	26096
chr1:242156694-242157000	NM_001004343	MAP1LC3C	307	195	141	543.57	12.38	100	chr1	242162385	242158791	-	intergenic	5538
chr17:81051957-81052880	NM_001004431	METRNL	924	203	549	863.12	7.67	58.62	chr17	81037566	81052871	+	exon	14852
chr17:81042799-81043216	NM_001004431	METRNL	418	131	421	330.67	3.93	100	chr17	81037566	81052871	+	exon	5441
chr9:125524131-125524525	NM_001004453	OR1L6	395	104	33	156.16	16.02	100	chr9	125512126	125513062	+	intergenic	12202
chr1:158423935-158425020	NM_001004473	OR10K1	1086	149	335	190.72	7.96	100	chr1	158435351	158436293	+	upstream	-10874
chr11:5383844-5384098	NM_001004750	OR51B6	255	127	43	197.35	11.93	100	chr11	5372737	5373676	+	intergenic	11234
chr11:56124803-56125246	NM_001005205	OR8J1	444	95	189	305.29	5.64	100	chr11	56127690	56128764	+	upstream	-2666
chr17:57076497-57076749	NM_001005207	TRIM37	253	126	18	216.62	60.87	100	chr17	57184282	57059999	-	intron	107659
chr17:57075968-57076374	NM_001005207	TRIM37	407	124	20	207.94	54.1	100	chr17	57184282	57059999	-	intron	108111
chr6:29044476-29044980	NM_001005226	OR2B3	505	329	482	378.24	5.39	100	chr6	29055090	29053984	-	intergenic	10362
chr9:125450079-125450563	NM_001005234	OR1L3	485	345	32	359.75	91.17	100	chr9	125437408	125438383	+	intergenic	12913
chr22:16413616-16413961	NM_001005239	OR11H1	346	219	50	154.66	10.38	100	chr22	16449804	16448823	-	intergenic	36016
chr12:32975346-32975587	NM_001005242	PKP2	242	121	48	800.18	162.31	76.45	chr12	33049780	32943679	-	exon	74314
chr12:33030773-33031468	NM_001005242	PKP2	696	568	127	825.03	32.05	67.43	chr12	33049780	32943679	-	exon	18660
chr12:33138915-33139835	NM_001005242	PKP2	921	256	568	848.53	14.04	63.67	chr12	33049780	32943679	-	intergenic	-89595
chr12:55516499-55516832	NM_001005243	OR9K2	334	262	18	196.65	50.72	100	chr12	55523552	55524560	+	upstream	-6887
chr1:109822263-109822799	NM_001005290	PSRC1	537	354	210	361.6	7.54	100	chr1	109825790	109822175	-	exon	3259
chr1:109824094-109824691	NM_001005290	PSRC1	598	377	157	202.82	5.92	100	chr1	109825790	109822175	-	promoter	1398
chrX:51666674-51666919	NM_001005333	MAGED1	246	123	63	588.71	35.05	100	chrX	51636697	51645450	+	intergenic	30099
chrX:51638119-51638883	NM_001005333	MAGED1	765	655	104	310.4	9.56	100	chrX	51636697	51645450	+	promoter	1804
chr2:55490737-55491039	NM_001005369	MTIF2	303	113	34	304.99	37.75	100	chr2	55496315	55463755	-	exon	5427
chr2:65432207-65433264	NM_001005386	ACTR2	1058	515	1445	181.99	3.76	100	chr2	65454828	65498390	+	intergenic	-22093
chr10:58117570-58118251	NM_001005413	ZWINT	682	163	190	485.71	13.66	100	chr10	58121034	58117198	-	exon	3124
chr10:58119423-58119917	NM_001005413	ZWINT	495	110	62	220.82	8.55	100	chr10	58121034	58117198	-	promoter	1364
chr2:198285723-198285901	NM_001005526	SF3B1	179	89	35	516.74	34.97	100	chr2	198299817	198283520	-	exon	14005
chr17:73744900-73745109	NM_001005731	ITGB4	210	105	24	313.81	42.73	100	chr17	73717407	73753899	+	exon	27597
chr17:73750603-73750914	NM_001005731	ITGB4	312	125	33	266.85	31.3	100	chr17	73717407	73753899	+	exon	33351
chr17:73702404-73703298	NM_001005731	ITGB4	895	127	133	263.32	6	100	chr17	73717407	73753899	+	upstream	-14556
chr22:29120938-29121374	NM_001005735	CHEK2	437	111	31	344.13	101.44	100	chr22	29137822	29083730	-	intron	16666
chr22:29130352-29130731	NM_001005735	CHEK2	380	125	74	360.06	11.16	100	chr22	29137822	29083730	-	exon	7281
chr2:64210975-64211194	NM_001005739	VPS54	220	110	42	761.39	142.02	86.15	chr2	64246214	64119666	-	exon	35130
chr2:64192934-64193095	NM_001005739	VPS54	162	81	20	447.14	67.63	100	chr2	64246214	64119666	-	exon	53200
chr2:64208755-64209065	NM_001005739	VPS54	311	129	29	271.98	41.11	100	chr2	64246214	64119666	-	exon	37304
chr10:51889162-51889767	NM_001005751	FAM21A	606	414	37	400.03	47.34	100	chr10	51827647	51893269	+	exon	61817
chr1:35250331-35251897	NM_001005752	GJB3	1567	458	161	199.45	5.29	100	chr1	35247910	35251967	+	exon	3204
chr3:133876724-133877136	NM_001005861	RYK	413	275	99	385.31	13.65	100	chr3	133969586	133875977	-	exon	92656
chr3:133894398-133894645	NM_001005861	RYK	248	124	103	269.54	6.76	100	chr3	133969586	133875977	-	exon	75065
chr13:52541143-52541338	NM_001005918	ATP7B	196	98	27	500.31	91.3	100	chr13	52585630	52506805	-	intron	44390
chr13:52591351-52591596	NM_001005918	ATP7B	246	123	17	201.55	57.48	100	chr13	52585630	52506805	-	upstream	-5843
chr13:52507726-52508124	NM_001005918	ATP7B	399	79	25	228.47	39.59	100	chr13	52585630	52506805	-	exon	77705
chr13:52548577-52548938	NM_001005918	ATP7B	362	104	19	204.13	37.2	100	chr13	52585630	52506805	-	exon	36873
chr4:152021597-152021810	NM_001006	RPS3A	214	107	56	150.44	5.1	100	chr4	152020724	152025804	+	promoter	979
chr3:129007668-129007898	NM_001006109	HMCES	231	115	23	297.92	59.27	100	chr3	128997816	129024135	+	exon	9967
chr3:128993446-128993843	NM_001006109	HMCES	398	294	85	726.24	51.12	92.33	chr3	128997816	129024135	+	upstream	-4172
chr3:128996099-128996696	NM_001006109	HMCES	598	217	109	297.22	9.34	100	chr3	128997816	129024135	+	promoter	-1419
chr3:128984344-128984608	NM_001006109	HMCES	265	139	108	301.03	7.71	100	chr3	128997816	129024135	+	upstream	-13340
chr3:128979424-128979639	NM_001006109	HMCES	216	108	76	157.39	4.47	100	chr3	128997816	129024135	+	upstream	-18285
chr21:47686878-47687078	NM_001006114	YBEY	201	100	27	264	20.5	100	chr21	47706243	47712435	+	upstream	-19265
chr21:47705593-47706227	NM_001006114	YBEY	635	162	51	224.75	17.15	100	chr21	47706243	47712435	+	promoter	-333
chr21:47703970-47705322	NM_001006114	YBEY	1353	280	345	849.1	14.11	63.64	chr21	47706243	47712435	+	promoter	-1597
chr3:49785225-49785610	NM_001006115	IP6K1	386	188	75	1147.91	192.59	27.1	chr3	49823973	49761727	-	intron	38556
chr3:49823768-49823966	NM_001006115	IP6K1	199	99	21	216.56	20.56	100	chr3	49823973	49761727	-	promoter	106
chr17:44534057-44534297	NM_001006607	LRRC37A2	241	120	37	572.85	125.11	100	chr17	44590075	44633014	+	intergenic	-55898
chr9:128347848-128347990	NM_001006617	MAPKAP1	143	71	25	684.83	84.54	100	chr9	128469513	128199672	-	exon	121594
chr9:128419912-128420080	NM_001006617	MAPKAP1	169	84	37	273.55	8.75	100	chr9	128469513	128199672	-	exon	49517
chr9:128347848-128347990	NM_001006618	MAPKAP1	143	71	25	684.83	84.54	100	chr9	128469513	128283748	-	exon	121594
chr9:128419912-128420080	NM_001006618	MAPKAP1	169	84	37	273.55	8.75	100	chr9	128469513	128283748	-	exon	49517
chr9:128347848-128347990	NM_001006619	MAPKAP1	143	71	25	684.83	84.54	100	chr9	128469513	128199672	-	exon	121594
chr9:128419912-128420080	NM_001006619	MAPKAP1	169	84	37	273.55	8.75	100	chr9	128469513	128199672	-	exon	49517
chr9:128347848-128347990	NM_001006620	MAPKAP1	143	71	25	684.83	84.54	100	chr9	128469513	128199672	-	exon	121594
chr9:128419912-128420080	NM_001006620	MAPKAP1	169	84	37	273.55	8.75	100	chr9	128469513	128199672	-	exon	49517
chr9:128347848-128347990	NM_001006621	MAPKAP1	143	71	25	684.83	84.54	100	chr9	128469513	128199672	-	exon	121594
chr9:128419912-128420080	NM_001006621	MAPKAP1	169	84	37	273.55	8.75	100	chr9	128469513	128199672	-	exon	49517
chr2:128528314-128528514	NM_001006622	WDR33	201	100	35	684.83	118.35	100	chr2	128568761	128520059	-	exon	40347
chr2:128528314-128528514	NM_001006623	WDR33	201	100	35	684.83	118.35	100	chr2	128568761	128492953	-	exon	40347
chr16:24965884-24966085	NM_001006634	ARHGAP17	202	101	17	240.41	44.99	100	chr16	25026699	24930704	-	exon	60715
chrX:102884847-102885429	NM_001006639	TCEAL1	583	259	55	376.75	29.38	100	chrX	102883891	102885876	+	promoter	1247
chrX:102884847-102885429	NM_001006640	TCEAL1	583	259	55	376.75	29.38	100	chrX	102883647	102885876	+	promoter	1491
chrX:57146557-57146883	NM_001006681	SPIN2B	327	111	29	365.91	91.3	100	chrX	57147979	57146114	-	promoter	1259
chrX:57147655-57147945	NM_001006681	SPIN2B	291	222	15	164.57	33.81	100	chrX	57147979	57146114	-	promoter	179
chrX:57146557-57146883	NM_001006682	SPIN2B	327	111	29	365.91	91.3	100	chrX	57147979	57146114	-	promoter	1259
chrX:57147655-57147945	NM_001006682	SPIN2B	291	222	15	164.57	33.81	100	chrX	57147979	57146114	-	promoter	179
chrX:57146557-57146883	NM_001006683	SPIN2B	327	111	29	365.91	91.3	100	chrX	57147979	57146114	-	promoter	1259
chrX:57147655-57147945	NM_001006683	SPIN2B	291	222	15	164.57	33.81	100	chrX	57147979	57146114	-	promoter	179
chr2:20424544-20424873	NM_001006946	SDC1	330	68	23	270.94	47.34	100	chr2	20425194	20400557	-	promoter	486
chr2:20403566-20404115	NM_001006946	SDC1	550	193	72	188.25	10.19	100	chr2	20425194	20400557	-	exon	21354
chr2:20439582-20440854	NM_001006946	SDC1	1273	126	376	194.3	3.9	100	chr2	20425194	20400557	-	upstream	-15024
chrX:71492914-71493508	NM_001007	RPS4X	595	234	1906	650.46	6.91	100	chrX	71497141	71492452	-	exon	3930
chrX:71493598-71493875	NM_001007	RPS4X	278	148	584	228.08	3.31	100	chrX	71497141	71492452	-	exon	3405
chr12:7028718-7028979	NM_001007026	ATN1	262	103	35	322.29	35.8	100	chr12	7033625	7051484	+	upstream	-4777
chr12:7027088-7027350	NM_001007026	ATN1	263	115	28	253.12	33.05	100	chr12	7033625	7051484	+	upstream	-6406
chr11:77831861-77832257	NM_001007027	ALG8	397	303	26	159.25	23.33	100	chr11	77850699	77811987	-	intron	18640
chr3:12880836-12881073	NM_001007074	RPL32	238	119	159	1570.74	37.06	22.77	chr3	12881949	12876443	-	promoter	995
chr3:12877504-12877782	NM_001007074	RPL32	279	152	104	277.78	7.67	100	chr3	12881949	12876443	-	exon	4306
chr10:38369494-38369784	NM_001007094	ZNF37A	291	114	34	465.64	101.44	100	chr10	38383263	38412278	+	upstream	-13624
chr1:53458761-53459400	NM_001007099	SCP2	640	314	104	227.68	10.74	100	chr1	53480609	53517289	+	intergenic	-21529
chr1:53458761-53459400	NM_001007100	SCP2	640	314	104	227.68	10.74	100	chr1	53480609	53517289	+	intergenic	-21529
chr1:171759330-171759927	NM_001007239	METTL13	598	354	52	167.13	15.01	100	chr1	171750760	171766856	+	exon	8868
chr1:171752859-171753568	NM_001007239	METTL13	710	128	328	323.36	3.51	100	chr1	171750760	171766856	+	intron	2453
chr1:53504549-53504729	NM_001007250	SCP2	181	90	15	263.14	50.72	100	chr1	53480609	53517289	+	intron	24030
chr1:53458761-53459400	NM_001007250	SCP2	640	314	104	227.68	10.74	100	chr1	53480609	53517289	+	intergenic	-21529
chr6:158663085-158663721	NM_001007466	TULP4	637	460	283	170.65	4.62	100	chr6	158733691	158932856	+	intergenic	-70288
chr22:24175736-24175936	NM_001007468	SMARCB1	201	100	35	581.51	69.95	100	chr22	24129117	24176705	+	exon	46719
chr22:24133895-24134160	NM_001007468	SMARCB1	266	137	63	407.01	20.19	100	chr22	24129117	24176705	+	exon	4910
chr22:24143086-24143315	NM_001007468	SMARCB1	230	115	26	207.76	19.52	100	chr22	24129117	24176705	+	exon	14083
chr22:24145456-24145645	NM_001007468	SMARCB1	190	95	96	233.22	4.06	100	chr22	24129117	24176705	+	exon	16433
chr9:73531997-73532381	NM_001007470	TRPM3	385	103	60	282.93	11.31	100	chr9	73483974	73398777	-	intergenic	-48215
chr5:36152179-36152425	NM_001007527	LMBRD2	247	123	23	242.1	40.22	100	chr5	36152015	36103413	-	promoter	-287
chr5:36152856-36153155	NM_001007527	LMBRD2	300	123	74	522.18	24.6	100	chr5	36152015	36103413	-	promoter	-990
chr5:36168380-36168578	NM_001007527	LMBRD2	199	99	31	325.1	22.32	100	chr5	36152015	36103413	-	upstream	-16464
chr17:79803387-79803914	NM_001007533	PPP1R27	528	132	339	380.07	8.11	100	chr17	79792926	79791367	-	upstream	-10724
chr17:79804236-79804559	NM_001007533	PPP1R27	324	167	516	677.08	5.75	100	chr17	79792926	79791367	-	upstream	-11471
chr17:79801008-79802004	NM_001007533	PPP1R27	997	346	1020	185.76	2.65	100	chr17	79792926	79791367	-	upstream	-8580
chr13:24468370-24468505	NM_001007537	C1QTNF9B	136	68	18	482.46	60.87	100	chr13	24471145	24465237	-	intron	2708
chr1:115280565-115280735	NM_001007553	CSDE1	171	85	20	256.75	20.4	100	chr1	115300671	115259533	-	exon	20021
chr1:115282278-115282556	NM_001007553	CSDE1	279	121	104	186.97	5.81	100	chr1	115300671	115259533	-	exon	18254
chr18:23632576-23632843	NM_001007559	SS18	268	126	58	910.96	189.36	49.6	chr18	23670611	23596216	-	exon	37902
chr11:6415383-6416192	NM_001007593	SMPD1	810	533	86	334.86	12.09	100	chr11	6411643	6416228	+	exon	4144
chr10:124922077-124922523	NM_001007793	BUB3	447	161	100	169.34	8.03	100	chr10	124913759	124924886	+	exon	8541
chr10:13167395-13167597	NM_001008211	OPTN	203	101	15	231.92	50.72	100	chr10	13142081	13180276	+	exon	25415
chr10:13167395-13167597	NM_001008212	OPTN	203	101	15	231.92	50.72	100	chr10	13142081	13180276	+	exon	25415
chr10:13167395-13167597	NM_001008213	OPTN	203	101	15	231.92	50.72	100	chr10	13142081	13180276	+	exon	25415
chr2:99216868-99217222	NM_001008215	COA5	355	120	27	181.81	17.63	100	chr2	99224981	99215785	-	exon	7936
chr7:135129477-135129718	NM_001008225	CNOT4	242	121	30	345.42	48.96	100	chr7	135194875	135071821	-	intron	65278
chr3:111705736-111705923	NM_001008272	TAGLN3	188	94	18	184.91	17.99	100	chr3	111717585	111732735	+	upstream	-11756
chr3:111710172-111710739	NM_001008272	TAGLN3	568	156	166	183.19	6.3	100	chr3	111717585	111732735	+	upstream	-7130
chr14:55455766-55455967	NM_001008396	WDHD1	202	101	21	217.68	20.77	100	chr14	55493819	55405655	-	exon	37953
chr5:54456785-54457133	NM_001008397	GPX8	349	153	99	752.75	25.32	86.23	chr5	54455945	54463129	+	promoter	1014
chr3:125735489-125735761	NM_001008487	SLC41A3	273	126	17	197.86	54.1	100	chr3	125775618	125725199	-	exon	39993
chr3:125731439-125731621	NM_001008487	SLC41A3	183	91	28	349.08	25.09	100	chr3	125775618	125725199	-	exon	44088
chr1:225742596-225742810	NM_001008493	ENAH	215	107	22	213.06	23.16	100	chr1	225840845	225674531	-	exon	98142
chr1:225754924-225755145	NM_001008493	ENAH	222	111	42	185.24	8.3	100	chr1	225840845	225674531	-	exon	85811
chr17:74714599-74714991	NM_001008528	MXRA7	393	143	105	1756.01	324.62	23.61	chr17	74707087	74669731	-	upstream	-7708
chr17:74719842-74720112	NM_001008528	MXRA7	271	149	43	247.34	16.06	100	chr17	74707087	74669731	-	upstream	-12890
chr17:74714599-74714991	NM_001008529	MXRA7	393	143	105	1756.01	324.62	23.61	chr17	74707087	74675650	-	upstream	-7708
chr17:74719842-74720112	NM_001008529	MXRA7	271	149	43	247.34	16.06	100	chr17	74707087	74675650	-	upstream	-12890
chr14:93198972-93199219	NM_001008530	LGMN	248	124	21	279.04	71.01	100	chr14	93215047	93170151	-	exon	15952
chr2:136871931-136873503	NM_001008540	CXCR4	1573	1183	501	356.43	5.86	100	chr2	136873813	136871918	-	promoter	1096
chr13:25905468-25905786	NM_001008564	NUP58	319	124	30	198.21	18.74	100	chr13	25875665	25916561	+	exon	29962
chr13:25889479-25889634	NM_001008564	NUP58	156	78	16	194.85	14.24	100	chr13	25875665	25916561	+	exon	13891
chr5:149743634-149743862	NM_001008657	TCOF1	229	114	27	273.69	31.48	100	chr5	149737201	149764195	+	exon	6547
chr5:149758767-149759323	NM_001008657	TCOF1	557	109	244	828.48	12.4	67.31	chr5	149737201	149764195	+	intron	21844
chr5:149754873-149755120	NM_001008657	TCOF1	248	124	195	690.96	8.94	100	chr5	149737201	149764195	+	exon	17795
chr5:149755618-149756270	NM_001008657	TCOF1	653	170	305	213	4.59	100	chr5	149737201	149764195	+	intron	18743
chr5:149753711-149753964	NM_001008657	TCOF1	254	127	203	155.43	3.63	100	chr5	149737201	149764195	+	exon	16636
chr11:85733344-85733539	NM_001008660	PICALM	196	98	26	482.46	87.92	100	chr11	85780139	85668213	-	exon	46698
chr11:85722025-85722207	NM_001008660	PICALM	183	91	22	429.68	74.39	100	chr11	85780139	85668213	-	exon	58023
chr11:85692894-85693097	NM_001008660	PICALM	204	102	30	347.6	28.8	100	chr11	85780139	85668213	-	exon	87144
chr11:85712064-85712230	NM_001008660	PICALM	167	83	49	191.92	4.45	100	chr11	85780139	85668213	-	exon	67992
chr1:89448386-89449728	NM_001008661	KYAT3	1343	294	704	488.66	7.22	100	chr1	89458643	89401455	-	intron	9586
chr1:89448386-89449728	NM_001008662	KYAT3	1343	294	704	488.66	7.22	100	chr1	89458643	89401455	-	intron	9586
chr22:26899600-26899760	NM_001008697	TFIP11	161	80	19	260.76	20.01	100	chr22	26908437	26887893	-	exon	8757
chr6:34231048-34231538	NM_001008703	C6orf1	491	265	1758	1585.86	7.43	23.24	chr6	34216885	34214156	-	upstream	-14408
chr6:34231048-34231538	NM_001008704	C6orf1	491	265	1758	1585.86	7.43	23.24	chr6	34216885	34214156	-	upstream	-14408
chr2:53992499-53992742	NM_001008708	CHAC2	244	122	22	295.13	74.39	100	chr2	53994919	54002333	+	upstream	-2299
chr8:30189470-30189835	NM_001008710	RBPMS	366	186	28	336.03	64.25	100	chr8	30242016	30429778	+	intergenic	-52364
chr8:30209374-30209946	NM_001008710	RBPMS	573	427	4265	3100	4.98	35.54	chr8	30242016	30429778	+	intergenic	-32356
chr8:30189470-30189835	NM_001008711	RBPMS	366	186	28	336.03	64.25	100	chr8	30242016	30429778	+	intergenic	-52364
chr8:30209374-30209946	NM_001008711	RBPMS	573	427	4265	3100	4.98	35.54	chr8	30242016	30429778	+	intergenic	-32356
chr8:30189470-30189835	NM_001008712	RBPMS	366	186	28	336.03	64.25	100	chr8	30242016	30405041	+	intergenic	-52364
chr8:30209374-30209946	NM_001008712	RBPMS	573	427	4265	3100	4.98	35.54	chr8	30242016	30405041	+	intergenic	-32356
chr6:7482128-7482323	NM_001008844	DSP	196	98	41	606.69	47.23	100	chr6	7541807	7586950	+	intergenic	-59582
chr6:7555938-7556102	NM_001008844	DSP	165	82	16	241.28	24.48	100	chr6	7541807	7586950	+	exon	14213
chr6:7568487-7568868	NM_001008844	DSP	382	265	71	424.62	23.37	100	chr6	7541807	7586950	+	exon	26870
chr6:7562848-7563170	NM_001008844	DSP	323	90	35	212.05	20.55	100	chr6	7541807	7586950	+	exon	21202
chr6:7569342-7569598	NM_001008844	DSP	257	128	54	294.08	15.28	100	chr6	7541807	7586950	+	exon	27663
chr6:7516745-7518157	NM_001008844	DSP	1413	909	459	805.73	8.92	70.81	chr6	7541807	7586950	+	intergenic	-24356
chr6:7541797-7542346	NM_001008844	DSP	550	423	169	244.25	4.89	100	chr6	7541807	7586950	+	promoter	264
chr15:23047832-23048138	NM_001008860	NIPA2	307	114	26	159.25	18.79	100	chr15	23034427	23004683	-	upstream	-13558
chr15:23048273-23049086	NM_001008860	NIPA2	814	528	88	283.74	11.96	100	chr15	23034427	23004683	-	upstream	-14252
chr15:23047832-23048138	NM_001008892	NIPA2	307	114	26	159.25	18.79	100	chr15	23034427	23004683	-	upstream	-13558
chr15:23048273-23049086	NM_001008892	NIPA2	814	528	88	283.74	11.96	100	chr15	23034427	23004683	-	upstream	-14252
chr15:23047832-23048138	NM_001008894	NIPA2	307	114	26	159.25	18.79	100	chr15	23034427	23004683	-	upstream	-13558
chr15:23048273-23049086	NM_001008894	NIPA2	814	528	88	283.74	11.96	100	chr15	23034427	23004683	-	upstream	-14252
chr13:113893696-113893907	NM_001008895	CUL4A	212	106	55	962.12	107.72	40.63	chr13	113863818	113919392	+	exon	29983
chr13:113883906-113884578	NM_001008895	CUL4A	673	180	59	388.13	17.89	100	chr13	113863818	113919392	+	intron	20424
chr11:46832544-46832765	NM_001008938	CKAP5	222	111	55	1059.94	185.98	33.14	chr11	46867859	46765083	-	exon	35205
chr11:46839817-46840065	NM_001008938	CKAP5	249	124	29	412.34	98.06	100	chr11	46867859	46765083	-	exon	27918
chr11:46879844-46880213	NM_001008938	CKAP5	370	300	16	161.68	33.81	100	chr11	46867859	46765083	-	upstream	-12169
chr11:46771824-46772206	NM_001008938	CKAP5	383	100	25	196.89	31.16	100	chr11	46867859	46765083	-	intron	95844
chr11:46765272-46765875	NM_001008938	CKAP5	604	123	86	578.16	28.39	100	chr11	46867859	46765083	-	exon	102286
chr11:46831219-46831455	NM_001008938	CKAP5	237	118	54	294.74	12.53	100	chr11	46867859	46765083	-	exon	36522
chr14:39605610-39605913	NM_001009182	GEMIN2	304	185	37	510.98	101.44	100	chr14	39583487	39606177	+	exon	22274
chr14:39605610-39605913	NM_001009183	GEMIN2	304	185	37	510.98	101.44	100	chr14	39583487	39606177	+	exon	22274
chr8:30657047-30657304	NM_001009552	PPP2CB	258	129	26	344.43	87.92	100	chr8	30670352	30643125	-	exon	13177
chr8:30648658-30648862	NM_001009552	PPP2CB	205	102	23	242.78	23.09	100	chr8	30670352	30643125	-	exon	21592
chr1:9841142-9841342	NM_001009566	CLSTN1	201	100	26	200.82	13.4	100	chr1	9884584	9789078	-	intron	43342
chr1:9794981-9795294	NM_001009566	CLSTN1	314	142	68	305.75	13.13	100	chr1	9884584	9789078	-	exon	89447
chr1:9801084-9801341	NM_001009566	CLSTN1	258	129	80	318.49	10.64	100	chr1	9884584	9789078	-	exon	83372
chr1:9803893-9804113	NM_001009566	CLSTN1	221	110	29	156.92	9.96	100	chr1	9884584	9789078	-	exon	80581
chr1:9793998-9794256	NM_001009566	CLSTN1	259	129	52	152.8	7.62	100	chr1	9884584	9789078	-	exon	90457
chr1:9789107-9790839	NM_001009566	CLSTN1	1733	1398	608	635.34	6.78	100	chr1	9884584	9789078	-	exon	94611
chr1:9815132-9815395	NM_001009566	CLSTN1	264	141	111	171.32	5.08	100	chr1	9884584	9789078	-	exon	69321
chr2:73447162-73447367	NM_001009570	CCT7	206	103	28	500.31	94.68	100	chr2	73461363	73480150	+	upstream	-14099
chr2:73455137-73455604	NM_001009570	CCT7	468	298	112	295.75	10.34	100	chr2	73461363	73480150	+	upstream	-5993
chrX:100870099-100870866	NM_001009584	ARMCX6	768	145	60	547.17	47	100	chrX	100872991	100870107	-	exon	2509
chrX:100852838-100853658	NM_001009584	ARMCX6	821	645	61	560.13	42.21	100	chrX	100872991	100870107	-	intergenic	19743
chr13:42440016-42440173	NM_001009814	VWA8	158	79	18	395.14	60.87	100	chr13	42535221	42293472	-	exon	95127
chr5:911936-912162	NM_001009877	BRD9	227	113	29	414.44	69.26	100	chr5	892674	863849	-	upstream	-19375
chr5:891731-891976	NM_001009877	BRD9	246	123	20	194.68	32.11	100	chr5	892674	863849	-	promoter	821
chr5:896722-896952	NM_001009877	BRD9	231	115	20	187.9	26.11	100	chr5	892674	863849	-	upstream	-4163
chr1:52991242-52991788	NM_001009881	ZCCHC11	547	430	44	523.34	64.25	100	chr1	53018762	52888947	-	exon	27247
chr20:5098046-5098332	NM_001009923	TMEM230	287	157	693	1084.69	5.76	29.1	chr20	5093733	5080483	-	upstream	-4456
chr20:5098046-5098332	NM_001009924	TMEM230	287	157	693	1084.69	5.76	29.1	chr20	5093733	5080483	-	upstream	-4456
chr20:5098046-5098332	NM_001009925	TMEM230	287	157	693	1084.69	5.76	29.1	chr20	5093733	5080483	-	upstream	-4456
chr9:19378310-19378987	NM_001010	RPS6	678	506	5409	3100	8.49	35.54	chr9	19380235	19376253	-	promoter	1587
chr9:19376218-19376714	NM_001010	RPS6	497	343	433	771.29	7.49	79.68	chr9	19380235	19376253	-	intron	3769
chr9:19379306-19379658	NM_001010	RPS6	353	239	419	575.96	6.55	100	chr9	19380235	19376253	-	promoter	753
chr6:89871812-89872213	NM_001010853	PM20D2	402	107	40	239.14	24.93	100	chr6	89855768	89875288	+	exon	16244
chr14:91232971-91233194	NM_001010854	TTC7B	224	112	141	391.15	5.95	100	chr14	91282761	91006931	-	intron	49679
chr6:54635351-54635610	NM_001010872	FAM83B	260	128	61	227.05	9.55	100	chr6	54711568	54809897	+	intergenic	-76088
chr1:109102924-109103475	NM_001010883	FAM102B	552	208	40	161.45	12.97	100	chr1	109102970	109181949	+	promoter	229
chrX:64627876-64628396	NM_001010888	ZC3H12B	521	282	171	721.74	14.06	98.29	chrX	64708614	64727767	+	intergenic	-80478
chr10:21318257-21318598	NM_001010896	C10orf113	342	169	56	402.39	29.58	100	chr10	21435488	21414691	-	intergenic	117061
chr12:68947081-68947386	NM_001010942	RAP1B	306	162	713	559.64	4.51	100	chr12	69004618	69054385	+	intergenic	-57385
chr1:84709937-84710300	NM_001010971	SAMD13	364	133	419	1088.77	9.06	29.17	chr1	84764048	84816481	+	intergenic	-53930
chr1:231487029-231487311	NM_001010984	SPRTN	283	124	20	170.82	24.48	100	chr1	231473681	231490773	+	exon	13489
chr1:109867510-109867791	NM_001010985	MYBPHL	282	108	22	271.14	71.01	100	chr1	109849663	109834986	-	upstream	-17987
chr1:109860449-109860609	NM_001010985	MYBPHL	161	80	25	227.52	9.85	100	chr1	109849663	109834986	-	upstream	-10866
chr16:56973796-56974043	NM_001010989	HERPUD1	248	124	49	219.92	10.82	100	chr16	56966001	56977793	+	exon	7918
chr2:3627686-3627899	NM_001011	RPS7	214	107	437	1310.61	5.95	23.97	chr2	3622852	3628509	+	exon	4940
chr4:95506731-95506938	NM_001011513	PDLIM5	208	104	19	218.6	30.01	100	chr4	95373007	95589378	+	exon	133827
chr4:95496752-95497213	NM_001011513	PDLIM5	462	126	109	306.94	8.42	100	chr4	95373007	95589378	+	intron	123975
chr4:95506731-95506938	NM_001011515	PDLIM5	208	104	19	218.6	30.01	100	chr4	95373007	95509370	+	exon	133827
chr4:95496752-95497213	NM_001011515	PDLIM5	462	126	109	306.94	8.42	100	chr4	95373007	95509370	+	intron	123975
chr4:95506731-95506938	NM_001011516	PDLIM5	208	104	19	218.6	30.01	100	chr4	95373007	95509370	+	exon	133827
chr4:95496752-95497213	NM_001011516	PDLIM5	462	126	109	306.94	8.42	100	chr4	95373007	95509370	+	intron	123975
chr20:17594271-17594881	NM_001011546	DSTN	611	332	73	720.71	56.84	98.15	chr20	17550598	17588652	+	intergenic	43978
chr7:35919397-35919563	NM_001011553	SEPT7	167	83	15	295.13	50.72	100	chr7	35840595	35946715	+	exon	78885
chr20:45315021-45315890	NM_001011554	SLC13A3	870	733	247	346.8	6.57	100	chr20	45313124	45186461	-	upstream	-2331
chr9:123171393-123171597	NM_001011649	CDK5RAP2	205	102	47	875.37	115.06	58.46	chr9	123342448	123151146	-	exon	170953
chr9:123210169-123210442	NM_001011649	CDK5RAP2	274	129	26	338.41	84.54	100	chr9	123342448	123151146	-	exon	132143
chr9:123384850-123385046	NM_001011649	CDK5RAP2	197	98	16	263.14	54.1	100	chr9	123342448	123151146	-	intergenic	-42500
chr9:123220548-123220897	NM_001011649	CDK5RAP2	350	254	18	190.14	52.23	100	chr9	123342448	123151146	-	intron	121726
chr9:123298626-123298818	NM_001011649	CDK5RAP2	193	96	15	247.43	50.72	100	chr9	123342448	123151146	-	exon	43726
chr9:123165079-123165414	NM_001011649	CDK5RAP2	336	151	32	153.15	13.22	100	chr9	123342448	123151146	-	exon	177202
chr3:194373456-194373907	NM_001011655	TMEM44	452	242	154	893.09	23.34	54.45	chr3	194354150	194308401	-	upstream	-19531
chr3:194361593-194363006	NM_001011655	TMEM44	1414	1133	314	177.43	5.54	100	chr3	194354150	194308401	-	upstream	-8149
chrX:13752140-13752323	NM_001011658	TRAPPC2	184	92	18	327.83	60.87	100	chrX	13752754	13730360	-	promoter	523
chr19:17169342-17169534	NM_001011699	HAUS8	193	96	24	447.14	81.15	100	chr19	17186343	17160570	-	exon	16905
chr6:31498042-31498281	NM_001011700	MCCD1	240	120	137	201.36	4.41	100	chr6	31496738	31498008	+	promoter	1423
chr2:101125794-101126011	NM_001011717	NMS	218	109	15	201.55	50.72	100	chr2	101086943	101099742	+	intergenic	38959
chr8:71573956-71574147	NM_001011720	XKR9	192	96	30	591.26	101.44	100	chr8	71581599	71648177	+	upstream	-7548
chr8:71581229-71581415	NM_001011720	XKR9	187	93	19	344.43	64.25	100	chr8	71581599	71648177	+	promoter	-277
chr16:74537379-74537701	NM_001011880	CLEC18B	323	153	50	733.3	155.55	93.03	chr16	74455368	74442528	-	intergenic	-82172
chr16:74519644-74519849	NM_001011880	CLEC18B	206	103	29	518.27	98.06	100	chr16	74455368	74442528	-	intergenic	-64378
chr16:74505046-74505226	NM_001011880	CLEC18B	181	90	18	327.83	60.87	100	chr16	74455368	74442528	-	intergenic	-49768
chr16:74497226-74497394	NM_001011880	CLEC18B	169	84	19	347.83	44.3	100	chr16	74455368	74442528	-	intergenic	-41942
chr16:74496364-74496579	NM_001011880	CLEC18B	216	108	26	185.22	13.75	100	chr16	74455368	74442528	-	intergenic	-41103
chr16:74526828-74527071	NM_001011880	CLEC18B	244	122	101	238.25	6.03	100	chr16	74455368	74442528	-	intergenic	-71581
chr16:74485841-74487251	NM_001011880	CLEC18B	1411	111	288	277.64	4.66	100	chr16	74455368	74442528	-	intergenic	-31178
chr17:38285462-38286431	NM_001012241	MSL1	970	148	408	953.17	11.57	43.56	chr17	38278789	38293045	+	intron	7157
chr12:49958245-49958689	NM_001012300	MCRS1	445	337	124	983.9	46.83	38.24	chr12	49960222	49952085	-	promoter	1755
chr12:49956754-49956949	NM_001012300	MCRS1	196	98	36	261.54	11.91	100	chr12	49960222	49952085	-	exon	3371
chr19:35175643-35176095	NM_001012320	ZNF302	453	198	27	295.51	77.77	100	chr19	35168543	35177302	+	exon	7326
chr19:56166322-56166575	NM_001012478	U2AF2	254	127	65	226.23	8.84	100	chr19	56165415	56186082	+	promoter	1033
chr18:55268593-55268989	NM_001012515	FECH	397	278	24	266.74	47.34	100	chr18	55253969	55212072	-	upstream	-14822
chr16:3118783-3119546	NM_001012636	IL32	764	328	244	198.44	6.1	100	chr16	3115784	3119668	+	exon	3380
chr15:72501785-72502414	NM_001012642	GRAMD2	630	332	808	1077.13	11.7	30.75	chr15	72490136	72452146	-	upstream	-11963
chr15:72500919-72501304	NM_001012642	GRAMD2	386	133	2947	2323.19	5.08	29.51	chr15	72490136	72452146	-	upstream	-10975
chr15:72491332-72492115	NM_001012642	GRAMD2	784	524	7575	2456.78	3.67	30.99	chr15	72490136	72452146	-	promoter	-1587
chr15:72499022-72499271	NM_001012642	GRAMD2	250	125	1078	390.78	2.93	100	chr15	72490136	72452146	-	upstream	-9010
chr18:657589-658052	NM_001012716	TYMSOS	464	221	69	382.16	19.83	100	chr18	658340	649619	-	promoter	520
chr18:662100-662379	NM_001012716	TYMSOS	280	145	397	781.86	6.52	75.52	chr18	658340	649619	-	upstream	-3899
chr18:670616-670904	NM_001012716	TYMSOS	289	164	220	267.18	4.99	100	chr18	658340	649619	-	upstream	-12420
chr19:57688959-57689299	NM_001012729	DUXA	341	238	40	273.47	19.31	100	chr19	57678856	57663093	-	upstream	-10273
chr19:57686675-57687843	NM_001012729	DUXA	1169	134	151	172.54	6.89	100	chr19	57678856	57663093	-	upstream	-8403
chr4:183522045-183522314	NM_001012732	DCTD	270	129	31	424.53	101.44	100	chr4	183838630	183811243	-	intergenic	316451
chr4:183836047-183836209	NM_001012732	DCTD	163	81	28	665.92	94.68	100	chr4	183838630	183811243	-	exon	2502
chr4:183674587-183674785	NM_001012732	DCTD	199	99	31	363.73	28.11	100	chr4	183838630	183811243	-	intergenic	163944
chr4:183713924-183714932	NM_001012732	DCTD	1009	769	86	575.08	25.46	100	chr4	183838630	183811243	-	intergenic	124202
chr13:39612560-39612774	NM_001012754	NHLRC3	215	107	20	209.31	25.44	100	chr13	39612447	39624244	+	promoter	220
chr1:145592415-145592776	NM_001012758	NUDT17	362	244	38	307.88	34.38	100	chr1	145589435	145586492	-	upstream	-3160
chr5:97549051-97549867	NM_001012761	RGMB	817	180	646	1055.67	9.56	33.28	chr5	98104998	98132198	+	intergenic	-555539
chr5:98128766-98129514	NM_001012761	RGMB	749	124	132	345.26	8.93	100	chr5	98104998	98132198	+	exon	24142
chr5:97912270-97912964	NM_001012761	RGMB	695	306	194	248.46	5.59	100	chr5	98104998	98132198	+	intergenic	-192381
chr4:169382874-169383139	NM_001012967	DDX60L	266	173	15	170.58	47.34	100	chr4	169401665	169277885	-	exon	18659
chrX:62518851-62519684	NM_001012968	SPIN4	834	526	241	323.37	8.62	100	chrX	62571218	62567106	-	intergenic	51951
chr6:43490223-43491682	NM_001012974	LRRC73	1460	243	243	183.26	5.77	100	chr6	43478081	43474702	-	upstream	-12871
chr6:43479597-43480322	NM_001012974	LRRC73	726	373	206	192.82	5.46	100	chr6	43478081	43474702	-	promoter	-1878
chr16:25268274-25268880	NM_001012981	ZKSCAN2	607	311	28	274.62	67.63	100	chr16	25268855	25247321	-	promoter	278
chr16:67708935-67709927	NM_001012984	C16orf86	993	804	76	868.8	84.54	58.25	chr16	67700716	67702661	+	intergenic	8715
chr16:67719320-67719725	NM_001012984	C16orf86	406	219	29	236.1	32.64	100	chr16	67700716	67702661	+	intergenic	18806
chr7:45956776-45957072	NM_001013398	IGFBP3	297	147	127	308.65	7.61	100	chr7	45960871	45951843	-	exon	3947
chr7:45951988-45953484	NM_001013398	IGFBP3	1497	1191	1975	3100	6.8	35.54	chr7	45960871	45951843	-	exon	8135
chr3:180666986-180667155	NM_001013438	FXR1	170	85	23	500.1	77.67	100	chr3	180630233	180700539	+	exon	36837
chr3:180687915-180688164	NM_001013438	FXR1	250	125	66	193.42	7.34	100	chr3	180630233	180700539	+	exon	57806
chr3:180666986-180667155	NM_001013439	FXR1	170	85	23	500.1	77.67	100	chr3	180630233	180700539	+	exon	36837
chr3:180687915-180688164	NM_001013439	FXR1	250	125	66	193.42	7.34	100	chr3	180630233	180700539	+	exon	57806
chr15:78786242-78786619	NM_001013619	HYKK	378	87	29	192.57	25.92	100	chr15	78799905	78828987	+	upstream	-13475
chr15:78768515-78768759	NM_001013619	HYKK	245	122	19	168	25.84	100	chr15	78799905	78828987	+	intergenic	-31268
chr15:78782713-78783117	NM_001013619	HYKK	405	278	20	166.58	20.84	100	chr15	78799905	78828987	+	upstream	-16990
chr6:144167201-144167359	NM_001013623	ZC2HC1B	159	79	22	500.31	74.39	100	chr6	144185572	144259483	+	upstream	-18292
chr6:144178878-144179136	NM_001013623	ZC2HC1B	259	129	21	196.17	34.27	100	chr6	144185572	144259483	+	upstream	-6565
chr1:161393645-161393879	NM_001013625	CFAP126	235	117	21	295.13	71.01	100	chr1	161337673	161334520	-	intergenic	-56089
chr1:161392417-161392973	NM_001013625	CFAP126	557	263	38	286.47	33.57	100	chr1	161337673	161334520	-	intergenic	-55022
chr2:85850755-85850945	NM_001013649	C2orf68	191	95	18	311.39	60.87	100	chr2	85839179	85832375	-	upstream	-11671
chr2:25015976-25016209	NM_001013663	PTRHD1	234	117	140	342.84	5.83	100	chr2	25016251	25013135	-	promoter	159
chr12:31944682-31945223	NM_001013699	H3F3C	542	140	1020	464.11	4.67	100	chr12	31945175	31944118	-	promoter	223
chr15:40293147-40293444	NM_001013703	EIF2AK4	298	172	20	235.35	57.48	100	chr15	40226324	40327797	+	exon	66971
chr15:40247817-40248002	NM_001013703	EIF2AK4	186	93	16	279.04	54.1	100	chr15	40226324	40327797	+	exon	21585
chr15:40300200-40300427	NM_001013703	EIF2AK4	228	114	16	183.62	35.72	100	chr15	40226324	40327797	+	exon	73989
chr6:112938408-112938773	NM_001013734	RFPL4B	366	214	375	814.2	7.9	70.18	chr6	112668531	112672498	+	intergenic	270059
chr6:112682798-112683084	NM_001013734	RFPL4B	287	140	660	334.31	3.64	100	chr6	112668531	112672498	+	intergenic	14410
chrX:36980221-36981599	NM_001013736	FAM47C	1379	574	584	271.03	4.45	100	chrX	37026431	37029739	+	intergenic	-45521
chr16:67650611-67650830	NM_001013838	CARMIL2	220	110	18	263.14	60.87	100	chr16	67679029	67691472	+	intergenic	-28309
chr16:67654553-67654871	NM_001013838	CARMIL2	319	89	16	172.16	47.34	100	chr16	67679029	67691472	+	intergenic	-24317
chr16:67644789-67645536	NM_001013838	CARMIL2	748	255	216	195.16	4.41	100	chr16	67679029	67691472	+	intergenic	-33867
chr13:30870220-30870883	NM_001014380	KATNAL1	664	142	336	210.39	6.74	100	chr13	30881191	30776766	-	intron	10640
chr11:3038273-3038559	NM_001014437	CARS	287	167	41	592.01	135.26	100	chr11	3078681	3022151	-	exon	40265
chr11:3059265-3059451	NM_001014437	CARS	187	93	16	279.04	54.1	100	chr11	3078681	3022151	-	exon	19323
chr1:161128138-161128597	NM_001014443	USP21	460	195	130	629.75	17.27	100	chr1	161129253	161135516	+	promoter	-886
chr19:51856369-51856571	NM_001014763	ETFB	203	101	94	240.44	4.67	100	chr19	51858096	51848408	-	promoter	1626
chr17:3572107-3572888	NM_001014764	EMC6	782	494	214	447.26	8.27	100	chr17	3572016	3572963	+	promoter	481
chr11:6623078-6623655	NM_001014794	ILK	578	173	125	587.96	20.52	100	chr11	6624937	6632105	+	promoter	-1571
chr11:6622394-6622886	NM_001014794	ILK	493	367	74	403.55	19.31	100	chr11	6624937	6632105	+	upstream	-2297
chr11:6623078-6623655	NM_001014795	ILK	578	173	125	587.96	20.52	100	chr11	6625039	6632105	+	promoter	-1673
chr11:6622394-6622886	NM_001014795	ILK	493	367	74	403.55	19.31	100	chr11	6625039	6632105	+	upstream	-2399
chr10:79539977-79540463	NM_001014797	KCNMA1	487	296	142	374.62	9.44	100	chr10	79397577	78629358	-	intergenic	-142643
chr15:64364819-64365286	NM_001014812	FAM96A	468	299	139	159.93	6.96	100	chr15	64386207	64364757	-	exon	21155
chr2:71592535-71592786	NM_001014972	ZNF638	252	126	22	182.62	27.14	100	chr2	71558884	71662191	+	exon	33776
chr2:71649929-71650349	NM_001014972	ZNF638	421	296	20	163.29	25	100	chr2	71558884	71662191	+	exon	91255
chr16:30774389-30774622	NM_001014979	CCDC189	234	117	48	386.69	22	100	chr16	30773565	30768743	-	promoter	-940
chr16:30773769-30774017	NM_001014979	CCDC189	249	124	34	239.98	20.18	100	chr16	30773565	30768743	-	promoter	-328
chr16:28995506-28995890	NM_001014987	LAT	385	230	35	218.25	21.09	100	chr16	28996386	29002104	+	promoter	-688
chr16:28995506-28995890	NM_001014988	LAT	385	230	35	218.25	21.09	100	chr16	28996386	29002104	+	promoter	-688
chr16:28995506-28995890	NM_001014989	LAT	385	230	35	218.25	21.09	100	chr16	28996146	29002104	+	promoter	-448
chr5:154311611-154311838	NM_001014990	MRPL22	228	114	88	250.88	6.14	100	chr5	154320632	154348971	+	upstream	-8908
chr19:50000399-50000633	NM_001015	RPS11	235	117	252	480.58	5.04	100	chr19	49999621	50002969	+	promoter	895
chr4:89708903-89709097	NM_001015045	FAM13A	195	97	19	327.83	64.25	100	chr4	89744512	89647104	-	exon	35512
chr16:129444-129677	NM_001015052	MPG	234	117	28	239.93	22.85	100	chr16	128168	135850	+	promoter	1392
chr7:100485651-100486443	NM_001015072	UFSP1	793	516	78	203.99	12.24	100	chr7	100487339	100486343	-	promoter	1292
chr19:57722707-57723239	NM_001015879	AURKC	533	415	39	293.53	27.4	100	chr19	57742376	57746916	+	upstream	-19403
chr10:89487018-89487263	NM_001015880	PAPSS2	246	123	34	500.31	114.97	100	chr10	89419475	89507462	+	exon	67665
chr11:17139004-17139208	NM_001017	RPS13	205	102	21	344.43	71.01	100	chr11	17099220	17095938	-	intergenic	-39886
chr11:17110670-17111058	NM_001017	RPS13	389	145	30	299.22	55.35	100	chr11	17099220	17095938	-	upstream	-11644
chr11:17111194-17111454	NM_001017	RPS13	261	124	22	225.91	39.17	100	chr11	17099220	17095938	-	upstream	-12104
chr11:17096959-17097638	NM_001017	RPS13	680	138	285	214.69	8.86	100	chr11	17099220	17095938	-	promoter	1922
chr4:166243209-166243581	NM_001017369	MSMO1	373	250	16	161.11	33.81	100	chr4	166248817	166264314	+	upstream	-5422
chr13:39612560-39612774	NM_001017370	NHLRC3	215	107	20	209.31	25.44	100	chr13	39612447	39624244	+	promoter	220
chr2:174819709-174820906	NM_001017371	SP3	1198	659	199	363.87	9.13	100	chr2	174828947	174771186	-	exon	8640
chr3:129389157-129390139	NM_001017395	TMCC1	983	857	159	783.16	12.83	75.77	chr3	129599402	129366634	-	exon	209754
chr3:129546631-129547348	NM_001017395	TMCC1	718	416	156	312.05	6.29	100	chr3	129599402	129366634	-	exon	52413
chr10:97423529-97424051	NM_001017423	ALDH18A1	523	421	64	865.21	87.92	58.22	chr10	97416567	97365685	-	upstream	-7223
chr10:97380775-97381032	NM_001017423	ALDH18A1	258	129	15	172.11	50.72	100	chr10	97416567	97365685	-	exon	35664
chr10:97370983-97371215	NM_001017423	ALDH18A1	233	116	86	632.55	19.62	100	chr10	97416567	97365685	-	exon	45468
chr10:97373449-97373940	NM_001017423	ALDH18A1	492	370	146	438.6	12.95	100	chr10	97416567	97365685	-	intron	42873
chr10:97365712-97366723	NM_001017423	ALDH18A1	1012	363	409	238.29	3.68	100	chr10	97416567	97365685	-	exon	50350
chr22:30734735-30735274	NM_001017437	CCDC157	540	127	261	647.29	12.85	100	chr22	30752623	30774644	+	upstream	-17619
chr22:30736116-30736390	NM_001017437	CCDC157	275	148	60	195.58	8.83	100	chr22	30752623	30774644	+	upstream	-16370
chr22:30742258-30742556	NM_001017437	CCDC157	299	152	84	193.91	7.1	100	chr22	30752623	30774644	+	upstream	-10216
chr15:91486123-91486337	NM_001017919	RCCD1	215	107	90	1220.9	55.78	25.05	chr15	91498105	91506355	+	upstream	-11875
chr15:91496676-91497326	NM_001017919	RCCD1	651	227	204	730.89	12.26	92.85	chr15	91498105	91506355	+	promoter	-1104
chr14:45331506-45332129	NM_001017923	C14orf28	624	106	47	304.2	20.98	100	chr14	45366506	45376460	+	intergenic	-34689
chr2:120125732-120125916	NM_001017927	C2orf76	185	92	85	1726.73	101.51	23.47	chr2	120124318	120059792	-	promoter	-1506
chr12:58088485-58088763	NM_001017956	OS9	279	150	100	169.34	5.52	100	chr12	58087737	58115340	+	promoter	887
chr12:58088485-58088763	NM_001017957	OS9	279	150	100	169.34	5.52	100	chr12	58087737	58115340	+	promoter	887
chr12:58088485-58088763	NM_001017958	OS9	279	150	100	169.34	5.52	100	chr12	58087737	58115340	+	promoter	887
chr1:166244871-166246893	NM_001017961	FAM78B	2023	1753	1380	1206.28	5.51	24.63	chr1	166135992	166038535	-	intergenic	-109890
chr10:74813094-74813389	NM_001017962	P4HA1	296	158	61	457.66	27.54	100	chr10	74856732	74766979	-	exon	43491
chr10:74810824-74811041	NM_001017962	P4HA1	218	109	67	279.21	7.95	100	chr10	74856732	74766979	-	exon	45800
chr22:21965165-21965347	NM_001017964	YDJC	183	91	16	279.04	54.1	100	chr22	21984340	21982377	-	intergenic	19084
chr5:81571812-81572333	NM_001017971	ATP6AP1L	522	162	235	204.79	7.2	100	chr5	81575280	81614465	+	upstream	-3208
chr5:81573448-81573738	NM_001017971	ATP6AP1L	291	141	1423	1655.87	5.08	23.17	chr5	81575280	81614465	+	promoter	-1687
chr1:91795166-91795347	NM_001017975	HFM1	182	91	18	222.89	23.19	100	chr1	91870426	91726322	-	intron	75170
chr19:46056260-46057189	NM_001017989	OPA3	930	801	117	170.7	8.65	100	chr19	46088122	46031024	-	intron	31398
chr19:1428592-1429154	NM_001018	RPS15	563	320	45	362.03	48.24	100	chr19	1438362	1440496	+	upstream	-9489
chr15:63340660-63340927	NM_001018008	TPM1	268	124	27	357.57	87.92	100	chr15	63340635	63362831	+	promoter	158
chr15:63356249-63356417	NM_001018008	TPM1	169	84	15	295.13	50.72	100	chr15	63340635	63362831	+	intron	15698
chr1:155161673-155162123	NM_001018016	MUC1	451	159	250	206.13	5.43	100	chr1	155162706	155158299	-	promoter	808
chr1:155161673-155162123	NM_001018017	MUC1	451	159	250	206.13	5.43	100	chr1	155162706	155158299	-	promoter	808
chr15:60760171-60760454	NM_001018089	ICE2	284	176	23	227.28	41.43	100	chr15	60771359	60711807	-	exon	11047
chr7:131346683-131347062	NM_001018111	PODXL	380	193	710	567.02	4.84	100	chr7	131241376	131185020	-	intergenic	-105496
chr17:49231554-49231807	NM_001018136	NME1-NME2	254	127	46	179.35	9.53	100	chr17	49230896	49249105	+	promoter	784
chr17:49248824-49249126	NM_001018136	NME1-NME2	303	130	1340	426.61	3.35	100	chr17	49230896	49249105	+	exon	18079
chr17:49244066-49244362	NM_001018137	NME2	297	151	111	239.38	6.76	100	chr17	49242795	49249105	+	promoter	1419
chr17:49239037-49239447	NM_001018137	NME2	411	209	1298	1753.45	5.68	23.53	chr17	49242795	49249105	+	upstream	-3553
chr17:49248824-49249126	NM_001018137	NME2	303	130	1340	426.61	3.35	100	chr17	49242795	49249105	+	exon	6180
chr17:49244066-49244362	NM_001018138	NME2	297	151	111	239.38	6.76	100	chr17	49244082	49249105	+	promoter	132
chr17:49239037-49239447	NM_001018138	NME2	411	209	1298	1753.45	5.68	23.53	chr17	49244082	49249105	+	upstream	-4840
chr17:49248824-49249126	NM_001018138	NME2	303	130	1340	426.61	3.35	100	chr17	49244082	49249105	+	exon	4893
chr17:49244066-49244362	NM_001018139	NME2	297	151	111	239.38	6.76	100	chr17	49243861	49249105	+	promoter	353
chr17:49239037-49239447	NM_001018139	NME2	411	209	1298	1753.45	5.68	23.53	chr17	49243861	49249105	+	upstream	-4619
chr17:49248824-49249126	NM_001018139	NME2	303	130	1340	426.61	3.35	100	chr17	49243861	49249105	+	exon	5114
chr1:154226350-154226769	NM_001018837	HAX1	420	123	48	224.94	18.75	100	chr1	154245038	154248355	+	upstream	-18479
chr1:154232187-154232558	NM_001018837	HAX1	372	99	29	157.84	14.69	100	chr1	154245038	154248355	+	upstream	-12666
chr1:154229472-154229799	NM_001018837	HAX1	328	166	75	331.11	12.85	100	chr1	154245038	154248355	+	upstream	-15403
chr1:154227592-154227819	NM_001018837	HAX1	228	114	42	191.91	9.38	100	chr1	154245038	154248355	+	upstream	-17333
chr1:31478684-31478921	NM_001020658	PUM1	238	119	33	518.27	111.59	100	chr1	31538564	31404352	-	exon	59762
chr1:31532072-31532468	NM_001020658	PUM1	397	131	44	277.79	23.33	100	chr1	31538564	31404352	-	exon	6294
chr5:142678156-142678424	NM_001020825	NR3C1	269	163	17	158.11	31.34	100	chr5	142783254	142657495	-	exon	104964
chr5:142659229-142659915	NM_001020825	NR3C1	687	353	114	442.2	13.19	100	chr5	142783254	142657495	-	intron	123682
chr5:142712183-142712924	NM_001020825	NR3C1	742	396	144	284.68	10.62	100	chr5	142783254	142657495	-	intron	70701
chr5:142779197-142780468	NM_001020825	NR3C1	1272	712	783	894.86	5.59	54.47	chr5	142783254	142657495	-	exon	3422
chr15:82824328-82824810	NM_001021	RPS17	483	153	739	928.95	8.6	45.89	chr15	82824952	82821157	-	promoter	383
chr15:82823239-82823492	NM_001021	RPS17	254	127	110	296.69	7.2	100	chr15	82824952	82821157	-	promoter	1587
chr15:83207587-83207835	NM_001021	RPS17	249	124	113	272.43	6.41	100	chr15	83209295	83205500	-	promoter	1584
chr15:83208680-83209086	NM_001021	RPS17	407	148	615	388.84	5.55	100	chr15	83209295	83205500	-	promoter	412
chr15:83205447-83205741	NM_001021	RPS17	295	126	290	298.4	4.78	100	chr15	83209295	83205500	-	exon	3701
chr15:82821108-82821355	NM_001021	RPS17	248	124	307	437.62	4.66	100	chr15	82824952	82821157	-	exon	3721
chr5:142678156-142678424	NM_001024094	NR3C1	269	163	17	158.11	31.34	100	chr5	142783254	142657495	-	exon	104964
chr5:142712183-142712924	NM_001024094	NR3C1	742	396	144	284.68	10.62	100	chr5	142783254	142657495	-	intron	70701
chr5:142779197-142780468	NM_001024094	NR3C1	1272	712	783	894.86	5.59	54.47	chr5	142783254	142657495	-	exon	3422
chr1:153598776-153599250	NM_001024211	S100A13	475	128	78	178.35	10.65	100	chr1	153600117	153591275	-	promoter	1104
chr1:153598776-153599250	NM_001024212	S100A13	475	128	78	178.35	10.65	100	chr1	153599744	153591275	-	promoter	731
chr1:153598776-153599250	NM_001024213	S100A13	475	128	78	178.35	10.65	100	chr1	153599524	153591275	-	promoter	511
chr2:88272073-88272608	NM_001024457	RGPD1	536	395	56	151.12	9.97	100	chr2	88285309	88055478	-	intron	12969
chr6:160113489-160113930	NM_001024465	SOD2	442	282	139	427.65	13.91	100	chr6	160114360	160100095	-	promoter	651
chr6:160113489-160113930	NM_001024466	SOD2	442	282	139	427.65	13.91	100	chr6	160114360	160100095	-	promoter	651
chr1:149783428-149783965	NM_001024599	HIST2H2BF	538	159	1496	2592.19	5.77	30.82	chr1	149783928	149783433	-	promoter	232
chr10:33515020-33515242	NM_001024628	NRP1	223	111	18	247.43	60.87	100	chr10	33623833	33486546	-	exon	108702
chr10:33502308-33502697	NM_001024628	NRP1	390	205	89	342.04	13.71	100	chr10	33623833	33486546	-	exon	121331
chr10:33515020-33515242	NM_001024629	NRP1	223	111	18	247.43	60.87	100	chr10	33623833	33486546	-	exon	108702
chr10:33502308-33502697	NM_001024629	NRP1	390	205	89	342.04	13.71	100	chr10	33623833	33486546	-	exon	121331
chr5:179136834-179137119	NM_001024649	CANX	286	130	218	356.71	5.82	100	chr5	179125929	179158639	+	exon	11047
chr5:179132616-179132914	NM_001024649	CANX	299	156	323	167.36	3.75	100	chr5	179125929	179158639	+	exon	6836
chr12:112845994-112846454	NM_001024662	RPL6	461	337	756	2950.95	19.46	34.92	chr12	112847445	112842984	-	promoter	1221
chr12:112843608-112844035	NM_001024662	RPL6	428	127	401	676.75	8.9	100	chr12	112847445	112842984	-	exon	3624
chr12:112844507-112844750	NM_001024662	RPL6	244	122	330	340.43	3.9	100	chr12	112847445	112842984	-	exon	2817
chr3:30732891-30734053	NM_001024847	TGFBR2	1163	677	314	1153.44	19.57	27.24	chr3	30647993	30735633	+	exon	85479
chr3:30715572-30715763	NM_001024847	TGFBR2	192	96	30	203.57	10.13	100	chr3	30647993	30735633	+	exon	67674
chr3:30691760-30691973	NM_001024847	TGFBR2	214	107	48	264.08	10.06	100	chr3	30647993	30735633	+	exon	43873
chr3:30713083-30713969	NM_001024847	TGFBR2	887	651	411	276.66	3.22	100	chr3	30647993	30735633	+	exon	65533
chr9:70647942-70648150	NM_001024916	CBWD5	209	104	17	263.14	57.48	100	chr9	70490211	70432003	-	intergenic	-157835
chr4:39459801-39460473	NM_001024921	RPL9	673	313	115	343.23	15.19	100	chr4	39460568	39455744	-	promoter	431
chr4:56734465-56734746	NM_001024924	EXOC1	282	153	22	271.14	64.25	100	chr4	56719815	56771244	+	exon	14790
chr17:4726323-4726558	NM_001024937	MINK1	236	118	24	185.5	19.59	100	chr17	4736634	4801356	+	upstream	-10194
chr5:143539359-143539728	NM_001024947	YIPF5	370	248	53	158.58	8.96	100	chr5	143550278	143537722	-	exon	10735
chr11:66109549-66109760	NM_001024957	BRMS1	212	106	69	385.4	10.35	100	chr11	66112582	66104803	-	exon	2928
chr11:66130023-66130970	NM_001024957	BRMS1	948	602	253	359.34	5.43	100	chr11	66112582	66104803	-	upstream	-17914
chr3:9839311-9839490	NM_001024959	ARPC4	180	90	22	213.19	14.56	100	chr3	9834178	9848789	+	exon	5222
chr3:9828675-9829050	NM_001024959	ARPC4	376	277	56	181.35	11.7	100	chr3	9834178	9848789	+	upstream	-5316
chr3:9831142-9831671	NM_001024959	ARPC4	530	343	395	458.93	7.64	100	chr3	9834178	9848789	+	upstream	-2772
chr3:9839311-9839490	NM_001024960	ARPC4	180	90	22	213.19	14.56	100	chr3	9834178	9848789	+	exon	5222
chr3:9828675-9829050	NM_001024960	ARPC4	376	277	56	181.35	11.7	100	chr3	9834178	9848789	+	upstream	-5316
chr3:9831142-9831671	NM_001024960	ARPC4	530	343	395	458.93	7.64	100	chr3	9834178	9848789	+	upstream	-2772
chr5:81573448-81573738	NM_001025	RPS23	291	141	1423	1655.87	5.08	23.17	chr5	81574235	81569138	-	promoter	642
chr5:149826284-149826704	NM_001025070	RPS14	421	155	5502	2864.09	5.49	33.83	chr5	149829319	149823791	-	exon	2825
chr5:149826284-149826704	NM_001025071	RPS14	421	155	5502	2864.09	5.49	33.83	chr5	149829319	149823791	-	exon	2825
chr18:74726232-74726443	NM_001025081	MBP	212	106	16	231.92	54.1	100	chr18	74729055	74690788	-	intron	2718
chr18:74728857-74729162	NM_001025081	MBP	306	181	15	161.22	43.96	100	chr18	74729055	74690788	-	promoter	46
chr18:74726232-74726443	NM_001025090	MBP	212	106	16	231.92	54.1	100	chr18	74729055	74690788	-	intron	2718
chr18:74728857-74729162	NM_001025090	MBP	306	181	15	161.22	43.96	100	chr18	74729055	74690788	-	promoter	46
chr18:74726232-74726443	NM_001025092	MBP	212	106	16	231.92	54.1	100	chr18	74729055	74690788	-	intron	2718
chr18:74728857-74729162	NM_001025092	MBP	306	181	15	161.22	43.96	100	chr18	74729055	74690788	-	promoter	46
chr19:14501674-14501927	NM_001025160	ADGRE5	254	127	98	586.18	17.41	100	chr19	14491955	14519537	+	exon	9845
chr19:14508446-14508665	NM_001025160	ADGRE5	220	110	56	363.63	13.4	100	chr19	14491955	14519537	+	exon	16600
chr3:183888592-183888770	NM_001025205	AP2M1	179	89	22	222.98	15.73	100	chr3	183892633	183901879	+	upstream	-3952
chr1:229737726-229738605	NM_001025247	TAF5L	880	461	136	199.46	6.65	100	chr1	229761794	229734940	-	exon	23629
chr1:229770632-229773721	NM_001025247	TAF5L	3090	2777	477	223.97	4.45	100	chr1	229761794	229734940	-	upstream	-10382
chr15:48624186-48624638	NM_001025248	DUT	453	326	94	155.01	8.87	100	chr15	48623620	48635570	+	promoter	792
chr15:48624186-48624638	NM_001025249	DUT	453	326	94	155.01	8.87	100	chr15	48623620	48635570	+	promoter	792
chr3:184769675-184770191	NM_001025266	C3orf70	517	253	28	293.97	47.34	100	chr3	184870802	184795837	-	intergenic	100869
chr16:69751970-69752473	NM_001025433	NQO1	504	379	187	492.78	11.03	100	chr16	69760533	69743303	-	intron	8312
chr16:69680899-69681496	NM_001025433	NQO1	598	359	67	217.65	7.91	100	chr16	69760533	69743303	-	intergenic	79336
chr16:69751970-69752473	NM_001025434	NQO1	504	379	187	492.78	11.03	100	chr16	69760533	69743303	-	intron	8312
chr16:69680899-69681496	NM_001025434	NQO1	598	359	67	217.65	7.91	100	chr16	69760533	69743303	-	intergenic	79336
chr17:8370223-8370816	NM_001025579	NDEL1	594	423	46	373.79	29.08	100	chr17	8339169	8371495	+	exon	31350
chr11:47498847-47499162	NM_001025596	CELF1	316	76	27	231.72	28.56	100	chr11	47510576	47487488	-	intron	11572
chr9:74489519-74490035	NM_001025780	ABHD17B	517	265	52	663.99	98.06	100	chr9	74526161	74480067	-	exon	36384
chr10:79785860-79786016	NM_001026	RPS24	157	78	22	403.9	35.91	100	chr10	79793517	79800473	+	upstream	-7579
chr10:79785357-79785541	NM_001026	RPS24	185	92	28	373.94	29.17	100	chr10	79793517	79800473	+	upstream	-8068
chr10:79795195-79795488	NM_001026	RPS24	294	157	556	341.97	3.9	100	chr10	79793517	79800473	+	promoter	1824
chr11:118888027-118888302	NM_001028	RPS25	276	147	527	966.5	6.18	40.43	chr11	118889057	118886421	-	promoter	893
chr5:76586088-76587680	NM_001029851	PDE8B	1593	203	639	431.31	3.64	100	chr5	76506705	76724080	+	intron	80179
chr5:76586088-76587680	NM_001029852	PDE8B	1593	203	639	431.31	3.64	100	chr5	76506705	76724080	+	intron	80179
chr5:76586088-76587680	NM_001029853	PDE8B	1593	203	639	431.31	3.64	100	chr5	76506705	76724080	+	intron	80179
chr5:76586088-76587680	NM_001029854	PDE8B	1593	203	639	431.31	3.64	100	chr5	76506705	76724080	+	intron	80179
chr4:77680672-77680827	NM_001029870	SOWAHB	156	78	18	202.93	11.91	100	chr4	77819002	77816081	-	intergenic	138253
chr4:77659897-77663068	NM_001029870	SOWAHB	3172	405	381	330.61	6.23	100	chr4	77819002	77816081	-	intergenic	157520
chr2:29274659-29274964	NM_001029883	C2orf71	306	178	23	278.59	60.87	100	chr2	29297127	29284555	-	intergenic	22316
chr5:176829205-176829480	NM_001029886	PFN3	276	129	18	211.85	54.1	100	chr5	176827637	176827107	-	promoter	-1705
chrX:77244712-77245530	NM_001029891	PGAM4	819	495	64	360.87	18.45	100	chrX	77225135	77223457	-	upstream	-19986
chr8:146156840-146157281	NM_001029976	ZNF16	442	251	26	262.6	41.97	100	chr8	146176274	146155743	-	exon	19214
chr8:146157301-146157996	NM_001029976	ZNF16	696	118	59	182.91	9.84	100	chr8	146176274	146155743	-	exon	18626
chr19:35224278-35224577	NM_001029997	ZNF181	300	175	17	190.74	47.34	100	chr19	35225479	35233774	+	promoter	-1052
chr17:33966570-33966788	NM_001030006	AP2B1	219	109	18	263.14	60.87	100	chr17	33914281	34053436	+	exon	52398
chr17:33935148-33935422	NM_001030006	AP2B1	275	146	47	442.26	38.6	100	chr17	33914281	34053436	+	exon	21004
chr16:88880642-88880972	NM_001030018	APRT	331	127	53	203.08	11.65	100	chr16	88878342	88875876	-	upstream	-2465
chr16:88875840-88876386	NM_001030018	APRT	547	191	307	315.8	7.07	100	chr16	88878342	88875876	-	exon	2229
chr10:122114132-122114723	NM_001030059	PLPP4	592	278	1846	1725.04	7.2	23.73	chr10	122216465	122349376	+	intergenic	-102038
chr6:147703907-147704067	NM_001030060	SAMD5	161	80	17	361.18	57.48	100	chr6	147829827	147891157	+	intergenic	-125840
chr6:147684463-147684824	NM_001030060	SAMD5	362	258	23	261.6	50.72	100	chr6	147829827	147891157	+	intergenic	-145184
chr6:147705795-147706442	NM_001030060	SAMD5	648	292	53	315.26	30.19	100	chr6	147829827	147891157	+	intergenic	-123709
chr6:147728202-147729364	NM_001030060	SAMD5	1163	935	602	230.47	4.41	100	chr6	147829827	147891157	+	intergenic	-101044
chr11:67450199-67450590	NM_001031615	ALDH3B2	392	187	225	362.36	5.54	100	chr11	67448685	67429632	-	promoter	-1709
chr6:56965410-56966220	NM_001031623	ZNF451	811	540	61	163.96	11.3	100	chr6	56954827	57035098	+	intron	10988
chr5:176733362-176733988	NM_001031677	RAB24	627	156	674	3100	35.4	35.54	chr5	176730745	176728190	-	upstream	-2930
chr10:91098338-91100862	NM_001031683	IFIT3	2525	943	2918	326.15	3.51	100	chr10	91092235	91100725	+	exon	7365
chr1:223980996-223981157	NM_001031685	TP53BP2	162	81	20	447.14	67.63	100	chr1	224033674	223967594	-	exon	52598
chr1:223983509-223984069	NM_001031685	TP53BP2	561	254	32	325.68	54.1	100	chr1	224033674	223967594	-	exon	49885
chr1:223991884-223992053	NM_001031685	TP53BP2	170	85	15	275.61	48.96	100	chr1	224033674	223967594	-	exon	41706
chr1:224051949-224052454	NM_001031685	TP53BP2	506	380	201	198.32	6.23	100	chr1	224033674	223967594	-	upstream	-18527
chr22:36293320-36294457	NM_001031695	RBFOX2	1138	852	354	359.39	8.22	100	chr22	36236630	36134782	-	intergenic	-57258
chr3:47537137-47537646	NM_001031703	ELP6	510	371	70	832.23	70.84	67.68	chr3	47555199	47537129	-	exon	17808
chr14:105170285-105171123	NM_001031714	INF2	839	726	91	354.33	15.95	100	chr14	105155942	105185947	+	intron	14762
chr2:192543693-192543876	NM_001031716	NABP1	184	92	32	230.11	9.79	100	chr2	192542860	192553248	+	promoter	924
chr3:9974430-9975295	NM_001031717	CRELD1	866	277	39	369.67	57.48	100	chr3	9975524	9987097	+	promoter	-662
chr6:30593257-30594193	NM_001031722	ATAT1	937	536	917	161.33	3.24	100	chr6	30594662	30614600	+	promoter	-937
chr19:2078110-2078446	NM_001031735	IZUMO4	337	96	19	210.11	54.1	100	chr19	2096867	2099583	+	upstream	-18589
chrX:15268522-15268707	NM_001031739	ASB9	186	93	18	289.6	42.99	100	chrX	15288293	15262108	-	exon	19679
chr1:168153123-168153362	NM_001031800	TIPRL	240	120	250	281.1	3.94	100	chr1	168148082	168161633	+	exon	5160
chr22:31655874-31656117	NM_001031801	LIMK2	244	122	16	201.55	54.1	100	chr22	31644347	31673624	+	exon	11648
chr22:31658511-31658787	NM_001031801	LIMK2	277	171	18	211.56	54.1	100	chr22	31644347	31673624	+	exon	14302
chr17:19564424-19564638	NM_001031806	ALDH3A2	215	107	21	251.88	35.46	100	chr17	19552063	19580904	+	exon	12468
chrX:118072190-118072931	NM_001031855	LONRF3	742	343	121	443.19	12.66	100	chrX	118108576	118152318	+	intergenic	-36016
chr12:98909322-98910164	NM_001032283	TMPO	843	417	422	420.45	10.46	100	chr12	98909350	98944157	+	promoter	393
chr12:98909322-98910164	NM_001032284	TMPO	843	417	422	420.45	10.46	100	chr12	98909350	98944157	+	promoter	393
chr12:95456252-95456570	NM_001032287	NR2C1	319	142	26	321.01	81.15	100	chr12	95467404	95424184	-	exon	10993
chr12:95472444-95472707	NM_001032287	NR2C1	264	127	23	271.5	51.68	100	chr12	95467404	95424184	-	upstream	-5171
chr1:109822263-109822799	NM_001032291	PSRC1	537	354	210	361.6	7.54	100	chr1	109825790	109822175	-	exon	3259
chr1:109824094-109824691	NM_001032291	PSRC1	598	377	157	202.82	5.92	100	chr1	109825790	109822175	-	promoter	1398
chr16:3434518-3435036	NM_001032292	ZNF174	519	141	60	741.68	97.93	93.58	chr16	3451189	3455043	+	upstream	-16412
chr16:3451669-3452356	NM_001032292	ZNF174	688	351	86	249.7	13.47	100	chr16	3451189	3455043	+	promoter	823
chr16:3432374-3433685	NM_001032292	ZNF174	1312	643	66	235.23	11.42	100	chr16	3451189	3455043	+	upstream	-18160
chr17:30685502-30685674	NM_001032293	ZNF207	173	86	32	455.06	27.11	100	chr17	30677156	30697468	+	exon	8432
chr17:30687600-30687790	NM_001032293	ZNF207	191	95	27	215.92	12.63	100	chr17	30677156	30697468	+	exon	10539
chr19:44676199-44676390	NM_001032372	ZNF226	192	96	22	307.14	37.14	100	chr19	44669316	44681838	+	exon	6978
chrX:48759948-48760676	NM_001032381	PQBP1	729	357	88	186.69	14.41	100	chrX	48755194	48760420	+	exon	5118
chrX:48759131-48759824	NM_001032381	PQBP1	694	513	247	447.92	11.55	100	chrX	48755194	48760420	+	intron	4283
chrX:48750726-48751140	NM_001032381	PQBP1	415	170	193	373.01	7.88	100	chrX	48755194	48760420	+	upstream	-4261
chrX:48758443-48758609	NM_001032381	PQBP1	167	83	33	222.71	7.39	100	chrX	48755194	48760420	+	exon	3332
chrX:48759948-48760676	NM_001032382	PQBP1	729	357	88	186.69	14.41	100	chrX	48755194	48760420	+	exon	5118
chrX:48759131-48759824	NM_001032382	PQBP1	694	513	247	447.92	11.55	100	chrX	48755194	48760420	+	intron	4283
chrX:48750726-48751140	NM_001032382	PQBP1	415	170	193	373.01	7.88	100	chrX	48755194	48760420	+	upstream	-4261
chrX:48758443-48758609	NM_001032382	PQBP1	167	83	33	222.71	7.39	100	chrX	48755194	48760420	+	exon	3332
chrX:48759948-48760676	NM_001032383	PQBP1	729	357	88	186.69	14.41	100	chrX	48755194	48760420	+	exon	5118
chrX:48759131-48759824	NM_001032383	PQBP1	694	513	247	447.92	11.55	100	chrX	48755194	48760420	+	intron	4283
chrX:48750726-48751140	NM_001032383	PQBP1	415	170	193	373.01	7.88	100	chrX	48755194	48760420	+	upstream	-4261
chrX:48758443-48758609	NM_001032383	PQBP1	167	83	33	222.71	7.39	100	chrX	48755194	48760420	+	exon	3332
chr12:56380697-56380933	NM_001032386	SUOX	237	118	29	280.29	32.27	100	chr12	56391042	56399309	+	upstream	-10227
chr12:56384450-56384676	NM_001032386	SUOX	227	113	67	334.2	10.48	100	chr12	56391042	56399309	+	upstream	-6479
chr12:56385804-56388334	NM_001032386	SUOX	2531	172	608	191.9	4.35	100	chr12	56391042	56399309	+	upstream	-3973
chr12:56380697-56380933	NM_001032387	SUOX	237	118	29	280.29	32.27	100	chr12	56391042	56399309	+	upstream	-10227
chr12:56384450-56384676	NM_001032387	SUOX	227	113	67	334.2	10.48	100	chr12	56391042	56399309	+	upstream	-6479
chr12:56385804-56388334	NM_001032387	SUOX	2531	172	608	191.9	4.35	100	chr12	56391042	56399309	+	upstream	-3973
chr6:142718743-142718937	NM_001032394	ADGRG6	195	97	15	247.43	50.72	100	chr6	142623055	142767403	+	exon	95785
chr6:142718743-142718937	NM_001032395	ADGRG6	195	97	15	247.43	50.72	100	chr6	142623055	142767403	+	exon	95785
chr12:113348841-113349068	NM_001032409	OAS1	228	114	26	195.21	17.56	100	chr12	113344581	113357712	+	exon	4373
chr12:113400433-113400712	NM_001032731	OAS2	280	129	53	198.13	8.62	100	chr12	113416273	113426610	+	upstream	-15701
chr12:113407698-113410885	NM_001032731	OAS2	3188	774	1550	224.53	4.56	100	chr12	113416273	113426610	+	upstream	-6982
chr2:143642875-143643123	NM_001032998	KYNU	249	124	94	895.69	38.2	54.43	chr2	143635194	143747106	+	exon	7805
chr2:143676142-143676358	NM_001032998	KYNU	217	108	197	411.55	4.65	100	chr2	143635194	143747106	+	exon	41056
chr11:4144371-4144666	NM_001033	RRM1	296	127	95	197.4	6.67	100	chr11	4115914	4160155	+	exon	28604
chr11:4112533-4114208	NM_001033	RRM1	1676	1020	230	264.66	4.89	100	chr11	4115914	4160155	+	upstream	-2544
chr17:5324584-5324808	NM_001033002	RPAIN	225	112	32	310.82	28.49	100	chr17	5322960	5336340	+	promoter	1736
chr17:5322625-5322954	NM_001033002	RPAIN	330	147	65	184.32	8.67	100	chr17	5322960	5336340	+	promoter	-171
chr22:32881018-32881220	NM_001033024	FBXO7	203	101	16	194.34	29.56	100	chr22	32871223	32894818	+	exon	9896
chr22:32883687-32883867	NM_001033024	FBXO7	181	90	16	202.81	24.48	100	chr22	32871223	32894818	+	exon	12554
chr22:32874947-32875286	NM_001033024	FBXO7	340	131	256	241.24	4.22	100	chr22	32871223	32894818	+	intron	3893
chr1:101343006-101343447	NM_001033025	EXTL2	442	164	41	471.23	66.17	100	chr1	101360735	101337927	-	exon	17509
chr15:22969147-22969363	NM_001033028	CYFIP1	217	108	33	572.85	111.59	100	chr15	22955754	23003603	+	exon	13501
chr15:22958161-22958362	NM_001033028	CYFIP1	202	101	29	389.77	39.44	100	chr15	22955754	23003603	+	exon	2507
chr2:175366672-175367077	NM_001033045	GPR155	406	128	114	326.77	8.81	100	chr2	175351816	175296299	-	upstream	-15058
chr4:106863445-106863881	NM_001033047	NPNT	437	181	32	189.85	15.41	100	chr4	106816596	106892828	+	exon	47067
chr5:133956593-133956784	NM_001033503	SAR1B	192	96	34	193.18	7.99	100	chr5	133968533	133936838	-	exon	11845
chr7:5270443-5271291	NM_001033520	WIPI2	849	219	142	413.98	11.45	100	chr7	5253899	5273486	+	exon	16968
chr20:54958010-54958227	NM_001033522	CSTF1	218	109	51	771.69	78.03	79.66	chr20	54967706	54979582	+	upstream	-9588
chr20:54961285-54961612	NM_001033522	CSTF1	328	125	231	1477.1	22.37	23.04	chr20	54967706	54979582	+	upstream	-6258
chr17:20016061-20016275	NM_001033553	SPECC1	215	107	50	978.71	169.07	39.84	chr17	19990334	20218072	+	intron	25834
chr17:20135490-20135747	NM_001033553	SPECC1	258	129	39	153.16	9.85	100	chr17	19990334	20218072	+	exon	145284
chr17:20107605-20109209	NM_001033553	SPECC1	1605	663	649	174.99	3.86	100	chr17	19990334	20218072	+	exon	118073
chr17:20135490-20135747	NM_001033554	SPECC1	258	129	39	153.16	9.85	100	chr17	20059306	20142743	+	exon	76312
chr17:20107605-20109209	NM_001033554	SPECC1	1605	663	649	174.99	3.86	100	chr17	20059306	20142743	+	exon	49101
chr17:20135490-20135747	NM_001033555	SPECC1	258	129	39	153.16	9.85	100	chr17	20059306	20218072	+	exon	76312
chr17:20107605-20109209	NM_001033555	SPECC1	1605	663	649	174.99	3.86	100	chr17	20059306	20218072	+	exon	49101
chr17:27277060-27277243	NM_001033561	PHF12	184	92	15	156.15	15.63	100	chr17	27278508	27232270	-	promoter	1357
chr17:30438536-30439632	NM_001033566	RHOT1	1097	666	351	570.4	5.82	100	chr17	30469472	30552790	+	intergenic	-30388
chr17:30438536-30439632	NM_001033567	RHOT1	1097	666	351	570.4	5.82	100	chr17	30469472	30552790	+	intergenic	-30388
chr17:30438536-30439632	NM_001033568	RHOT1	1097	666	351	570.4	5.82	100	chr17	30469472	30552790	+	intergenic	-30388
chr17:7123203-7123528	NM_001033859	ACADVL	326	121	45	213.08	14.93	100	chr17	7123149	7128586	+	promoter	216
chr10:121336094-121336293	NM_001033925	TIAL1	200	100	33	159.24	7.52	100	chr10	121356541	121332977	-	exon	20348
chr10:121380643-121381357	NM_001033925	TIAL1	715	566	118	239.31	6.02	100	chr10	121356541	121332977	-	intergenic	-24459
chr1:44680354-44680584	NM_001034023	DMAP1	231	115	44	305.06	16.59	100	chr1	44679124	44686351	+	promoter	1345
chr1:44680354-44680584	NM_001034024	DMAP1	231	115	44	305.06	16.59	100	chr1	44679124	44686351	+	promoter	1345
chr12:112438482-112438663	NM_001034025	ERP29	182	91	27	554.55	91.3	100	chr12	112451151	112461024	+	upstream	-12579
chr12:112430946-112431825	NM_001034025	ERP29	880	471	1775	778.01	7.39	79.69	chr12	112451151	112461024	+	upstream	-19766
chr2:27593500-27593669	NM_001034116	EIF2B4	170	85	22	162.46	8.42	100	chr2	27593324	27587218	-	promoter	-260
chr2:27606198-27606493	NM_001034116	EIF2B4	296	138	369	556.72	5.72	100	chr2	27593324	27587218	-	upstream	-13021
chr4:122725766-122725971	NM_001034194	EXOSC9	206	103	28	374.71	41.54	100	chr4	122722471	122738176	+	exon	3397
chr4:122737582-122738550	NM_001034194	EXOSC9	969	180	160	461.16	12.09	100	chr4	122722471	122738176	+	exon	15595
chr5:177574722-177576062	NM_001034833	NHP2	1341	632	196	245.04	8.83	100	chr5	177580961	177576464	-	intergenic	5569
chr5:177592697-177593462	NM_001034833	NHP2	766	370	921	447.85	3.83	100	chr5	177580961	177576464	-	upstream	-12118
chr5:16616904-16617127	NM_001034850	FAM134B	224	112	23	344.43	77.77	100	chr5	16617167	16473146	-	promoter	152
chr14:70442414-70442656	NM_001034852	SMOC1	243	121	32	482.46	108.21	100	chr14	70346113	70499083	+	intron	96422
chr14:70489891-70490205	NM_001034852	SMOC1	315	181	238	1022.12	11.78	34.54	chr14	70346113	70499083	+	exon	143935
chr14:70351994-70352918	NM_001034852	SMOC1	925	732	17266	3100	7.68	35.54	chr14	70346113	70499083	+	intron	6343
chr14:70496943-70498077	NM_001034852	SMOC1	1135	924	250	425.62	5.47	100	chr14	70346113	70499083	+	exon	151397
chr3:40488103-40488245	NM_001034996	RPL14	143	71	15	361.18	50.72	100	chr3	40498829	40503863	+	upstream	-10655
chr5:139936719-139937016	NM_001035235	SRA1	298	80	45	320.78	25.1	100	chr5	139937678	139929651	-	promoter	811
chr22:19471338-19471567	NM_001035247	UFD1L	230	115	140	570.07	8.76	100	chr22	19466738	19437463	-	upstream	-4714
chr22:19470180-19470386	NM_001035247	UFD1L	207	103	41	204.06	8.31	100	chr22	19466738	19437463	-	upstream	-3545
chr12:56510996-56511623	NM_001035267	RPL41	628	398	1492	873.81	6.58	58.36	chr12	56510373	56511616	+	promoter	936
chr12:56506584-56507064	NM_001035267	RPL41	481	144	235	176.27	4.89	100	chr12	56510373	56511616	+	upstream	-3549
chr17:7834279-7834540	NM_001037144	CNTROB	262	134	91	803.98	36.72	70.67	chr17	7835441	7853237	+	promoter	-1032
chr17:7833677-7834103	NM_001037144	CNTROB	427	263	192	722.97	12.28	92.23	chr17	7835441	7853237	+	promoter	-1551
chr17:7835019-7835253	NM_001037144	CNTROB	235	117	92	411.74	10.08	100	chr17	7835441	7853237	+	promoter	-305
chr14:74009729-74010513	NM_001037161	ACOT1	785	411	112	164.95	5.7	100	chr14	74003927	74010498	+	exon	6194
chr7:4780449-4780661	NM_001037165	FOXK1	213	106	20	311.39	67.63	100	chr7	4721929	4811074	+	exon	58626
chr7:4722323-4722512	NM_001037165	FOXK1	190	95	16	263.14	54.1	100	chr7	4721929	4811074	+	promoter	488
chr7:2412098-2412493	NM_001037283	EIF3B	396	270	61	202.02	12.93	100	chr7	2394473	2420377	+	intron	17822
chr7:2414946-2415219	NM_001037283	EIF3B	274	151	48	220.62	12.47	100	chr7	2394473	2420377	+	exon	20609
chr7:2405912-2406124	NM_001037283	EIF3B	213	106	68	269.84	7.09	100	chr7	2394473	2420377	+	exon	11545
chr7:2400286-2400581	NM_001037283	EIF3B	296	167	157	207.47	5.08	100	chr7	2394473	2420377	+	exon	5960
chr11:112051617-112051900	NM_001037290	BCO2	284	161	28	246.49	33.37	100	chr11	112047088	112089649	+	intron	4670
chr17:63651034-63651498	NM_001037325	CEP112	465	338	70	679.72	40.98	100	chr17	63822661	63631657	-	intron	171395
chr17:63996783-63996964	NM_001037325	CEP112	182	91	33	355.17	17.95	100	chr17	63822661	63631657	-	intergenic	-174212
chr17:63639797-63640360	NM_001037325	CEP112	564	426	442	399.65	7.59	100	chr17	63822661	63631657	-	intron	182583
chr20:47739604-47739788	NM_001037328	STAU1	185	92	29	296.04	17.51	100	chr20	47804907	47729875	-	exon	65211
chr20:47740875-47741172	NM_001037328	STAU1	298	171	49	170.9	8.55	100	chr20	47804907	47729875	-	exon	63884
chr20:47751003-47751509	NM_001037328	STAU1	507	195	410	447.48	6.26	100	chr20	47804907	47729875	-	intron	53651
chr18:163061-163510	NM_001037334	USP14	450	340	100	772.24	47	79.63	chr18	158482	213739	+	intron	4803
chr18:204548-204724	NM_001037334	USP14	177	88	52	206.06	5.01	100	chr18	158482	213739	+	exon	46154
chr20:62221089-62222072	NM_001037335	HELZ2	984	405	101	740.54	30.83	93.6	chr20	62205592	62189438	-	upstream	-15988
chr20:62219086-62220993	NM_001037335	HELZ2	1908	1529	172	272.81	10.24	100	chr20	62205592	62189438	-	upstream	-14447
chr12:120933958-120934410	NM_001037495	DYNLL1	453	338	224	432.53	10.26	100	chr12	120933858	120936298	+	promoter	326
chr12:120928822-120929914	NM_001037495	DYNLL1	1093	906	165	301.25	9.55	100	chr12	120933858	120936298	+	upstream	-4490
chr1:144614834-144615322	NM_001037501	NBPF8	489	361	56	193.02	14.37	100	chr1	144614958	144830407	+	promoter	120
chrX:17750507-17750804	NM_001037535	SCML1	298	101	18	172.66	35.61	100	chrX	17755568	17773108	+	upstream	-4913
chrX:17768003-17768427	NM_001037535	SCML1	425	263	43	311.25	23.15	100	chrX	17755568	17773108	+	exon	12647
chrX:17750507-17750804	NM_001037536	SCML1	298	101	18	172.66	35.61	100	chrX	17755568	17773108	+	upstream	-4913
chrX:17768003-17768427	NM_001037536	SCML1	425	263	43	311.25	23.15	100	chrX	17755568	17773108	+	exon	12647
chrX:17750507-17750804	NM_001037540	SCML1	298	101	18	172.66	35.61	100	chrX	17755568	17773108	+	upstream	-4913
chrX:17768003-17768427	NM_001037540	SCML1	425	263	43	311.25	23.15	100	chrX	17755568	17773108	+	exon	12647
chr5:72798686-72798983	NM_001037637	BTF3	298	145	145	443.27	9.29	100	chr5	72794249	72801448	+	exon	4585
chr5:72804507-72805087	NM_001037637	BTF3	581	407	279	317.54	5.8	100	chr5	72794249	72801448	+	intergenic	10548
chr3:183655643-183655847	NM_001037639	PARL	205	102	26	447.14	87.92	100	chr3	183602696	183547172	-	intergenic	-53049
chr3:183660496-183660732	NM_001037639	PARL	237	118	20	263.14	67.63	100	chr3	183602696	183547172	-	intergenic	-57918
chr3:183638202-183638524	NM_001037639	PARL	323	87	19	213.67	37.2	100	chr3	183602696	183547172	-	intergenic	-35667
chr22:30689628-30689795	NM_001037666	GATSL3	168	84	15	295.13	50.72	100	chr22	30685616	30681106	-	upstream	-4095
chr1:144614834-144615322	NM_001037675	NBPF9	489	361	56	193.02	14.37	100	chr1	144614958	144830407	+	promoter	120
chr20:29873059-29874661	NM_001037731	DEFB116	1603	536	277	424.01	8.29	100	chr20	29896388	29891014	-	intergenic	22528
chrX:53458203-53459388	NM_001037811	HSD17B10	1186	146	835	1556.36	11.87	22.38	chrX	53461323	53458205	-	exon	2528
chr2:172950255-172950624	NM_001038493	DLX1	370	229	18	155.82	26.71	100	chr2	172950207	172954401	+	promoter	232
chr17:80415925-80416377	NM_001038618	NARF	453	258	18	172.62	50.72	100	chr17	80416059	80446143	+	promoter	92
chrX:12844766-12844972	NM_001039091	PRPS2	207	103	104	584.06	10.04	100	chrX	12809473	12842346	+	intergenic	35396
chr19:10394124-10394481	NM_001039132	ICAM4	358	138	133	370.08	9.48	100	chr19	10397642	10399260	+	upstream	-3340
chr19:10394694-10397232	NM_001039132	ICAM4	2539	497	975	213.44	3.98	100	chr19	10397642	10399260	+	promoter	-1679
chr20:43118235-43119711	NM_001039199	TTPAL	1477	1283	145	156.17	7.15	100	chr20	43104525	43123244	+	exon	14448
chrX:110925345-110925537	NM_001039210	ALG13	193	96	20	158.18	12.6	100	chrX	110924345	110932027	+	promoter	1096
chrX:110862789-110864769	NM_001039210	ALG13	1981	1428	1768	204.05	10.61	100	chrX	110924345	110932027	+	intergenic	-60566
chr1:1391569-1391750	NM_001039211	ATAD3C	182	91	19	361.18	64.25	100	chr1	1385068	1405538	+	exon	6591
chr2:56108701-56108906	NM_001039348	EFEMP1	206	103	25	429.68	84.54	100	chr2	56151298	56093096	-	exon	42495
chr2:56102032-56102249	NM_001039348	EFEMP1	218	109	32	338.44	29.02	100	chr2	56151298	56093096	-	exon	49158
chr2:56097844-56098270	NM_001039348	EFEMP1	427	114	146	159.53	6.15	100	chr2	56151298	56093096	-	intron	53241
chr2:56108701-56108906	NM_001039349	EFEMP1	206	103	25	429.68	84.54	100	chr2	56151298	56093096	-	exon	42495
chr2:56102032-56102249	NM_001039349	EFEMP1	218	109	32	338.44	29.02	100	chr2	56151298	56093096	-	exon	49158
chr2:56097844-56098270	NM_001039349	EFEMP1	427	114	146	159.53	6.15	100	chr2	56151298	56093096	-	intron	53241
chr20:13765654-13765979	NM_001039375	NDUFAF5	326	161	22	244.45	59.35	100	chr20	13765671	13799067	+	promoter	145
chr17:18553503-18554834	NM_001039397	TBC1D28	1332	546	562	181.95	4.63	100	chr17	18547740	18538841	-	upstream	-6428
chr14:75130584-75130969	NM_001039479	AREL1	386	101	31	156.65	19.32	100	chr14	75179807	75127954	-	exon	49031
chr2:210044714-210045399	NM_001039538	MAP2	686	349	52	446.17	53.74	100	chr2	210288770	210598834	+	intergenic	-243714
chr11:75133493-75133788	NM_001039548	KLHL35	296	89	34	463.1	108.21	100	chr11	75141674	75133437	-	exon	8034
chr11:75152196-75152390	NM_001039548	KLHL35	195	97	18	311.39	60.87	100	chr11	75141674	75133437	-	upstream	-10619
chr11:75153406-75153651	NM_001039548	KLHL35	246	123	17	201.55	57.48	100	chr11	75141674	75133437	-	upstream	-11854
chr1:110765678-110766004	NM_001039574	KCNC4	327	94	23	261.79	64.26	100	chr1	110753335	110776674	+	exon	12506
chr1:1336415-1336942	NM_001039577	CCNL2	528	255	41	168.28	10.31	100	chr1	1334718	1327667	-	promoter	-1960
chr1:1335908-1336318	NM_001039577	CCNL2	411	212	58	172.39	8.47	100	chr1	1334718	1327667	-	promoter	-1395
chrX:41069749-41069967	NM_001039590	USP9X	219	109	34	591.26	114.97	100	chrX	40944887	41095832	+	exon	124971
chrX:41082460-41082689	NM_001039590	USP9X	230	115	17	158.72	23.78	100	chrX	40944887	41095832	+	exon	137687
chrX:41000199-41000723	NM_001039590	USP9X	525	126	126	425.32	14.25	100	chrX	40944887	41095832	+	exon	55574
chrX:41078321-41078508	NM_001039590	USP9X	188	94	20	168.66	12.72	100	chrX	40944887	41095832	+	exon	133527
chrX:41012141-41012418	NM_001039590	USP9X	278	125	77	298.8	10.89	100	chrX	40944887	41095832	+	exon	67392
chrX:41043626-41043953	NM_001039590	USP9X	328	177	101	345.15	9.06	100	chrX	40944887	41095832	+	exon	98902
chrX:41075141-41075935	NM_001039590	USP9X	795	198	210	367.71	8.27	100	chrX	40944887	41095832	+	exon	130651
chrX:41007596-41007869	NM_001039590	USP9X	274	126	99	189.38	5.92	100	chrX	40944887	41095832	+	exon	62845
chrX:41069749-41069967	NM_001039591	USP9X	219	109	34	591.26	114.97	100	chrX	40944887	41095832	+	exon	124971
chrX:41082460-41082689	NM_001039591	USP9X	230	115	17	158.72	23.78	100	chrX	40944887	41095832	+	exon	137687
chrX:41000199-41000723	NM_001039591	USP9X	525	126	126	425.32	14.25	100	chrX	40944887	41095832	+	exon	55574
chrX:41078321-41078508	NM_001039591	USP9X	188	94	20	168.66	12.72	100	chrX	40944887	41095832	+	exon	133527
chrX:41012141-41012418	NM_001039591	USP9X	278	125	77	298.8	10.89	100	chrX	40944887	41095832	+	exon	67392
chrX:41043626-41043953	NM_001039591	USP9X	328	177	101	345.15	9.06	100	chrX	40944887	41095832	+	exon	98902
chrX:41075141-41075935	NM_001039591	USP9X	795	198	210	367.71	8.27	100	chrX	40944887	41095832	+	exon	130651
chrX:41007596-41007869	NM_001039591	USP9X	274	126	99	189.38	5.92	100	chrX	40944887	41095832	+	exon	62845
chr9:35812961-35813287	NM_001039592	SPAG8	327	106	46	151.36	10.29	100	chr9	35812259	35809806	-	promoter	-865
chr14:23415466-23415968	NM_001039619	PRMT5	503	216	134	1253.75	44.33	23.9	chr14	23398794	23389719	-	upstream	-16923
chr14:23395856-23396250	NM_001039619	PRMT5	395	103	69	300.46	16.71	100	chr14	23398794	23389719	-	intron	2741
chr11:68549222-68549449	NM_001039656	TESMIN	228	114	43	247.65	12	100	chr11	68518988	68503599	-	intergenic	-30347
chr19:8429031-8429461	NM_001039667	ANGPTL4	431	301	64	316.11	14.42	100	chr19	8429010	8439259	+	promoter	236
chr12:6669243-6669988	NM_001039670	IFFO1	746	127	74	360.06	24.52	100	chr12	6665249	6648693	-	upstream	-4366
chr12:6670081-6670424	NM_001039670	IFFO1	344	92	38	157.31	13.06	100	chr12	6665249	6648693	-	upstream	-5003
chr12:6666056-6666832	NM_001039670	IFFO1	777	470	256	420.91	7.86	100	chr12	6665249	6648693	-	promoter	-1195
chr2:200820545-200821021	NM_001039693	TYW5	477	307	37	438.3	81.15	100	chr2	200820459	200793633	-	promoter	-324
chr9:139316270-139316464	NM_001039707	SDCCAG3	195	97	40	279.91	11.03	100	chr9	139305054	139296373	-	upstream	-11313
chr9:139317514-139318235	NM_001039707	SDCCAG3	722	494	474	865.61	5.77	58.34	chr9	139305054	139296373	-	upstream	-12820
chr9:139316270-139316464	NM_001039708	SDCCAG3	195	97	40	279.91	11.03	100	chr9	139305054	139296373	-	upstream	-11313
chr9:139317514-139318235	NM_001039708	SDCCAG3	722	494	474	865.61	5.77	58.34	chr9	139305054	139296373	-	upstream	-12820
chr20:32198960-32199103	NM_001039709	CBFA2T2	144	72	20	518.27	67.63	100	chr20	32150170	32237837	+	exon	48861
chr2:54952199-54952414	NM_001039753	EML6	216	108	16	231.92	54.1	100	chr2	54952148	55199156	+	promoter	158
chr2:54891547-54891840	NM_001039753	EML6	294	142	139	665.12	14.73	100	chr2	54952148	55199156	+	intergenic	-60455
chr2:54895463-54896743	NM_001039753	EML6	1281	136	299	726.11	10.8	92.33	chr2	54952148	55199156	+	intergenic	-56045
chr3:33093340-33093539	NM_001039770	TMPPE	200	100	15	231.92	50.72	100	chr3	33138293	33131907	-	intergenic	44854
chr3:33114015-33114224	NM_001039770	TMPPE	210	105	26	354.96	45.47	100	chr3	33138293	33131907	-	intergenic	24174
chr1:26670488-26670790	NM_001039775	AIM1L	303	76	17	189.99	30.43	100	chr1	26680621	26648349	-	exon	9982
chr5:132094061-132094541	NM_001039780	CCNI2	481	120	54	714.2	104.82	97.89	chr5	132083136	132090095	+	intergenic	11165
chr5:132093087-132093467	NM_001039780	CCNI2	381	121	17	163.09	26.71	100	chr5	132083136	132090095	+	intergenic	10141
chr3:126326387-126326781	NM_001039783	TXNRD3NB	395	122	16	157.09	43.96	100	chr3	126327398	126290621	-	promoter	814
chr1:22412903-22413388	NM_001039802	CDC42	486	361	55	164.45	12.96	100	chr1	22379119	22419436	+	intron	34026
chr9:90631169-90631384	NM_001039803	CDK20	216	108	418	578.6	3.75	100	chr9	90589695	90581358	-	intergenic	-41581
chr19:2078110-2078446	NM_001039846	IZUMO4	337	96	19	210.11	54.1	100	chr19	2096867	2099583	+	upstream	-18589
chr19:1105343-1105853	NM_001039847	GPX4	511	109	371	157.94	4.04	100	chr19	1103924	1106788	+	promoter	1674
chr19:1105343-1105853	NM_001039848	GPX4	511	109	371	157.94	4.04	100	chr19	1104476	1106788	+	promoter	1122
chr19:47258686-47258992	NM_001039877	STRN4	307	116	21	164.99	24.48	100	chr19	47249720	47222767	-	upstream	-9119
chr19:47260159-47261359	NM_001039877	STRN4	1201	917	69	167.44	10.68	100	chr19	47249720	47222767	-	upstream	-11039
chr17:41738409-41738727	NM_001040002	MEOX1	319	105	82	162.29	7.03	100	chr17	41739262	41717757	-	promoter	694
chr5:145843098-145843384	NM_001040006	TCERG1	287	127	18	203.3	44.22	100	chr5	145826872	145891069	+	exon	16369
chr5:145838430-145838952	NM_001040006	TCERG1	523	129	109	683.9	23.05	100	chr5	145826872	145891069	+	exon	11819
chr5:145862160-145862335	NM_001040006	TCERG1	176	88	30	343.24	18.36	100	chr5	145826872	145891069	+	exon	35375
chr9:131050895-131051303	NM_001040011	SWI5	409	222	45	595.77	94.68	100	chr9	131038424	131051268	+	exon	12675
chr9:131027834-131028193	NM_001040011	SWI5	360	271	24	277.01	47.34	100	chr9	131038424	131051268	+	upstream	-10411
chr9:131018197-131019772	NM_001040011	SWI5	1576	688	243	195.57	5.72	100	chr9	131038424	131051268	+	upstream	-19440
chr7:121080880-121081314	NM_001040020	FAM3C	435	225	1173	624.28	3.46	100	chr7	121036422	120988904	-	intergenic	-44675
chr19:49843925-49844734	NM_001040031	CD37	810	482	198	227.69	8.28	100	chr19	49838676	49843861	+	intergenic	5653
chr17:7481235-7482535	NM_001040059	CD68	1301	547	1346	322.84	5.1	100	chr17	7482805	7485429	+	promoter	-920
chr17:18365715-18366517	NM_001040078	LGALS9C	803	174	105	232.77	14.04	100	chr17	18380098	18398259	+	upstream	-13982
chr17:18363631-18365567	NM_001040078	LGALS9C	1937	1039	484	202.93	6.02	100	chr17	18380098	18398259	+	upstream	-15499
chr19:727525-727736	NM_001040134	PALM	212	106	24	188.9	15.36	100	chr19	708952	748330	+	exon	18678
chr7:152551545-152551827	NM_001040135	ACTR3B	283	159	21	255.26	57.48	100	chr7	152456833	152552464	+	exon	94853
chr7:94324415-94324620	NM_001040152	PEG10	206	103	26	188.63	13.11	100	chr7	94285636	94299006	+	intergenic	38881
chr4:175204696-175205071	NM_001040157	CEP44	376	118	18	187.27	37.2	100	chr4	175204827	175241482	+	promoter	56
chr5:134724562-134724850	NM_001040158	H2AFY	289	143	92	163.78	5.92	100	chr5	134734928	134670070	-	exon	10222
chr5:134705016-134705346	NM_001040158	H2AFY	331	176	206	172.09	4.74	100	chr5	134734928	134670070	-	exon	29747
chr16:686074-686314	NM_001040160	METTL26	241	120	26	215.89	22.94	100	chr16	686366	684426	-	promoter	172
chr16:686074-686314	NM_001040161	METTL26	241	120	26	215.89	22.94	100	chr16	686366	684426	-	promoter	172
chr16:686074-686314	NM_001040162	METTL26	241	120	26	215.89	22.94	100	chr16	686366	684426	-	promoter	172
chr16:686074-686314	NM_001040165	METTL26	241	120	26	215.89	22.94	100	chr16	686366	684426	-	promoter	172
chr3:98243928-98244145	NM_001040181	CLDND1	218	109	119	784.73	14.11	76.01	chr3	98241910	98234316	-	upstream	-2126
chr3:98243928-98244145	NM_001040182	CLDND1	218	109	119	784.73	14.11	76.01	chr3	98241910	98234316	-	upstream	-2126
chr3:98243928-98244145	NM_001040183	CLDND1	218	109	119	784.73	14.11	76.01	chr3	98241910	98234316	-	upstream	-2126
chr21:34883590-34883819	NM_001040192	DNAJC28	230	115	36	176.18	10.14	100	chr21	34864030	34860361	-	upstream	-19674
chr21:34876253-34876610	NM_001040192	DNAJC28	358	172	87	186.56	7.11	100	chr21	34864030	34860361	-	upstream	-12401
chr3:98243928-98244145	NM_001040199	CLDND1	218	109	119	784.73	14.11	76.01	chr3	98241910	98234316	-	upstream	-2126
chr3:98243928-98244145	NM_001040200	CLDND1	218	109	119	784.73	14.11	76.01	chr3	98241910	98234316	-	upstream	-2126
chr4:150711134-150711510	NM_001040260	DCLK2	377	87	18	187.06	57.48	100	chr4	150999425	151178608	+	intergenic	-288103
chr4:150711134-150711510	NM_001040261	DCLK2	377	87	18	187.06	57.48	100	chr4	150999425	151178608	+	intergenic	-288103
chr6:14135331-14136841	NM_001040280	CD83	1511	225	190	171.19	7.28	100	chr6	14117864	14137148	+	exon	18222
chr12:32906832-32907240	NM_001040436	YARS2	409	101	30	205.66	29.8	100	chr12	32908887	32899477	-	promoter	1851
chr5:114725721-114728052	NM_001040440	CCDC112	2332	1727	2456	1580.05	4.67	23.03	chr5	114632458	114602884	-	intergenic	-94428
chr13:50102717-50102927	NM_001040444	PHF11	211	105	15	216.62	50.72	100	chr13	50071191	50103127	+	exon	31631
chr2:239354996-239355344	NM_001040445	ASB1	349	162	31	215.8	16.32	100	chr2	239335568	239360891	+	exon	19602
chr5:32263194-32263401	NM_001040446	MTMR12	208	104	17	263.14	57.48	100	chr5	32313114	32227112	-	exon	49817
chr11:117038123-117038734	NM_001040455	SIDT2	612	436	297	169.2	4	100	chr11	117049938	117068161	+	upstream	-11510
chr5:96124244-96124423	NM_001040458	ERAP1	180	90	16	196.03	20.09	100	chr5	96143892	96110187	-	exon	19559
chr3:126184959-126185190	NM_001040653	ZXDC	232	116	19	170.38	23.26	100	chr3	126194762	126177743	-	exon	9688
chr3:126193802-126194082	NM_001040653	ZXDC	281	120	31	208.3	20.64	100	chr3	126194762	126177743	-	promoter	820
chrX:49397514-49397972	NM_001040663	GAGE1	459	316	558	496.83	6.36	100	chrX	49363615	49373139	+	intergenic	34128
chr19:10218605-10218853	NM_001040664	PPAN-P2RY11	249	124	19	152.08	24.48	100	chr19	10216898	10226064	+	promoter	1831
chr19:10202705-10203868	NM_001040664	PPAN-P2RY11	1164	355	129	311.07	9.97	100	chr19	10216898	10226064	+	upstream	-13612
chr19:50165194-50165921	NM_001040668	BCL2L12	728	164	237	153.3	4.79	100	chr19	50168398	50177173	+	upstream	-2841
chr11:61896223-61896466	NM_001040694	INCENP	244	122	34	156.89	10.37	100	chr11	61891444	61920635	+	exon	4900
chr11:61895594-61895805	NM_001040694	INCENP	212	106	54	189.48	6.23	100	chr11	61891444	61920635	+	exon	4255
chr11:61897217-61898091	NM_001040694	INCENP	875	534	416	358.54	4.69	100	chr11	61891444	61920635	+	exon	6210
chrX:153774224-153774394	NM_001042351	G6PD	171	85	19	378.09	64.25	100	chrX	153775801	153759604	-	promoter	1492
chrX:153780216-153780400	NM_001042351	G6PD	185	92	23	330.2	33.62	100	chrX	153775801	153759604	-	upstream	-4507
chrX:153791755-153792007	NM_001042351	G6PD	253	126	24	169.85	20.62	100	chrX	153775801	153759604	-	upstream	-16080
chr18:9559380-9559624	NM_001042388	PPP4R1	245	122	30	429.68	101.44	100	chr18	9614605	9546788	-	exon	55103
chr18:9588061-9588254	NM_001042388	PPP4R1	194	97	24	416.56	65.28	100	chr18	9614605	9546788	-	exon	26448
chr18:9570137-9570728	NM_001042388	PPP4R1	592	165	157	331.25	7.88	100	chr18	9614605	9546788	-	exon	44173
chr2:220088826-220089594	NM_001042410	ANKZF1	769	665	99	189.38	7.7	100	chr2	220094609	220101391	+	upstream	-5399
chr13:20325414-20325700	NM_001042414	PSPC1	287	99	33	360.79	58.03	100	chr13	20357159	20277008	-	exon	31602
chr2:27015985-27016241	NM_001042426	CENPA	257	128	29	221.05	24.33	100	chr2	27008882	27017455	+	exon	7231
chr2:27016668-27017236	NM_001042426	CENPA	569	213	45	237.62	16.09	100	chr2	27008882	27017455	+	exon	8070
chr19:7747163-7747876	NM_001042461	TRAPPC5	714	382	277	161.25	7.2	100	chr19	7745706	7747748	+	promoter	1813
chr19:7747163-7747876	NM_001042462	TRAPPC5	714	382	277	161.25	7.2	100	chr19	7745706	7747748	+	promoter	1813
chr16:28549302-28549496	NM_001042483	NUPR1	195	97	18	311.39	60.87	100	chr16	28550495	28548661	-	promoter	1096
chr16:28548733-28548977	NM_001042483	NUPR1	245	122	15	172.11	50.72	100	chr16	28550495	28548661	-	promoter	1640
chr17:29588708-29588898	NM_001042492	NF1	191	95	23	429.68	77.77	100	chr17	29421944	29704695	+	exon	166859
chr17:29585321-29585533	NM_001042492	NF1	213	106	23	378.09	77.77	100	chr17	29421944	29704695	+	exon	163483
chr17:29509520-29509733	NM_001042492	NF1	214	107	18	263.14	60.87	100	chr17	29421944	29704695	+	exon	87682
chr17:29422231-29422409	NM_001042492	NF1	179	89	17	311.39	57.48	100	chr17	29421944	29704695	+	promoter	376
chr17:29490185-29490401	NM_001042492	NF1	217	108	15	201.55	50.72	100	chr17	29421944	29704695	+	exon	68349
chr17:29672406-29673390	NM_001042492	NF1	985	614	208	181.26	7	100	chr17	29421944	29704695	+	intron	250954
chr3:97686010-97686452	NM_001042533	MINA	443	270	54	380.8	23.86	100	chr3	97691295	97660660	-	exon	5064
chrX:135127356-135127650	NM_001042537	SLC9A6	295	154	33	270.37	24.48	100	chrX	135067585	135129428	+	exon	59918
chr3:196669503-196670423	NM_001042540	NCBP2	921	654	313	1040.36	16.78	33.53	chr3	196669464	196662272	-	promoter	-499
chr2:36726335-36726572	NM_001042548	FEZ2	238	119	58	330.21	13.52	100	chr2	36825332	36779403	-	intergenic	98879
chr9:106904862-106905373	NM_001042550	SMC2	512	315	27	159.67	18.43	100	chr9	106856830	106903700	+	intergenic	48287
chr15:93440888-93441267	NM_001042572	CHD2	380	180	156	157.83	5.31	100	chr15	93443550	93492463	+	upstream	-2473
chr15:75913218-75913443	NM_001042581	SNUPN	226	113	36	609.78	121.73	100	chr15	75918446	75890423	-	exon	5116
chr7:124568839-124569039	NM_001042594	POT1	201	100	16	247.43	54.1	100	chr7	124570037	124462439	-	promoter	1098
chr12:427253-427583	NM_001042603	KDM5A	331	195	77	1249.88	179.22	24.01	chr12	498621	389222	-	exon	71203
chr12:498061-498676	NM_001042603	KDM5A	616	355	48	562	87.92	100	chr12	498621	389222	-	promoter	253
chr12:437962-438217	NM_001042603	KDM5A	256	128	24	311.39	81.15	100	chr12	498621	389222	-	exon	60532
chr12:401919-402274	NM_001042603	KDM5A	356	286	15	151.17	47.34	100	chr12	498621	389222	-	exon	96525
chr12:463221-463409	NM_001042603	KDM5A	189	94	30	380.06	27.76	100	chr12	498621	389222	-	exon	35306
chr12:393568-394384	NM_001042603	KDM5A	817	142	89	446.31	20	100	chr12	498621	389222	-	exon	104645
chr4:89429833-89429980	NM_001042616	PIGY	148	74	15	241.31	20.4	100	chr4	89444952	89442128	-	intergenic	15046
chr19:36486123-36487278	NM_001042631	SDHAF1	1156	623	215	210.06	6.05	100	chr19	36486089	36487220	+	promoter	611
chr20:44463443-44463775	NM_001042632	SNX21	333	204	24	285.22	71.01	100	chr20	44462469	44471914	+	promoter	1140
chr20:44462834-44463222	NM_001042632	SNX21	389	110	20	211.9	60.87	100	chr20	44462469	44471914	+	promoter	559
chr20:44444054-44444439	NM_001042632	SNX21	386	224	86	365.95	16.11	100	chr20	44462469	44471914	+	upstream	-18223
chr20:44463443-44463775	NM_001042633	SNX21	333	204	24	285.22	71.01	100	chr20	44462469	44471914	+	promoter	1140
chr20:44462834-44463222	NM_001042633	SNX21	389	110	20	211.9	60.87	100	chr20	44462469	44471914	+	promoter	559
chr20:44444054-44444439	NM_001042633	SNX21	386	224	86	365.95	16.11	100	chr20	44462469	44471914	+	upstream	-18223
chr1:113245154-113245513	NM_001042679	RHOC	360	104	84	210.61	9.45	100	chr1	113249678	113243748	-	intron	4345
chr1:113243733-113244581	NM_001042679	RHOC	849	430	623	1131.98	7.67	26.9	chr1	113249678	113243748	-	exon	5521
chr17:15905173-15905386	NM_001042697	ZSWIM7	214	107	28	482.46	94.68	100	chr17	15903006	15879874	-	upstream	-2273
chr17:15930489-15932011	NM_001042697	ZSWIM7	1523	1034	157	921.85	31.18	45.42	chr17	15903006	15879874	-	intergenic	-28244
chr17:15905173-15905386	NM_001042698	ZSWIM7	214	107	28	482.46	94.68	100	chr17	15903006	15879874	-	upstream	-2273
chr17:15930489-15932011	NM_001042698	ZSWIM7	1523	1034	157	921.85	31.18	45.42	chr17	15903006	15879874	-	intergenic	-28244
chr2:179319434-179320227	NM_001042702	DFNB59	794	665	374	211.04	5.88	100	chr2	179316162	179326110	+	intron	3668
chr12:53621308-53621448	NM_001042728	RARG	141	70	17	429.49	57.4	100	chr12	53614197	53604349	-	upstream	-7181
chr12:53609050-53609242	NM_001042728	RARG	193	96	78	267.83	5.26	100	chr12	53614197	53604349	-	exon	5051
chrX:123204962-123205190	NM_001042750	STAG2	229	114	41	683.72	125.47	100	chrX	123095555	123236505	+	exon	109521
chrX:123195012-123195237	NM_001042750	STAG2	226	113	24	241.98	29.38	100	chrX	123095555	123236505	+	exon	99569
chrX:123204962-123205190	NM_001042751	STAG2	229	114	41	683.72	125.47	100	chrX	123095555	123236505	+	exon	109521
chrX:123195012-123195237	NM_001042751	STAG2	226	113	24	241.98	29.38	100	chrX	123095555	123236505	+	exon	99569
chr11:62432667-62433245	NM_001043229	METTL12	579	304	229	1681.97	57.77	23.28	chr11	62432778	62434923	+	promoter	178
chr11:62430219-62430690	NM_001043229	METTL12	472	196	493	535.58	6.37	100	chr11	62432778	62434923	+	upstream	-2324
chr19:7170527-7170729	NM_001044387	ZNF557	203	101	26	464.74	87.92	100	chr19	7069470	7087978	+	intergenic	101158
chr19:7170527-7170729	NM_001044388	ZNF557	203	101	26	464.74	87.92	100	chr19	7069470	7087978	+	intergenic	101158
chr1:155161673-155162123	NM_001044390	MUC1	451	159	250	206.13	5.43	100	chr1	155162706	155158299	-	promoter	808
chr1:155161673-155162123	NM_001044391	MUC1	451	159	250	206.13	5.43	100	chr1	155162706	155158299	-	promoter	808
chr1:155161673-155162123	NM_001044392	MUC1	451	159	250	206.13	5.43	100	chr1	155162706	155158299	-	promoter	808
chr1:155161673-155162123	NM_001044393	MUC1	451	159	250	206.13	5.43	100	chr1	155162706	155158299	-	promoter	808
chr17:28575288-28576218	NM_001045	SLC6A4	931	147	151	557.96	14.16	100	chr17	28562986	28521336	-	upstream	-12767
chr5:127450239-127450422	NM_001046	SLC12A2	184	92	27	450.12	48.65	100	chr5	127419482	127525380	+	exon	30848
chr5:127446155-127446504	NM_001046	SLC12A2	350	271	15	152.29	33.81	100	chr5	127419482	127525380	+	intron	26847
chr5:6631948-6632144	NM_001047	SRD5A1	197	98	74	438.62	9.52	100	chr5	6633434	6669675	+	promoter	-1388
chr5:6620205-6620461	NM_001047	SRD5A1	257	128	97	298.51	8.14	100	chr5	6633434	6669675	+	upstream	-13101
chrX:70182751-70183179	NM_001048164	SLC7A3	429	258	1830	296.19	3.65	100	chrX	70150975	70145429	-	intergenic	-31990
chr1:47746409-47746868	NM_001048166	STIL	460	350	37	444.12	74.39	100	chr1	47779819	47715810	-	exon	33181
chr1:47745886-47746309	NM_001048166	STIL	424	308	32	378.63	64.25	100	chr1	47779819	47715810	-	exon	33722
chr1:45808028-45808352	NM_001048171	MUTYH	325	116	37	167.69	12.87	100	chr1	45806142	45794913	-	upstream	-2048
chr1:109513769-109514091	NM_001048210	CLCC1	323	221	29	367.48	57.48	100	chr1	109506121	109472129	-	upstream	-7809
chr1:109534863-109535433	NM_001048210	CLCC1	571	150	1431	1060.75	4.73	30.56	chr1	109506121	109472129	-	intergenic	-29027
chr11:65304040-65304226	NM_001048218	SCYL1	187	93	51	278.71	7.68	100	chr11	65292547	65306182	+	exon	11586
chr9:138387062-138387484	NM_001048265	C9orf116	423	318	44	350.37	32.1	100	chr9	138391761	138387025	-	exon	4488
chr9:138395360-138396555	NM_001048265	C9orf116	1196	768	404	347.83	4.42	100	chr9	138391761	138387025	-	upstream	-4196
chr4:104493403-104494038	NM_001059	TACR3	636	302	432	825.92	11.61	67.31	chr4	104640973	104510624	-	intergenic	147253
chr3:53262968-53263714	NM_001064	TKT	747	108	290	490.09	10.55	100	chr3	53290130	53259652	-	exon	26789
chr3:53267124-53267337	NM_001064	TKT	214	107	453	373.28	3	100	chr3	53290130	53259652	-	exon	22900
chr12:6442500-6442734	NM_001065	TNFRSF1A	235	117	140	1107.24	23.01	28.16	chr12	6451283	6437922	-	exon	8666
chr12:6438923-6439287	NM_001065	TNFRSF1A	365	112	126	327.99	8.5	100	chr12	6451283	6437922	-	exon	12178
chr12:6437947-6438801	NM_001065	TNFRSF1A	855	711	354	228.99	3.54	100	chr12	6451283	6437922	-	exon	12909
chr17:38572952-38573183	NM_001067	TOP2A	232	116	45	184.65	8.52	100	chr17	38574202	38544772	-	promoter	1135
chr17:38547734-38547893	NM_001067	TOP2A	160	80	26	185.09	7.01	100	chr17	38574202	38544772	-	exon	26389
chr17:38556425-38556940	NM_001067	TOP2A	516	418	119	199.47	5.14	100	chr17	38574202	38544772	-	intron	17520
chr3:25671788-25671985	NM_001068	TOP2B	198	99	34	502.49	48.96	100	chr3	25705863	25639395	-	exon	33977
chr3:25677433-25677671	NM_001068	TOP2B	239	119	25	237.76	29.5	100	chr3	25705863	25639395	-	exon	28311
chr6:3154008-3154358	NM_001069	TUBB2A	351	205	37	152.37	12.05	100	chr6	3157783	3153901	-	exon	3600
chr18:657589-658052	NM_001071	TYMS	464	221	69	382.16	19.83	100	chr18	657603	673499	+	promoter	217
chr13:73320649-73321282	NM_001071775	MZT1	634	289	47	540.73	118.35	100	chr13	73301938	73282494	-	upstream	-19027
chr13:73303068-73303259	NM_001071775	MZT1	192	96	20	361.18	67.63	100	chr13	73301938	73282494	-	promoter	-1225
chr6:39926107-39926462	NM_001075098	MOCS1	356	202	2291	3100	12.33	35.54	chr6	39902290	39872033	-	intergenic	-23994
chr20:33470584-33470833	NM_001076552	ACSS2	250	125	18	216.62	60.87	100	chr20	33464327	33515769	+	exon	6381
chr9:36204042-36204236	NM_001076677	CLTA	195	97	28	536.36	94.68	100	chr9	36190852	36212059	+	exon	13287
chr6:27375525-27375773	NM_001076781	ZNF391	249	124	85	180.19	5.76	100	chr6	27356496	27371686	+	intergenic	19153
chr16:68333447-68334132	NM_001076785	SLC7A6	686	326	99	249.63	11.57	100	chr16	68298418	68335726	+	exon	35371
chr16:68308586-68309166	NM_001076785	SLC7A6	581	405	195	730.14	10.79	92.79	chr16	68298418	68335726	+	exon	10458
chr16:2094618-2094772	NM_001077183	TSC2	155	77	33	747.78	64.63	86.03	chr16	2097895	2138721	+	upstream	-3200
chr16:2093560-2093732	NM_001077183	TSC2	173	86	24	475.4	61.85	100	chr16	2097895	2138721	+	upstream	-4249
chr16:2096109-2096407	NM_001077183	TSC2	299	142	30	150.59	13.22	100	chr16	2097895	2138721	+	promoter	-1637
chr16:2087748-2088783	NM_001077183	TSC2	1036	264	270	205.37	7.58	100	chr16	2097895	2138721	+	upstream	-9630
chr16:2098570-2098767	NM_001077183	TSC2	198	99	46	223.33	7.43	100	chr16	2097895	2138721	+	promoter	773
chr2:178862756-178863529	NM_001077197	PDE11A	774	134	76	160.87	9.95	100	chr2	178973066	178487976	-	intron	109924
chr2:178970331-178970513	NM_001077197	PDE11A	183	91	70	266.8	5.23	100	chr2	178973066	178487976	-	intron	2644
chr2:220098833-220099057	NM_001077198	ATG9A	225	112	50	266.8	11.02	100	chr2	220094410	220084101	-	upstream	-4535
chr5:65349590-65350804	NM_001077199	SREK1	1215	1061	96	195.28	7.84	100	chr5	65440045	65479444	+	intergenic	-89848
chr3:101133102-101133315	NM_001077203	SENP7	214	107	105	477.49	8.46	100	chr3	101232085	101043032	-	intron	98877
chr3:101175950-101176592	NM_001077203	SENP7	643	473	914	286.42	4.54	100	chr3	101232085	101043032	-	intron	55814
chr4:83799880-83800136	NM_001077206	SEC31A	257	128	63	964.81	162.35	40.56	chr4	83812433	83739661	-	exon	12425
chr4:83801903-83802122	NM_001077206	SEC31A	220	110	36	628.39	121.73	100	chr4	83812433	83739661	-	exon	10421
chr4:83796859-83797018	NM_001077206	SEC31A	160	80	22	389.1	35.91	100	chr4	83812433	83739661	-	exon	15495
chr4:83799880-83800136	NM_001077207	SEC31A	257	128	63	964.81	162.35	40.56	chr4	83812433	83739661	-	exon	12425
chr4:83801903-83802122	NM_001077207	SEC31A	220	110	36	628.39	121.73	100	chr4	83812433	83739661	-	exon	10421
chr4:83796859-83797018	NM_001077207	SEC31A	160	80	22	389.1	35.91	100	chr4	83812433	83739661	-	exon	15495
chr4:83799880-83800136	NM_001077208	SEC31A	257	128	63	964.81	162.35	40.56	chr4	83812433	83739661	-	exon	12425
chr4:83801903-83802122	NM_001077208	SEC31A	220	110	36	628.39	121.73	100	chr4	83812433	83739661	-	exon	10421
chr4:83796859-83797018	NM_001077208	SEC31A	160	80	22	389.1	35.91	100	chr4	83812433	83739661	-	exon	15495
chr19:2341492-2341830	NM_001077238	SPPL2B	339	125	15	154.41	30.43	100	chr19	2328628	2355100	+	intron	13033
chr12:124968117-124968366	NM_001077261	NCOR2	250	125	64	1100.96	216.41	29.31	chr12	125052010	124808956	-	exon	83769
chr12:124911128-124911382	NM_001077261	NCOR2	255	127	47	683.96	131.5	100	chr12	125052010	124808956	-	exon	140755
chr12:124885037-124885255	NM_001077261	NCOR2	219	109	20	295.13	67.63	100	chr12	125052010	124808956	-	exon	166864
chr12:124856556-124857168	NM_001077261	NCOR2	613	242	164	164.96	5.82	100	chr12	125052010	124808956	-	exon	195148
chr2:175584531-175585294	NM_001077269	WIPF1	764	287	657	187.51	3.68	100	chr2	175547627	175424301	-	intergenic	-37285
chr9:134371108-134374379	NM_001077365	POMT1	3272	140	952	1032.11	9.22	34.23	chr9	134378288	134399193	+	upstream	-5545
chr9:134371108-134374379	NM_001077366	POMT1	3272	140	952	1032.11	9.22	34.23	chr9	134378288	134399193	+	upstream	-5545
chr1:101490846-101491042	NM_001077394	DPH5	197	98	28	518.27	94.68	100	chr1	101491362	101455179	-	promoter	418
chr1:101490846-101491042	NM_001077395	DPH5	197	98	28	518.27	94.68	100	chr1	101491362	101455179	-	promoter	418
chr1:234741612-234743653	NM_001077397	IRF2BP2	2042	1879	566	521.63	7.95	100	chr1	234745271	234740014	-	exon	2639
chr3:9974430-9975295	NM_001077415	CRELD1	866	277	39	369.67	57.48	100	chr3	9975524	9987097	+	promoter	-662
chr6:136686851-136687060	NM_001077440	BCLAF1	210	105	30	536.36	101.44	100	chr6	136610989	136578000	-	intergenic	-75966
chr6:136682131-136682344	NM_001077440	BCLAF1	214	107	25	412.34	84.54	100	chr6	136610989	136578000	-	intergenic	-71248
chr6:136686851-136687060	NM_001077441	BCLAF1	210	105	30	536.36	101.44	100	chr6	136610989	136578000	-	intergenic	-75966
chr6:136682131-136682344	NM_001077441	BCLAF1	214	107	25	412.34	84.54	100	chr6	136610989	136578000	-	intergenic	-71248
chr19:54682834-54683581	NM_001077446	TSEN34	748	274	74	296.82	13.69	100	chr19	54695064	54698394	+	upstream	-11857
chr19:54695954-54696254	NM_001077446	TSEN34	301	126	86	349.93	12.09	100	chr19	54695064	54698394	+	promoter	1040
chr6:30514450-30514610	NM_001077497	PRR3	161	80	29	391.84	20.28	100	chr6	30524485	30532473	+	upstream	-9955
chr6:30523285-30523577	NM_001077497	PRR3	293	167	29	178.06	15.12	100	chr6	30524485	30532473	+	promoter	-1054
chr6:30522509-30522720	NM_001077497	PRR3	212	106	57	172.99	5.63	100	chr6	30524485	30532473	+	promoter	-1871
chr6:33170009-33170540	NM_001077516	SLC39A7	532	122	263	299.44	7.38	100	chr6	33168602	33172214	+	promoter	1672
chr3:9695309-9695490	NM_001077525	MTMR14	182	91	18	327.83	60.87	100	chr3	9691116	9744078	+	exon	4283
chr3:9695309-9695490	NM_001077526	MTMR14	182	91	18	327.83	60.87	100	chr3	9691116	9744078	+	exon	4283
chr11:114453969-114454427	NM_001077639	NXPE4	459	192	169	674.22	9.1	100	chr11	114466484	114441312	-	intron	12286
chr3:196263358-196263614	NM_001077657	SMCO1	257	128	737	159.23	2.71	100	chr3	196242237	196233747	-	intergenic	-21249
chr7:43958237-43959565	NM_001077664	URGCP	1329	1033	715	972.22	5.14	40.31	chr7	43966010	43915492	-	intron	7109
chr6:139113865-139114250	NM_001077706	ECT2L	386	131	29	344.86	74.39	100	chr6	139117247	139225207	+	upstream	-3190
chr2:39520-39684	NM_001077710	FAM110C	165	82	17	169.13	11.89	100	chr2	46588	38813	-	exon	6986
chrX:134154826-134155383	NM_001078173	FAM127C	558	467	34	162.63	11.57	100	chrX	134156566	134154533	-	promoter	1462
chr10:52487274-52487586	NM_001079516	ASAH2B	313	206	26	323.18	67.63	100	chr10	52499447	52516946	+	upstream	-12017
chr4:57307775-57308064	NM_001079524	PAICS	290	127	194	643.57	9.68	100	chr4	57302268	57327534	+	exon	5651
chr4:57307775-57308064	NM_001079525	PAICS	290	127	194	643.57	9.68	100	chr4	57302268	57327534	+	exon	5651
chr22:29192997-29193231	NM_001079539	XBP1	235	117	306	892.25	6.84	54.51	chr22	29196560	29190547	-	exon	3446
chr22:29190554-29191756	NM_001079539	XBP1	1203	890	788	296.82	4.42	100	chr22	29196560	29190547	-	exon	5405
chr11:62495838-62496586	NM_001079559	HNRNPUL2	749	577	125	471.57	14.91	100	chr11	62494857	62480096	-	promoter	-1355
chr13:49719885-49720085	NM_001079673	FNDC3A	201	100	59	1309.77	199.51	24.35	chr13	49550047	49783915	+	exon	169938
chr13:49550765-49551070	NM_001079673	FNDC3A	306	176	25	190.29	22.26	100	chr13	49550047	49783915	+	promoter	870
chr13:49760079-49760262	NM_001079673	FNDC3A	184	92	23	171.26	10.1	100	chr13	49550047	49783915	+	exon	210123
chr17:78086646-78086809	NM_001079803	GAA	164	82	23	518.27	77.77	100	chr17	78075324	78093681	+	exon	11403
chr17:78086646-78086809	NM_001079804	GAA	164	82	23	518.27	77.77	100	chr17	78075324	78093681	+	exon	11403
chr5:140905555-140906075	NM_001079812	DIAPH1	521	117	170	480.57	10.48	100	chr5	140998622	140894587	-	intron	92807
chr5:140954493-140954754	NM_001079812	DIAPH1	262	135	167	434.1	7.34	100	chr5	140998622	140894587	-	exon	43999
chr5:141004751-141004972	NM_001079812	DIAPH1	222	111	89	194.18	4.84	100	chr5	140998622	140894587	-	upstream	-6239
chr5:140960262-140960461	NM_001079812	DIAPH1	200	100	189	168.62	2.78	100	chr5	140998622	140894587	-	exon	38261
chr12:10319271-10319618	NM_001079815	TMEM52B	348	178	239	282.95	5.2	100	chr12	10323197	10344403	+	upstream	-3753
chr2:173341099-173341261	NM_001079818	ITGA6	163	81	17	298.94	33.97	100	chr2	173292282	173371183	+	exon	48898
chr6:129249970-129251056	NM_001079823	LAMA2	1087	446	402	299.02	6.39	100	chr6	129204285	129837710	+	intron	46228
chr16:3860604-3860804	NM_001079846	CREBBP	201	100	38	761.39	128.49	86.15	chr16	3930121	3775055	-	exon	69417
chr16:3843368-3843617	NM_001079846	CREBBP	250	125	23	295.13	77.77	100	chr16	3930121	3775055	-	exon	86629
chr16:3832681-3832915	NM_001079846	CREBBP	235	117	21	165.54	19.22	100	chr16	3930121	3775055	-	exon	97323
chr2:120125732-120125916	NM_001079862	DBI	185	92	85	1726.73	101.51	23.47	chr2	120124499	120130127	+	promoter	1325
chr2:120125732-120125916	NM_001079863	DBI	185	92	85	1726.73	101.51	23.47	chr2	120125250	120130122	+	promoter	574
chr1:108138599-108138990	NM_001079874	VAV3	392	312	34	421.32	108.21	100	chr1	108231126	108113781	-	intron	92332
chr1:108047744-108048131	NM_001079874	VAV3	388	192	374	1382.75	10.86	23.98	chr1	108231126	108113781	-	intergenic	183189
chr19:54080012-54080461	NM_001079907	ZNF331	450	145	25	267.69	50.72	100	chr19	54058560	54083523	+	exon	21676
chr6:24503479-24503645	NM_001080	ALDH5A1	167	83	18	378.09	60.87	100	chr6	24495196	24537435	+	exon	8366
chr6:24533717-24534326	NM_001080	ALDH5A1	610	115	46	375.46	39.17	100	chr6	24495196	24537435	+	exon	38825
chr20:4610112-4610843	NM_001080121	PRNP	732	511	1673	898.65	5.58	50.23	chr20	4666796	4682234	+	intergenic	-56319
chr20:4610112-4610843	NM_001080122	PRNP	732	511	1673	898.65	5.58	50.23	chr20	4666796	4682234	+	intergenic	-56319
chr7:141373836-141374061	NM_001080392	KIAA1147	226	113	22	327.83	74.39	100	chr7	141401953	141356527	-	exon	28005
chr7:141352588-141352975	NM_001080392	KIAA1147	388	102	22	194.18	43.75	100	chr7	141401953	141356527	-	intergenic	49172
chr3:72933366-72933742	NM_001080393	GXYLT2	377	286	25	286.98	57.48	100	chr3	72937384	73024522	+	upstream	-3830
chr8:48352860-48353061	NM_001080394	SPIDR	202	101	16	247.43	54.1	100	chr8	48173469	48648563	+	exon	179491
chr8:48504877-48505225	NM_001080394	SPIDR	349	199	73	372.17	16.04	100	chr8	48173469	48648563	+	intron	331582
chr8:48423512-48424660	NM_001080394	SPIDR	1149	606	370	1233.02	12.8	24.71	chr8	48173469	48648563	+	intron	250617
chr1:8416184-8416328	NM_001080397	SLC45A1	145	72	20	217.89	10.15	100	chr1	8378144	8404227	+	intergenic	38112
chr9:114192799-114192965	NM_001080398	KIAA0368	167	83	22	467.55	67.32	100	chr9	114247025	114122972	-	exon	54143
chr9:114176708-114176950	NM_001080398	KIAA0368	243	121	15	186.71	50.72	100	chr9	114247025	114122972	-	exon	70196
chr9:114172270-114172444	NM_001080398	KIAA0368	175	87	15	279.04	50.72	100	chr9	114247025	114122972	-	exon	74668
chr9:114199203-114199382	NM_001080398	KIAA0368	180	90	24	332.41	29.38	100	chr9	114247025	114122972	-	exon	47733
chr9:114131299-114131482	NM_001080398	KIAA0368	184	92	23	229.92	15.97	100	chr9	114247025	114122972	-	exon	115635
chr19:4502242-4503276	NM_001080400	PLIN4	1035	770	85	770.14	61.66	79.22	chr19	4517716	4502191	-	exon	14957
chr19:4503278-4504296	NM_001080400	PLIN4	1019	428	60	467.72	32.64	100	chr19	4517716	4502191	-	exon	13929
chr19:4510448-4512653	NM_001080400	PLIN4	2206	1032	268	415.31	7.09	100	chr19	4517716	4502191	-	exon	6166
chr14:75302470-75302838	NM_001080408	PROX2	369	240	16	161.87	47.34	100	chr14	75330537	75319735	-	intergenic	27883
chr14:91924519-91925193	NM_001080414	CCDC88C	675	536	172	524.6	9.66	100	chr14	91884188	91737666	-	intergenic	-40668
chr3:142719796-142720057	NM_001080415	U2SURP	262	136	21	262.43	67.63	100	chr3	142720371	142779567	+	promoter	-445
chr8:142220959-142221270	NM_001080431	SLC45A4	312	116	40	331.6	33.24	100	chr8	142238673	142217264	-	exon	17559
chr8:142221343-142221779	NM_001080431	SLC45A4	437	312	38	255.42	20.66	100	chr8	142238673	142217264	-	exon	17112
chr16:53859866-53860184	NM_001080432	FTO	319	124	23	274.37	50.72	100	chr16	53737874	54148379	+	exon	122151
chr15:83517894-83518657	NM_001080435	WHAMM	764	640	50	546.88	60.87	100	chr15	83478379	83503613	+	intergenic	39896
chr15:83502787-83503360	NM_001080435	WHAMM	574	250	26	230.36	43.52	100	chr15	83478379	83503613	+	exon	24694
chr15:83499325-83499717	NM_001080435	WHAMM	393	136	42	211.19	11.06	100	chr15	83478379	83503613	+	exon	21142
chr19:34949653-34949866	NM_001080436	WTIP	214	107	15	216.62	50.72	100	chr19	34972879	34992085	+	intergenic	-23120
chr19:34959948-34960596	NM_001080436	WTIP	649	311	72	170.61	10.44	100	chr19	34972879	34992085	+	upstream	-12607
chr1:33795653-33795854	NM_001080438	A3GALT2	202	101	20	231.67	27.98	100	chr1	33786699	33772366	-	upstream	-9054
chr1:33789257-33790652	NM_001080438	A3GALT2	1396	499	473	532.82	4.81	100	chr1	33786699	33772366	-	upstream	-3255
chr17:56553927-56554311	NM_001080439	HSF5	385	272	59	257.3	16.24	100	chr17	56565762	56497527	-	intron	11643
chr17:56572277-56573695	NM_001080439	HSF5	1419	134	429	337.69	4.53	100	chr17	56565762	56497527	-	upstream	-7224
chr16:84087382-84088276	NM_001080442	SLC38A8	895	490	216	224.38	9.24	100	chr16	84075762	84043271	-	upstream	-12067
chr3:96496106-96496488	NM_001080448	EPHA6	383	119	66	278.23	11.75	100	chr3	96533424	97467786	+	intergenic	-37127
chr10:70209782-70210013	NM_001080449	DNA2	232	116	19	263.14	64.25	100	chr10	70231730	70173820	-	exon	21833
chr11:102984271-102984453	NM_001080463	DYNC2H1	183	91	15	263.14	50.72	100	chr11	102980159	103350591	+	exon	4203
chr9:139729632-139734797	NM_001080482	C9orf172	5166	1219	808	779.94	7.21	79.71	chr9	139738866	139741797	+	upstream	-6652
chr9:139734810-139737151	NM_001080482	C9orf172	2342	313	400	390.67	6.77	100	chr9	139738866	139741797	+	upstream	-2886
chr10:11504998-11505669	NM_001080491	USP6NL	672	379	90	397.1	16.62	100	chr10	11574279	11502508	-	exon	68946
chr7:5385186-5385455	NM_001080495	TNRC18	270	124	37	530.22	121.73	100	chr7	5463177	5346422	-	exon	77857
chr7:5364722-5364872	NM_001080495	TNRC18	151	75	24	609.78	81.15	100	chr7	5463177	5346422	-	exon	98380
chr7:5401491-5401701	NM_001080495	TNRC18	211	105	29	165.15	9.99	100	chr7	5463177	5346422	-	exon	61581
chr9:35748359-35749056	NM_001080496	RGP1	698	286	83	274.68	12.82	100	chr9	35749276	35753264	+	promoter	-569
chr2:238671050-238671846	NM_001080504	RBM44	797	368	64	196.72	15.92	100	chr2	238707387	238751451	+	intergenic	-35939
chr6:74082637-74083052	NM_001080507	OOEP	416	252	2759	3100	7.78	35.54	chr6	74079515	74078279	-	upstream	-3329
chr7:139218927-139219312	NM_001080511	CLEC2L	386	230	828	1019.85	4.33	34.81	chr7	139208673	139229731	+	intron	10446
chr3:9483244-9483482	NM_001080517	SETD5	239	119	24	169.13	16.79	100	chr3	9439383	9519838	+	exon	43980
chr15:42002867-42003575	NM_001080541	MGA	709	385	132	822.2	25.32	67.05	chr15	41952609	42062141	+	exon	50612
chr15:42028358-42028826	NM_001080541	MGA	469	126	73	153.23	7.7	100	chr15	41952609	42062141	+	exon	75983
chr15:41961014-41962186	NM_001080541	MGA	1173	646	340	483.05	5.69	100	chr15	41952609	42062141	+	exon	8991
chr15:41988262-41989223	NM_001080541	MGA	962	692	355	389.84	4.39	100	chr15	41952609	42062141	+	exon	36133
chr15:40863758-40864124	NM_001080791	C15orf57	367	182	61	569.68	42.9	100	chr15	40857256	40845111	-	upstream	-6685
chr15:40865713-40866665	NM_001080791	C15orf57	953	765	189	450.7	6.8	100	chr15	40857256	40845111	-	upstream	-8933
chr15:40863758-40864124	NM_001080792	C15orf57	367	182	61	569.68	42.9	100	chr15	40857256	40845111	-	upstream	-6685
chr15:40865713-40866665	NM_001080792	C15orf57	953	765	189	450.7	6.8	100	chr15	40857256	40845111	-	upstream	-8933
chr2:85051093-85051340	NM_001080824	TRABD2A	248	124	18	216.62	60.87	100	chr2	85108369	85048790	-	exon	57153
chr2:85004572-85005433	NM_001080824	TRABD2A	862	536	2831	2622.49	7.72	31.21	chr2	85108369	85048790	-	intergenic	103367
chr8:8175531-8175924	NM_001080826	SGK223	394	281	31	373	101.3	100	chr8	8239344	8175257	-	exon	63617
chr12:120659391-120659590	NM_001080855	PXN	200	100	32	284.12	16.85	100	chr12	120703574	120648241	-	exon	44084
chr12:120720023-120720588	NM_001080855	PXN	566	276	2861	1139.69	3.28	27.27	chr12	120703574	120648241	-	upstream	-16731
chr8:146066714-146068674	NM_001081004	COMMD5	1961	1470	215	353.86	7.91	100	chr8	146078452	146075550	-	intergenic	10758
chr19:54771857-54772400	NM_001081442	LILRB5	544	415	72	994.24	162.31	38.08	chr19	54761171	54754268	-	upstream	-10957
chr19:54771857-54772400	NM_001081443	LILRB5	544	415	72	994.24	162.31	38.08	chr19	54761171	54754268	-	upstream	-10957
chr11:62591584-62591782	NM_001081491	NXF1	199	99	28	518.27	94.68	100	chr11	62572964	62559597	-	upstream	-18719
chr12:52579135-52579402	NM_001081492	KRT80	268	115	30	408.34	98.06	100	chr12	52585784	52562779	-	exon	6516
chrX:122799457-122799673	NM_001081550	THOC2	217	108	28	464.74	94.68	100	chrX	122866904	122734411	-	exon	67339
chrX:122766690-122766890	NM_001081550	THOC2	201	100	25	447.14	84.54	100	chrX	122866904	122734411	-	exon	100114
chrX:122802001-122802171	NM_001081550	THOC2	171	85	25	500.8	61.2	100	chrX	122866904	122734411	-	exon	64818
chr8:48713321-48713591	NM_001081640	PRKDC	271	120	61	895.34	143.31	54.37	chr8	48872743	48685668	-	exon	159287
chr8:48772137-48772356	NM_001081640	PRKDC	220	110	55	920.13	105.61	45.6	chr8	48872743	48685668	-	exon	100497
chr8:48761647-48762128	NM_001081640	PRKDC	482	129	59	651.08	90.39	100	chr8	48872743	48685668	-	intron	110856
chr8:48830806-48830982	NM_001081640	PRKDC	177	88	18	344.43	60.87	100	chr8	48872743	48685668	-	exon	41849
chr8:48743132-48743324	NM_001081640	PRKDC	193	96	46	710.81	52.38	97.18	chr8	48872743	48685668	-	exon	129515
chr8:48739206-48739408	NM_001081640	PRKDC	203	101	15	231.92	50.72	100	chr8	48872743	48685668	-	exon	133436
chr8:48794483-48794721	NM_001081640	PRKDC	239	119	69	778.25	48.26	79.76	chr8	48872743	48685668	-	exon	78141
chr8:48769648-48769865	NM_001081640	PRKDC	218	109	59	748.45	47.36	86.23	chr8	48872743	48685668	-	exon	102987
chr8:48733305-48733534	NM_001081640	PRKDC	230	115	22	260.35	45.84	100	chr8	48872743	48685668	-	exon	139324
chr8:48731918-48732099	NM_001081640	PRKDC	182	91	20	313.57	39.97	100	chr8	48872743	48685668	-	exon	140735
chr8:48801528-48801845	NM_001081640	PRKDC	318	151	74	605.42	35.89	100	chr8	48872743	48685668	-	exon	71057
chr8:48852091-48852279	NM_001081640	PRKDC	189	94	34	426.47	28.46	100	chr8	48872743	48685668	-	exon	20558
chr8:48883049-48883651	NM_001081640	PRKDC	603	274	122	773.87	28.14	79.93	chr8	48872743	48685668	-	upstream	-10607
chr8:48749764-48750007	NM_001081640	PRKDC	244	122	30	242.09	24.9	100	chr8	48872743	48685668	-	exon	122858
chr8:48879846-48880072	NM_001081640	PRKDC	227	113	32	265.41	21.03	100	chr8	48872743	48685668	-	upstream	-7216
chr8:48878734-48878974	NM_001081640	PRKDC	241	120	26	156.69	13.62	100	chr8	48872743	48685668	-	upstream	-6111
chr8:48874064-48874254	NM_001081640	PRKDC	191	95	37	300.02	12.94	100	chr8	48872743	48685668	-	promoter	-1416
chr8:48874588-48874999	NM_001081640	PRKDC	412	116	126	352.35	12.2	100	chr8	48872743	48685668	-	upstream	-2050
chr8:48685785-48686989	NM_001081640	PRKDC	1205	1079	258	499.52	12.01	100	chr8	48872743	48685668	-	exon	186356
chr8:48706819-48707085	NM_001081640	PRKDC	267	128	72	250.48	9.15	100	chr8	48872743	48685668	-	exon	165791
chr8:48775923-48776132	NM_001081640	PRKDC	210	105	64	319.84	8.77	100	chr8	48872743	48685668	-	exon	96716
chr8:48848916-48849126	NM_001081640	PRKDC	211	105	40	193.03	8.26	100	chr8	48872743	48685668	-	exon	23722
chr8:48815114-48815393	NM_001081640	PRKDC	280	128	63	192.51	8.23	100	chr8	48872743	48685668	-	exon	57490
chr8:48817372-48817554	NM_001081640	PRKDC	183	91	27	169.31	8.06	100	chr8	48872743	48685668	-	exon	55280
chr8:48802810-48803061	NM_001081640	PRKDC	252	126	91	283.2	8.02	100	chr8	48872743	48685668	-	exon	69808
chr8:48711769-48711970	NM_001081640	PRKDC	202	101	56	276.89	7.91	100	chr8	48872743	48685668	-	exon	160874
chr8:48845542-48845726	NM_001081640	PRKDC	185	92	35	170.24	6.34	100	chr8	48872743	48685668	-	exon	27109
chr8:48719684-48719935	NM_001081640	PRKDC	252	126	110	218.65	5.66	100	chr8	48872743	48685668	-	exon	152934
chr19:16022006-16022432	NM_001082	CYP4F2	427	91	37	456.09	67.63	100	chr19	16008930	15988833	-	upstream	-13289
chr22:36293320-36294457	NM_001082576	RBFOX2	1138	852	354	359.39	8.22	100	chr22	36236630	36134782	-	intergenic	-57258
chr22:36293320-36294457	NM_001082577	RBFOX2	1138	852	354	359.39	8.22	100	chr22	36236630	36134782	-	intergenic	-57258
chr8:25265462-25265706	NM_001083111	GNRH1	245	122	20	152.51	19.98	100	chr8	25282556	25276773	-	intergenic	16972
chr10:72327863-72328117	NM_001083116	PRF1	255	127	18	192.47	44.95	100	chr10	72362531	72357103	-	intergenic	34541
chr20:18295764-18296231	NM_001083330	ZNF133	468	228	48	506.12	60.71	100	chr20	18268926	18297640	+	exon	27071
chr6:109414997-109415349	NM_001083535	CEP57L1	353	258	19	206.23	54.1	100	chr6	109416355	109485115	+	promoter	-1182
chr2:131935827-131936421	NM_001083538	POTEE	595	344	60	174.35	6.12	100	chr2	131975923	132022416	+	intergenic	-39799
chr17:5235209-5235450	NM_001083585	RABEP1	242	121	18	231.92	60.87	100	chr17	5185557	5289659	+	exon	49772
chr17:5238439-5238629	NM_001083585	RABEP1	191	95	18	311.39	60.87	100	chr17	5185557	5289659	+	exon	52977
chr8:86126277-86126618	NM_001083589	E2F5	342	218	28	344.35	87.92	100	chr8	86099909	86126753	+	exon	26538
chr8:86121349-86121515	NM_001083589	E2F5	167	83	16	311.39	54.1	100	chr8	86099909	86126753	+	exon	21523
chr8:86115284-86115538	NM_001083589	E2F5	255	127	15	172.11	50.72	100	chr8	86099909	86126753	+	exon	15502
chr17:80415925-80416377	NM_001083608	NARF	453	258	18	172.62	50.72	100	chr17	80416539	80446143	+	promoter	-388
chr15:78786242-78786619	NM_001083612	HYKK	378	87	29	192.57	25.92	100	chr15	78799905	78829715	+	upstream	-13475
chr15:78768515-78768759	NM_001083612	HYKK	245	122	19	168	25.84	100	chr15	78799905	78829715	+	intergenic	-31268
chr15:78782713-78783117	NM_001083612	HYKK	405	278	20	166.58	20.84	100	chr15	78799905	78829715	+	upstream	-16990
chr8:53596426-53596623	NM_001083617	RB1CC1	198	99	21	361.18	71.01	100	chr8	53627026	53535017	-	exon	30502
chr1:22853967-22854934	NM_001083621	ZBTB40	968	167	74	208.12	10.62	100	chr1	22778343	22857650	+	exon	76107
chr1:22816374-22817150	NM_001083621	ZBTB40	777	456	135	211.23	6.47	100	chr1	22778343	22857650	+	exon	38419
chr10:126855166-126855431	NM_001083914	CTBP2	266	129	184	1191.25	21.67	25.18	chr10	126849630	126676417	-	upstream	-5668
chr10:126683041-126683214	NM_001083914	CTBP2	174	87	51	358.31	8.69	100	chr10	126849630	126676417	-	exon	166503
chr10:126677503-126678278	NM_001083914	CTBP2	776	511	121	284.71	8.43	100	chr10	126849630	126676417	-	exon	171740
chr11:62139449-62140674	NM_001083926	ASRGL1	1226	1091	859	506	4.78	100	chr11	62104773	62160887	+	intron	35288
chr2:37449518-37449732	NM_001083946	NDUFAF7	215	107	22	344.43	74.39	100	chr2	37458773	37476303	+	upstream	-9148
chr2:37459078-37459414	NM_001083946	NDUFAF7	337	240	23	194.7	32.11	100	chr2	37458773	37476303	+	promoter	473
chr2:37454676-37454959	NM_001083946	NDUFAF7	284	160	41	228.1	14.69	100	chr2	37458773	37476303	+	upstream	-3956
chr2:37480143-37480496	NM_001083946	NDUFAF7	354	98	32	216.24	13.62	100	chr2	37458773	37476303	+	intergenic	21546
chr2:37455073-37456034	NM_001083946	NDUFAF7	962	127	87	312.94	10.61	100	chr2	37458773	37476303	+	upstream	-3220
chr2:43768264-43768435	NM_001083953	THADA	172	86	18	361.18	60.87	100	chr2	43823113	43457974	-	exon	54764
chr2:43787357-43787506	NM_001083953	THADA	150	75	16	361.18	54.1	100	chr2	43823113	43457974	-	exon	35682
chr2:43801805-43802197	NM_001083953	THADA	393	127	21	224.92	50.72	100	chr2	43823113	43457974	-	exon	21112
chr19:36558191-36558330	NM_001083961	WDR62	140	70	15	361.18	50.72	100	chr19	36545782	36596012	+	exon	12478
chr22:24313492-24313954	NM_001084392	DDT	463	219	96	163.6	7.29	100	chr22	24316680	24313553	-	exon	2957
chrX:106236465-106236616	NM_001085354	MORC4	152	76	16	361.18	54.1	100	chrX	106243474	106183963	-	exon	6934
chr1:162353898-162355521	NM_001085375	C1orf226	1624	1499	189	270.66	7.83	100	chr1	162351519	162356608	+	exon	3190
chr2:170517399-170517799	NM_001085447	CCDC173	401	113	21	223.07	47.34	100	chr2	170550931	170501934	-	intron	33332
chr21:31635856-31636075	NM_001085455	KRTAP24-1	220	110	521	799.84	4.07	76.32	chr21	31655276	31653626	-	intergenic	19311
chr11:57562796-57563236	NM_001085458	CTNND1	441	324	50	357.35	34.75	100	chr11	57529233	57586652	+	intron	33783
chr11:57573308-57573544	NM_001085458	CTNND1	237	118	61	227.09	8.33	100	chr11	57529233	57586652	+	exon	44193
chr11:57563916-57564516	NM_001085458	CTNND1	601	278	208	346.83	5.89	100	chr11	57529233	57586652	+	exon	34983
chr11:57562796-57563236	NM_001085459	CTNND1	441	324	50	357.35	34.75	100	chr11	57529233	57586652	+	intron	33783
chr11:57573308-57573544	NM_001085459	CTNND1	237	118	61	227.09	8.33	100	chr11	57529233	57586652	+	exon	44193
chr11:57563916-57564516	NM_001085459	CTNND1	601	278	208	346.83	5.89	100	chr11	57529233	57586652	+	exon	34983
chr11:57562796-57563236	NM_001085460	CTNND1	441	324	50	357.35	34.75	100	chr11	57529233	57586652	+	intron	33783
chr11:57573308-57573544	NM_001085460	CTNND1	237	118	61	227.09	8.33	100	chr11	57529233	57586652	+	exon	44193
chr11:57563916-57564516	NM_001085460	CTNND1	601	278	208	346.83	5.89	100	chr11	57529233	57586652	+	exon	34983
chr11:57562796-57563236	NM_001085461	CTNND1	441	324	50	357.35	34.75	100	chr11	57529233	57586652	+	intron	33783
chr11:57573308-57573544	NM_001085461	CTNND1	237	118	61	227.09	8.33	100	chr11	57529233	57586652	+	exon	44193
chr11:57563916-57564516	NM_001085461	CTNND1	601	278	208	346.83	5.89	100	chr11	57529233	57586652	+	exon	34983
chr11:57562796-57563236	NM_001085462	CTNND1	441	324	50	357.35	34.75	100	chr11	57529233	57586652	+	intron	33783
chr11:57573308-57573544	NM_001085462	CTNND1	237	118	61	227.09	8.33	100	chr11	57529233	57586652	+	exon	44193
chr11:57563916-57564516	NM_001085462	CTNND1	601	278	208	346.83	5.89	100	chr11	57529233	57586652	+	exon	34983
chr11:57562796-57563236	NM_001085463	CTNND1	441	324	50	357.35	34.75	100	chr11	57529233	57586652	+	intron	33783
chr11:57573308-57573544	NM_001085463	CTNND1	237	118	61	227.09	8.33	100	chr11	57529233	57586652	+	exon	44193
chr11:57563916-57564516	NM_001085463	CTNND1	601	278	208	346.83	5.89	100	chr11	57529233	57586652	+	exon	34983
chr11:57562796-57563236	NM_001085464	CTNND1	441	324	50	357.35	34.75	100	chr11	57529233	57586652	+	intron	33783
chr11:57573308-57573544	NM_001085464	CTNND1	237	118	61	227.09	8.33	100	chr11	57529233	57586652	+	exon	44193
chr11:57563916-57564516	NM_001085464	CTNND1	601	278	208	346.83	5.89	100	chr11	57529233	57586652	+	exon	34983
chr11:57562796-57563236	NM_001085465	CTNND1	441	324	50	357.35	34.75	100	chr11	57529233	57586652	+	intron	33783
chr11:57573308-57573544	NM_001085465	CTNND1	237	118	61	227.09	8.33	100	chr11	57529233	57586652	+	exon	44193
chr11:57563916-57564516	NM_001085465	CTNND1	601	278	208	346.83	5.89	100	chr11	57529233	57586652	+	exon	34983
chr11:57562796-57563236	NM_001085466	CTNND1	441	324	50	357.35	34.75	100	chr11	57529233	57586652	+	intron	33783
chr11:57573308-57573544	NM_001085466	CTNND1	237	118	61	227.09	8.33	100	chr11	57529233	57586652	+	exon	44193
chr11:57563916-57564516	NM_001085466	CTNND1	601	278	208	346.83	5.89	100	chr11	57529233	57586652	+	exon	34983
chr11:57562796-57563236	NM_001085467	CTNND1	441	324	50	357.35	34.75	100	chr11	57529233	57586652	+	intron	33783
chr11:57573308-57573544	NM_001085467	CTNND1	237	118	61	227.09	8.33	100	chr11	57529233	57586652	+	exon	44193
chr11:57563916-57564516	NM_001085467	CTNND1	601	278	208	346.83	5.89	100	chr11	57529233	57586652	+	exon	34983
chr11:57562796-57563236	NM_001085468	CTNND1	441	324	50	357.35	34.75	100	chr11	57529233	57586652	+	intron	33783
chr11:57573308-57573544	NM_001085468	CTNND1	237	118	61	227.09	8.33	100	chr11	57529233	57586652	+	exon	44193
chr11:57563916-57564516	NM_001085468	CTNND1	601	278	208	346.83	5.89	100	chr11	57529233	57586652	+	exon	34983
chr11:57562796-57563236	NM_001085469	CTNND1	441	324	50	357.35	34.75	100	chr11	57529233	57586652	+	intron	33783
chr11:57573308-57573544	NM_001085469	CTNND1	237	118	61	227.09	8.33	100	chr11	57529233	57586652	+	exon	44193
chr11:57563916-57564516	NM_001085469	CTNND1	601	278	208	346.83	5.89	100	chr11	57529233	57586652	+	exon	34983
chr14:90204239-90204440	NM_001085471	FOXN3	202	101	21	361.18	71.01	100	chr14	90085494	89622515	-	intergenic	-118845
chr14:89626616-89627011	NM_001085471	FOXN3	396	298	48	265.28	14.69	100	chr14	90085494	89622515	-	exon	458681
chr14:89629009-89629309	NM_001085471	FOXN3	301	176	27	163.13	14.69	100	chr14	90085494	89622515	-	exon	456335
chr14:89625908-89626297	NM_001085471	FOXN3	390	261	36	165.95	14.69	100	chr14	90085494	89622515	-	exon	459392
chr1:248892485-248892632	NM_001085474	LYPD8	148	74	18	429.68	60.87	100	chr1	248903151	248902716	-	intergenic	10593
chr12:117013702-117014311	NM_001085481	MAP1LC3B2	610	249	109	400.02	17.07	100	chr12	116997185	117014425	+	exon	16821
chr17:79226875-79227082	NM_001086521	NDUFAF8	208	104	34	197.2	9.91	100	chr17	79213110	79215098	+	intergenic	13868
chr16:2378407-2378759	NM_001089	ABCA3	353	224	68	224.09	11.06	100	chr16	2390747	2325878	-	exon	12164
chr12:109577277-109577792	NM_001093	ACACB	516	124	32	351.36	54.1	100	chr12	109577201	109706030	+	promoter	333
chr12:109616875-109617093	NM_001093	ACACB	219	109	16	216.62	54.1	100	chr12	109577201	109706030	+	exon	39783
chr5:64920601-64920920	NM_001093755	TRAPPC13	320	240	22	258.87	67.63	100	chr5	64920557	64961954	+	promoter	203
chr5:64956495-64956718	NM_001093755	TRAPPC13	224	112	53	736.4	66.54	93.36	chr5	64920557	64961954	+	exon	36049
chr5:64920601-64920920	NM_001093756	TRAPPC13	320	240	22	258.87	67.63	100	chr5	64920557	64961954	+	promoter	203
chr5:64956495-64956718	NM_001093756	TRAPPC13	224	112	53	736.4	66.54	93.36	chr5	64920557	64961954	+	exon	36049
chr17:40057902-40058105	NM_001096	ACLY	204	102	81	1142.1	49.89	27.2	chr17	40075272	40023178	-	exon	17269
chr17:40069940-40070180	NM_001096	ACLY	241	120	105	881.74	26.99	54.29	chr17	40075272	40023178	-	exon	5212
chr17:40063668-40063873	NM_001096	ACLY	206	103	114	1164.36	25.43	26.09	chr17	40075272	40023178	-	exon	11502
chr17:40049268-40049460	NM_001096	ACLY	193	96	31	203.68	9.92	100	chr17	40075272	40023178	-	exon	25908
chr17:40042171-40042604	NM_001096	ACLY	434	307	170	253.45	8.15	100	chr17	40075272	40023178	-	exon	32885
chrX:41534960-41535776	NM_001097579	GPR34	817	558	97	1065.97	74	30.45	chrX	41548225	41556530	+	upstream	-12857
chr22:41863428-41863635	NM_001098	ACO2	208	104	49	998.91	165.69	38.39	chr22	41865128	41924993	+	promoter	-1597
chr22:41855752-41856518	NM_001098	ACO2	767	560	510	953.01	7.37	43.51	chr22	41865128	41924993	+	upstream	-8993
chr2:207100893-207101527	NM_001098199	GPR1	635	511	245	214.49	5.04	100	chr2	207082771	207040041	-	upstream	-18439
chr10:43881585-43883413	NM_001098208	HNRNPF	1829	1307	2478	1244.96	6.98	24.9	chr10	43892279	43881064	-	exon	9780
chr3:41275610-41275834	NM_001098209	CTNNB1	225	112	133	724.69	11.72	92.35	chr3	41240941	41281939	+	exon	34781
chr3:41265990-41267378	NM_001098209	CTNNB1	1389	140	955	458.5	6.47	100	chr3	41240941	41281939	+	exon	25743
chr3:41274794-41275389	NM_001098209	CTNNB1	596	334	444	619.15	5.96	100	chr3	41240941	41281939	+	exon	34150
chr3:41275610-41275834	NM_001098210	CTNNB1	225	112	133	724.69	11.72	92.35	chr3	41240941	41281939	+	exon	34781
chr3:41265990-41267378	NM_001098210	CTNNB1	1389	140	955	458.5	6.47	100	chr3	41240941	41281939	+	exon	25743
chr3:41274794-41275389	NM_001098210	CTNNB1	596	334	444	619.15	5.96	100	chr3	41240941	41281939	+	exon	34150
chr3:11267376-11267567	NM_001098211	HRH1	192	96	19	327.83	64.25	100	chr3	11267668	11304939	+	promoter	-197
chr1:160314467-160314668	NM_001098398	COPA	202	101	18	295.13	60.87	100	chr1	160313354	160258376	-	promoter	-1213
chr12:48235518-48238695	NM_001098416	HDAC7	3178	1931	368	344.02	6.93	100	chr12	48213763	48176493	-	intergenic	-23343
chr12:48176549-48177693	NM_001098416	HDAC7	1145	355	370	234.52	3.37	100	chr12	48213763	48176493	-	exon	36642
chr4:71698009-71698214	NM_001098477	GRSF1	206	103	27	158.27	9.38	100	chr4	71705220	71681498	-	exon	7109
chr3:14183052-14185083	NM_001098502	CHCHD4	2032	736	430	475.58	7.14	100	chr3	14166371	14153576	-	upstream	-17696
chr22:38881751-38882471	NM_001098504	DDX17	721	281	342	1198.93	18.72	24.77	chr22	38902345	38879442	-	exon	20234
chr22:38894404-38894646	NM_001098504	DDX17	243	121	76	221.96	6.96	100	chr22	38902345	38879442	-	exon	7820
chr22:38890587-38891291	NM_001098504	DDX17	705	379	116	188.03	6.9	100	chr22	38902345	38879442	-	exon	11406
chr22:38883857-38884167	NM_001098504	DDX17	311	166	95	190.47	6.24	100	chr22	38902345	38879442	-	exon	18333
chr17:30685502-30685674	NM_001098507	ZNF207	173	86	32	455.06	27.11	100	chr17	30677156	30697468	+	exon	8432
chr17:30687600-30687790	NM_001098507	ZNF207	191	95	27	215.92	12.63	100	chr17	30677156	30697468	+	exon	10539
chr18:9859180-9861731	NM_001098529	TXNDC2	2552	161	538	305.81	6.59	100	chr18	9885722	9888156	+	intergenic	-25267
chr12:48154008-48154209	NM_001098531	RAPGEF3	202	101	18	295.13	60.87	100	chr12	48152889	48128452	-	promoter	-1219
chr6:31626151-31626591	NM_001098534	BAG6	441	181	76	312.56	11.29	100	chr6	31620170	31606804	-	upstream	-6201
chr6:31609533-31609728	NM_001098534	BAG6	196	98	134	488.62	5.85	100	chr6	31620170	31606804	-	exon	10540
chr6:31615309-31615636	NM_001098534	BAG6	328	166	241	248.89	5.21	100	chr6	31620170	31606804	-	exon	4698
chr12:6959951-6960147	NM_001098536	USP5	197	98	36	314.25	15.81	100	chr12	6961284	6975795	+	promoter	-1235
chr12:6958710-6958992	NM_001098536	USP5	283	157	71	200.19	7.85	100	chr12	6961284	6975795	+	upstream	-2433
chr9:140449427-140450187	NM_001098537	PNPLA7	761	98	80	244.32	8.94	100	chr9	140445021	140354403	-	upstream	-4786
chr9:140446494-140447009	NM_001098537	PNPLA7	516	284	224	330.8	6.53	100	chr9	140445021	140354403	-	promoter	-1730
chr2:101606701-101606860	NM_001098577	RPL31	160	80	20	401.81	48.96	100	chr2	101618690	101636155	+	upstream	-11910
chr2:101666804-101667086	NM_001098577	RPL31	283	167	15	166.44	47.34	100	chr2	101618690	101636155	+	intergenic	48255
chr14:93652605-93653175	NM_001098621	TMEM251	571	447	38	181.54	10.72	100	chr14	93651374	93653425	+	promoter	1516
chr14:59945856-59946103	NM_001098625	JKAMP	248	124	24	291.42	58.29	100	chr14	59951160	59972124	+	upstream	-5181
chr14:59970539-59971245	NM_001098625	JKAMP	707	253	84	424.47	18.46	100	chr14	59951160	59972124	+	exon	19732
chr19:22551391-22551774	NM_001098626	ZNF98	384	100	78	242.69	10.34	100	chr19	22605148	22573898	-	intergenic	53566
chr11:74456724-74457263	NM_001098638	RNF169	540	193	3787	2907.07	6.67	34.38	chr11	74459912	74553458	+	upstream	-2919
chr1:235901836-235902137	NM_001098721	GNG4	302	172	1105	1949.2	6.63	26.14	chr1	235814054	235710984	-	intergenic	-87932
chr11:65337944-65338456	NM_001098784	FAM89B	513	140	45	167.76	14.94	100	chr11	65339819	65341669	+	promoter	-1619
chr11:65338826-65339381	NM_001098784	FAM89B	556	152	242	491.83	8.44	100	chr11	65339819	65341669	+	promoter	-716
chr11:65337944-65338456	NM_001098785	FAM89B	513	140	45	167.76	14.94	100	chr11	65339819	65341669	+	promoter	-1619
chr11:65338826-65339381	NM_001098785	FAM89B	556	152	242	491.83	8.44	100	chr11	65339819	65341669	+	promoter	-716
chr11:79698524-79698958	NM_001098816	TENM4	435	180	24	246.77	39.78	100	chr11	79151695	78364327	-	intergenic	-547046
chr10:47945489-47945827	NM_001098845	ANXA8L1	339	212	17	181.55	43.96	100	chr10	47746849	47763040	+	intergenic	198809
chr10:47913541-47913754	NM_001098845	ANXA8L1	214	107	22	168.99	15.37	100	chr10	47746849	47763040	+	intergenic	166798
chr9:26923160-26923381	NM_001099223	IFT74	222	111	20	295.13	67.63	100	chr9	26947036	27062931	+	intergenic	-23766
chr9:129594793-129595834	NM_001099270	ZBTB34	1042	704	56	448.97	37.5	100	chr9	129622943	129648156	+	intergenic	-27630
chr9:129595898-129596313	NM_001099270	ZBTB34	416	175	22	187.65	29.17	100	chr9	129622943	129648156	+	intergenic	-26838
chr9:129641661-129643208	NM_001099270	ZBTB34	1548	1021	130	300.02	9.7	100	chr9	129622943	129648156	+	exon	19491
chr14:24707777-24708435	NM_001099274	TINF2	659	127	162	958.76	19.59	40.58	chr14	24711880	24708850	-	intergenic	3774
chr14:24707438-24707628	NM_001099274	TINF2	191	95	52	526.1	19.51	100	chr14	24711880	24708850	-	intergenic	4347
chr14:24708801-24710077	NM_001099274	TINF2	1277	1041	191	220.73	4.93	100	chr14	24711880	24708850	-	intron	2441
chr5:154393309-154394940	NM_001099293	KIF4B	1632	577	326	263.73	6.83	100	chr5	154393314	154397692	+	promoter	810
chr20:31290545-31291286	NM_001099339	COMMD7	742	282	320	408.54	5.71	100	chr20	31331814	31290492	-	exon	40899
chr7:94248043-94248302	NM_001099400	SGCE	260	128	39	572.85	128.49	100	chr7	94285521	94214535	-	exon	37349
chr7:94257486-94257715	NM_001099400	SGCE	230	115	15	186.71	50.72	100	chr7	94285521	94214535	-	exon	27921
chr7:94248043-94248302	NM_001099401	SGCE	260	128	39	572.85	128.49	100	chr7	94285521	94214535	-	exon	37349
chr7:94257486-94257715	NM_001099401	SGCE	230	115	15	186.71	50.72	100	chr7	94285521	94214535	-	exon	27921
chr18:33718179-33718396	NM_001099406	SLC39A6	218	109	21	234.77	30.24	100	chr18	33709357	33690962	-	upstream	-8930
chr17:58987868-58988041	NM_001099432	BCAS3	174	87	16	295.13	54.1	100	chr17	58755171	59470199	+	exon	232783
chr17:58740353-58741240	NM_001099432	BCAS3	888	207	69	230.6	11.3	100	chr17	58755171	59470199	+	upstream	-14375
chr1:32672815-32673681	NM_001099434	DCDC2B	867	502	64	316.11	21.23	100	chr1	32674694	32681797	+	promoter	-1446
chr1:32655668-32655901	NM_001099434	DCDC2B	234	117	66	177.72	6.05	100	chr1	32674694	32681797	+	upstream	-18910
chr19:35434338-35434763	NM_001099437	ZNF30	426	191	28	317.49	50.72	100	chr19	35417806	35436076	+	exon	16744
chr19:35434338-35434763	NM_001099438	ZNF30	426	191	28	317.49	50.72	100	chr19	35417806	35436076	+	exon	16744
chr16:28746244-28747026	NM_001099661	EIF3CL	783	333	141	199.07	9.43	100	chr16	28722740	28747050	+	exon	23895
chr16:28390949-28391718	NM_001099661	EIF3CL	770	425	147	193.22	8.2	100	chr16	28415206	28390902	-	exon	23873
chr16:28743099-28743551	NM_001099661	EIF3CL	453	162	288	311.47	5.43	100	chr16	28722740	28747050	+	exon	20585
chr16:28394416-28394834	NM_001099661	EIF3CL	419	133	313	450.2	5.19	100	chr16	28415206	28390902	-	exon	20581
chr16:28399354-28399655	NM_001099661	EIF3CL	302	143	243	301.87	5.12	100	chr16	28415206	28390902	-	exon	15702
chr16:28738303-28738583	NM_001099661	EIF3CL	281	139	207	251.07	4.74	100	chr16	28722740	28747050	+	exon	15703
chr16:28399800-28400060	NM_001099661	EIF3CL	261	131	228	269.68	4.5	100	chr16	28415206	28390902	-	exon	15276
chr9:72332466-72332666	NM_001099666	PTAR1	201	100	17	182.29	23.78	100	chr9	72374876	72324437	-	exon	42310
chr3:42835614-42835825	NM_001099668	HIGD1A	212	106	18	279.04	60.87	100	chr3	42845934	42824399	-	exon	10215
chr8:86126277-86126618	NM_001099670	C8orf59	342	218	28	344.35	87.92	100	chr8	86132651	86126287	-	exon	6204
chr8:86126277-86126618	NM_001099671	C8orf59	342	218	28	344.35	87.92	100	chr8	86132651	86126287	-	exon	6204
chr8:86126277-86126618	NM_001099672	C8orf59	342	218	28	344.35	87.92	100	chr8	86132651	86126287	-	exon	6204
chr8:86126277-86126618	NM_001099673	C8orf59	342	218	28	344.35	87.92	100	chr8	86132651	86126287	-	exon	6204
chr12:64732120-64732634	NM_001099676	C12orf56	515	326	159	229.91	5.84	100	chr12	64784345	64660762	-	intron	51968
chr3:120025681-120026640	NM_001099678	LRRC58	960	630	147	244.84	7.51	100	chr3	120068186	120043575	-	intergenic	42026
chrX:52976976-52977892	NM_001099684	FAM156B	917	285	74	181.25	9.3	100	chrX	52985953	52976463	-	exon	8519
chr10:81272298-81273201	NM_001099692	EIF5AL1	904	416	4972	3100	8.93	35.54	chr10	81272356	81276192	+	promoter	393
chr2:101606701-101606860	NM_001099693	RPL31	160	80	20	401.81	48.96	100	chr2	101618690	101622885	+	upstream	-11910
chr2:101666804-101667086	NM_001099693	RPL31	283	167	15	166.44	47.34	100	chr2	101618690	101622885	+	intergenic	48255
chr7:6026387-6027191	NM_001099697	RSPH10B2	805	115	73	175.9	5.91	100	chr7	6010314	5965776	-	upstream	-16475
chr5:80531177-80531791	NM_001099735	CKMT2	615	356	39	377.05	57.75	100	chr5	80529138	80562217	+	intron	2346
chr5:80531177-80531791	NM_001099736	CKMT2	615	356	39	377.05	57.75	100	chr5	80529138	80562217	+	intron	2346
chr4:130060515-130060815	NM_001099783	C4orf33	301	127	15	162.32	37.2	100	chr4	130017281	130033843	+	intergenic	43384
chr16:30936992-30937196	NM_001099784	FBXL19	205	102	40	195.08	8.03	100	chr16	30935895	30960104	+	promoter	1199
chrX:153760756-153760981	NM_001099856	IKBKG	226	113	84	323.67	7.91	100	chrX	153770454	153793261	+	upstream	-9586
chrX:153774224-153774394	NM_001099857	IKBKG	171	85	19	378.09	64.25	100	chrX	153775561	153793261	+	promoter	-1252
chrX:153760756-153760981	NM_001099857	IKBKG	226	113	84	323.67	7.91	100	chrX	153775561	153793261	+	upstream	-14693
chr7:42964215-42964450	NM_001099858	C7orf25	236	118	26	338.36	63.65	100	chr7	42951689	42948871	-	upstream	-12643
chr7:42923072-42923387	NM_001099858	C7orf25	316	241	18	201.05	57.48	100	chr7	42951689	42948871	-	intergenic	28460
chr7:42949183-42949533	NM_001099858	C7orf25	351	252	15	152.1	40.58	100	chr7	42951689	42948871	-	exon	2331
chr7:42958830-42959069	NM_001099858	C7orf25	240	120	43	358.56	25.26	100	chr7	42951689	42948871	-	upstream	-7260
chr7:42959346-42959651	NM_001099858	C7orf25	306	116	23	155.58	14.54	100	chr7	42951689	42948871	-	upstream	-7809
chr7:42966081-42966326	NM_001099858	C7orf25	246	123	51	273.79	13.65	100	chr7	42951689	42948871	-	upstream	-14514
chr7:42949648-42950446	NM_001099858	C7orf25	799	669	60	207.38	8.28	100	chr7	42951689	42948871	-	promoter	1642
chrX:110925345-110925537	NM_001099922	ALG13	193	96	20	158.18	12.6	100	chrX	110924345	111003875	+	promoter	1096
chrX:110862789-110864769	NM_001099922	ALG13	1981	1428	1768	204.05	10.61	100	chrX	110924345	111003875	+	intergenic	-60566
chr14:104199378-104199924	NM_001100118	XRCC3	547	418	74	1027.63	114.81	34.22	chr14	104181823	104163953	-	upstream	-17828
chr14:104198924-104199104	NM_001100118	XRCC3	181	90	45	949.58	102.48	43.31	chr14	104181823	104163953	-	upstream	-17191
chr14:104199378-104199924	NM_001100119	XRCC3	547	418	74	1027.63	114.81	34.22	chr14	104181823	104163953	-	upstream	-17828
chr14:104198924-104199104	NM_001100119	XRCC3	181	90	45	949.58	102.48	43.31	chr14	104181823	104163953	-	upstream	-17191
chr19:1118983-1119191	NM_001100122	SBNO2	209	104	20	182.89	19.59	100	chr19	1132273	1107632	-	exon	13186
chr4:39974627-39975038	NM_001100399	PDS5A	412	315	47	214.62	18.16	100	chr4	39979576	39824482	-	intron	4744
chr4:39978034-39978272	NM_001100399	PDS5A	239	119	59	259.64	9.86	100	chr4	39979576	39824482	-	promoter	1423
chr4:39974627-39975038	NM_001100400	PDS5A	412	315	47	214.62	18.16	100	chr4	39979576	39899590	-	intron	4744
chr4:39978034-39978272	NM_001100400	PDS5A	239	119	59	259.64	9.86	100	chr4	39979576	39899590	-	promoter	1423
chr5:31401363-31401722	NM_001100412	DROSHA	360	93	17	177.04	40.58	100	chr5	31532282	31400601	-	exon	130740
chr5:31526174-31527075	NM_001100412	DROSHA	902	179	183	1180.95	23.69	25.75	chr5	31532282	31400601	-	exon	5658
chr5:31508701-31508916	NM_001100412	DROSHA	216	108	129	233.3	4.2	100	chr5	31532282	31400601	-	exon	23474
chr7:36458838-36459030	NM_001100425	KIAA0895	193	96	39	819.71	131.88	69.95	chr7	36429734	36363758	-	intergenic	-29200
chr7:36373443-36373670	NM_001100425	KIAA0895	228	114	23	344.43	77.77	100	chr7	36429734	36363758	-	exon	56178
chr7:36366025-36366402	NM_001100425	KIAA0895	378	284	19	200.53	43.96	100	chr7	36429734	36363758	-	exon	63521
chr7:36438658-36439011	NM_001100425	KIAA0895	354	204	149	215.57	4.77	100	chr7	36429734	36363758	-	upstream	-9100
chr3:43388803-43389539	NM_001100594	SNRK	737	120	39	217.82	17.8	100	chr3	43328003	43392634	+	exon	61168
chr12:49717333-49718158	NM_001100620	TROAP	826	126	128	233.39	7.95	100	chr12	49716970	49718171	+	promoter	775
chr17:71243414-71244294	NM_001100621	C17orf80	881	563	45	163.16	11.28	100	chr17	71228760	71245095	+	exon	15094
chr2:131904209-131907317	NM_001100623	PLEKHB2	3109	1391	1380	463.63	5.71	100	chr2	131862419	131907425	+	exon	43344
chr16:81014320-81014539	NM_001100624	CENPN	220	110	43	492.19	38.28	100	chr16	81040102	81065090	+	intergenic	-25673
chr16:81014320-81014539	NM_001100625	CENPN	220	110	43	492.19	38.28	100	chr16	81040102	81066709	+	intergenic	-25673
chr1:120835786-120836436	NM_001100910	FAM72B	651	495	92	176.31	7.46	100	chr1	120839004	120855681	+	upstream	-2893
chr7:5600380-5600787	NM_001101	ACTB	408	127	135	392.17	12.36	100	chr7	5570232	5566778	-	intergenic	-30351
chr7:5566746-5569338	NM_001101	ACTB	2593	2160	29897	2060.2	9.51	26.34	chr7	5570232	5566778	-	exon	2190
chr19:50191366-50191661	NM_001101340	ADM5	296	126	199	454.77	7.51	100	chr19	50191941	50194247	+	promoter	-428
chr19:56051980-56052628	NM_001101401	SBK2	649	225	40	156.01	7.96	100	chr19	56048435	56041099	-	upstream	-3869
chr11:36295585-36296369	NM_001101653	COMMD9	785	496	198	178.3	5.81	100	chr11	36310999	36293841	-	exon	15022
chr1:52299670-52299922	NM_001101662	NRDC	253	126	48	245.09	13.21	100	chr1	52344609	52254865	-	exon	44813
chr1:52254878-52255337	NM_001101662	NRDC	460	113	68	173.96	10.99	100	chr1	52344609	52254865	-	intron	89502
chr1:52343741-52344410	NM_001101662	NRDC	670	320	201	221.55	8.79	100	chr1	52344609	52254865	-	promoter	534
chr11:46164823-46165083	NM_001101802	PHF21A	261	142	16	186.43	50.72	100	chr11	46142985	45950869	-	intergenic	-21968
chr14:69387704-69387868	NM_001102	ACTN1	165	82	18	378.09	60.87	100	chr14	69446083	69340839	-	exon	58297
chr14:69358740-69359237	NM_001102	ACTN1	498	123	124	377.53	10.65	100	chr14	69446083	69340839	-	exon	87095
chr1:115322703-115322881	NM_001102396	SIKE1	179	89	22	197.58	12.85	100	chr1	115323308	115312104	-	promoter	516
chr1:23667345-23667537	NM_001102397	HNRNPR	193	96	29	572.85	98.06	100	chr1	23670857	23631180	-	intron	3416
chr1:23647997-23648381	NM_001102397	HNRNPR	385	100	35	166.56	17.52	100	chr1	23670857	23631180	-	intron	22668
chr1:23644943-23645254	NM_001102397	HNRNPR	312	157	155	268.54	6.41	100	chr1	23670857	23631180	-	exon	25759
chr1:23647997-23648381	NM_001102398	HNRNPR	385	100	35	166.56	17.52	100	chr1	23670857	23631180	-	intron	22668
chr1:23644943-23645254	NM_001102398	HNRNPR	312	157	155	268.54	6.41	100	chr1	23670857	23631180	-	exon	25759
chr1:23667345-23667537	NM_001102399	HNRNPR	193	96	29	572.85	98.06	100	chr1	23670857	23631180	-	intron	3416
chr1:23647997-23648381	NM_001102399	HNRNPR	385	100	35	166.56	17.52	100	chr1	23670857	23631180	-	intron	22668
chr1:23644943-23645254	NM_001102399	HNRNPR	312	157	155	268.54	6.41	100	chr1	23670857	23631180	-	exon	25759
chr8:33367287-33367449	NM_001102401	TTI2	163	81	23	414.64	40.22	100	chr8	33370703	33356026	-	exon	3335
chr8:33369509-33370221	NM_001102401	TTI2	713	129	81	299.2	9.97	100	chr8	33370703	33356026	-	promoter	838
chr17:53853351-53853785	NM_001102402	PCTP	435	120	31	252.65	25.61	100	chr17	53828465	53854748	+	exon	25103
chr1:109200026-109200224	NM_001102592	HENMT1	199	99	31	174.52	8.63	100	chr1	109203744	109190909	-	exon	3619
chr15:99442687-99442854	NM_001102612	PGPEP1L	168	84	17	326.04	48.96	100	chr15	99548885	99511458	-	intergenic	106115
chr15:99443124-99443417	NM_001102612	PGPEP1L	294	114	17	180.19	46.08	100	chr15	99548885	99511458	-	intergenic	105615
chr15:99467731-99468099	NM_001102612	PGPEP1L	369	111	70	543.6	35.09	100	chr15	99548885	99511458	-	intergenic	80970
chr15:99459882-99460142	NM_001102612	PGPEP1L	261	123	109	788.98	25.09	76.49	chr15	99548885	99511458	-	intergenic	88873
chr15:99456243-99456566	NM_001102612	PGPEP1L	324	131	123	321.61	8.71	100	chr15	99548885	99511458	-	intergenic	92481
chr15:99451893-99452169	NM_001102612	PGPEP1L	277	143	142	424.56	8.51	100	chr15	99548885	99511458	-	intergenic	96854
chr15:99500244-99502987	NM_001102612	PGPEP1L	2744	237	451	224.62	7.64	100	chr15	99548885	99511458	-	intergenic	47270
chr1:21071792-21072181	NM_001103160	SH2D5	390	292	39	210.95	21.39	100	chr1	21059133	21046224	-	upstream	-12853
chr1:21071000-21071585	NM_001103160	SH2D5	586	292	42	168.01	8.7	100	chr1	21059133	21046224	-	upstream	-12159
chr1:21071792-21072181	NM_001103161	SH2D5	390	292	39	210.95	21.39	100	chr1	21059133	21046224	-	upstream	-12853
chr1:21071000-21071585	NM_001103161	SH2D5	586	292	42	168.01	8.7	100	chr1	21059133	21046224	-	upstream	-12159
chr19:10420890-10421372	NM_001103167	ZGLP1	483	288	326	940.45	9.18	43.69	chr19	10420233	10415478	-	promoter	-898
chr20:62891282-62891567	NM_001104925	PCMTD2	286	147	21	198.77	33.26	100	chr20	62887047	62907579	+	exon	4377
chr20:62899216-62899388	NM_001104925	PCMTD2	173	86	17	257.62	30.27	100	chr20	62887047	62907579	+	intron	12255
chr2:158622465-158622682	NM_001105	ACVR1	218	109	55	1018.66	149.61	36.18	chr2	158731623	158592957	-	exon	109050
chr2:158634661-158634851	NM_001105	ACVR1	191	95	28	554.55	94.68	100	chr2	158731623	158592957	-	exon	96867
chr2:158636821-158637104	NM_001105	ACVR1	284	191	22	270.45	60.87	100	chr2	158731623	158592957	-	exon	94661
chr1:155290163-155290485	NM_001105203	RUSC1	323	133	105	225.3	6.47	100	chr1	155290639	155300909	+	promoter	-315
chr1:155289521-155289753	NM_001105203	RUSC1	233	116	75	185.1	5.7	100	chr1	155290639	155300909	+	promoter	-1002
chr1:155290163-155290485	NM_001105204	RUSC1	323	133	105	225.3	6.47	100	chr1	155290639	155300909	+	promoter	-315
chr1:155289521-155289753	NM_001105204	RUSC1	233	116	75	185.1	5.7	100	chr1	155290639	155300909	+	promoter	-1002
chr18:7955090-7955454	NM_001105244	PTPRM	365	175	23	260.77	47.34	100	chr18	7567313	8406859	+	exon	387959
chr3:39125619-39125770	NM_001105513	TTC21A	152	76	22	510.31	63.36	100	chr3	39149151	39180394	+	intergenic	-23457
chr13:95818407-95818667	NM_001105515	ABCC4	261	123	21	236.83	51.12	100	chr13	95953700	95748024	-	exon	135163
chr1:40524964-40525159	NM_001105530	CAP1	196	98	20	344.43	67.63	100	chr1	40506254	40538321	+	exon	18807
chr2:219508157-219509729	NM_001105537	ZNF142	1573	733	268	1055.06	21.61	33.24	chr2	219524263	219502639	-	exon	15320
chr2:219513346-219514137	NM_001105537	ZNF142	792	583	61	241.08	9.82	100	chr2	219524263	219502639	-	exon	10522
chr17:4442201-4443337	NM_001105538	MYBBP1A	1137	599	259	542.81	10.11	100	chr17	4458681	4442190	-	exon	15912
chr17:4475471-4475839	NM_001105538	MYBBP1A	369	110	131	388.67	7.67	100	chr17	4458681	4442190	-	upstream	-16974
chr17:4444734-4444889	NM_001105538	MYBBP1A	156	78	24	150.18	5.65	100	chr17	4458681	4442190	-	exon	13870
chr8:81556983-81557461	NM_001105539	ZBTB10	479	358	46	574.2	114.25	100	chr8	81398447	81438500	+	intergenic	158775
chr8:81480319-81480683	NM_001105539	ZBTB10	365	278	25	290.52	60.87	100	chr8	81398447	81438500	+	intergenic	82054
chr8:81471011-81471297	NM_001105539	ZBTB10	287	129	794	918.39	5	49.53	chr8	81398447	81438500	+	intergenic	72707
chr1:10177506-10177713	NM_001105562	UBE4B	208	104	16	247.43	54.1	100	chr1	10093040	10241296	+	exon	84569
chr1:10093188-10093805	NM_001105562	UBE4B	618	179	100	264.17	10.89	100	chr1	10093040	10241296	+	promoter	456
chr10:135103282-135103484	NM_001109	ADAM8	203	101	55	302.84	9.11	100	chr10	135090407	135075919	-	upstream	-12976
chr12:112647819-112648016	NM_001109662	HECTD4	198	99	16	218.4	33.34	100	chr12	112819896	112597991	-	exon	171979
chr12:112757010-112757519	NM_001109662	HECTD4	510	120	97	453.42	12.88	100	chr12	112819896	112597991	-	exon	62632
chr12:71065815-71066677	NM_001109754	PTPRB	863	434	226	889.85	12.84	54.25	chr12	71031220	70909650	-	intergenic	-35026
chr4:152487279-152487559	NM_001109977	FAM160A1	281	119	15	166.91	43.96	100	chr4	152330397	152584784	+	exon	157022
chrX:153589646-153591182	NM_001110556	FLNA	1537	184	1718	2842.1	13.49	33.33	chrX	153603006	153576899	-	exon	12592
chrX:153576915-153578968	NM_001110556	FLNA	2054	349	1963	2706.32	11.84	31.54	chrX	153603006	153576899	-	intron	25065
chrX:153580221-153583494	NM_001110556	FLNA	3274	2358	4429	3100	9.9	35.54	chrX	153603006	153576899	-	intron	21149
chrX:153587322-153588950	NM_001110556	FLNA	1629	1246	3412	3100	9.69	35.54	chrX	153603006	153576899	-	exon	14870
chrX:153586522-153587013	NM_001110556	FLNA	492	117	764	902.74	6.78	50.34	chrX	153603006	153576899	-	intron	16239
chrX:153599199-153599761	NM_001110556	FLNA	563	166	484	324.2	5.97	100	chrX	153603006	153576899	-	exon	3526
chrX:153585752-153586073	NM_001110556	FLNA	322	125	292	360.78	5.67	100	chrX	153603006	153576899	-	exon	17094
chrX:153595709-153596478	NM_001110556	FLNA	770	646	673	163.93	4.08	100	chrX	153603006	153576899	-	exon	6913
chr11:20101560-20101777	NM_001111019	NAV2	218	109	21	327.83	71.01	100	chr11	20044101	20143147	+	exon	57567
chr11:20104542-20104723	NM_001111019	NAV2	182	91	16	279.04	54.1	100	chr11	20044101	20143147	+	exon	60531
chr11:19970237-19970612	NM_001111019	NAV2	376	120	26	302.27	50.72	100	chr11	20044101	20143147	+	intergenic	-73677
chr11:20119082-20119325	NM_001111019	NAV2	244	122	18	186.26	35.25	100	chr11	20044101	20143147	+	exon	75102
chr11:20065484-20065853	NM_001111019	NAV2	370	146	143	283.9	5.76	100	chr11	20044101	20143147	+	exon	21567
chr19:39936345-39936632	NM_001111020	SUPT5H	288	129	17	193.81	54.1	100	chr19	39936185	39967308	+	promoter	303
chr19:39923776-39924459	NM_001111020	SUPT5H	684	178	1778	172.71	6.37	100	chr19	39936185	39967308	+	upstream	-12068
chr12:113623953-113624192	NM_001111322	DDX54	240	120	42	313.62	20.56	100	chr12	113623284	113594977	-	promoter	-788
chr12:113624463-113624954	NM_001111322	DDX54	492	177	134	479.76	12.25	100	chr12	113623284	113594977	-	promoter	-1424
chr7:12664594-12664796	NM_001112706	SCIN	203	101	74	1170.78	68.36	26.14	chr7	12610202	12693228	+	exon	54493
chr7:12666187-12666457	NM_001112706	SCIN	271	132	132	538.1	11.5	100	chr7	12610202	12693228	+	exon	56120
chr7:12679924-12680175	NM_001112706	SCIN	252	126	129	546.92	10.98	100	chr7	12610202	12693228	+	exon	69847
chr7:12692192-12692879	NM_001112706	SCIN	688	441	278	173.86	4.77	100	chr7	12610202	12693228	+	exon	82333
chr7:12683738-12683964	NM_001112706	SCIN	227	113	218	269.3	3.79	100	chr7	12610202	12693228	+	exon	73649
chr3:56762354-56763587	NM_001112736	FAM208A	1234	395	132	571.18	15.54	100	chr3	56717135	56654159	-	intergenic	-45835
chr1:161009089-161010008	NM_001113205	TSTD1	920	128	268	239.57	5.48	100	chr1	161008774	161007421	-	promoter	-774
chr1:161009089-161010008	NM_001113206	TSTD1	920	128	268	239.57	5.48	100	chr1	161008774	161007421	-	promoter	-774
chr1:161009089-161010008	NM_001113207	TSTD1	920	128	268	239.57	5.48	100	chr1	161008774	161007421	-	promoter	-774
chr17:73956276-73956479	NM_001113324	TEN1	204	102	16	247.43	54.1	100	chr17	73975297	73996667	+	upstream	-18920
chr1:21599194-21599447	NM_001113347	ECE1	254	127	35	500.31	118.35	100	chr1	21606183	21543739	-	exon	6863
chr1:21573664-21573872	NM_001113347	ECE1	209	104	27	464.74	91.3	100	chr1	21606183	21543739	-	exon	32415
chr1:21551730-21551965	NM_001113347	ECE1	236	118	148	1509.2	38.14	23.29	chr1	21606183	21543739	-	exon	54336
chr1:21582422-21582701	NM_001113347	ECE1	280	116	63	215.1	9.29	100	chr1	21606183	21543739	-	exon	23622
chr1:21571439-21571642	NM_001113347	ECE1	204	102	76	379.11	8.43	100	chr1	21606183	21543739	-	exon	34643
chr4:7032269-7033229	NM_001113361	TBC1D14	961	395	116	1357.77	108.22	24.59	chr4	6911170	7034845	+	exon	121579
chr4:6864409-6864901	NM_001113361	TBC1D14	493	284	32	241.7	30.24	100	chr4	6911170	7034845	+	intergenic	-46515
chr4:6862605-6862849	NM_001113361	TBC1D14	245	122	20	182.29	27.98	100	chr4	6911170	7034845	+	intergenic	-48443
chr4:7033860-7034749	NM_001113361	TBC1D14	890	612	70	367.84	20.34	100	chr4	6911170	7034845	+	exon	123134
chr4:6864934-6865314	NM_001113361	TBC1D14	381	107	22	161.6	17.28	100	chr4	6911170	7034845	+	intergenic	-46046
chr15:89828277-89828484	NM_001113378	FANCI	208	104	45	898.6	152.17	54.4	chr15	89787193	89860362	+	exon	41187
chr15:89848321-89848691	NM_001113378	FANCI	371	88	34	429.49	108.21	100	chr15	89787193	89860362	+	intron	61313
chr15:89849224-89849521	NM_001113378	FANCI	298	101	31	411.08	98.06	100	chr15	89787193	89860362	+	exon	62179
chr15:89835879-89836286	NM_001113378	FANCI	408	88	63	227.65	13.87	100	chr15	89787193	89860362	+	exon	48889
chr15:89811603-89811813	NM_001113378	FANCI	211	105	98	474.32	8.8	100	chr15	89787193	89860362	+	exon	24515
chr15:89859517-89860309	NM_001113378	FANCI	793	349	216	449.91	8.03	100	chr15	89787193	89860362	+	exon	72720
chr17:21454479-21454861	NM_001113434	C17orf51	383	276	29	345.85	64.25	100	chr17	21454941	21431570	-	promoter	271
chr17:75483467-75483676	NM_001113495	SEPT9	210	105	31	316.42	24.48	100	chr17	75471324	75496678	+	exon	12247
chr16:89804176-89805257	NM_001113525	ZNF276	1082	271	79	322.58	14.4	100	chr16	89787951	89807332	+	exon	16765
chr11:28134881-28135094	NM_001113528	METTL15	214	107	17	247.43	57.48	100	chr11	28129797	28355054	+	exon	5190
chr12:50615751-50616458	NM_001113547	LIMA1	708	423	323	223.55	5.34	100	chr12	50616488	50569562	-	promoter	384
chr3:9412911-9413204	NM_001114092	THUMPD3	294	165	68	450.64	22.73	100	chr3	9404716	9428475	+	exon	8341
chrX:47509804-47509993	NM_001114123	ELK1	190	95	15	183.62	24.48	100	chrX	47510003	47494918	-	promoter	105
chr1:201968993-201969313	NM_001114309	ELF3	321	140	38	152.32	10.12	100	chr1	201979689	201986315	+	upstream	-10536
chr1:201982909-201983192	NM_001114309	ELF3	284	162	96	336.69	10.05	100	chr1	201979689	201986315	+	exon	3361
chr16:2094618-2094772	NM_001114382	TSC2	155	77	33	747.78	64.63	86.03	chr16	2097895	2138721	+	upstream	-3200
chr16:2093560-2093732	NM_001114382	TSC2	173	86	24	475.4	61.85	100	chr16	2097895	2138721	+	upstream	-4249
chr16:2096109-2096407	NM_001114382	TSC2	299	142	30	150.59	13.22	100	chr16	2097895	2138721	+	promoter	-1637
chr16:2087748-2088783	NM_001114382	TSC2	1036	264	270	205.37	7.58	100	chr16	2097895	2138721	+	upstream	-9630
chr16:2098570-2098767	NM_001114382	TSC2	198	99	46	223.33	7.43	100	chr16	2097895	2138721	+	promoter	773
chr15:89532727-89533504	NM_001114614	MFGE8	778	275	200	222.2	5.53	100	chr15	89456700	89441913	-	intergenic	-76415
chr5:180235750-180236124	NM_001114617	MGAT1	375	128	16	160.74	33.81	100	chr5	180237137	180217540	-	promoter	1200
chr5:180235750-180236124	NM_001114618	MGAT1	375	128	16	160.74	33.81	100	chr5	180236817	180217540	-	promoter	880
chr2:58478752-58479839	NM_001114636	FANCL	1088	321	1483	1284.34	5.15	24.69	chr2	58468515	58386377	-	upstream	-10780
chr1:1479201-1479409	NM_001114748	TMEM240	209	104	120	185.37	3.67	100	chr1	1475740	1470157	-	upstream	-3565
chr1:207497877-207498149	NM_001114752	CD55	273	129	454	1164.33	7.71	26.05	chr1	207494816	207534311	+	exon	3197
chr1:207495493-207495977	NM_001114752	CD55	485	347	278	222.83	7.06	100	chr1	207494816	207534311	+	promoter	919
chr1:207532852-207533660	NM_001114752	CD55	809	151	151	152.91	5.54	100	chr1	207494816	207534311	+	exon	38440
chr1:207504372-207504670	NM_001114752	CD55	299	174	234	314.82	5.5	100	chr1	207494816	207534311	+	exon	9705
chr1:46073101-46073385	NM_001114938	CCDC17	285	129	22	241.31	45.2	100	chr1	46089731	46085715	-	intergenic	16488
chr5:95158126-95158400	NM_001118890	GLRX	275	138	107	1837.33	268.01	24.62	chr5	95158577	95149552	-	promoter	314
chr4:2877600-2877881	NM_001119	ADD1	282	122	37	523.16	121.73	100	chr4	2845583	2931802	+	exon	32157
chr4:2883469-2883788	NM_001119	ADD1	320	223	31	379.63	86.4	100	chr4	2845583	2931802	+	exon	38045
chr4:2909448-2909624	NM_001119	ADD1	177	88	31	220.24	8.96	100	chr4	2845583	2931802	+	exon	63953
chr4:2929854-2931817	NM_001119	ADD1	1964	449	338	270.85	8.5	100	chr4	2845583	2931802	+	exon	85252
chr4:2835415-2836204	NM_001119	ADD1	790	678	48	189.2	8.32	100	chr4	2845583	2931802	+	upstream	-9774
chr4:2951764-2952022	NM_001120	MFSD10	259	129	24	258.15	48.96	100	chr4	2935964	2932287	-	upstream	-15929
chr4:2955214-2955394	NM_001120	MFSD10	181	90	22	303.17	29.11	100	chr4	2935964	2932287	-	upstream	-19340
chrX:11130107-11130318	NM_001122608	HCCS	212	106	27	450.26	82.62	100	chrX	11129405	11141204	+	promoter	807
chrX:11132893-11133154	NM_001122608	HCCS	262	129	123	571.48	13.04	100	chrX	11129405	11141204	+	exon	3618
chr11:2904410-2905358	NM_001122630	CDKN1C	949	118	124	205.2	5.83	100	chr11	2906995	2904447	-	exon	2111
chr11:2904410-2905358	NM_001122631	CDKN1C	949	118	124	205.2	5.83	100	chr11	2906995	2904447	-	exon	2111
chr2:211454800-211455200	NM_001122634	CPS1	401	101	24	173.84	31.72	100	chr2	211458078	211543832	+	upstream	-3078
chr2:211442082-211442296	NM_001122634	CPS1	215	107	67	499.24	15.67	100	chr2	211458078	211543832	+	upstream	-15889
chr2:211455441-211455703	NM_001122634	CPS1	263	133	78	321.24	11.02	100	chr2	211458078	211543832	+	upstream	-2506
chr2:211437993-211438163	NM_001122634	CPS1	171	85	34	264.81	9.49	100	chr2	211458078	211543832	+	upstream	-20000
chr2:211456504-211456724	NM_001122634	CPS1	221	110	180	682.94	7.64	100	chr2	211458078	211543832	+	promoter	-1464
chr2:211502362-211502617	NM_001122634	CPS1	256	128	392	905.42	6.64	50	chr2	211458078	211543832	+	exon	44411
chr2:211512551-211512841	NM_001122634	CPS1	291	128	408	626.03	5.74	100	chr2	211458078	211543832	+	exon	54618
chr2:211524953-211525437	NM_001122634	CPS1	485	345	476	167.02	5.53	100	chr2	211458078	211543832	+	intron	67117
chr2:211460174-211460370	NM_001122634	CPS1	197	98	79	225.94	4.76	100	chr2	211458078	211543832	+	exon	2194
chr2:211521195-211521405	NM_001122634	CPS1	211	105	173	251.85	3.65	100	chr2	211458078	211543832	+	exon	63222
chr22:18389286-18389697	NM_001122731	MICAL3	412	145	38	478.04	111.59	100	chr22	18389652	18317100	-	promoter	161
chr22:18387388-18387644	NM_001122731	MICAL3	257	128	15	172.11	50.72	100	chr22	18389652	18317100	-	exon	2136
chr6:80146577-80146909	NM_001122769	LCA5	333	149	125	1122	48.1	26.75	chr6	80247147	80194707	-	intergenic	100404
chr1:173855128-173856151	NM_001122770	ZBTB37	1024	201	55	378.98	30.01	100	chr1	173837434	173855774	+	exon	18205
chr9:131446032-131446433	NM_001122821	SET	402	133	109	203.44	8.19	100	chr9	131445933	131458675	+	promoter	299
chr3:46352667-46352860	NM_001123041	CCR2	194	97	30	371.59	28.5	100	chr3	46395234	46402413	+	intergenic	-42471
chr14:64969402-64969744	NM_001123329	ZBTB1	343	257	20	222.94	54.1	100	chr14	64971291	64991669	+	promoter	-1718
chr14:64954265-64954693	NM_001123329	ZBTB1	429	110	31	252.86	37.54	100	chr14	64971291	64991669	+	upstream	-16812
chr1:149783428-149783965	NM_001123375	HIST2H3D	538	159	1496	2592.19	5.77	30.82	chr1	149785236	149784779	-	promoter	1540
chr22:40745798-40746055	NM_001123378	ADSL	258	129	35	494.88	114.25	100	chr22	40742503	40762752	+	exon	3423
chr22:40742533-40742718	NM_001123378	ADSL	186	93	25	477.19	81.6	100	chr22	40742503	40762752	+	promoter	122
chr22:40662622-40663047	NM_001123378	ADSL	426	265	37	241.05	22.99	100	chr22	40742503	40762752	+	intergenic	-79669
chr22:40660683-40662584	NM_001123378	ADSL	1902	1624	211	418.21	8.16	100	chr22	40742503	40762752	+	intergenic	-80870
chrX:39922867-39923131	NM_001123385	BCOR	265	124	131	729.2	16.87	92.51	chrX	39956719	39910498	-	exon	33720
chrX:39931591-39932635	NM_001123385	BCOR	1045	128	157	229.78	11.19	100	chrX	39956719	39910498	-	exon	24606
chrX:39932763-39934424	NM_001123385	BCOR	1662	106	281	471.13	6.34	100	chrX	39956719	39910498	-	exon	23126
chr1:43213834-43214025	NM_001123395	CLDN19	192	96	38	771.04	112.76	79.61	chr1	43205925	43198763	-	upstream	-8004
chr1:43212103-43212548	NM_001123395	CLDN19	446	198	157	1204.89	35.56	24.54	chr1	43205925	43198763	-	upstream	-6400
chr1:43220496-43220676	NM_001123395	CLDN19	181	90	33	315.96	14.62	100	chr1	43205925	43198763	-	upstream	-14661
chr1:43224830-43225062	NM_001123395	CLDN19	233	116	79	163.18	5.01	100	chr1	43205925	43198763	-	upstream	-19021
chr3:46352667-46352860	NM_001123396	CCR2	194	97	30	371.59	28.5	100	chr3	46395234	46400868	+	intergenic	-42471
chr20:43530135-43530660	NM_001124756	PABPC1L	526	141	636	2571.42	19.62	30.49	chr20	43538700	43567958	+	upstream	-8303
chr20:43532612-43532924	NM_001124756	PABPC1L	313	95	92	188.26	6.96	100	chr20	43538700	43567958	+	upstream	-5932
chrX:41957896-41958465	NM_001126054	CASK	570	409	478	662.53	7.81	100	chrX	41782287	41374188	-	intergenic	-175893
chrX:41957896-41958465	NM_001126055	CASK	570	409	478	662.53	7.81	100	chrX	41782287	41374188	-	intergenic	-175893
chr19:36001037-36001354	NM_001126059	DMKN	318	166	48	190.45	8.82	100	chr19	36001391	35988118	-	promoter	196
chr16:58426305-58426692	NM_001126129	GINS3	388	85	21	226.1	40.58	100	chr16	58426297	58440048	+	promoter	201
chr16:58426305-58426692	NM_001126130	GINS3	388	85	21	226.1	40.58	100	chr16	58426297	58440048	+	promoter	201
chr16:4557657-4558212	NM_001127205	HMOX2	556	301	297	265.7	3.83	100	chr16	4545858	4560348	+	exon	12076
chr2:217315580-217315816	NM_001127207	SMARCAL1	237	118	23	327.83	77.77	100	chr2	217277472	217347774	+	exon	38226
chr7:44161422-44161878	NM_001127218	POLD2	457	168	386	1853.99	22.7	25.1	chr7	44163169	44154278	-	promoter	1519
chr7:44155338-44155515	NM_001127218	POLD2	178	89	51	376.93	9.85	100	chr7	44163169	44154278	-	exon	7743
chr11:33743875-33744184	NM_001127223	CD59	310	93	19	217.11	60.87	100	chr11	33744273	33724555	-	promoter	244
chr11:33743875-33744184	NM_001127225	CD59	310	93	19	217.11	60.87	100	chr11	33744273	33724555	-	promoter	244
chr11:33743875-33744184	NM_001127226	CD59	310	93	19	217.11	60.87	100	chr11	33744273	33724555	-	promoter	244
chr11:33743875-33744184	NM_001127227	CD59	310	93	19	217.11	60.87	100	chr11	33744498	33724555	-	promoter	469
chr1:1322209-1322979	NM_001127229	AURKAIP1	771	524	55	336.29	21.54	100	chr1	1310580	1309109	-	upstream	-12014
chr1:1309058-1309874	NM_001127229	AURKAIP1	817	442	874	351.72	4.63	100	chr1	1310580	1309109	-	promoter	1114
chr1:1322209-1322979	NM_001127230	AURKAIP1	771	524	55	336.29	21.54	100	chr1	1310562	1309110	-	upstream	-12032
chr1:1309058-1309874	NM_001127230	AURKAIP1	817	442	874	351.72	4.63	100	chr1	1310562	1309110	-	promoter	1096
chr5:56545231-56545412	NM_001127236	GPBP1	182	91	22	429.68	74.39	100	chr5	56509900	56560506	+	exon	35421
chr5:56615595-56615816	NM_001127236	GPBP1	222	111	40	360.47	23.74	100	chr5	56509900	56560506	+	intergenic	105805
chr5:56615040-56615266	NM_001127236	GPBP1	227	113	28	209.46	16.62	100	chr5	56509900	56560506	+	intergenic	105253
chr12:54667791-54668089	NM_001127322	CBX5	299	190	21	250.15	50.72	100	chr12	54653329	54624730	-	upstream	-14611
chr12:54651194-54651494	NM_001127322	CBX5	301	194	60	174.35	8.55	100	chr12	54653329	54624730	-	promoter	1985
chr7:77549599-77549829	NM_001127357	PHTF2	231	115	32	518.27	108.21	100	chr7	77469446	77586821	+	exon	80268
chr7:77558400-77558627	NM_001127357	PHTF2	228	114	18	247.43	60.87	100	chr7	77469446	77586821	+	exon	89067
chr7:77537931-77538309	NM_001127357	PHTF2	379	279	18	186.64	54.1	100	chr7	77469446	77586821	+	exon	68674
chr7:77549599-77549829	NM_001127359	PHTF2	231	115	32	518.27	108.21	100	chr7	77469446	77553500	+	exon	80268
chr7:77537931-77538309	NM_001127359	PHTF2	379	279	18	186.64	54.1	100	chr7	77469446	77553500	+	exon	68674
chr1:33416806-33417158	NM_001127361	RNF19B	353	127	573	593.32	5.53	100	chr1	33430414	33402046	-	intron	13432
chr12:95456252-95456570	NM_001127362	NR2C1	319	142	26	321.01	81.15	100	chr12	95467404	95424184	-	exon	10993
chr12:95472444-95472707	NM_001127362	NR2C1	264	127	23	271.5	51.68	100	chr12	95467404	95424184	-	upstream	-5171
chr7:21945871-21946050	NM_001127370	CDCA7L	180	90	28	337.84	21.76	100	chr7	21985542	21940516	-	exon	39582
chr7:21945871-21946050	NM_001127371	CDCA7L	180	90	28	337.84	21.76	100	chr7	21985542	21940516	-	exon	39582
chr2:172389104-172389285	NM_001127383	CYBRD1	182	91	52	1267.54	175.84	24.19	chr2	172378865	172414643	+	intron	10329
chr2:172373746-172374260	NM_001127383	CYBRD1	515	151	1344	1240.48	6.8	24.76	chr2	172378865	172414643	+	upstream	-4862
chr2:202259917-202260189	NM_001127391	ALS2CR12	273	196	18	212.72	40.58	100	chr2	202222121	202152993	-	intergenic	-37932
chr2:202245545-202245870	NM_001127391	ALS2CR12	326	197	30	182.31	11.89	100	chr2	202222121	202152993	-	intergenic	-23586
chr14:104381362-104381587	NM_001127393	C14orf2	226	113	222	744.06	7.12	85.86	chr14	104387903	104378624	-	exon	6429
chr1:184041942-184042452	NM_001127394	TSEN15	511	228	100	392.61	11.26	100	chr1	184020784	184043344	+	exon	21413
chr2:30410256-30410498	NM_001127399	YPEL5	243	121	34	355.04	40.45	100	chr2	30369749	30383399	+	intergenic	40628
chr2:30410256-30410498	NM_001127400	YPEL5	243	121	34	355.04	40.45	100	chr2	30369749	30383399	+	intergenic	40628
chr2:30410256-30410498	NM_001127401	YPEL5	243	121	34	355.04	40.45	100	chr2	30369749	30383399	+	intergenic	40628
chr7:24749823-24750033	NM_001127453	DFNA5	211	105	64	1352.23	216.41	24.31	chr7	24797083	24737973	-	exon	47155
chr7:24738070-24738927	NM_001127453	DFNA5	858	497	145	300.68	10.64	100	chr7	24797083	24737973	-	exon	58585
chr21:46353894-46354153	NM_001127491	ITGB2	260	113	24	201.67	27.14	100	chr21	46348788	46305868	-	upstream	-5235
chr4:113709294-113710030	NM_001127493	ANK2	737	113	1250	3100	9.26	35.54	chr4	113739238	114304896	+	intergenic	-29576
chr4:114135083-114135557	NM_001127493	ANK2	475	215	2114	1335.97	4.73	24.21	chr4	113739238	114304896	+	intron	396082
chr7:116418790-116419026	NM_001127500	MET	237	118	37	359.11	32.64	100	chr7	116312443	116438440	+	exon	106465
chr7:116398472-116398703	NM_001127500	MET	232	116	29	153.07	10.98	100	chr7	116312443	116438440	+	exon	86144
chr7:116414908-116415399	NM_001127500	MET	492	155	188	301.03	9.37	100	chr7	116312443	116438440	+	exon	102710
chr7:116423305-116423538	NM_001127500	MET	234	117	45	186.17	8.59	100	chr7	116312443	116438440	+	exon	110978
chr7:116435697-116438421	NM_001127500	MET	2725	432	620	506.66	8.26	100	chr7	116312443	116438440	+	exon	124616
chr7:116339097-116340392	NM_001127500	MET	1296	366	820	748.31	3.96	86.24	chr7	116312443	116438440	+	exon	27301
chr12:6782360-6782600	NM_001127582	ING4	241	120	39	403.12	38.19	100	chr12	6772308	6759703	-	upstream	-10172
chr12:6782360-6782600	NM_001127583	ING4	241	120	39	403.12	38.19	100	chr12	6772308	6759703	-	upstream	-10172
chr12:6782360-6782600	NM_001127584	ING4	241	120	39	403.12	38.19	100	chr12	6772308	6759703	-	upstream	-10172
chr12:6782360-6782600	NM_001127585	ING4	241	120	39	403.12	38.19	100	chr12	6772308	6759703	-	upstream	-10172
chr12:6782360-6782600	NM_001127586	ING4	241	120	39	403.12	38.19	100	chr12	6772308	6759703	-	upstream	-10172
chr1:12052569-12052788	NM_001127660	MFN2	220	110	38	335.47	22.28	100	chr1	12040237	12073572	+	exon	12441
chr1:12034659-12035658	NM_001127660	MFN2	1000	617	628	1030.22	7.02	34.04	chr1	12040237	12073572	+	upstream	-5079
chr1:12049156-12049434	NM_001127660	MFN2	279	152	89	156.49	5.72	100	chr1	12040237	12073572	+	exon	9058
chr1:12027023-12027182	NM_001127660	MFN2	160	80	29	150.76	5.05	100	chr1	12040237	12073572	+	upstream	-13135
chr1:186287565-186287759	NM_001127708	PRG4	195	97	20	344.43	67.63	100	chr1	186265404	186283694	+	intergenic	22258
chr1:186292786-186293045	NM_001127708	PRG4	260	132	69	285.03	10.82	100	chr1	186265404	186283694	+	intergenic	27511
chr1:186287565-186287759	NM_001127709	PRG4	195	97	20	344.43	67.63	100	chr1	186265404	186283694	+	intergenic	22258
chr1:186292786-186293045	NM_001127709	PRG4	260	132	69	285.03	10.82	100	chr1	186265404	186283694	+	intergenic	27511
chr1:186287565-186287759	NM_001127710	PRG4	195	97	20	344.43	67.63	100	chr1	186265404	186283694	+	intergenic	22258
chr1:186292786-186293045	NM_001127710	PRG4	260	132	69	285.03	10.82	100	chr1	186265404	186283694	+	intergenic	27511
chr15:76578655-76578852	NM_001127716	ETFA	198	99	18	154.69	14.69	100	chr15	76603810	76508628	-	exon	25057
chr19:45164959-45166968	NM_001127893	CEACAM19	2010	1293	629	299.78	4.11	100	chr19	45174723	45187627	+	upstream	-8760
chr2:190647145-190647329	NM_001128143	PMS1	185	92	21	395.14	71.01	100	chr2	190648810	190742355	+	promoter	-1573
chr2:190636054-190636601	NM_001128143	PMS1	548	298	120	332.62	10.2	100	chr2	190648810	190742355	+	upstream	-12483
chr2:190686980-190687522	NM_001128143	PMS1	543	388	61	152.72	9.25	100	chr2	190648810	190742355	+	intron	38441
chr2:190647145-190647329	NM_001128144	PMS1	185	92	21	395.14	71.01	100	chr2	190648810	190742355	+	promoter	-1573
chr2:190636054-190636601	NM_001128144	PMS1	548	298	120	332.62	10.2	100	chr2	190648810	190742355	+	upstream	-12483
chr2:190686980-190687522	NM_001128144	PMS1	543	388	61	152.72	9.25	100	chr2	190648810	190742355	+	intron	38441
chr17:29509520-29509733	NM_001128147	NF1	214	107	18	263.14	60.87	100	chr17	29421944	29549782	+	exon	87682
chr17:29422231-29422409	NM_001128147	NF1	179	89	17	311.39	57.48	100	chr17	29421944	29549782	+	promoter	376
chr17:29490185-29490401	NM_001128147	NF1	217	108	15	201.55	50.72	100	chr17	29421944	29549782	+	exon	68349
chr2:190647145-190647329	NM_001128150	ORMDL1	185	92	21	395.14	71.01	100	chr2	190649097	190634992	-	promoter	1860
chr17:419473-420160	NM_001128159	VPS53	688	468	54	310.36	19.42	100	chr17	618096	411907	-	exon	198280
chr17:420757-421970	NM_001128159	VPS53	1214	500	108	411.03	14.69	100	chr17	618096	411907	-	exon	196733
chr17:560340-560801	NM_001128159	VPS53	462	360	672	637.88	6.33	100	chr17	618096	411907	-	intron	57526
chr3:33450900-33451122	NM_001128160	UBP1	223	111	16	216.62	54.1	100	chr3	33481870	33429828	-	exon	30859
chr3:33430145-33431090	NM_001128160	UBP1	946	658	65	212.84	13.92	100	chr3	33481870	33429828	-	exon	51253
chr2:110969886-110970119	NM_001128178	NPHP1	234	117	52	205.29	8.51	100	chr2	110962639	110880913	-	upstream	-7363
chr2:110969886-110970119	NM_001128179	NPHP1	234	117	52	205.29	8.51	100	chr2	110962639	110880913	-	upstream	-7363
chr10:127355463-127356685	NM_001128202	TEX36	1223	958	3274	1103.77	8	28.23	chr10	127371713	127344262	-	intron	15639
chr11:63396171-63396905	NM_001128203	PLA2G16	735	599	121	340.86	16.47	100	chr11	63381941	63341943	-	upstream	-14597
chr11:63398514-63398992	NM_001128203	PLA2G16	479	103	67	252.87	10.91	100	chr11	63381941	63341943	-	upstream	-16812
chr8:29963241-29963689	NM_001128208	LEPROTL1	449	121	78	394.02	23.24	100	chr8	29952921	29995222	+	intron	10544
chr8:29975022-29975258	NM_001128208	LEPROTL1	237	118	372	339.83	3.57	100	chr8	29952921	29995222	+	intron	22219
chr2:65543843-65544033	NM_001128210	SPRED2	191	95	20	220.01	20.19	100	chr2	65593931	65537984	-	exon	49993
chr2:65540558-65541341	NM_001128210	SPRED2	784	175	92	228.4	7.23	100	chr2	65593931	65537984	-	exon	52982
chr8:110305539-110305793	NM_001128211	NUDCD1	255	127	30	412.34	101.44	100	chr8	110342162	110253147	-	exon	36496
chr8:110308588-110308779	NM_001128211	NUDCD1	192	96	62	286.59	6.86	100	chr8	110342162	110253147	-	exon	33479
chr1:45808028-45808352	NM_001128425	MUTYH	325	116	37	167.69	12.87	100	chr1	45806142	45794913	-	upstream	-2048
chr6:3267748-3268007	NM_001128591	PSMG4	260	151	60	195.58	8.35	100	chr6	3259161	3268300	+	exon	8716
chr6:3267748-3268007	NM_001128592	PSMG4	260	151	60	195.58	8.35	100	chr6	3259161	3268300	+	exon	8716
chr15:50731186-50731424	NM_001128610	USP8	239	119	15	186.71	50.72	100	chr15	50716573	50793280	+	exon	14732
chr15:40501802-40502035	NM_001128628	BUB1B-PAK6	234	117	29	354.96	50.71	100	chr15	40509628	40569688	+	upstream	-7710
chr15:40501802-40502035	NM_001128629	BUB1B-PAK6	234	117	29	354.96	50.71	100	chr15	40509628	40569688	+	upstream	-7710
chrX:13752140-13752323	NM_001128835	TRAPPC2	184	92	18	327.83	60.87	100	chrX	13752754	13730360	-	promoter	523
chr19:11101800-11102020	NM_001128845	SMARCA4	221	110	54	570.98	32.44	100	chr19	11094827	11172958	+	exon	7083
chr19:11121027-11121222	NM_001128845	SMARCA4	196	98	25	287.87	24.48	100	chr19	11094827	11172958	+	exon	26297
chr19:11141393-11141716	NM_001128845	SMARCA4	324	103	37	230.82	21.16	100	chr19	11094827	11172958	+	exon	46727
chr19:11168893-11169087	NM_001128845	SMARCA4	195	97	44	452.23	21.01	100	chr19	11094827	11172958	+	exon	74163
chr19:11105489-11105735	NM_001128845	SMARCA4	247	123	123	558.56	11.44	100	chr19	11094827	11172958	+	exon	10785
chr19:11134978-11135159	NM_001128845	SMARCA4	182	91	68	490.93	10.1	100	chr19	11094827	11172958	+	exon	40241
[truncated: 19,989 more rows]

## Sheet: pLKO.1-RIP_vs_pLKO.1-Input
	Supplementary Table 8. RIP-seq shHOIP vs pLKO.1, Related to Fig. 6d-f, j and Supplementary Fig. 8b, d, f
Genomic_position	Refseq_name	Symbol	Peak_length	Peak_summit_position	TagCounts_in_peak	-10*LOG(p-value)	Fold_enrichment	FDR(%)	Chr	TSS	TTS	Strand	Peak_Classification	Peak_to_TSS
chr12:9262240-9262879	NM_000014	A2M	640	321	121	404.91	22.21	63.06	chr12	9268558	9220303	-	exon	5999
chr12:9247526-9247714	NM_000014	A2M	189	94	92	525.39	9.82	34.79	chr12	9268558	9220303	-	exon	20938
chr12:9224931-9225497	NM_000014	A2M	567	420	285	492.19	8.83	38.45	chr12	9268558	9220303	-	intron	43344
chr12:9258805-9259231	NM_000014	A2M	427	352	179	379.94	8.69	68.75	chr12	9268558	9220303	-	intron	9540
chr12:9232179-9232451	NM_000014	A2M	273	157	207	519.83	7.98	35.11	chr12	9268558	9220303	-	exon	36243
chr12:9265931-9266190	NM_000014	A2M	260	128	137	363.3	7.83	71.43	chr12	9268558	9220303	-	exon	2498
chr12:9264926-9265185	NM_000014	A2M	260	135	707	1099.9	5.63	18.52	chr12	9268558	9220303	-	exon	3503
chr12:9253980-9254297	NM_000014	A2M	318	198	938	1065.48	5.6	17.81	chr12	9268558	9220303	-	exon	14420
chr12:9307145-9307787	NM_000014	A2M	643	292	86	151.84	5.34	100	chr12	9268558	9220303	-	intergenic	-38908
chr12:52294478-52295136	NM_000020	ACVRL1	659	426	317	318.51	5.13	93.62	chr12	52301201	52317145	+	upstream	-6394
chr14:73673075-73673234	NM_000021	PSEN1	160	80	16	309.62	53.21	98.02	chr14	73603142	73690399	+	exon	70012
chr14:73640269-73640431	NM_000021	PSEN1	163	81	16	265.55	40.41	100	chr14	73603142	73690399	+	exon	37208
chr5:148206961-148207365	NM_000024	ADRB2	405	84	19	187.45	56.53	100	chr5	148206155	148208197	+	promoter	1008
chrX:152990287-152991616	NM_000033	ABCD1	1330	383	221	173.61	4.32	100	chrX	152990322	153010216	+	promoter	629
chr9:133376335-133377601	NM_000050	ASS1	1267	119	331	175.84	10.68	100	chr9	133320093	133376661	+	intergenic	56875
chrX:77160630-77160893	NM_000052	ATP7A	264	126	302	177.05	3.65	100	chrX	77166152	77305892	+	upstream	-5391
chr19:6692899-6693140	NM_000064	C3	242	134	27	235.95	30.19	100	chr19	6720693	6677845	-	exon	27674
chr19:6697349-6697819	NM_000064	C3	471	376	43	236.47	19.2	100	chr19	6720693	6677845	-	intron	23109
chr19:6710967-6711237	NM_000064	C3	271	142	85	300.11	10.16	99.44	chr19	6720693	6677845	-	exon	9591
chr19:6718040-6718452	NM_000064	C3	413	302	131	159.1	7.29	100	chr19	6720693	6677845	-	intron	2447
chr12:58144448-58145552	NM_000075	CDK4	1105	331	621	1122.98	14.78	19.5	chr12	58146230	58141509	-	promoter	1230
chr7:143009648-143010168	NM_000083	CLCN1	521	402	721	494.41	4.14	38.31	chr7	143013218	143049097	+	upstream	-3310
chr1:53667972-53668121	NM_000098	CPT2	150	75	40	822.3	57.59	19.34	chr1	53662100	53679869	+	exon	5946
chr1:53675668-53676961	NM_000098	CPT2	1294	887	184	154.45	3.69	100	chr1	53662100	53679869	+	exon	14214
chr21:45193669-45194183	NM_000100	CSTB	515	341	111	295.88	14.69	98.62	chr21	45196256	45193545	-	exon	2330
chr9:132584758-132585149	NM_000113	TOR1A	392	231	38	282.61	31.99	100	chr9	132586441	132575220	-	promoter	1488
chr9:132575399-132576520	NM_000113	TOR1A	1122	708	264	328.67	6.26	88.8	chr9	132586441	132575220	-	exon	10482
chrX:153587320-153589009	NM_000117	EMD	1690	1282	3541	3174.3	8.51	0	chrX	153607596	153609883	+	upstream	-19432
chrX:153592369-153593887	NM_000117	EMD	1519	1400	2006	1412.6	7.72	21.32	chrX	153607596	153609883	+	upstream	-14468
chrX:153590312-153591201	NM_000117	EMD	890	123	840	635.21	6.8	25.31	chrX	153607596	153609883	+	upstream	-16840
chrX:153595723-153596493	NM_000117	EMD	771	109	782	589.05	6.25	26.92	chrX	153607596	153609883	+	upstream	-11488
chrX:153599229-153599747	NM_000117	EMD	519	150	585	488.85	6.19	38.53	chrX	153607596	153609883	+	upstream	-8108
chrX:153589643-153590189	NM_000117	EMD	547	203	1106	647.26	4.97	23.99	chrX	153607596	153609883	+	upstream	-17680
chrX:153594359-153594867	NM_000117	EMD	509	141	730	224.1	3.91	100	chrX	153607596	153609883	+	upstream	-12983
chrX:153595022-153595303	NM_000117	EMD	282	129	542	242.3	3.73	100	chrX	153607596	153609883	+	upstream	-12434
chr1:226016413-226016627	NM_000120	EPHX1	215	107	55	309	12.61	98.09	chr1	226013001	226033262	+	exon	3519
chr2:128050211-128050448	NM_000122	ERCC3	238	119	54	446.66	30.85	46.56	chr2	128051752	128014865	-	promoter	1423
chr13:103498344-103498637	NM_000123	ERCC5	294	185	15	155.42	41.59	100	chr13	103498190	103528351	+	promoter	300
chr8:119083857-119084200	NM_000127	EXT1	344	281	16	160.58	29.93	100	chr8	119124058	118811601	-	intron	40030
chr8:118811699-118812137	NM_000127	EXT1	439	323	52	219.09	16.09	100	chr8	119124058	118811601	-	exon	312140
chr9:98079770-98080001	NM_000136	FANCC	232	116	16	162.37	38.39	100	chr9	98079991	97861335	-	promoter	106
chr9:98054863-98055382	NM_000136	FANCC	520	401	83	189.6	5.82	100	chr9	98079991	97861335	-	intron	24869
chr18:55221468-55221714	NM_000140	FECH	247	109	16	183.71	49.64	100	chr18	55253969	55212072	-	exon	32378
chr1:241671874-241672129	NM_000143	FH	256	136	115	244.98	6.46	100	chr1	241683085	241660856	-	exon	11084
chr1:241675240-241675501	NM_000143	FH	262	119	140	233.17	5.73	100	chr1	241683085	241660856	-	exon	7715
chr19:49477425-49477606	NM_000146	FTL	182	91	18	204.65	24.68	100	chr19	49468565	49470136	+	intergenic	8950
chr19:49468356-49469312	NM_000146	FTL	957	339	1286	522.19	8.32	34.98	chr19	49468565	49470136	+	promoter	269
chr1:24180831-24181069	NM_000147	FUCA1	239	119	27	359.19	89.79	80.94	chr1	24194859	24171571	-	exon	13909
chr1:24175130-24175319	NM_000147	FUCA1	190	95	18	277.41	59.86	100	chr1	24194859	24171571	-	exon	19635
chr1:24171682-24172364	NM_000147	FUCA1	683	504	59	150.91	9.18	100	chr1	24194859	24171571	-	exon	22836
chr3:81539324-81539629	NM_000158	GBE1	306	101	16	168.84	46.56	100	chr3	81810950	81538849	-	exon	271474
chr3:82856045-82856846	NM_000158	GBE1	802	601	308	157	4.86	100	chr3	81810950	81538849	-	intergenic	-1045495
chr19:13004785-13005206	NM_000159	GCDH	422	228	1540	1393.14	7.02	21.18	chr19	13001942	13010813	+	intron	3053
chr5:142779203-142780477	NM_000176	NR3C1	1275	903	643	496.98	4.7	38.37	chr5	142783254	142657495	-	exon	3414
chr9:124079370-124079552	NM_000177	GSN	183	91	18	250.79	39.26	100	chr9	124062078	124095120	+	exon	17383
chr2:48025748-48028276	NM_000179	MSH6	2529	124	1018	300.62	5.77	99.64	chr2	48010220	48034092	+	exon	16792
chr2:47917843-47918220	NM_000179	MSH6	378	111	635	592.19	5.6	26.64	chr2	48010220	48034092	+	intergenic	-92189
chr2:26437898-26438089	NM_000182	HADHA	192	96	22	359.19	73.16	80.94	chr2	26467594	26413503	-	exon	29601
chr2:26459701-26459892	NM_000182	HADHA	192	96	93	423.4	7.79	55.52	chr2	26467594	26413503	-	exon	7798
chr2:26413539-26414593	NM_000182	HADHA	1055	348	671	268.72	6.69	100	chr2	26467594	26413503	-	exon	53528
chr2:75060279-75061019	NM_000189	HK2	741	454	61	162.02	8.18	100	chr2	75059781	75120481	+	promoter	868
chr16:67478422-67478640	NM_000196	HSD11B2	219	109	26	236.4	27.32	100	chr16	67465035	67471454	+	intergenic	13496
chr16:67487438-67487607	NM_000196	HSD11B2	170	85	25	285.85	20.39	100	chr16	67465035	67471454	+	intergenic	22487
chr9:99083126-99083593	NM_000197	HSD17B3	468	230	53	209.92	13.1	100	chr9	99064434	98997588	-	upstream	-18925
chrX:148577868-148578054	NM_000202	IDS	187	93	19	309.62	63.18	98.02	chrX	148586884	148558520	-	exon	8923
chr4:110687713-110687976	NM_000204	CFI	264	147	25	316.39	76.48	93.92	chr4	110723381	110661847	-	exon	35537
chr2:173338725-173339024	NM_000210	ITGA6	300	186	23	188.44	30.23	100	chr2	173292282	173371183	+	exon	46592
chr16:67978221-67978688	NM_000229	LCAT	468	252	34	172.29	16.47	100	chr16	67978015	67973786	-	promoter	-439
chr8:19805658-19806085	NM_000237	LPL	428	112	41	504.73	126.36	37.01	chr8	19796581	19824770	+	intron	9290
chr7:116397486-116397861	NM_000245	MET	376	275	27	183.26	29.36	100	chr7	116312443	116438440	+	intron	85230
chr7:116435696-116437224	NM_000245	MET	1529	422	484	377.34	7.46	69.26	chr7	116312443	116438440	+	exon	124017
chr7:116414916-116415199	NM_000245	MET	284	156	185	313.54	5.55	93.88	chr7	116312443	116438440	+	exon	102614
chr7:116339105-116340367	NM_000245	MET	1263	1130	875	1050.84	5.52	17.85	chr7	116312443	116438440	+	exon	27293
chr6:31378309-31379177	NM_000247	MICA	869	740	157	356.21	11.47	80.86	chr6	31371343	31383092	+	intron	7400
chr6:31379729-31380230	NM_000247	MICA	502	147	160	288.85	10.07	100	chr6	31371343	31383092	+	exon	8636
chr6:31382763-31383044	NM_000247	MICA	282	131	103	168.39	5.18	100	chr6	31371343	31383092	+	exon	11560
chr3:70008405-70008588	NM_000248	MITF	184	92	16	261.58	53.21	100	chr3	69985750	70017488	+	exon	22746
chr3:37033327-37033923	NM_000249	MLH1	597	251	66	288.14	17.45	100	chr3	37034840	37092337	+	promoter	-1215
chr3:37058137-37058487	NM_000249	MLH1	351	111	127	179.64	6.68	100	chr3	37034840	37092337	+	intron	23472
chr3:37067106-37067508	NM_000249	MLH1	403	291	128	157.88	5.22	100	chr3	37034840	37092337	+	exon	32467
chrX:149681955-149682213	NM_000252	MTM1	259	119	21	171.92	23.99	100	chrX	149737046	149841616	+	intergenic	-54962
chr1:236966676-236966946	NM_000254	MTR	271	157	28	168.13	15.61	100	chr1	236958580	237067281	+	exon	8231
chr15:52708329-52708493	NM_000259	MYO5A	165	82	16	293.43	53.21	100	chr15	52821247	52599479	-	exon	112836
chr15:52689490-52689655	NM_000259	MYO5A	166	83	16	293.43	53.21	100	chr15	52821247	52599479	-	exon	131675
chr1:171653319-171653595	NM_000261	MYOC	277	110	160	922.61	20	18.27	chr1	171621773	171604556	-	intergenic	-31684
chr1:171639540-171640085	NM_000261	MYOC	546	175	5390	877.09	3.73	19.35	chr1	171621773	171604556	-	upstream	-18039
chr17:49231566-49231809	NM_000269	NME1	244	119	43	350.56	26.74	80.72	chr17	49230919	49239450	+	promoter	768
chr14:20944356-20945392	NM_000270	PNP	1037	321	469	427.36	9.84	55.76	chr14	20937537	20946165	+	exon	7337
chr14:20925985-20926858	NM_000270	PNP	874	696	261	470.65	8.45	42.34	chr14	20937537	20946165	+	upstream	-11116
chr14:20942959-20943429	NM_000270	PNP	471	343	158	154.43	7.84	100	chr14	20937537	20946165	+	intron	5657
chrX:9673020-9673204	NM_000273	GPR143	185	92	26	297.33	24.95	98.68	chrX	9734005	9693452	-	intergenic	60893
chrX:128724745-128725440	NM_000276	OCRL	696	530	62	172.9	7.2	100	chrX	128674251	128726530	+	exon	50841
chrX:19368035-19368281	NM_000284	PDHA1	247	112	77	175.55	6.43	100	chrX	19362010	19379826	+	exon	6148
chr7:44100366-44101314	NM_000290	PGAM2	949	276	299	191.06	4.45	100	chr7	44105186	44102325	-	intergenic	4346
chrX:77359540-77359934	NM_000291	PGK1	395	281	87	239.9	11.09	100	chrX	77359665	77382324	+	promoter	72
chrX:77381242-77382254	NM_000291	PGK1	1013	198	2000	659.94	6.41	23.89	chrX	77359665	77382324	+	exon	22083
chrX:77378638-77378939	NM_000291	PGK1	302	140	283	215.7	4.65	100	chrX	77359665	77382324	+	exon	19123
chrX:77378280-77378515	NM_000291	PGK1	236	118	183	239.48	4.55	100	chrX	77359665	77382324	+	exon	18732
chrX:18944599-18944735	NM_000292	PHKA2	137	68	22	551.76	73.16	31.45	chrX	19002480	18910415	-	exon	57813
chrX:18969213-18969467	NM_000292	PHKA2	255	93	17	196.32	53.21	100	chrX	19002480	18910415	-	exon	33140
chr4:88959391-88959686	NM_000297	PKD2	296	114	26	179.88	20.83	100	chr4	88928798	88998931	+	exon	30740
chr1:12010393-12010596	NM_000302	PLOD1	204	102	39	163.11	7.64	100	chr1	11994723	12035599	+	exon	15771
chr1:11982529-11983572	NM_000302	PLOD1	1044	403	390	252.58	6.56	100	chr1	11994723	12035599	+	upstream	-11673
chr1:40546045-40546191	NM_000310	PPT1	147	73	18	284.72	25.4	100	chr1	40563142	40538381	-	exon	17024
chr1:40537070-40538291	NM_000310	PPT1	1222	502	408	170.55	5.36	100	chr1	40563142	40538381	-	intergenic	25462
chr20:4610144-4610857	NM_000311	PRNP	714	481	1468	453.72	5.41	46.23	chr20	4666796	4682234	+	intergenic	-56296
chr2:128146683-128146957	NM_000312	PROC	275	104	28	360.27	86.46	71.67	chr2	128175995	128186822	+	intergenic	-29175
chr10:89705466-89705854	NM_000314	PTEN	389	294	102	405.56	16.97	63.19	chr10	89623194	89731687	+	intron	82466
chr13:48881381-48881589	NM_000321	RB1	209	104	36	276.05	18.05	100	chr13	48877882	49056026	+	exon	3603
chr22:32435416-32435923	NM_000343	SLC5A1	508	167	4958	3100	6.42	40.98	chr22	32439018	32509011	+	upstream	-3349
chr4:90756688-90756878	NM_000345	SNCA	191	95	23	393.01	76.48	68.68	chr4	90758350	90645249	-	promoter	1567
chr8:38020900-38021405	NM_000349	STAR	506	313	113	652.93	23.96	24.01	chr8	38008600	38000217	-	upstream	-12552
chr5:149748264-149748488	NM_000356	TCOF1	225	112	51	284.22	13.77	100	chr5	149737201	149779871	+	exon	11175
chr5:149769444-149769608	NM_000356	TCOF1	165	82	27	219.11	10.69	100	chr5	149737201	149779871	+	exon	32325
chr5:149775826-149776420	NM_000356	TCOF1	595	443	75	201.56	10.47	100	chr5	149737201	149779871	+	exon	38922
chr5:149763217-149763864	NM_000356	TCOF1	648	236	38	179.12	10.28	100	chr5	149737201	149779871	+	intron	26339
chr5:149759081-149759381	NM_000356	TCOF1	301	119	75	226.68	9.73	100	chr5	149737201	149779871	+	exon	22030
chr5:149758448-149758645	NM_000356	TCOF1	198	99	45	172.37	6.64	100	chr5	149737201	149779871	+	exon	21345
chr5:149758765-149758978	NM_000356	TCOF1	214	107	140	306.7	5.23	98.58	chr5	149737201	149779871	+	exon	21670
chr5:149755628-149756212	NM_000356	TCOF1	585	464	263	203.54	3.88	100	chr5	149737201	149779871	+	intron	18719
chr1:45480840-45481247	NM_000374	UROD	408	272	220	638.4	11.75	25.41	chr1	45477804	45481341	+	exon	3239
chr1:45480378-45480549	NM_000374	UROD	172	86	30	237.76	11.25	100	chr1	45477804	45481341	+	exon	2659
chr10:127527582-127527780	NM_000375	UROS	199	99	20	174.14	17.94	100	chr10	127511837	127477146	-	upstream	-15844
chr10:127512122-127512280	NM_000375	UROS	159	79	26	257.92	13.23	100	chr10	127511837	127477146	-	promoter	-364
chr17:19561024-19561198	NM_000382	ALDH3A2	175	87	17	228.49	29.67	100	chr17	19552063	19580908	+	exon	9048
chrX:85339528-85341371	NM_000390	CHM	1844	1556	2193	2779.09	8.55	36.49	chrX	85302569	85116184	-	intergenic	-37880
chr19:45882868-45883480	NM_000400	ERCC2	613	301	75	191.75	8.24	100	chr19	45873845	45854648	-	upstream	-9329
chr11:44265678-44266777	NM_000401	EXT2	1100	167	227	613.92	18.05	25.17	chr11	44117746	44266980	+	exon	148481
chr11:44129210-44129810	NM_000401	EXT2	601	385	223	182.73	4.74	100	chr11	44117746	44266980	+	exon	11764
chr2:157427622-157427843	NM_000408	GPD2	222	111	29	347.6	53.52	81.02	chr2	157292899	157442915	+	exon	134833
chr6:137527276-137527466	NM_000416	IFNGR1	191	95	22	359.19	73.16	80.94	chr6	137540567	137518620	-	exon	13196
chr17:2541394-2541622	NM_000430	PAFAH1B1	229	114	66	623.6	36.26	25.27	chr17	2496922	2588909	+	exon	44586
chr17:2573304-2573636	NM_000430	PAFAH1B1	333	228	33	190.02	17.63	100	chr17	2496922	2588909	+	exon	76548
chr6:31826972-31828118	NM_000434	NEU1	1147	138	321	173.62	4.86	100	chr6	31830709	31826828	-	exon	3164
chr1:26287666-26287950	NM_000437	PAFAH2	285	166	51	158.23	9.04	100	chr1	26324648	26286257	-	exon	36840
chr1:227083115-227083760	NM_000447	PSEN2	646	227	67	196.96	12.71	100	chr1	227058272	227083804	+	exon	25165
chr19:18004509-18004871	NM_000453	SLC5A5	363	81	24	262.8	44.79	100	chr19	17982781	18005983	+	exon	21909
chr21:33039543-33039737	NM_000454	SOD1	195	97	68	397.68	10.61	62.85	chr21	33031934	33041243	+	exon	7706
chr21:33000472-33000986	NM_000454	SOD1	515	251	58	194.97	8.96	100	chr21	33031934	33041243	+	intergenic	-31205
chr21:33031964-33032186	NM_000454	SOD1	223	111	114	323.21	6.78	93.52	chr21	33031934	33041243	+	promoter	141
chr21:32999191-33000409	NM_000454	SOD1	1219	691	190	179.96	6.12	100	chr21	33031934	33041243	+	intergenic	-32134
chr12:56385845-56388538	NM_000456	SUOX	2694	130	818	420.88	5.72	55.63	chr12	56391042	56399309	+	upstream	-3851
chr12:56384435-56384616	NM_000456	SUOX	182	91	105	169.65	3.4	100	chr12	56391042	56399309	+	upstream	-6517
chr16:88877925-88878103	NM_000485	APRT	179	89	49	164.03	5.01	100	chr16	88878342	88875876	-	promoter	328
chr22:51063295-51063889	NM_000487	ARSA	595	182	41	185.75	13.31	100	chr22	51066601	51061181	-	exon	3009
chr16:88925018-88925323	NM_000512	GALNS	306	100	47	167.96	10.52	100	chr16	88923374	88880141	-	promoter	-1796
chr19:11227470-11227692	NM_000527	LDLR	223	111	45	271.35	14.94	100	chr19	11200037	11244505	+	exon	27544
chr19:11241940-11244135	NM_000527	LDLR	2196	1729	1137	1087.59	5.98	17.92	chr19	11200037	11244505	+	exon	43000
chr19:12787878-12788252	NM_000528	MAN2B1	375	288	25	167.16	17.56	100	chr19	12777591	12757321	-	upstream	-10474
chr19:12754027-12754836	NM_000528	MAN2B1	810	536	4794	2841.28	4.43	38.03	chr19	12777591	12757321	-	intergenic	23160
chr3:136016765-136016923	NM_000532	PCCB	159	79	31	421.2	23.65	55.63	chr3	135969166	136049013	+	exon	47678
chr3:135969197-135969446	NM_000532	PCCB	250	111	51	249.6	13.33	100	chr3	135969166	136049013	+	promoter	155
chr3:129218743-129218885	NM_000539	RHO	143	71	20	462.31	66.51	45.83	chr3	129247481	129254187	+	intergenic	-28667
chr3:129221529-129221709	NM_000539	RHO	181	90	16	261.58	53.21	100	chr3	129247481	129254187	+	intergenic	-25862
chr3:10191446-10192220	NM_000551	VHL	775	117	224	277.85	7.31	100	chr3	10183318	10195354	+	exon	8515
chr1:110235794-110236001	NM_000561	GSTM1	208	104	19	159.44	18.24	100	chr1	110230417	110236367	+	exon	5480
chr3:49399882-49400079	NM_000581	GPX1	198	99	262	476.32	4.18	42.75	chr3	49396033	49394603	-	upstream	-3947
chr7:46039311-46040329	NM_000598	IGFBP3	1019	541	222	347.65	9.3	81.05	chr7	45960871	45951843	-	intergenic	-78949
chr7:45951983-45953427	NM_000598	IGFBP3	1445	544	2308	1245.55	3.26	18.78	chr7	45960871	45951843	-	exon	8166
chr7:100773689-100773977	NM_000602	SERPINE1	289	103	16	159.27	38.39	100	chr7	100770369	100782547	+	exon	3464
chr7:100775125-100775389	NM_000602	SERPINE1	265	159	32	155.76	12.72	100	chr7	100770369	100782547	+	exon	4888
chr7:100771655-100771981	NM_000602	SERPINE1	327	126	81	301.55	9.91	99.83	chr7	100770369	100782547	+	promoter	1449
chr11:35226138-35226488	NM_000610	CD44	351	239	20	213.15	46.56	100	chr11	35160416	35253949	+	intron	65897
chr2:33413650-33413907	NM_000627	LTBP1	258	141	55	859.34	176.25	18.93	chr2	33359663	33624575	+	exon	54115
chr17:26696320-26696893	NM_000638	VTN	574	374	88	207.08	11.2	100	chr17	26697373	26694298	-	promoter	767
chr1:100327050-100327253	NM_000646	AGL	204	102	20	293.43	66.51	100	chr1	100316530	100389579	+	exon	10621
chr4:99982833-99983934	NM_000671	ADH5	1102	526	171	252.39	6.53	100	chr4	100009939	99992129	-	intergenic	26556
chr5:159344485-159344739	NM_000679	ADRA1B	255	116	27	220.28	26.66	100	chr5	159343739	159400017	+	promoter	873
chr5:159377417-159377681	NM_000679	ADRA1B	265	151	254	179.04	3.97	100	chr5	159343739	159400017	+	intron	33810
chr10:112772102-112772431	NM_000681	ADRA2A	330	229	27	258.08	44.15	100	chr10	112836789	112840662	+	intergenic	-64523
chr3:52239832-52240011	NM_000688	ALAS1	180	90	31	304.9	18.48	98.39	chr3	52232098	52248343	+	exon	7823
chr3:52227184-52227686	NM_000688	ALAS1	503	311	1229	944.54	4.95	18.86	chr3	52232098	52248343	+	upstream	-4663
chr1:165664461-165664666	NM_000696	ALDH9A1	206	103	126	331.2	5.54	89.15	chr1	165667900	165631448	-	exon	3337
chr9:75775664-75775840	NM_000700	ANXA1	177	88	16	249.14	46.53	100	chr9	75766646	75785310	+	exon	9106
chr7:43832303-43832451	NM_000712	BLVRA	149	74	20	444.79	66.51	50.26	chr7	43798271	43846941	+	exon	34106
chr12:49223541-49224518	NM_000725	CACNB3	978	590	565	615.94	5.67	25.2	chr12	49212253	49222726	+	intergenic	11776
chr12:49228084-49228296	NM_000725	CACNB3	213	106	141	161.8	3.65	100	chr12	49212253	49222726	+	intergenic	15937
chr8:27316098-27316502	NM_000742	CHRNA2	405	269	25	191.42	28.79	100	chr8	27336813	27317277	-	intergenic	20513
chr17:7362765-7367034	NM_000747	CHRNB1	4270	3726	629	314.69	4.75	93.95	chr17	7348405	7360932	+	intergenic	16494
chr1:110459879-110460111	NM_000757	CSF1	233	116	28	393.01	93.11	68.68	chr1	110453232	110473616	+	exon	6763
chr10:94969208-94969450	NM_000783	CYP26A1	243	119	68	441.17	20.09	50.1	chr10	94833646	94837641	+	intergenic	135683
chr10:94968717-94968918	NM_000783	CYP26A1	202	101	166	200.52	3.5	100	chr10	94833646	94837641	+	intergenic	135171
chr12:58162154-58162929	NM_000785	CYP27B1	776	470	119	301.35	10.31	99.64	chr12	58160976	58156116	-	promoter	-1565
chr12:58179898-58180103	NM_000785	CYP27B1	206	103	82	339.84	8.11	88.35	chr12	58160976	58156116	-	upstream	-19024
chr7:91728988-91729172	NM_000786	CYP51A1	185	92	23	410.13	76.48	62.58	chr7	91763840	91741462	-	intergenic	34760
chr21:34904616-34904799	NM_000819	GART	184	92	31	160.12	7.82	100	chr21	34914464	34876237	-	exon	9757
chr8:25268701-25269230	NM_000825	GNRH1	530	111	46	175.38	8.79	100	chr8	25282556	25276773	-	intergenic	13591
chr19:48917607-48917866	NM_000836	GRIN2D	260	115	19	224.46	56.53	100	chr19	48898131	48948188	+	exon	19605
chr3:51737718-51738320	NM_000839	GRM2	603	117	182	222.68	5.23	100	chr3	51741080	51752625	+	upstream	-3061
chr11:67353538-67354155	NM_000852	GSTP1	618	448	278	202.01	5.86	100	chr11	67351065	67354124	+	intron	2781
chr11:107048044-107048305	NM_000855	GUCY1A2	262	166	281	319.72	4.79	93.42	chr11	106889171	106544737	-	intergenic	-159003
chr11:107047031-107047822	NM_000855	GUCY1A2	792	667	320	176.53	3.7	100	chr11	106889171	106544737	-	intergenic	-158255
chr5:74667324-74667629	NM_000859	HMGCR	306	81	18	196.58	33.25	100	chr5	74632992	74657926	+	intergenic	34484
chr5:74654453-74654630	NM_000859	HMGCR	178	89	34	289.1	13.77	100	chr5	74632992	74657926	+	exon	21549
chr5:74638382-74638596	NM_000859	HMGCR	215	107	34	189.49	11.69	100	chr5	74632992	74657926	+	exon	5497
chr3:49065095-49065524	NM_000884	IMPDH2	430	133	709	1480.52	10.94	23.33	chr3	49066875	49061761	-	promoter	1566
chr3:49063747-49064756	NM_000884	IMPDH2	1010	482	188	177.36	10.49	100	chr3	49066875	49061761	-	exon	2624
chr3:49061873-49062883	NM_000884	IMPDH2	1011	289	342	173.77	7.7	100	chr3	49066875	49061761	-	exon	4497
chr4:187131623-187131826	NM_000892	KLKB1	204	102	21	309.62	69.83	98.02	chr4	187148624	187179628	+	upstream	-16900
chr19:49517702-49517871	NM_000894	LHB	170	85	40	303.49	10.88	98.6	chr19	49520347	49519236	-	intergenic	2561
chrX:43652633-43652877	NM_000898	MAOB	245	127	54	450.31	31.16	46.62	chrX	43741721	43625856	-	exon	88966
chrX:43628533-43628705	NM_000898	MAOB	173	86	24	254.31	18.43	100	chrX	43741721	43625856	-	exon	113102
chr16:69680917-69681500	NM_000903	NQO1	584	230	116	398.39	9.66	63.06	chr16	69760533	69743303	-	intergenic	79325
chr16:69744566-69745189	NM_000903	NQO1	624	424	310	254.55	7.92	100	chr16	69760533	69743303	-	exon	15656
chr16:69751993-69752459	NM_000903	NQO1	467	359	184	172.98	5.37	100	chr16	69760533	69743303	-	intron	8307
chr17:79812964-79813175	NM_000918	P4HB	212	106	590	1023.5	4.58	19.06	chr17	79818544	79801033	-	exon	5475
chr11:64027479-64027735	NM_000932	PLCB3	257	118	122	165.66	4.97	100	chr11	64018994	64036924	+	exon	8613
chr11:64005798-64006301	NM_000932	PLCB3	504	346	357	171.53	3.49	100	chr11	64018994	64036924	+	upstream	-12945
chr3:145824295-145824459	NM_000935	PLOD2	165	82	60	222.3	4.75	100	chr3	145879282	145787227	-	exon	54905
chr4:57871373-57871607	NM_000938	POLR2B	235	117	26	342.51	86.46	88.3	chr4	57844805	57897328	+	exon	26685
chr4:57871740-57871892	NM_000938	POLR2B	153	76	20	226.39	14.68	100	chr4	57844805	57897328	+	exon	27011
chr4:57865788-57865932	NM_000938	POLR2B	145	72	16	196.68	14.49	100	chr4	57844805	57897328	+	exon	21055
chr7:95041584-95041823	NM_000940	PON3	240	126	58	934.27	186.22	18.69	chr7	95025687	94989183	-	upstream	-16016
chr7:95039159-95039445	NM_000940	PON3	287	159	38	309.58	29.6	98.06	chr7	95025687	94989183	-	upstream	-13615
chr15:64448700-64449363	NM_000942	PPIB	664	318	416	948.39	17.6	19.06	chr15	64455354	64448013	-	exon	6323
chr15:64448011-64448516	NM_000942	PPIB	506	136	1779	674.36	5.76	22.66	chr15	64455354	64448013	-	exon	7091
chr15:64452254-64452454	NM_000942	PPIB	201	100	110	177.6	3.93	100	chr15	64455354	64448013	-	exon	3000
chr19:14600143-14600477	NM_000955	PTGER1	335	194	369	887.86	9.2	19.15	chr19	14586174	14583277	-	upstream	-14136
chr19:14591366-14591635	NM_000955	PTGER1	270	131	137	176.05	5.03	100	chr19	14586174	14583277	-	upstream	-5326
chr19:14581378-14581536	NM_000955	PTGER1	159	79	61	206.57	4.23	100	chr19	14586174	14583277	-	intergenic	4717
chr9:125133885-125134296	NM_000962	PTGS1	412	117	37	447.61	93.11	46.52	chr9	125133283	125157982	+	promoter	807
chr12:112846001-112846460	NM_000970	RPL6	460	336	674	859.77	8.84	19.06	chr12	112847445	112842984	-	promoter	1215
chr12:112843634-112844021	NM_000970	RPL6	388	127	418	294	5.83	99.27	chr12	112847445	112842984	-	exon	3618
chr8:74204419-74204863	NM_000971	RPL7	445	139	185	613.76	16.53	25.26	chr8	74205869	74202873	-	promoter	1228
chr8:146014997-146015431	NM_000973	RPL8	435	260	1383	1013.57	6.76	19.02	chr8	146017831	146015149	-	exon	2617
chr8:146016636-146016928	NM_000973	RPL8	293	133	2468	1218.75	3.94	18.58	chr8	146017831	146015149	-	promoter	1049
chr17:37006107-37006764	NM_000978	RPL23	658	570	117	246.96	10.48	100	chr17	37010053	37006320	-	exon	3618
chr17:37008793-37009594	NM_000978	RPL23	802	104	260	261.93	6.47	100	chr17	37010053	37006320	-	promoter	860
chr19:17972037-17972325	NM_000980	RPL18A	289	169	311	562.06	6.82	29.96	chr19	17970686	17974133	+	promoter	1495
chr17:27047500-27047933	NM_000984	RPL23A	434	318	196	450.68	11.52	46.65	chr17	27046999	27051374	+	promoter	717
chr17:27041286-27041957	NM_000984	RPL23A	672	315	400	217.38	5.11	100	chr17	27046999	27051374	+	upstream	-5378
chr3:101401428-101401768	NM_000986	RPL24	341	250	176	281.04	7.3	100	chr3	101405563	101399933	-	intron	3965
chr3:52027583-52028861	NM_000992	RPL29	1279	245	4274	1790.36	11.65	29.85	chr3	52029958	52027643	-	promoter	1736
chr2:101622196-101622674	NM_000993	RPL31	479	280	45	221.09	24.14	100	chr2	101618690	101622885	+	exon	3745
chr3:197677968-197678233	NM_000996	RPL35A	266	152	634	408.85	3.94	62.92	chr3	197677051	197682721	+	promoter	1049
chr5:40834249-40834889	NM_000997	RPL37	641	405	900	505.79	8.96	37.17	chr5	40835387	40831429	-	promoter	818
chr2:217363758-217364291	NM_000998	RPL37A	534	300	539	922.54	12.22	18.23	chr2	217363519	217366188	+	promoter	505
chrX:118923804-118923993	NM_001000	RPL39	190	95	98	613.01	11.17	25.29	chrX	118925622	118920466	-	promoter	1724
chr14:50085437-50085870	NM_001001	RPL36AL	434	171	389	220.91	3.25	100	chr14	50087403	50085405	-	promoter	1750
chr21:35107328-35107500	NM_001001132	ITSN1	173	86	15	185.1	24.91	100	chr21	35014783	35210802	+	exon	92631
chr12:90049418-90049880	NM_001001323	ATP2B1	463	187	114	313.26	12.57	94.03	chr12	90049844	89981825	-	promoter	195
chr19:11546832-11547040	NM_001001329	PRKCSH	209	104	54	196.64	7.22	100	chr19	11546077	11561782	+	promoter	859
chr6:155606256-155606426	NM_001001346	CLDN20	171	85	20	376.03	66.51	71.85	chr6	155585146	155597682	+	intergenic	21195
chr11:35226138-35226488	NM_001001389	CD44	351	239	20	213.15	46.56	100	chr11	35160416	35253949	+	intron	65897
chr11:35226138-35226488	NM_001001390	CD44	351	239	20	213.15	46.56	100	chr11	35160416	35253949	+	intron	65897
chr11:35226138-35226488	NM_001001391	CD44	351	239	20	213.15	46.56	100	chr11	35160416	35253949	+	intron	65897
chr11:35226138-35226488	NM_001001392	CD44	351	239	20	213.15	46.56	100	chr11	35160416	35253949	+	intron	65897
chr11:35211352-35211627	NM_001001392	CD44	276	128	87	201.83	7.09	100	chr11	35160416	35253949	+	intron	51073
chr21:47655069-47655355	NM_001001438	LSS	287	182	29	371.26	89.79	71.64	chr21	47648738	47608359	-	upstream	-6474
chr21:47627336-47627516	NM_001001438	LSS	181	90	16	261.58	53.21	100	chr21	47648738	47608359	-	exon	21312
chr21:47660707-47660953	NM_001001438	LSS	247	132	52	174.55	8.3	100	chr21	47648738	47608359	-	upstream	-12092
chr3:130673799-130673937	NM_001001486	ATP2C1	139	69	42	1241.17	139.67	18.62	chr3	130613433	130735555	+	exon	60435
chr3:130672643-130672845	NM_001001486	ATP2C1	203	101	75	955.3	48.71	18.95	chr3	130613433	130735555	+	exon	59311
chr3:130673799-130673937	NM_001001487	ATP2C1	139	69	42	1241.17	139.67	18.62	chr3	130613433	130735555	+	exon	60435
chr3:130672643-130672845	NM_001001487	ATP2C1	203	101	75	955.3	48.71	18.95	chr3	130613433	130735555	+	exon	59311
chr19:4475436-4475605	NM_001001520	HDGFRP2	170	85	29	178.65	7.89	100	chr19	4472192	4502232	+	exon	3328
chr7:50742132-50742380	NM_001001550	GRB10	249	147	23	217.03	31.99	100	chr7	50772998	50657759	-	exon	30742
chr7:50694530-50694678	NM_001001550	GRB10	149	74	26	194.23	7.44	100	chr7	50772998	50657759	-	exon	78394
chr7:50742132-50742380	NM_001001555	GRB10	249	147	23	217.03	31.99	100	chr7	50861159	50657759	-	exon	118903
chr7:50694530-50694678	NM_001001555	GRB10	149	74	26	194.23	7.44	100	chr7	50861159	50657759	-	exon	166555
chr19:39955409-39955733	NM_001001563	TIMM50	325	139	116	170.83	4.68	100	chr19	39971051	39984424	+	upstream	-15480
chr2:139064996-139065336	NM_001001664	SPOPL	341	96	76	229.03	6.84	100	chr2	139259349	139330805	+	intergenic	-194183
chr6:150238017-150238369	NM_001001788	RAET1G	353	110	20	161.87	29.53	100	chr6	150244288	150238013	-	exon	6095
chr6:150240151-150240475	NM_001001788	RAET1G	325	163	101	187.92	5.55	100	chr6	150244288	150238013	-	exon	3975
chr9:37588428-37588938	NM_001001790	TOMM5	511	199	321	349.13	3.59	81.15	chr9	37592636	37588411	-	exon	3953
chr8:145770660-145771109	NM_001001795	C8orf82	450	225	45	435.29	34.9	50.25	chr8	145754458	145751602	-	upstream	-16426
chr8:145773483-145773820	NM_001001795	C8orf82	338	115	24	207.5	31.41	100	chr8	145754458	145751602	-	upstream	-19193
chr18:43668043-43668268	NM_001001935	ATP5A1	226	113	71	166.29	5.78	100	chr18	43678319	43664109	-	exon	10164
chr10:7844180-7844414	NM_001001973	ATP5C1	235	117	84	197.53	6.32	100	chr10	7830066	7849762	+	exon	14231
chr10:7840937-7841185	NM_001001973	ATP5C1	249	118	124	153.07	4.59	100	chr10	7830066	7849762	+	exon	10995
chr10:123661900-123662170	NM_001001976	ATE1	271	180	22	230.21	34.28	100	chr10	123687578	123499935	-	exon	25543
chr10:123670414-123670685	NM_001001976	ATE1	272	156	23	188.44	20.88	100	chr10	123687578	123499935	-	exon	17029
chr6:31984554-31984951	NM_001002029	C4B	398	322	38	206.79	13.37	100	chr6	31982571	32003195	+	intron	2181
chr6:31991912-31992127	NM_001002029	C4B	216	108	42	213.21	10.61	100	chr6	31982571	32003195	+	exon	9448
chr12:123466114-123466660	NM_001002251	ARL6IP4	547	445	383	460.33	4.98	45.97	chr12	123464606	123467460	+	promoter	1781
chr12:123466114-123466660	NM_001002252	ARL6IP4	547	445	383	460.33	4.98	45.97	chr12	123464606	123467460	+	promoter	1781
chr10:74104641-74104871	NM_001002762	DNAJB12	231	115	28	393.01	93.11	68.68	chr10	74114907	74092587	-	exon	10151
chr10:74096266-74096514	NM_001002762	DNAJB12	249	113	34	159.04	11.5	100	chr10	74114907	74092587	-	exon	18517
chr8:37734622-37735092	NM_001002814	RAB11FIP1	471	360	119	164.68	7.4	100	chr8	37757015	37716464	-	exon	22158
chr15:60639479-60639897	NM_001002857	ANXA2	419	278	1054	588.46	5.35	26.97	chr15	60690185	60639349	-	exon	50497
chr15:60639479-60639897	NM_001002858	ANXA2	419	278	1054	588.46	5.35	26.97	chr15	60690185	60639349	-	exon	50497
chr22:29904064-29904613	NM_001002877	THOC5	550	362	101	159.99	9.41	100	chr22	29949736	29904155	-	exon	45398
chr22:29950823-29952028	NM_001002877	THOC5	1206	245	664	390.92	5.58	68.75	chr22	29949736	29904155	-	promoter	-1689
chr22:29940423-29940593	NM_001002877	THOC5	171	85	136	170.04	2.79	100	chr22	29949736	29904155	-	exon	9228
chr22:29904064-29904613	NM_001002878	THOC5	550	362	101	159.99	9.41	100	chr22	29949644	29904155	-	exon	45306
chr22:29950823-29952028	NM_001002878	THOC5	1206	245	664	390.92	5.58	68.75	chr22	29949644	29904155	-	promoter	-1781
chr22:29940423-29940593	NM_001002878	THOC5	171	85	136	170.04	2.79	100	chr22	29949644	29904155	-	exon	9136
chr22:29904064-29904613	NM_001002879	THOC5	550	362	101	159.99	9.41	100	chr22	29949644	29904155	-	exon	45306
chr22:29950823-29952028	NM_001002879	THOC5	1206	245	664	390.92	5.58	68.75	chr22	29949644	29904155	-	promoter	-1781
chr22:29940423-29940593	NM_001002879	THOC5	171	85	136	170.04	2.79	100	chr22	29949644	29904155	-	exon	9136
chr8:43125405-43127013	NM_001002920	POTEA	1609	1389	1454	273.97	4.25	100	chr8	43147584	43218328	+	intergenic	-21375
chr1:226680755-226681063	NM_001003665	STUM	309	132	58	230.23	8.67	100	chr1	226736500	226796915	+	intergenic	-55591
chr22:35660617-35661037	NM_001003681	HMGXB4	421	118	33	157.54	14.72	100	chr22	35653444	35691800	+	exon	7383
chr22:30163155-30163823	NM_001003684	UQCR10	669	325	276	625.37	17.06	24.94	chr22	30163357	30166402	+	promoter	132
chr22:30165616-30166321	NM_001003692	ZMAT5	706	157	293	927.96	20.5	18.45	chr22	30162969	30126944	-	upstream	-2999
chr22:30163155-30163823	NM_001003692	ZMAT5	669	325	276	625.37	17.06	24.94	chr22	30162969	30126944	-	promoter	-520
chr22:30126675-30127484	NM_001003692	ZMAT5	810	390	116	264.13	13.55	100	chr22	30162969	30126944	-	exon	35890
chr6:7189367-7189578	NM_001003698	RREB1	212	106	21	243.81	42.73	100	chr6	7108085	7252213	+	exon	81387
chr6:7226661-7226935	NM_001003698	RREB1	275	137	54	414.24	29.19	55.74	chr6	7108085	7252213	+	exon	118713
chr6:7248715-7250830	NM_001003698	RREB1	2116	231	281	448.8	10.57	46.7	chr6	7108085	7252213	+	exon	141687
chr6:7229235-7232142	NM_001003698	RREB1	2908	2213	442	461.72	5.27	45.87	chr6	7108085	7252213	+	exon	122603
chr6:7189367-7189578	NM_001003699	RREB1	212	106	21	243.81	42.73	100	chr6	7108085	7252213	+	exon	81387
chr6:7226661-7226935	NM_001003699	RREB1	275	137	54	414.24	29.19	55.74	chr6	7108085	7252213	+	exon	118713
chr6:7248715-7250830	NM_001003699	RREB1	2116	231	281	448.8	10.57	46.7	chr6	7108085	7252213	+	exon	141687
chr6:7229235-7232142	NM_001003699	RREB1	2908	2213	442	461.72	5.27	45.87	chr6	7108085	7252213	+	exon	122603
chr6:7189367-7189578	NM_001003700	RREB1	212	106	21	243.81	42.73	100	chr6	7108085	7252213	+	exon	81387
chr6:7226661-7226935	NM_001003700	RREB1	275	137	54	414.24	29.19	55.74	chr6	7108085	7252213	+	exon	118713
chr6:7248715-7250830	NM_001003700	RREB1	2116	231	281	448.8	10.57	46.7	chr6	7108085	7252213	+	exon	141687
chr6:7246605-7247346	NM_001003700	RREB1	742	331	115	188.56	5.73	100	chr6	7108085	7252213	+	intron	138890
chr6:7229235-7232142	NM_001003700	RREB1	2908	2213	442	461.72	5.27	45.87	chr6	7108085	7252213	+	exon	122603
chr7:99057683-99057843	NM_001003713	ATP5J2	161	80	32	299.94	12.36	99.48	chr7	99063824	99055783	-	exon	6061
chr7:99057683-99057843	NM_001003714	ATP5J2	161	80	32	299.94	12.36	99.48	chr7	99063824	99055783	-	exon	6061
chr9:131277797-131277946	NM_001003722	GLE1	150	75	36	186.38	5.18	100	chr9	131266970	131304580	+	exon	10901
chr22:42069938-42071221	NM_001003796	SNU13	1284	1065	661	378.12	7.69	68.94	chr22	42084913	42069936	-	exon	14334
chr22:42076210-42076393	NM_001003796	SNU13	184	92	81	208.17	4.47	100	chr22	42084913	42069936	-	exon	8612
chr9:95473776-95473980	NM_001003800	BICD2	205	102	24	238.13	25.59	100	chr9	95527083	95473644	-	exon	53205
chr9:95482638-95483059	NM_001003800	BICD2	422	110	64	227.52	8.1	100	chr9	95527083	95473644	-	exon	44235
chr20:35944677-35945604	NM_001003897	MANBAL	928	684	366	400.28	4.32	63.06	chr20	35918050	35945663	+	exon	27090
chr17:29683446-29683610	NM_001003927	EVI2A	165	82	17	309.62	56.53	98.02	chr17	29648767	29643427	-	intergenic	-34761
chr17:29672441-29673383	NM_001003927	EVI2A	943	645	271	219.36	4.97	100	chr17	29648767	29643427	-	intergenic	-24145
chr7:44706276-44706478	NM_001003941	OGDH	203	101	22	342.51	73.16	88.3	chr7	44646120	44716195	+	exon	60257
chr7:44663901-44664242	NM_001003941	OGDH	342	123	199	200.54	5.38	100	chr7	44646120	44716195	+	exon	17951
chr15:40382288-40384082	NM_001003942	BMF	1795	867	155	496.33	19.75	38.52	chr15	40398287	40380091	-	exon	15102
chr11:811524-811857	NM_001004	RPLP2	334	223	28	168.84	19.36	100	chr11	809935	812876	+	promoter	1755
chr1:206820733-206821892	NM_001004023	DYRK3	1160	263	129	187.52	6.39	100	chr1	206808880	206822542	+	exon	12432
chr16:18544284-18544530	NM_001004060	NOMO2	247	132	163	1126.38	24	19.57	chr16	18573434	18511181	-	exon	29027
chr16:18530573-18531028	NM_001004060	NOMO2	456	342	44	176.51	17.51	100	chr16	18573434	18511181	-	intron	42634
chr16:16326442-16326655	NM_001004067	NOMO3	214	107	19	217.09	39.02	100	chr16	16326388	16388668	+	promoter	160
chr16:16368838-16369056	NM_001004067	NOMO3	219	109	38	155.99	8.87	100	chr16	16326388	16388668	+	exon	42559
chr5:176863058-176863269	NM_001004105	GRK6	212	106	36	278.41	18.31	100	chr5	176853686	176868354	+	exon	9477
chr5:176863058-176863269	NM_001004106	GRK6	212	106	36	278.41	18.31	100	chr5	176853686	176869850	+	exon	9477
chr1:156288634-156288845	NM_001004319	VHLL	212	106	118	272.94	5.34	100	chr1	156269428	156268414	-	upstream	-19311
chr1:156278760-156279134	NM_001004319	VHLL	375	171	404	252.16	4.31	100	chr1	156269428	156268414	-	upstream	-9519
chr1:156281796-156282062	NM_001004319	VHLL	267	124	312	223.15	4.01	100	chr1	156269428	156268414	-	upstream	-12501
chr1:157043176-157043660	NM_001004341	ETV3L	485	372	446	742.19	7.93	20.69	chr1	157069600	157061834	-	intergenic	26182
chr17:81065498-81065759	NM_001004431	METRNL	262	63	17	194.28	43.23	100	chr17	81037566	81052871	+	intergenic	28062
chr17:81051979-81052865	NM_001004431	METRNL	887	177	387	185.89	5.12	100	chr17	81037566	81052871	+	exon	14856
chr11:55972595-55972863	NM_001004746	OR5T2	269	179	17	173.29	38.73	100	chr11	56000661	55999581	-	intergenic	27932
chr11:75111677-75111898	NM_001005	RPS3	222	111	1048	216.18	2.48	100	chr11	75110534	75117957	+	promoter	1253
chr12:33003717-33003907	NM_001005242	PKP2	191	95	25	427.39	83.13	55.8	chr12	33049780	32943679	-	exon	45968
chrX:51666640-51666910	NM_001005333	MAGED1	271	156	66	568.14	37.58	30.27	chrX	51636697	51645450	+	intergenic	30078
chr7:23286403-23286566	NM_001005340	GPNMB	164	82	24	497.74	79.81	38.41	chr7	23286315	23314729	+	promoter	169
chr7:23292908-23293117	NM_001005340	GPNMB	210	105	59	166.25	5.95	100	chr7	23286315	23314729	+	exon	6697
chr8:43125405-43127013	NM_001005365	POTEA	1609	1389	1454	273.97	4.25	100	chr8	43147584	43218328	+	intergenic	-21375
chr12:121987335-121987563	NM_001005366	KDM2B	229	114	19	245.95	63.18	100	chr12	122018364	121866899	-	exon	30915
chr2:55481768-55481987	NM_001005369	MTIF2	220	110	61	1116.67	202.85	19.23	chr2	55496315	55463755	-	exon	14438
chr2:55471160-55471331	NM_001005369	MTIF2	172	86	15	261.58	49.88	100	chr2	55496315	55463755	-	exon	25070
chr10:58117606-58118046	NM_001005413	ZWINT	441	118	147	271.07	6.91	100	chr10	58121034	58117198	-	exon	3208
chr2:198285732-198285925	NM_001005526	SF3B1	194	97	34	513.94	61.57	37.27	chr2	198299817	198283520	-	exon	13989
chr2:198288537-198288726	NM_001005526	SF3B1	190	95	29	156.39	8.81	100	chr2	198299817	198283520	-	exon	11186
chr17:73725331-73725543	NM_001005619	ITGB4	213	106	55	315.39	12.49	93.81	chr17	73720775	73753899	+	exon	4662
chr2:64160637-64161185	NM_001005739	VPS54	549	273	43	204.66	15.81	100	chr2	64246214	64119666	-	exon	85303
chr2:203043992-203044674	NM_001005781	SUMO1	683	119	424	189.34	3.81	100	chr2	203103322	203070902	-	intergenic	58989
chr2:203043992-203044674	NM_001005782	SUMO1	683	119	424	189.34	3.81	100	chr2	203103322	203070902	-	intergenic	58989
chr17:44534092-44534293	NM_001006607	LRRC37A2	202	101	34	460.76	54.39	46.03	chr17	44590075	44633014	+	intergenic	-55883
chr2:128522382-128522562	NM_001006622	WDR33	181	90	79	198.45	4.29	100	chr2	128568761	128520059	-	exon	46289
chr2:128522382-128522562	NM_001006623	WDR33	181	90	79	198.45	4.29	100	chr2	128568761	128492953	-	exon	46289
chr16:24953082-24953475	NM_001006634	ARHGAP17	394	293	48	206.24	15.88	100	chr16	25026699	24930704	-	intron	73421
chr16:24942109-24942722	NM_001006634	ARHGAP17	614	535	37	157.77	11.79	100	chr16	25026699	24930704	-	exon	84284
chrX:102508478-102508970	NM_001006684	TCEAL8	493	300	147	422.23	9.13	55.46	chrX	102510121	102507922	-	promoter	1397
chr3:183967315-183967652	NM_001006941	ALG3	338	232	18	188.7	53.21	100	chr3	183967313	183960116	-	promoter	-170
chr3:183976056-183976614	NM_001006941	ALG3	559	358	110	244.26	7.91	100	chr3	183967313	183960116	-	upstream	-9022
chr1:22846550-22846797	NM_001006943	EPHA8	248	106	15	169.35	46.56	100	chr1	22889994	22916112	+	intergenic	-43321
chr1:22854567-22854965	NM_001006943	EPHA8	399	115	52	340.83	21.11	88.44	chr1	22889994	22916112	+	intergenic	-35228
chr12:100502148-100502379	NM_001006947	UHRF1BP1L	232	116	16	185.51	53.21	100	chr12	100536642	100463685	-	exon	34379
chrX:71495354-71495799	NM_001007	RPS4X	446	118	480	164.1	5.49	100	chrX	71497141	71492452	-	promoter	1565
chrX:71493026-71493422	NM_001007	RPS4X	397	111	1723	249.34	4.25	100	chrX	71497141	71492452	-	exon	3917
chrX:71492409-71492662	NM_001007	RPS4X	254	134	427	162.95	3.21	100	chrX	71497141	71492452	-	exon	4606
chr8:59492172-59492356	NM_001007067	SDCBP	185	92	23	178.92	12.47	100	chr8	59465727	59495419	+	exon	26537
chr8:59490577-59490783	NM_001007067	SDCBP	207	103	60	231.17	7.45	100	chr8	59465727	59495419	+	exon	24953
chr8:59492172-59492356	NM_001007068	SDCBP	185	92	23	178.92	12.47	100	chr8	59465727	59495419	+	exon	26537
chr8:59490577-59490783	NM_001007068	SDCBP	207	103	60	231.17	7.45	100	chr8	59465727	59495419	+	exon	24953
chr8:59492172-59492356	NM_001007069	SDCBP	185	92	23	178.92	12.47	100	chr8	59465727	59495419	+	exon	26537
chr8:59490577-59490783	NM_001007069	SDCBP	207	103	60	231.17	7.45	100	chr8	59465727	59495419	+	exon	24953
chr8:59492172-59492356	NM_001007070	SDCBP	185	92	23	178.92	12.47	100	chr8	59465727	59495419	+	exon	26537
chr8:59490577-59490783	NM_001007070	SDCBP	207	103	60	231.17	7.45	100	chr8	59465727	59495419	+	exon	24953
chr3:12880836-12881061	NM_001007074	RPL32	226	113	161	257.04	4.72	100	chr3	12881949	12876443	-	promoter	1001
chr6:158663033-158663709	NM_001007466	TULP4	677	574	219	220.83	6.01	100	chr6	158733691	158932856	+	intergenic	-70320
chr5:36163725-36163877	NM_001007527	LMBRD2	153	76	15	180.19	16	100	chr5	36152015	36103413	-	upstream	-11786
chr5:36171687-36171842	NM_001007527	LMBRD2	156	78	39	187.75	5.31	100	chr5	36152015	36103413	-	upstream	-19749
chr5:36152856-36153176	NM_001007527	LMBRD2	321	160	101	166.05	5.2	100	chr5	36152015	36103413	-	promoter	-1001
chr17:79803325-79803918	NM_001007533	PPP1R27	594	204	444	448.89	8.92	46.73	chr17	79792926	79791367	-	upstream	-10695
chr17:79800987-79801997	NM_001007533	PPP1R27	1011	191	1209	1252.58	4.58	19.09	chr17	79792926	79791367	-	upstream	-8566
chr3:100428335-100428590	NM_001007565	TFG	256	119	26	251.27	36.19	100	chr3	100428133	100467811	+	promoter	329
chr3:100451330-100451539	NM_001007565	TFG	210	105	80	303.5	7.68	98.63	chr3	100428133	100467811	+	exon	23301
chr3:100432468-100432748	NM_001007565	TFG	281	161	131	207.25	5.9	100	chr3	100428133	100467811	+	exon	4475
chr1:156779037-156779540	NM_001007792	NTRK1	504	254	21	187.74	43.34	100	chr1	156785541	156851642	+	upstream	-6253
chr10:124919884-124920107	NM_001007793	BUB3	224	112	35	171.57	11.23	100	chr10	124913759	124924886	+	exon	6236
chr10:13154414-13154567	NM_001008211	OPTN	154	77	17	342.51	56.53	88.3	chr10	13142081	13180276	+	exon	12409
chr10:13165978-13166124	NM_001008211	OPTN	147	73	24	201.65	8.47	100	chr10	13142081	13180276	+	exon	23970
chr10:13154414-13154567	NM_001008212	OPTN	154	77	17	342.51	56.53	88.3	chr10	13142081	13180276	+	exon	12409
chr10:13165978-13166124	NM_001008212	OPTN	147	73	24	201.65	8.47	100	chr10	13142081	13180276	+	exon	23970
chr10:13154414-13154567	NM_001008213	OPTN	154	77	17	342.51	56.53	88.3	chr10	13142081	13180276	+	exon	12409
chr10:13165978-13166124	NM_001008213	OPTN	147	73	24	201.65	8.47	100	chr10	13142081	13180276	+	exon	23970
chr2:99240462-99240741	NM_001008215	COA5	280	188	16	153.9	34.45	100	chr2	99224981	99215785	-	upstream	-15620
chr1:24128788-24129049	NM_001008216	GALE	262	124	83	508.22	18.94	37.33	chr1	24127294	24122088	-	promoter	-1624
chr2:20138033-20138193	NM_001008237	TTC32	161	80	19	171.77	11.4	100	chr2	20101747	20096391	-	intergenic	-36366
chr18:43795784-43796561	NM_001008239	C18orf25	778	541	125	270.92	8.93	100	chr18	43753987	43846955	+	exon	42185
chr3:48663154-48663478	NM_001008269	TMEM89	325	116	36	168.16	10.69	100	chr3	48659189	48658274	-	upstream	-4127
chr12:104682688-104682873	NM_001008394	EID3	186	93	28	417.86	49.98	56.09	chr12	104697509	104698982	+	upstream	-14729
chr14:55453872-55454119	NM_001008396	WDHD1	248	107	26	224.72	29.99	100	chr14	55493819	55405655	-	exon	39824
chr3:125741592-125741804	NM_001008487	SLC41A3	213	106	21	176.11	21.46	100	chr3	125775618	125725199	-	exon	33920
chr1:225754929-225755144	NM_001008493	ENAH	216	108	69	218.07	6.81	100	chr1	225840845	225674531	-	exon	85809
chr2:136872415-136873509	NM_001008540	CXCR4	1095	687	559	218.8	3.14	100	chr2	136873813	136871918	-	promoter	851
chr5:149748264-149748488	NM_001008657	TCOF1	225	112	51	284.22	13.77	100	chr5	149737201	149764195	+	exon	11175
chr5:149759081-149759381	NM_001008657	TCOF1	301	119	75	226.68	9.73	100	chr5	149737201	149764195	+	exon	22030
chr5:149758448-149758645	NM_001008657	TCOF1	198	99	45	172.37	6.64	100	chr5	149737201	149764195	+	exon	21345
chr5:149758765-149758978	NM_001008657	TCOF1	214	107	140	306.7	5.23	98.58	chr5	149737201	149764195	+	exon	21670
chr5:149755628-149756212	NM_001008657	TCOF1	585	464	263	203.54	3.88	100	chr5	149737201	149764195	+	intron	18719
chr11:85763892-85764011	NM_001008660	PICALM	120	60	36	1220.27	119.71	18.65	chr11	85780139	85668213	-	intron	16188
chr11:85722011-85722201	NM_001008660	PICALM	191	95	21	314.09	54.47	93.9	chr11	85780139	85668213	-	exon	58033
chr11:85733374-85733539	NM_001008660	PICALM	166	83	20	214.84	15.93	100	chr11	85780139	85668213	-	exon	46683
chr11:85711636-85711844	NM_001008660	PICALM	209	104	36	175.66	9.6	100	chr11	85780139	85668213	-	exon	68399
chr22:26908561-26908922	NM_001008697	TFIP11	362	244	22	163.43	19.49	100	chr22	26908437	26887893	-	promoter	-304
chr22:26895055-26895642	NM_001008697	TFIP11	588	266	135	189.21	4.43	100	chr22	26908437	26887893	-	exon	13089
chr6:34231048-34231525	NM_001008703	C6orf1	478	271	1632	497.88	5.58	36.83	chr6	34216885	34214156	-	upstream	-14401
chr6:34231048-34231525	NM_001008704	C6orf1	478	271	1632	497.88	5.58	36.83	chr6	34216885	34214156	-	upstream	-14401
chr2:53977891-53978107	NM_001008708	CHAC2	217	108	24	342.51	79.81	88.3	chr2	53994919	54002333	+	upstream	-16920
chr8:30209370-30210081	NM_001008710	RBPMS	712	422	4207	3100	8.19	40.98	chr8	30242016	30429778	+	intergenic	-32291
chr8:30209370-30210081	NM_001008711	RBPMS	712	422	4207	3100	8.19	40.98	chr8	30242016	30429778	+	intergenic	-32291
chr8:30209370-30210081	NM_001008712	RBPMS	712	422	4207	3100	8.19	40.98	chr8	30242016	30405041	+	intergenic	-32291
chr14:64061474-64061840	NM_001008726	WDR89	367	117	63	154.06	7.68	100	chr14	64108641	64063756	-	intergenic	46984
chr14:64068185-64068591	NM_001008726	WDR89	407	129	208	171.05	5.74	100	chr14	64108641	64063756	-	intron	40253
chr1:156307917-156308087	NM_001008800	CCT3	171	85	31	643.96	103.09	25.48	chr1	156308206	156278751	-	promoter	204
chr6:7567969-7568375	NM_001008844	DSP	407	104	44	156.05	14.4	100	chr6	7541807	7586950	+	intron	26365
chr6:7568650-7568843	NM_001008844	DSP	194	97	51	329.88	11.87	88.79	chr6	7541807	7586950	+	exon	26939
chr6:7516746-7518157	NM_001008844	DSP	1412	898	540	613.5	7.08	25.23	chr6	7541807	7586950	+	intergenic	-24356
chr2:73447755-73447908	NM_001009570	CCT7	154	77	18	150.01	8.87	100	chr2	73461363	73480150	+	upstream	-13532
chr2:73477399-73477630	NM_001009570	CCT7	232	116	109	313.53	7.35	93.85	chr2	73461363	73480150	+	exon	16151
chr2:73478331-73478620	NM_001009570	CCT7	290	122	643	668.26	4.89	22.53	chr2	73461363	73480150	+	exon	17112
chr13:42499976-42501144	NM_001009814	VWA8	1169	118	326	228.88	5.31	100	chr13	42535221	42293472	-	intron	34661
chr5:911931-912120	NM_001009877	BRD9	190	95	18	210.22	29.79	100	chr5	892674	863849	-	upstream	-19351
chr5:893000-893231	NM_001009877	BRD9	232	116	26	169.33	16.64	100	chr5	892674	863849	-	promoter	-441
chr5:891228-891404	NM_001009877	BRD9	177	88	17	158.46	14.44	100	chr5	892674	863849	-	promoter	1358
chr9:19379217-19379646	NM_001010	RPS6	430	322	275	317.21	7.85	93.77	chr9	19380235	19376253	-	promoter	804
chr9:19378337-19379133	NM_001010	RPS6	797	479	3841	2509.61	7.11	36.59	chr9	19380235	19376253	-	promoter	1500
chr9:19376181-19376697	NM_001010	RPS6	517	401	429	385.04	5.04	68.79	chr9	19380235	19376253	-	intron	3796
chr1:109143161-109143349	NM_001010883	FAM102B	189	94	66	563.23	17.1	29.89	chr1	109102970	109181949	+	exon	40285
chr1:109170765-109171220	NM_001010883	FAM102B	456	336	89	187.31	9.27	100	chr1	109102970	109181949	+	intron	68022
chrX:64627897-64628405	NM_001010888	ZC3H12B	509	292	173	178.19	4.78	100	chrX	64708614	64727767	+	intergenic	-80463
chr6:116752102-116752357	NM_001010919	FAM26F	256	156	18	175.6	36.26	100	chr6	116782532	116784934	+	intergenic	-30303
chr6:116754500-116754689	NM_001010919	FAM26F	190	95	23	231.1	20.97	100	chr6	116782532	116784934	+	intergenic	-27938
chr1:114438375-114438695	NM_001010922	BCL2L15	321	169	29	225.68	28.91	100	chr1	114430169	114419435	-	upstream	-8366
chr12:68947080-68947597	NM_001010942	RAP1B	518	162	811	1088.59	10.36	18.03	chr12	69004618	69054385	+	intergenic	-57280
chr1:84709933-84710264	NM_001010971	SAMD13	332	138	414	1092.02	8.93	18.21	chr1	84764048	84816481	+	intergenic	-53950
chr1:154186909-154187107	NM_001010979	C1orf189	199	99	125	199.64	3.85	100	chr1	154178841	154171561	-	upstream	-8167
chr1:154179192-154180163	NM_001010979	C1orf189	972	293	1070	283.45	2.88	100	chr1	154178841	154171561	-	promoter	-836
chr3:52731759-52731967	NM_001010983	GLT8D1	209	104	29	176.28	12.37	100	chr3	52740099	52728499	-	exon	8236
chr3:52741671-52742152	NM_001010983	GLT8D1	482	335	129	223.81	8.5	100	chr3	52740099	52728499	-	promoter	-1812
chr1:231487032-231487341	NM_001010984	SPRTN	310	107	22	176.98	29.75	100	chr1	231473681	231490773	+	exon	13505
chr1:109884618-109884818	NM_001010985	MYBPHL	201	100	27	444.79	89.79	50.26	chr1	109849663	109834986	-	intergenic	-35055
chr2:3627660-3628018	NM_001011	RPS7	359	129	589	635.36	6.48	25.34	chr2	3622852	3628509	+	exon	4987
chr1:48790974-48791795	NM_001011547	SLC5A9	822	156	290	588.47	12.96	27	chr1	48688356	48714316	+	intergenic	103028
chr20:45315009-45315887	NM_001011554	SLC13A3	879	726	240	179.72	5.85	100	chr20	45313124	45186461	-	upstream	-2324
chr3:194373436-194373912	NM_001011655	TMEM44	477	271	157	215.54	4.34	100	chr3	194354150	194308401	-	upstream	-19524
chr2:101125714-101125967	NM_001011717	NMS	254	138	22	272.7	69.83	100	chr2	101086943	101099742	+	intergenic	38897
chr13:53196096-53196380	NM_001011724	HNRNPA1L2	285	175	19	216.75	53.21	100	chr13	53191604	53217919	+	exon	4634
chr13:53196096-53196380	NM_001011725	HNRNPA1L2	285	175	19	216.75	53.21	100	chr13	53191604	53217919	+	exon	4634
chr16:53524056-53524431	NM_001012398	AKTIP	376	269	23	248.89	69.83	100	chr16	53537216	53524951	-	intergenic	12973
chr19:56166303-56166565	NM_001012478	U2AF2	263	144	115	270.33	7.19	100	chr19	56165415	56186082	+	promoter	1019
chr19:56165462-56166225	NM_001012478	U2AF2	764	489	286	415.79	7	56.03	chr19	56165415	56186082	+	promoter	428
chr19:56173841-56173999	NM_001012478	U2AF2	159	79	68	190.43	3.71	100	chr19	56165415	56186082	+	exon	8505
chr18:55221468-55221714	NM_001012515	FECH	247	109	16	183.71	49.64	100	chr18	55253969	55212072	-	exon	32378
chr15:72500919-72501292	NM_001012642	GRAMD2	374	125	4173	3100	5.8	40.98	chr15	72490136	72452146	-	upstream	-10969
chr15:72491323-72492154	NM_001012642	GRAMD2	832	530	7863	568.85	3.63	30.36	chr15	72490136	72452146	-	promoter	-1602
chr15:72501977-72502236	NM_001012642	GRAMD2	260	127	831	282.35	3.21	100	chr15	72490136	72452146	-	upstream	-11970
chr11:62622528-62623302	NM_001012662	SLC3A2	775	619	120	158.11	9.17	100	chr11	62623483	62656355	+	promoter	-568
chr11:62623533-62623879	NM_001012662	SLC3A2	347	235	60	156.43	7.49	100	chr11	62623483	62656355	+	promoter	223
chr11:62622528-62623302	NM_001012664	SLC3A2	775	619	120	158.11	9.17	100	chr11	62623483	62656355	+	promoter	-568
chr11:62623533-62623879	NM_001012664	SLC3A2	347	235	60	156.43	7.49	100	chr11	62623483	62656355	+	promoter	223
chr18:670438-670895	NM_001012716	TYMSOS	458	342	191	272.41	9.18	100	chr18	658340	649619	-	upstream	-12326
chr18:662112-662454	NM_001012716	TYMSOS	343	128	409	292.17	5.12	100	chr18	658340	649619	-	upstream	-3943
chr19:57688235-57688614	NM_001012729	DUXA	380	285	39	202.77	13.95	100	chr19	57678856	57663093	-	upstream	-9568
chr10:27149664-27149882	NM_001012750	ABI1	219	109	29	165.86	12.19	100	chr10	27150016	27035524	-	promoter	243
chr10:27149664-27149882	NM_001012751	ABI1	219	109	29	165.86	12.19	100	chr10	27150016	27035524	-	promoter	243
chr10:27149664-27149882	NM_001012752	ABI1	219	109	29	165.86	12.19	100	chr10	27150016	27035524	-	promoter	243
chr13:39612614-39612792	NM_001012754	NHLRC3	179	89	20	214.28	19.2	100	chr13	39612447	39624244	+	promoter	256
chr1:145596880-145597242	NM_001012758	NUDT17	363	79	24	178.9	31.05	100	chr1	145589435	145586492	-	upstream	-7626
chr5:97728844-97729068	NM_001012761	RGMB	225	112	91	504.89	14.04	37.07	chr5	98104998	98132198	+	intergenic	-376042
chr5:97549061-97549851	NM_001012761	RGMB	791	202	625	263.89	5.52	100	chr5	98104998	98132198	+	intergenic	-555542
chr4:169351617-169351790	NM_001012967	DDX60L	174	87	30	606.77	99.76	26.86	chr4	169401665	169277885	-	exon	49962
chr10:81917393-81917549	NM_001012973	PLAC9	157	78	19	152.96	8.9	100	chr10	81892257	81904784	+	intergenic	25214
chr10:81915330-81915696	NM_001012973	PLAC9	367	234	307	484.96	5.95	38.53	chr10	81892257	81904784	+	intergenic	23256
chr16:67708787-67709869	NM_001012984	C16orf86	1083	735	76	579.76	31.99	28.65	chr16	67700716	67702661	+	intergenic	8612
chr7:46039311-46040329	NM_001013398	IGFBP3	1019	541	222	347.65	9.3	81.05	chr7	45960871	45951843	-	intergenic	-78949
chr7:45951983-45953427	NM_001013398	IGFBP3	1445	544	2308	1245.55	3.26	18.78	chr7	45960871	45951843	-	exon	8166
chr15:78768516-78768678	NM_001013619	HYKK	163	81	15	159.44	14.4	100	chr15	78799905	78828987	+	intergenic	-31308
chr2:25050566-25051178	NM_001013663	PTRHD1	613	307	87	379.06	23.48	68.56	chr2	25016251	25013135	-	intergenic	-34621
chr2:25057608-25057834	NM_001013663	PTRHD1	227	113	71	176.7	6.19	100	chr2	25016251	25013135	-	intergenic	-41470
chr22:26887340-26888407	NM_001013694	SRRD	1068	340	124	228.34	9.65	100	chr22	26879849	26887904	+	exon	8024
chrX:36980275-36981596	NM_001013736	FAM47C	1322	1047	673	401.64	5.72	63.23	chrX	37026431	37029739	+	intergenic	-45496
chr16:67644708-67645529	NM_001013838	CARMIL2	822	334	360	593.02	6.76	26.7	chr16	67679029	67691472	+	intergenic	-33911
chr13:30857734-30857929	NM_001014380	KATNAL1	196	98	26	179.82	12.23	100	chr13	30881191	30776766	-	exon	23360
chr6:33384329-33384619	NM_001014433	CUTA	291	119	223	241.7	5.05	100	chr6	33386065	33384318	-	promoter	1591
chr11:3114095-3114350	NM_001014437	CARS	256	146	28	168.13	16.58	100	chr11	3078681	3022151	-	intergenic	-35541
chr13:24443460-24443604	NM_001014442	C1QTNF9B-AS1	145	72	17	335.89	40.79	88.71	chr13	24463027	24466242	+	upstream	-19495
chr1:161128175-161128645	NM_001014443	USP21	471	164	175	302.23	4.89	99.8	chr1	161129253	161135516	+	promoter	-843
chr4:48906490-48906653	NM_001014446	OCIAD2	164	82	26	252.57	13.64	100	chr4	48908845	48887396	-	exon	2274
chr17:3572114-3572958	NM_001014764	EMC6	845	561	239	173.77	5.85	100	chr17	3572016	3572963	+	promoter	520
chr11:6625208-6625626	NM_001014794	ILK	419	299	71	188.83	12.06	100	chr11	6624937	6632105	+	promoter	480
chr11:6623097-6623463	NM_001014794	ILK	367	169	128	352.83	8.67	80.91	chr11	6624937	6632105	+	promoter	-1657
chr11:6625208-6625626	NM_001014795	ILK	419	299	71	188.83	12.06	100	chr11	6625039	6632105	+	promoter	378
chr11:6623097-6623463	NM_001014795	ILK	367	169	128	352.83	8.67	80.91	chr11	6625039	6632105	+	promoter	-1759
chr6:33384329-33384619	NM_001014837	CUTA	291	119	223	241.7	5.05	100	chr6	33386065	33384318	-	promoter	1591
chr6:33384329-33384619	NM_001014838	CUTA	291	119	223	241.7	5.05	100	chr6	33386065	33384318	-	promoter	1591
chr6:33384329-33384619	NM_001014840	CUTA	291	119	223	241.7	5.05	100	chr6	33386065	33384318	-	promoter	1591
chr5:154346218-154346682	NM_001014990	MRPL22	465	118	107	192.28	9.72	100	chr5	154320632	154348971	+	exon	25818
chr19:50000301-50000621	NM_001015	RPS11	321	212	329	426.05	6.22	55.74	chr19	49999621	50002969	+	promoter	840
chr4:89708886-89709097	NM_001015045	FAM13A	212	106	21	293.43	69.83	100	chr4	89744512	89647104	-	exon	35521
chr4:89744123-89744461	NM_001015045	FAM13A	339	110	16	161.61	33.25	100	chr4	89744512	89647104	-	promoter	220
chr3:125647329-125648270	NM_001015050	ALG1L	942	683	63	154.24	11.51	100	chr3	125655887	125648117	-	intergenic	8088
chr7:100482349-100482728	NM_001015072	UFSP1	380	278	68	163.04	9.27	100	chr7	100487339	100486343	-	intergenic	4801
chrX:133527511-133527661	NM_001015877	PHF6	151	75	16	325.98	53.21	94.18	chrX	133507341	133562822	+	exon	20245
chr19:57722707-57723196	NM_001015879	AURKC	490	287	47	367.77	32.92	71.67	chr19	57742376	57746916	+	upstream	-19425
chr10:89487024-89487255	NM_001015880	PAPSS2	232	116	15	170.99	49.88	100	chr10	89419475	89507462	+	exon	67664
chr10:89503118-89503332	NM_001015880	PAPSS2	215	107	29	282.69	29.92	100	chr10	89419475	89507462	+	exon	83750
chr10:89473770-89473967	NM_001015880	PAPSS2	198	99	47	282.94	11.16	100	chr10	89419475	89507462	+	exon	54393
chrX:106956521-106958001	NM_001015881	TSC22D3	1481	146	294	270.2	4.29	100	chrX	106959711	106956451	-	exon	2450
chr11:17096957-17097393	NM_001017	RPS13	437	107	269	254.22	7.21	100	chr11	17099220	17095938	-	intron	2045
chr1:207264978-207265145	NM_001017367	C4BPB	168	84	17	309.62	56.53	98.02	chr1	207262627	207273337	+	exon	2434
chr17:33353397-33353599	NM_001017368	RFFL	203	101	17	245.95	56.53	100	chr17	33390759	33336130	-	exon	37261
chr4:166254495-166254738	NM_001017369	MSMO1	244	129	102	212.22	6.06	100	chr4	166248817	166264314	+	intron	5799
chr13:39612614-39612792	NM_001017370	NHLRC3	179	89	20	214.28	19.2	100	chr13	39612447	39624244	+	promoter	256
chr2:174819609-174820912	NM_001017371	SP3	1304	804	335	265.46	5.72	100	chr2	174828947	174771186	-	exon	8687
chr19:19114982-19115397	NM_001017392	SUGP2	416	229	39	477.71	99.76	42.99	chr19	19144380	19101695	-	exon	29191
chr1:249211312-249211622	NM_001017434	PGBD2	311	87	18	195.29	33.25	100	chr1	249200441	249213345	+	intron	11026
chr22:30742279-30742578	NM_001017437	CCDC157	300	123	91	454.14	14.2	46.29	chr22	30752623	30774644	+	upstream	-10195
chr22:30752715-30752895	NM_001017437	CCDC157	181	90	39	317.94	13.55	93.46	chr22	30752623	30774644	+	promoter	182
chr22:30733657-30733917	NM_001017437	CCDC157	261	149	69	191.75	7.89	100	chr22	30752623	30774644	+	upstream	-18836
chr22:30737643-30737899	NM_001017437	CCDC157	257	138	268	204.07	3.88	100	chr22	30752623	30774644	+	upstream	-14852
chr2:120125730-120125925	NM_001017927	C2orf76	196	98	115	456.43	7.21	46.24	chr2	120124318	120059792	-	promoter	-1509
chr1:166244831-166246884	NM_001017961	FAM78B	2054	1790	1108	535.95	5.25	32.39	chr1	166135992	166038535	-	intergenic	-109865
chr16:71686668-71686907	NM_001017967	MARVELD3	240	86	28	329.92	61.7	88.85	chr16	71660055	71675868	+	intergenic	26732
chr16:71681109-71682063	NM_001017967	MARVELD3	955	181	67	569.61	56.8	30.22	chr16	71660055	71675868	+	intergenic	21531
chr5:81573458-81573743	NM_001017971	ATP6AP1L	286	134	1179	549.53	3.84	32.03	chr5	81575280	81614465	+	promoter	-1680
chrX:115592862-115593204	NM_001017978	CT83	343	213	37	172.2	15.08	100	chrX	115594194	115592852	-	promoter	1161
chr1:15382572-15382776	NM_001017999	KAZN	205	102	26	410.13	86.46	62.58	chr1	15272414	15394651	+	exon	110260
chr1:15287212-15287392	NM_001017999	KAZN	181	90	22	393.01	73.16	68.68	chr1	15272414	15394651	+	exon	14888
chr1:15392138-15392400	NM_001017999	KAZN	263	77	17	193.99	39.9	100	chr1	15272414	15394651	+	exon	119855
chr15:63349179-63349378	NM_001018008	TPM1	200	100	35	625.31	116.39	25.36	chr15	63340635	63362831	+	exon	8643
chrX:154282867-154283388	NM_001018024	CMC4	522	237	365	500.8	6.26	36.75	chrX	154299547	154289899	-	intergenic	16420
chrX:154282867-154283388	NM_001018025	MTCP1	522	237	365	500.8	6.26	36.75	chrX	154299547	154292308	-	intergenic	16420
chr15:62209576-62209861	NM_001018088	VPS13C	286	97	21	156.1	20.92	100	chr15	62352664	62156504	-	exon	142946
chr15:44085039-44085569	NM_001018108	SERF2	531	178	361	1087.14	18.22	17.86	chr15	44084039	44088287	+	promoter	1265
chr7:131346683-131347171	NM_001018111	PODXL	489	206	756	835.53	7.22	19.14	chr7	131241376	131185020	-	intergenic	-105551
chrX:14863096-14863368	NM_001018113	FANCB	273	189	20	215.81	47.99	100	chrX	14891191	14861528	-	exon	27959
chr17:49231566-49231809	NM_001018136	NME1-NME2	244	119	43	350.56	26.74	80.72	chr17	49230896	49249105	+	promoter	791
chr17:49248600-49249167	NM_001018136	NME1-NME2	568	350	1544	1169.97	8.58	18.82	chr17	49230896	49249105	+	exon	17987
chr17:49248600-49249167	NM_001018137	NME2	568	350	1544	1169.97	8.58	18.82	chr17	49242795	49249105	+	exon	6088
chr17:49239013-49239605	NM_001018137	NME2	593	236	1390	907.66	5.99	18.31	chr17	49242795	49249105	+	upstream	-3486
chr17:49248600-49249167	NM_001018138	NME2	568	350	1544	1169.97	8.58	18.82	chr17	49244082	49249105	+	exon	4801
chr17:49239013-49239605	NM_001018138	NME2	593	236	1390	907.66	5.99	18.31	chr17	49244082	49249105	+	upstream	-4773
chr1:154226342-154226561	NM_001018837	HAX1	220	110	83	258.08	7.01	100	chr1	154245038	154248355	+	upstream	-18587
chr1:154245795-154246073	NM_001018837	HAX1	279	121	415	177.66	3.49	100	chr1	154245038	154248355	+	promoter	896
chr19:39923803-39924120	NM_001020	RPS16	318	151	1955	162.11	3.16	100	chr19	39926660	39923776	-	exon	2699
chr1:31567755-31568001	NM_001020658	PUM1	247	129	64	364.24	16.59	71.66	chr1	31538564	31404352	-	intergenic	-29314
chr1:31465233-31465534	NM_001020658	PUM1	302	119	119	256.97	6.92	100	chr1	31538564	31404352	-	exon	73181
chr5:142779203-142780477	NM_001020825	NR3C1	1275	903	643	496.98	4.7	38.37	chr5	142783254	142657495	-	exon	3414
chr15:83207566-83207953	NM_001021	RPS17	388	110	115	451.64	16.38	46.4	chr15	83209295	83205500	-	promoter	1536
chr15:82824164-82824738	NM_001021	RPS17	575	319	862	1651.38	13.96	26.11	chr15	82824952	82821157	-	promoter	501
chr15:82823226-82823527	NM_001021	RPS17	302	109	145	590.28	13.91	26.82	chr15	82824952	82821157	-	promoter	1576
chr15:83208507-83209081	NM_001021	RPS17	575	321	795	1334.48	12.89	21	chr15	83209295	83205500	-	promoter	501
chr15:83205457-83205682	NM_001021	RPS17	226	113	364	738.72	5.56	20.55	chr15	83209295	83205500	-	exon	3726
chr15:82821117-82821339	NM_001021	RPS17	223	111	331	409.55	4.12	62.63	chr15	82824952	82821157	-	exon	3724
chr8:56986842-56987097	NM_001023	RPS20	256	151	419	385.1	4.29	68.86	chr8	56987140	56985367	-	promoter	171
chr5:142779203-142780477	NM_001024094	NR3C1	1275	903	643	496.98	4.7	38.37	chr5	142783254	142657495	-	exon	3414
chr1:153610504-153611075	NM_001024210	S100A13	572	291	76	394.63	27.88	62.7	chr1	153606568	153591275	-	upstream	-4221
chr1:153610504-153611075	NM_001024211	S100A13	572	291	76	394.63	27.88	62.7	chr1	153600117	153591275	-	upstream	-10672
chr1:153598777-153599209	NM_001024211	S100A13	433	127	80	200.37	9.7	100	chr1	153600117	153591275	-	promoter	1124
chr1:153610504-153611075	NM_001024212	S100A13	572	291	76	394.63	27.88	62.7	chr1	153599744	153591275	-	upstream	-11045
chr1:153598777-153599209	NM_001024212	S100A13	433	127	80	200.37	9.7	100	chr1	153599744	153591275	-	promoter	751
chr1:153610504-153611075	NM_001024213	S100A13	572	291	76	394.63	27.88	62.7	chr1	153599524	153591275	-	upstream	-11265
chr1:153598777-153599209	NM_001024213	S100A13	433	127	80	200.37	9.7	100	chr1	153599524	153591275	-	promoter	531
chr1:16111522-16111989	NM_001024216	FBLIM1	468	179	45	488.87	76.78	38.48	chr1	16091458	16113084	+	exon	20297
chr8:38853726-38854011	NM_001024380	TM2D2	286	102	31	313.74	54.57	93.94	chr8	38854041	38846326	-	promoter	173
chr8:38853726-38854011	NM_001024381	TM2D2	286	102	31	313.74	54.57	93.94	chr8	38854041	38846326	-	promoter	173
chr2:88315563-88315979	NM_001024457	RGPD1	417	237	32	285.9	52.03	100	chr2	88285309	88055478	-	intergenic	-30462
chr1:149783455-149783956	NM_001024599	HIST2H2BF	502	119	1796	1858.94	4.99	30.23	chr1	149783928	149783433	-	promoter	223
chr10:33619583-33619826	NM_001024628	NRP1	244	128	26	225.14	29.62	100	chr10	33623833	33486546	-	exon	4129
chr10:33502253-33502685	NM_001024628	NRP1	433	296	100	235.21	8.07	100	chr10	33623833	33486546	-	exon	121364
chr10:33619583-33619826	NM_001024629	NRP1	244	128	26	225.14	29.62	100	chr10	33623833	33486546	-	exon	4129
chr10:33502253-33502685	NM_001024629	NRP1	433	296	100	235.21	8.07	100	chr10	33623833	33486546	-	exon	121364
chr5:179136840-179137127	NM_001024649	CANX	288	136	275	346.29	5.06	81.29	chr5	179125929	179158639	+	exon	11054
chr12:112846001-112846460	NM_001024662	RPL6	460	336	674	859.77	8.84	19.06	chr12	112847445	112842984	-	promoter	1215
chr12:112843634-112844021	NM_001024662	RPL6	388	127	418	294	5.83	99.27	chr12	112847445	112842984	-	exon	3618
chr3:30729846-30730028	NM_001024847	TGFBR2	183	91	18	155.18	14.77	100	chr3	30647993	30735633	+	exon	81944
chr3:30732888-30735319	NM_001024847	TGFBR2	2432	653	332	462.89	11.6	42.58	chr3	30647993	30735633	+	exon	86110
chr3:44670679-44670984	NM_001024855	ZNF197	306	107	23	269.63	43.23	100	chr3	44666510	44689963	+	exon	4321
chr7:65546774-65546945	NM_001024943	ASL	172	86	26	515.63	86.46	37.2	chr7	65540833	65558329	+	exon	6026
chr7:65546774-65546945	NM_001024944	ASL	172	86	26	515.63	86.46	37.2	chr7	65540833	65558329	+	exon	6026
chr7:65546774-65546945	NM_001024946	ASL	172	86	26	515.63	86.46	37.2	chr7	65540833	65558329	+	exon	6026
chr11:121177868-121178695	NM_001024956	SC5D	828	266	62	153.13	8.12	100	chr11	121163576	121184119	+	exon	14705
chr11:66109512-66109749	NM_001024957	BRMS1	238	119	88	281.59	8.38	100	chr11	66112582	66104803	-	exon	2952
chr5:81573458-81573743	NM_001025	RPS23	286	134	1179	549.53	3.84	32.03	chr5	81574235	81569138	-	promoter	635
chr5:149826295-149826796	NM_001025070	RPS14	502	144	5479	400.62	4.96	63	chr5	149829319	149823791	-	intron	2774
chr5:149826295-149826796	NM_001025071	RPS14	502	144	5479	400.62	4.96	63	chr5	149829319	149823791	-	intron	2774
chr11:842359-842583	NM_001025234	TSPAN4	225	112	98	247.79	6.22	100	chr11	844080	867116	+	promoter	-1609
chr11:842359-842583	NM_001025235	TSPAN4	225	112	98	247.79	6.22	100	chr11	842940	867116	+	promoter	-469
chr11:842359-842583	NM_001025236	TSPAN4	225	112	98	247.79	6.22	100	chr11	842940	867116	+	promoter	-469
chr11:842359-842583	NM_001025238	TSPAN4	225	112	98	247.79	6.22	100	chr11	842823	867116	+	promoter	-352
chr11:842359-842583	NM_001025239	TSPAN4	225	112	98	247.79	6.22	100	chr11	842823	867116	+	promoter	-352
chr16:69680917-69681500	NM_001025433	NQO1	584	230	116	398.39	9.66	63.06	chr16	69760533	69743303	-	intergenic	79325
chr16:69744566-69745189	NM_001025433	NQO1	624	424	310	254.55	7.92	100	chr16	69760533	69743303	-	exon	15656
chr16:69751993-69752459	NM_001025433	NQO1	467	359	184	172.98	5.37	100	chr16	69760533	69743303	-	intron	8307
chr16:69680917-69681500	NM_001025434	NQO1	584	230	116	398.39	9.66	63.06	chr16	69760533	69743303	-	intergenic	79325
chr16:69744566-69745189	NM_001025434	NQO1	624	424	310	254.55	7.92	100	chr16	69760533	69743303	-	exon	15656
chr16:69751993-69752459	NM_001025434	NQO1	467	359	184	172.98	5.37	100	chr16	69760533	69743303	-	intron	8307
chr17:8349007-8349189	NM_001025579	NDEL1	183	91	22	393.01	73.16	68.68	chr17	8339169	8371495	+	exon	9929
chr11:47504218-47504388	NM_001025596	CELF1	171	85	30	329.39	19.32	88.93	chr11	47510576	47487488	-	exon	6273
chr11:47510365-47510595	NM_001025596	CELF1	231	115	109	240.38	5.89	100	chr11	47510576	47487488	-	promoter	96
chr19:18112007-18112196	NM_001025604	ARRDC2	190	95	16	245.95	53.21	100	chr19	18111940	18124911	+	promoter	161
chr19:18123725-18124367	NM_001025604	ARRDC2	643	112	93	299.73	7.65	99.31	chr19	18111940	18124911	+	exon	12106
chr10:79795046-79795503	NM_001026	RPS24	458	310	456	387.82	7.18	68.72	chr10	79793517	79800473	+	promoter	1757
chr10:79785869-79786018	NM_001026	RPS24	150	75	26	159.96	6.24	100	chr10	79793517	79800473	+	upstream	-7574
chr11:118887852-118888479	NM_001028	RPS25	628	323	437	339.7	9.79	88.35	chr11	118889057	118886421	-	promoter	892
chr4:77677586-77678108	NM_001029870	SOWAHB	523	380	84	307.65	14.31	98.48	chr4	77819002	77816081	-	intergenic	141155
chr4:77659901-77662625	NM_001029870	SOWAHB	2725	495	351	400.4	6.16	63.04	chr4	77819002	77816081	-	intergenic	157739
chr19:35224311-35224656	NM_001029997	ZNF181	346	115	24	257.24	69.83	100	chr19	35225479	35233774	+	promoter	-996
chr17:33935149-33935466	NM_001030006	AP2B1	318	153	75	289.63	10.77	100	chr17	33914281	34053436	+	exon	21026
chr16:88877925-88878103	NM_001030018	APRT	179	89	49	164.03	5.01	100	chr16	88878342	88875876	-	promoter	328
chr10:122114179-122114721	NM_001030059	PLPP4	543	241	1674	1469.89	6.76	23.08	chr10	122216465	122349376	+	intergenic	-102015
chr6:147703894-147704069	NM_001030060	SAMD5	176	88	18	168.18	15.2	100	chr6	147829827	147891157	+	intergenic	-125846
chr6:147728262-147729364	NM_001030060	SAMD5	1103	965	435	277.05	5.78	100	chr6	147829827	147891157	+	intergenic	-101014
chr11:67450198-67450567	NM_001031615	ALDH3B2	370	252	321	678.89	6.37	22.49	chr11	67448685	67429632	-	promoter	-1697
chr6:56965392-56966221	NM_001031623	ZNF451	830	612	86	424.21	13.24	55.62	chr6	56954827	57035098	+	intron	10979
chr5:176733367-176733989	NM_001031677	RAB24	623	163	556	1143.38	13.62	19.57	chr5	176730745	176728190	-	upstream	-2933
chr17:3539326-3539481	NM_001031681	CTNS	156	78	31	738.6	103.09	20.92	chr17	3539761	3566397	+	promoter	-358
chr17:3533479-3533628	NM_001031681	CTNS	150	75	20	444.79	66.51	50.26	chr17	3539761	3566397	+	upstream	-6208
chr17:3522581-3522762	NM_001031681	CTNS	182	91	16	261.58	53.21	100	chr17	3539761	3566397	+	upstream	-17090
chr22:36293319-36294390	NM_001031695	RBFOX2	1072	835	327	256.61	6.45	100	chr22	36236630	36134782	-	intergenic	-57224
chr3:47543075-47543359	NM_001031703	ELP6	285	167	68	970.73	127.22	19.46	chr3	47555199	47537129	-	exon	11982
chr10:90130309-90130584	NM_001031709	RNLS	276	111	19	219.44	59.86	100	chr10	90343082	90043858	-	intron	212636
chr4:106638795-106639113	NM_001031720	GSTCD	319	184	16	165.9	43.23	100	chr4	106631969	106768882	+	exon	6985
chr4:106647752-106647994	NM_001031720	GSTCD	243	112	31	289.65	35.99	100	chr4	106631969	106768882	+	exon	15904
chr6:30593264-30594167	NM_001031722	ATAT1	904	148	1064	162.81	2.9	100	chr6	30594662	30614600	+	promoter	-947
chr15:68499177-68500099	NM_001031733	CALML4	923	273	198	166.79	7.15	100	chr15	68498448	68483042	-	promoter	-1190
chrX:15287945-15288167	NM_001031739	ASB9	223	111	45	738.6	149.64	20.92	chrX	15288293	15262108	-	promoter	237
chr1:38261400-38261541	NM_001031740	MANEAL	142	71	20	169.15	7.56	100	chr1	38259773	38267278	+	promoter	1697
chr17:19561024-19561198	NM_001031806	ALDH3A2	175	87	17	228.49	29.67	100	chr17	19552063	19580904	+	exon	9048
chr11:68574960-68575130	NM_001031847	CPT1A	171	85	38	179.1	6.24	100	chr11	68609399	68522087	-	exon	34354
chr2:188418918-188419138	NM_001032281	TFPI	221	110	35	211.6	14	100	chr2	188419232	188343305	-	promoter	204
chr17:30678786-30678936	NM_001032293	ZNF207	151	75	16	314.6	47.99	93.92	chr17	30677156	30697468	+	promoter	1705
chr17:30687581-30687802	NM_001032293	ZNF207	222	111	51	442.77	27.17	50.23	chr17	30677156	30697468	+	exon	10535
chr12:56385845-56388538	NM_001032386	SUOX	2694	130	818	420.88	5.72	55.63	chr12	56391042	56399309	+	upstream	-3851
chr12:56384435-56384616	NM_001032386	SUOX	182	91	105	169.65	3.4	100	chr12	56391042	56399309	+	upstream	-6517
chr12:56385845-56388538	NM_001032387	SUOX	2694	130	818	420.88	5.72	55.63	chr12	56391042	56399309	+	upstream	-3851
chr12:56384435-56384616	NM_001032387	SUOX	182	91	105	169.65	3.4	100	chr12	56391042	56399309	+	upstream	-6517
chr12:113346307-113346675	NM_001032409	OAS1	369	127	248	185.27	4.82	100	chr12	113344581	113357712	+	promoter	1910
chr1:22109307-22109507	NM_001032730	USP48	201	100	19	273.65	60.78	100	chr1	22109688	22054338	-	promoter	281
chr12:113402058-113402264	NM_001032731	OAS2	207	103	66	268.45	7.91	100	chr12	113416273	113426610	+	upstream	-14112
chr12:113407737-113410947	NM_001032731	OAS2	3211	725	3606	379.21	3.56	68.6	chr12	113416273	113426610	+	upstream	-6931
chr11:4103394-4103638	NM_001033	RRM1	245	96	41	209.34	13.44	100	chr11	4115914	4160155	+	upstream	-12398
chr22:32894102-32894833	NM_001033024	FBXO7	732	258	153	270.84	6.04	100	chr22	32871223	32894818	+	exon	23244
chr22:32874947-32875308	NM_001033024	FBXO7	362	139	284	413.44	5.3	55.95	chr22	32871223	32894818	+	exon	3904
chr15:22940682-22941109	NM_001033028	CYFIP1	428	101	21	186.53	51.88	100	chr15	22955754	23003603	+	upstream	-14859
chr15:22946934-22947121	NM_001033028	CYFIP1	188	94	46	219.53	7.55	100	chr15	22955754	23003603	+	upstream	-8727
chr3:66023804-66024164	NM_001033057	MAGI1	361	117	19	196.99	53.21	100	chr3	66024509	65339905	-	promoter	525
chr3:65673012-65674079	NM_001033057	MAGI1	1068	627	1527	967.77	7.04	19.3	chr3	66024509	65339905	-	intron	350964
chr15:90808923-90809690	NM_001033088	NGRN	768	508	378	250.9	7.07	100	chr15	90808894	90815443	+	promoter	412
chr7:5266773-5267010	NM_001033520	WIPI2	238	119	65	327.72	13.5	88.83	chr7	5253899	5273486	+	exon	12992
chr20:54958020-54958228	NM_001033522	CSTF1	209	104	42	446.83	34.16	46.59	chr20	54967706	54979582	+	upstream	-9582
chr20:54956463-54956622	NM_001033522	CSTF1	160	80	18	195.73	14.64	100	chr20	54967706	54979582	+	upstream	-11164
chr20:54961293-54961601	NM_001033522	CSTF1	309	130	205	220.34	4.62	100	chr20	54967706	54979582	+	upstream	-6259
chr17:30438537-30439589	NM_001033566	RHOT1	1053	659	427	624.66	5.44	25.3	chr17	30469472	30552790	+	intergenic	-30409
chr17:30438537-30439589	NM_001033567	RHOT1	1053	659	427	624.66	5.44	25.3	chr17	30469472	30552790	+	intergenic	-30409
chr17:30438537-30439589	NM_001033568	RHOT1	1053	659	427	624.66	5.44	25.3	chr17	30469472	30552790	+	intergenic	-30409
chr19:18685578-18686204	NM_001033930	UBA52	627	370	278	183.43	7.55	100	chr19	18682611	18688270	+	exon	3280
chr19:18684073-18684262	NM_001033930	UBA52	190	95	55	183.92	5.57	100	chr19	18682611	18688270	+	promoter	1556
chr19:18679192-18680222	NM_001033930	UBA52	1031	566	198	175.87	5.01	100	chr19	18682611	18688270	+	upstream	-2904
chr12:112430911-112431808	NM_001034025	ERP29	898	512	1357	191.96	5.91	100	chr12	112451151	112461024	+	upstream	-19792
chr5:16766169-16766340	NM_001034850	FAM134B	172	86	16	277.41	53.21	100	chr5	16617167	16473146	-	intergenic	-149087
chr5:16701064-16701979	NM_001034850	FAM134B	916	733	213	421.69	10.83	55.5	chr5	16617167	16473146	-	intergenic	-84354
chr5:16670631-16671121	NM_001034850	FAM134B	491	112	131	381.78	7.81	68.61	chr5	16617167	16473146	-	intergenic	-53709
chr14:70496945-70499056	NM_001034852	SMOC1	2112	940	569	219.93	4.51	100	chr14	70346113	70499083	+	exon	151887
chr14:70351992-70352921	NM_001034852	SMOC1	930	762	12853	3100	4.04	40.98	chr14	70346113	70499083	+	intron	6343
chr3:40503421-40503869	NM_001034996	RPL14	449	118	1097	614.46	4.72	25.14	chr3	40498829	40503863	+	exon	4816
chr12:56511006-56511617	NM_001035267	RPL41	612	378	1240	352.73	5.11	80.87	chr12	56510373	56511616	+	promoter	938
chr2:74327504-74329384	NM_001035505	BOLA3	1881	1366	313	704.79	11.75	20.68	chr2	74375039	74362527	-	intergenic	46595
chr2:27275767-27276067	NM_001035507	AGBL5	301	158	95	287.99	9.52	100	chr2	27274490	27282403	+	promoter	1427
chr19:35994181-35994382	NM_001035516	DMKN	202	101	61	244.75	7.39	100	chr19	35992813	35988118	-	promoter	-1468
chr2:27579406-27580216	NM_001035521	GTF3C2	811	635	47	179.25	12.8	100	chr2	27579901	27548715	-	promoter	90
chr2:27587576-27587723	NM_001035521	GTF3C2	148	74	24	168.93	6.77	100	chr2	27579901	27548715	-	upstream	-7748
chr2:27587180-27587417	NM_001035521	GTF3C2	238	119	90	209.43	6.42	100	chr2	27579901	27548715	-	upstream	-7397
chr7:107872760-107872961	NM_001037132	NRCAM	202	101	18	261.58	59.86	100	chr7	107880614	107788070	-	exon	7754
chr17:7834300-7834496	NM_001037144	CNTROB	197	98	68	345.44	9.18	81.07	chr17	7835441	7853237	+	promoter	-1043
chr17:7833616-7834088	NM_001037144	CNTROB	473	321	237	439.55	6.74	50.16	chr17	7835441	7853237	+	promoter	-1589
chr17:7835022-7835257	NM_001037144	CNTROB	236	118	214	411.92	5.7	55.85	chr17	7835441	7853237	+	promoter	-302
chr7:4722278-4722474	NM_001037165	FOXK1	197	98	26	427.39	86.46	55.8	chr7	4721929	4811074	+	promoter	447
chr7:2403773-2404195	NM_001037283	EIF3B	423	311	182	458.26	12.39	45.98	chr7	2394473	2420377	+	intron	9511
chr11:134122789-134123153	NM_001037304	THYN1	365	264	25	190.76	27.22	100	chr11	134123260	134118172	-	promoter	289
chr11:134122789-134123153	NM_001037305	THYN1	365	264	25	190.76	27.22	100	chr11	134123260	134118172	-	promoter	289
chr20:47750999-47751443	NM_001037328	STAU1	445	202	334	177.53	4.42	100	chr20	47804907	47729875	-	intron	53686
chr17:18634359-18634595	NM_001037330	TRIM16L	237	118	35	228.81	19.2	100	chr17	18625401	18639431	+	exon	9076
chr12:120934158-120934398	NM_001037495	DYNLL1	241	122	394	859.6	6.49	18.97	chr12	120933858	120936298	+	promoter	420
chr1:148361033-148361303	NM_001037501	NBPF8	271	101	21	220.96	40.79	100	chr1	148346929	147574322	-	upstream	-14239
chr1:148353621-148353832	NM_001037501	NBPF8	212	106	16	189.31	38.39	100	chr1	148346929	147574322	-	upstream	-6797
chr1:144614830-144615318	NM_001037501	NBPF8	489	84	51	181.18	10.11	100	chr1	144614958	144830407	+	promoter	116
chrX:17742381-17742575	NM_001037535	SCML1	195	97	23	193.56	16.72	100	chrX	17755568	17773108	+	upstream	-13090
chrX:17742381-17742575	NM_001037536	SCML1	195	97	23	193.56	16.72	100	chrX	17755568	17773108	+	upstream	-13090
chrX:17742381-17742575	NM_001037540	SCML1	195	97	23	193.56	16.72	100	chrX	17755568	17773108	+	upstream	-13090
chr5:72804505-72805104	NM_001037637	BTF3	600	433	303	323.38	5.97	93.66	chr5	72794249	72801448	+	intergenic	10555
chr3:183655668-183655857	NM_001037639	PARL	190	95	26	184.84	11.85	100	chr3	183602696	183547172	-	intergenic	-53066
chr1:144614830-144615318	NM_001037675	NBPF9	489	84	51	181.18	10.11	100	chr1	144614958	144830407	+	promoter	116
chr12:50188512-50191180	NM_001037806	NCKAP5L	2669	767	764	523.31	6.95	34.98	chr12	50222208	50184928	-	exon	32362
chrX:53458179-53459381	NM_001037811	HSD17B10	1203	170	873	746.92	7.93	20.77	chrX	53461323	53458205	-	exon	2543
chr19:10395778-10397208	NM_001039132	ICAM4	1431	412	381	511.88	8.54	37.17	chr19	10397642	10399260	+	promoter	-1149
chr7:99057683-99057843	NM_001039178	ATP5J2	161	80	32	299.94	12.36	99.48	chr7	99063824	99055783	-	exon	6061
chrX:110925346-110925556	NM_001039210	ALG13	211	105	30	464.55	89.98	42.56	chrX	110924345	110932027	+	promoter	1106
chr2:56102069-56102239	NM_001039348	EFEMP1	171	85	36	223.38	8.44	100	chr2	56151298	56093096	-	exon	49144
chr2:56097821-56098273	NM_001039348	EFEMP1	453	136	117	151.98	6.71	100	chr2	56151298	56093096	-	exon	53251
chr2:56102069-56102239	NM_001039349	EFEMP1	171	85	36	223.38	8.44	100	chr2	56151298	56093096	-	exon	49144
chr2:56097821-56098273	NM_001039349	EFEMP1	453	136	117	151.98	6.71	100	chr2	56151298	56093096	-	exon	53251
chr20:13782116-13782361	NM_001039375	NDUFAF5	246	131	16	184.34	43.23	100	chr20	13765671	13799067	+	exon	16567
chr11:63594385-63595128	NM_001039469	MARK2	744	116	134	190.73	5.02	100	chr11	63606399	63678492	+	upstream	-11643
chr11:63662616-63662794	NM_001039469	MARK2	179	89	65	201.01	4.86	100	chr11	63606399	63678492	+	exon	56306
chr14:75139801-75139947	NM_001039479	AREL1	147	73	28	264.01	9.88	100	chr14	75179807	75127954	-	exon	39933
chr12:22796688-22796943	NM_001039481	ETNK1	256	117	78	311.47	10.98	94.25	chr12	22778075	22797349	+	exon	18740
chr2:210044710-210045639	NM_001039538	MAP2	930	352	92	382.02	20.2	68.6	chr2	210288770	210598834	+	intergenic	-243596
chr2:220150717-220151585	NM_001039550	DNAJB2	869	444	110	415.41	12.34	56	chr2	220144039	220151622	+	exon	7112
chr2:224740802-224741249	NM_001039569	AP1S3	448	328	28	177.68	19.9	100	chr2	224702319	224620046	-	intergenic	-38706
chr22:38455194-38455377	NM_001039583	PICK1	184	92	21	359.19	69.83	80.94	chr22	38453261	38471708	+	exon	2024
chr22:38461002-38461170	NM_001039583	PICK1	169	84	15	261.58	49.88	100	chr22	38453261	38471708	+	exon	7825
chr22:38470854-38471636	NM_001039583	PICK1	783	269	76	178.92	7.24	100	chr22	38453261	38471708	+	exon	17984
chr22:38455194-38455377	NM_001039584	PICK1	184	92	21	359.19	69.83	80.94	chr22	38453261	38471708	+	exon	2024
chr22:38461002-38461170	NM_001039584	PICK1	169	84	15	261.58	49.88	100	chr22	38453261	38471708	+	exon	7825
chr22:38470854-38471636	NM_001039584	PICK1	783	269	76	178.92	7.24	100	chr22	38453261	38471708	+	exon	17984
chrX:41002529-41002731	NM_001039590	USP9X	203	101	70	1011.59	68.19	18.8	chrX	40944887	41095832	+	exon	57743
chrX:41082455-41082700	NM_001039590	USP9X	246	121	34	324.78	36.6	94.13	chrX	40944887	41095832	+	exon	137690
chrX:41027231-41027508	NM_001039590	USP9X	278	137	52	315.78	17.38	93.76	chrX	40944887	41095832	+	exon	82482
chrX:40886989-40887277	NM_001039590	USP9X	289	163	60	156.43	6.93	100	chrX	40944887	41095832	+	intergenic	-57754
chrX:41060296-41060568	NM_001039590	USP9X	273	139	205	398.33	6.45	63.03	chrX	40944887	41095832	+	exon	115545
chrX:41075142-41075917	NM_001039590	USP9X	776	198	236	203.53	4.77	100	chrX	40944887	41095832	+	exon	130642
chrX:41002529-41002731	NM_001039591	USP9X	203	101	70	1011.59	68.19	18.8	chrX	40944887	41095832	+	exon	57743
chrX:41082455-41082700	NM_001039591	USP9X	246	121	34	324.78	36.6	94.13	chrX	40944887	41095832	+	exon	137690
chrX:41027231-41027508	NM_001039591	USP9X	278	137	52	315.78	17.38	93.76	chrX	40944887	41095832	+	exon	82482
chrX:40886989-40887277	NM_001039591	USP9X	289	163	60	156.43	6.93	100	chrX	40944887	41095832	+	intergenic	-57754
chrX:41060296-41060568	NM_001039591	USP9X	273	139	205	398.33	6.45	63.03	chrX	40944887	41095832	+	exon	115545
chrX:41075142-41075917	NM_001039591	USP9X	776	198	236	203.53	4.77	100	chrX	40944887	41095832	+	exon	130642
chr9:35812985-35813279	NM_001039592	SPAG8	295	119	87	193.37	6.9	100	chr9	35812259	35809806	-	promoter	-873
chr13:20425929-20426095	NM_001039649	ZMYM5	167	83	15	231.36	35.99	100	chr13	20437776	20411592	-	exon	11764
chr13:20425929-20426095	NM_001039650	ZMYM5	167	83	15	231.36	35.99	100	chr13	20437776	20411592	-	exon	11764
chr11:71693802-71693976	NM_001039659	IL18BP	175	87	31	190.86	8.68	100	chr11	71709957	71713574	+	upstream	-16068
chr11:71693802-71693976	NM_001039660	IL18BP	175	87	31	190.86	8.68	100	chr11	71709957	71713574	+	upstream	-16068
chr1:6516230-6516572	NM_001039664	TNFRSF25	343	66	17	174.05	39.9	100	chr1	6526255	6524170	-	intergenic	9854
chr1:6533077-6533228	NM_001039664	TNFRSF25	152	76	16	261.52	29.53	100	chr1	6526255	6524170	-	upstream	-6897
chr1:6527388-6527971	NM_001039664	TNFRSF25	584	295	28	150.99	21.59	100	chr1	6526255	6524170	-	promoter	-1424
chr12:6669144-6669460	NM_001039670	IFFO1	317	181	34	156.46	13.9	100	chr12	6665249	6648693	-	upstream	-4053
chr12:6666062-6666835	NM_001039670	IFFO1	774	444	282	976.85	13.55	19.28	chr12	6665249	6648693	-	promoter	-1199
chr2:200820638-200820997	NM_001039693	TYW5	360	250	28	248.22	46.64	100	chr2	200820459	200793633	-	promoter	-358
chr9:139311350-139311877	NM_001039707	SDCCAG3	528	188	217	314.44	8.63	93.89	chr9	139305054	139296373	-	upstream	-6559
chr9:139317520-139318225	NM_001039707	SDCCAG3	706	414	386	165.44	2.72	100	chr9	139305054	139296373	-	upstream	-12818
chr9:139311350-139311877	NM_001039708	SDCCAG3	528	188	217	314.44	8.63	93.89	chr9	139305054	139296373	-	upstream	-6559
chr9:139317520-139318225	NM_001039708	SDCCAG3	706	414	386	165.44	2.72	100	chr9	139305054	139296373	-	upstream	-12818
chr2:54891546-54891836	NM_001039753	EML6	291	110	113	470.92	12.39	42.45	chr2	54952148	55199156	+	intergenic	-60457
chr2:54895344-54896785	NM_001039753	EML6	1442	233	214	268.63	8.43	100	chr2	54952148	55199156	+	intergenic	-56084
chr9:35906697-35907045	NM_001039792	HRCT1	349	253	20	213.65	39.9	100	chr9	35906188	35907138	+	promoter	683
chr1:22413158-22413364	NM_001039802	CDC42	207	103	45	250.41	11.18	100	chr1	22379119	22419436	+	exon	34142
chr1:22404916-22405112	NM_001039802	CDC42	197	98	31	176.92	9.77	100	chr1	22379119	22419436	+	exon	25895
chr9:90631178-90631405	NM_001039803	CDK20	228	114	417	248.06	3.22	100	chr9	90589695	90581358	-	intergenic	-41596
chr17:79632069-79632936	NM_001039842	OXLD1	868	383	217	382.77	8.79	68.6	chr17	79633667	79632065	-	promoter	1165
chr17:79639518-79640856	NM_001039842	OXLD1	1339	900	341	221.21	3.24	100	chr17	79633667	79632065	-	upstream	-6520
chr19:1106351-1106792	NM_001039847	GPX4	442	289	481	274.16	6.06	100	chr19	1103924	1106788	+	exon	2647
chr19:1105312-1105848	NM_001039847	GPX4	537	117	521	210.86	3.61	100	chr19	1103924	1106788	+	promoter	1656
chr19:1106351-1106792	NM_001039848	GPX4	442	289	481	274.16	6.06	100	chr19	1104476	1106788	+	exon	2095
chr19:1105312-1105848	NM_001039848	GPX4	537	117	521	210.86	3.61	100	chr19	1104476	1106788	+	promoter	1104
chr15:90319991-90320309	NM_001039958	MESP2	319	66	15	152.58	26.6	100	chr15	90319588	90321982	+	promoter	562
chr9:131050913-131051315	NM_001040011	SWI5	403	98	48	225.01	13.75	100	chr9	131038424	131051268	+	exon	12690
chr17:7481648-7482290	NM_001040059	CD68	643	139	1189	430.84	3.08	50.5	chr17	7482805	7485429	+	promoter	-836
chr17:18363707-18365038	NM_001040078	LGALS9C	1332	965	298	171.7	7.45	100	chr17	18380098	18398259	+	upstream	-15726
chr14:75520202-75520367	NM_001040108	MLH3	166	83	18	240.63	24.33	100	chr14	75518235	75480466	-	upstream	-2049
chr14:75517069-75517428	NM_001040108	MLH3	360	250	25	168.86	19.42	100	chr14	75518235	75480466	-	promoter	987
chr11:72465778-72466139	NM_001040118	ARAP1	362	177	29	177.55	20.85	100	chr11	72463434	72396113	-	upstream	-2524
chr11:72412683-72412839	NM_001040118	ARAP1	157	78	29	281.06	12.54	100	chr11	72463434	72396113	-	exon	50673
chr11:72421408-72421665	NM_001040118	ARAP1	258	116	42	196.59	12.07	100	chr11	72463434	72396113	-	exon	41898
chr11:72405982-72406166	NM_001040118	ARAP1	185	92	50	175.44	5.55	100	chr11	72463434	72396113	-	exon	57360
chr1:19655063-19655774	NM_001040125	PQLC2	712	508	80	187.03	7.44	100	chr1	19638739	19655794	+	exon	16679
chr1:19655063-19655774	NM_001040126	PQLC2	712	508	80	187.03	7.44	100	chr1	19638739	19655794	+	exon	16679
chr5:134705034-134705381	NM_001040158	H2AFY	348	167	317	180.13	4.69	100	chr5	134734928	134670070	-	exon	29721
chr3:98239989-98240238	NM_001040181	CLDND1	250	116	36	380.95	50.9	68.61	chr3	98241910	98234316	-	promoter	1797
chr3:98243931-98244140	NM_001040181	CLDND1	210	105	135	346.52	5.67	81.28	chr3	98241910	98234316	-	upstream	-2125
chr3:98239989-98240238	NM_001040182	CLDND1	250	116	36	380.95	50.9	68.61	chr3	98241910	98234316	-	promoter	1797
chr3:98243931-98244140	NM_001040182	CLDND1	210	105	135	346.52	5.67	81.28	chr3	98241910	98234316	-	upstream	-2125
chr3:98239989-98240238	NM_001040183	CLDND1	250	116	36	380.95	50.9	68.61	chr3	98241910	98234316	-	promoter	1797
chr3:98243931-98244140	NM_001040183	CLDND1	210	105	135	346.52	5.67	81.28	chr3	98241910	98234316	-	upstream	-2125
chr21:34878284-34878447	NM_001040192	DNAJC28	164	82	32	249.47	9.91	100	chr21	34864030	34860361	-	upstream	-14335
chr3:98239989-98240238	NM_001040199	CLDND1	250	116	36	380.95	50.9	68.61	chr3	98241910	98234316	-	promoter	1797
chr3:98243931-98244140	NM_001040199	CLDND1	210	105	135	346.52	5.67	81.28	chr3	98241910	98234316	-	upstream	-2125
chr3:98239989-98240238	NM_001040200	CLDND1	250	116	36	380.95	50.9	68.61	chr3	98241910	98234316	-	promoter	1797
chr3:98243931-98244140	NM_001040200	CLDND1	210	105	135	346.52	5.67	81.28	chr3	98241910	98234316	-	upstream	-2125
chr4:79841633-79841821	NM_001040202	PAQR3	189	94	26	462.31	86.46	45.83	chr4	79860582	79839093	-	exon	18855
chr21:43248519-43248671	NM_001040424	PRDM15	153	76	16	325.98	53.21	94.18	chr21	43299591	43218384	-	exon	50996
chr21:43308709-43309431	NM_001040424	PRDM15	723	346	82	324.42	19.66	93.82	chr21	43299591	43218384	-	upstream	-9479
chr16:1866875-1867013	NM_001040427	HAGH	139	69	20	371.46	31.99	71.58	chr16	1877195	1859103	-	exon	10251
chr12:32903624-32903844	NM_001040436	YARS2	221	110	51	223.81	9.83	100	chr12	32908887	32899477	-	exon	5153
chr5:114725742-114728042	NM_001040440	CCDC112	2301	1237	2001	1289.31	4.56	19.74	chr5	114632458	114602884	-	intergenic	-94434
chr2:239342184-239342330	NM_001040445	ASB1	147	73	15	245.73	27.16	100	chr2	239335568	239360891	+	exon	6689
chr5:32274073-32274279	NM_001040446	MTMR12	207	103	16	215.28	53.21	100	chr5	32313114	32227112	-	exon	38938
chr5:178986902-178987191	NM_001040451	RUFY1	290	193	16	172.64	46.56	100	chr5	178986692	179037027	+	promoter	354
chr5:178986902-178987191	NM_001040452	RUFY1	290	193	16	172.64	46.56	100	chr5	178986692	179037027	+	promoter	354
chr15:59139483-59139680	NM_001040453	FAM63B	198	99	18	277.41	59.86	100	chr15	59063560	59154098	+	exon	76021
chr5:96139095-96139575	NM_001040458	ERAP1	481	356	51	174.9	9.94	100	chr5	96143892	96110187	-	exon	4557
chrX:49397578-49398014	NM_001040663	GAGE1	437	242	547	501.99	6.23	36.91	chrX	49363615	49373139	+	intergenic	34181
chr11:61913077-61913270	NM_001040694	INCENP	194	97	28	235.86	17.38	100	chr11	61891444	61920635	+	exon	21729
chr8:75276191-75276350	NM_001040875	GDAP1	160	80	19	199.81	14.59	100	chr8	75262617	75279335	+	exon	13653
chr18:9576996-9577200	NM_001042388	PPP4R1	205	102	31	515.63	103.09	37.2	chr18	9614605	9546788	-	exon	37507
chr18:9546902-9547970	NM_001042388	PPP4R1	1069	530	221	240.83	7.61	100	chr18	9614605	9546788	-	exon	67169
chr18:9570177-9570712	NM_001042388	PPP4R1	536	122	163	222.71	5.27	100	chr18	9614605	9546788	-	exon	44161
chr12:94817923-94818666	NM_001042399	CEP83	744	510	72	495.1	43.19	38.44	chr12	94853764	94702055	-	intron	35470
chr2:220075633-220075848	NM_001042410	ANKZF1	216	108	29	229.26	20.04	100	chr2	220094609	220101391	+	upstream	-18869
chr2:220088575-220089586	NM_001042410	ANKZF1	1012	900	141	207.41	5	100	chr2	220094609	220101391	+	upstream	-5529
chr6:10419658-10419808	NM_001042425	TFAP2A	151	75	15	243.79	26.66	100	chr6	10419797	10396915	-	promoter	64
chr14:75520202-75520367	NM_001042430	ZC2HC1C	166	83	18	240.63	24.33	100	chr14	75536279	75546690	+	upstream	-15995
chr17:18872152-18875052	NM_001042450	SLC5A10	2901	1710	446	171.4	6.04	100	chr17	18855477	18924004	+	intron	18125
chr19:7747124-7747893	NM_001042461	TRAPPC5	770	476	356	299.53	8.79	99.12	chr19	7745706	7747748	+	promoter	1802
chr19:7747124-7747893	NM_001042462	TRAPPC5	770	476	356	299.53	8.79	99.12	chr19	7745706	7747748	+	promoter	1802
chr11:687873-688055	NM_001042463	TMEM80	183	91	38	344.16	16.58	81.23	chr11	695590	704131	+	upstream	-7626
chr20:25290068-25290226	NM_001042472	ABHD12	159	79	26	569.99	86.46	30.28	chr20	25371618	25280833	-	exon	81471
chr20:25293127-25293400	NM_001042472	ABHD12	274	65	17	190.9	49.88	100	chr20	25371618	25280833	-	intron	78355
chr20:25300808-25300979	NM_001042472	ABHD12	172	86	38	162.96	5.7	100	chr20	25371618	25280833	-	exon	70725
chr3:97663767-97664076	NM_001042533	MINA	310	202	15	154.47	36.58	100	chr3	97691295	97660660	-	exon	27374
chr19:41129490-41129664	NM_001042545	LTBP4	175	87	24	174.27	10.08	100	chr19	41107276	41135725	+	exon	22301
chr2:36779802-36779968	NM_001042548	FEZ2	167	83	26	178.74	8.79	100	chr2	36825332	36779403	-	exon	45447
chr15:91073171-91073395	NM_001042574	CRTC3	225	112	42	375.9	28.79	71.82	chr15	91073117	91188577	+	promoter	166
chr15:91178036-91178260	NM_001042574	CRTC3	225	112	105	166.11	4.63	100	chr15	91073117	91188577	+	intron	105031
chr20:17610443-17610605	NM_001042576	RRBP1	163	81	15	180	18	100	chr20	17662928	17594322	-	exon	52404
chr20:17594308-17594879	NM_001042576	RRBP1	572	453	74	206.07	7.64	100	chr20	17662928	17594322	-	exon	68335
chr4:89442576-89443212	NM_001042616	PIGY	637	502	216	428.58	8.25	50.49	chr4	89444952	89442128	-	exon	2058
chr19:36486329-36487204	NM_001042631	SDHAF1	876	639	214	418.93	6.79	55.81	chr19	36486089	36487220	+	promoter	677
chr3:42234524-42234738	NM_001042646	TRAK1	215	107	18	203.04	36.76	100	chr3	42132745	42267382	+	exon	101886
chr3:42128589-42128936	NM_001042646	TRAK1	348	105	49	213.9	12.69	100	chr3	42132745	42267382	+	upstream	-3983
chr1:113245134-113245355	NM_001042679	RHOC	222	111	127	302.73	5.88	99.77	chr1	113249678	113243748	-	exon	4434
chr17:15905211-15905373	NM_001042697	ZSWIM7	163	81	30	581.63	65.44	28.65	chr17	15903006	15879874	-	upstream	-2286
chr17:15928240-15928512	NM_001042697	ZSWIM7	273	177	32	155.76	12.23	100	chr17	15903006	15879874	-	intergenic	-25370
chr17:15905211-15905373	NM_001042698	ZSWIM7	163	81	30	581.63	65.44	28.65	chr17	15903006	15879874	-	upstream	-2286
chr17:15928240-15928512	NM_001042698	ZSWIM7	273	177	32	155.76	12.23	100	chr17	15903006	15879874	-	intergenic	-25370
chr12:53609050-53609251	NM_001042728	RARG	202	101	107	270.43	5.19	100	chr12	53614197	53604349	-	exon	5047
chrX:123204973-123205173	NM_001042750	STAG2	201	100	16	230.51	53.21	100	chrX	123095555	123236505	+	exon	109518
chrX:123204973-123205173	NM_001042751	STAG2	201	100	16	230.51	53.21	100	chrX	123095555	123236505	+	exon	109518
chr11:62432798-62433306	NM_001043229	METTL12	509	161	177	660.55	20.88	23.96	chr11	62432778	62434923	+	promoter	274
chr11:62430236-62430662	NM_001043229	METTL12	427	179	283	151.27	4.22	100	chr11	62432778	62434923	+	upstream	-2329
chr19:7170537-7170785	NM_001044387	ZNF557	249	132	21	165.71	22.7	100	chr19	7069470	7087978	+	intergenic	101191
chr19:7116952-7117447	NM_001044387	ZNF557	496	182	41	156.36	9.6	100	chr19	7069470	7087978	+	intergenic	47729
chr19:7170537-7170785	NM_001044388	ZNF557	249	132	21	165.71	22.7	100	chr19	7069470	7087978	+	intergenic	101191
chr19:7116952-7117447	NM_001044388	ZNF557	496	182	41	156.36	9.6	100	chr19	7069470	7087978	+	intergenic	47729
chr1:155160178-155160384	NM_001044390	MUC1	207	103	44	177.31	7.69	100	chr1	155162706	155158299	-	intron	2425
chr1:155160178-155160384	NM_001044391	MUC1	207	103	44	177.31	7.69	100	chr1	155162706	155158299	-	intron	2425
chr1:155160178-155160384	NM_001044392	MUC1	207	103	44	177.31	7.69	100	chr1	155162706	155158299	-	intron	2425
chr1:155160178-155160384	NM_001044393	MUC1	207	103	44	177.31	7.69	100	chr1	155162706	155158299	-	intron	2425
chr5:122911400-122911644	NM_001044723	CSNK1G3	245	111	17	199.35	53.21	100	chr5	122881110	122952738	+	exon	30412
chrX:70182758-70183168	NM_001048164	SLC7A3	411	259	1508	251.29	3.45	100	chrX	70150975	70145429	-	intergenic	-31988
chr1:45808048-45808345	NM_001048171	MUTYH	298	103	51	201.45	11.57	100	chr1	45806142	45794913	-	upstream	-2054
chr1:109477185-109477530	NM_001048210	CLCC1	346	184	36	189.31	16.6	100	chr1	109506121	109472129	-	exon	28764
chr1:109534876-109535443	NM_001048210	CLCC1	568	127	1543	830.94	4.59	18.9	chr1	109506121	109472129	-	intergenic	-29038
chr11:65302679-65302873	NM_001048218	SCYL1	195	97	143	1973.8	53.4	32.77	chr11	65292547	65306182	+	exon	10229
chr10:71129147-71129406	NM_001057	TACR2	260	140	86	321.7	10.11	93.35	chr10	71176674	71163957	-	intergenic	47398
chr10:71142215-71142580	NM_001057	TACR2	366	165	63	163.51	7.03	100	chr10	71176674	71163957	-	intergenic	34277
chr10:71160719-71161612	NM_001057	TACR2	894	493	293	494.51	4.71	38.26	chr10	71176674	71163957	-	intergenic	15509
chr4:104493484-104494368	NM_001059	TACR3	885	227	439	359.44	9.53	71.48	chr4	104640973	104510624	-	intergenic	147047
chr3:53262853-53263715	NM_001064	TKT	863	216	383	530.61	12.07	34.59	chr3	53290130	53259652	-	intron	26846
chr3:53266906-53267331	NM_001064	TKT	426	307	894	1799.66	10.89	30.08	chr3	53290130	53259652	-	intron	23012
chr12:6438928-6439249	NM_001065	TNFRSF1A	322	116	105	243.98	7.85	100	chr12	6451283	6437922	-	exon	12195
chr12:6442489-6442725	NM_001065	TNFRSF1A	237	118	82	168.28	5.83	100	chr12	6451283	6437922	-	exon	8676
chr12:6437937-6438818	NM_001065	TNFRSF1A	882	323	314	300.68	4.78	99.64	chr12	6451283	6437922	-	exon	12906
chr6:39926111-39926456	NM_001075098	MOCS1	346	188	2655	3100	5.98	40.98	chr6	39902290	39872033	-	intergenic	-23993
chr9:36204025-36204219	NM_001076677	CLTA	195	97	78	607.57	16.22	25.43	chr9	36190852	36212059	+	exon	13270
chr9:36211592-36212034	NM_001076677	CLTA	443	119	132	162.69	5.38	100	chr9	36190852	36212059	+	exon	20961
chr6:27375511-27375751	NM_001076781	ZNF391	241	123	104	454.89	11.91	46.25	chr6	27356496	27371686	+	intergenic	19135
chr16:68308545-68309168	NM_001076785	SLC7A6	624	239	185	164.66	4.29	100	chr16	68298418	68335726	+	exon	10438
chr16:21636219-21636390	NM_001077180	METTL9	172	86	39	229.77	8.05	100	chr16	21610796	21668794	+	exon	25508
chr2:219114035-219114229	NM_001077191	GPBAR1	195	97	26	308.38	32.41	98.4	chr2	219125737	219128582	+	upstream	-11605
chr2:219114035-219114229	NM_001077194	GPBAR1	195	97	26	308.38	32.41	98.4	chr2	219125737	219128582	+	upstream	-11605
chr2:178970343-178970492	NM_001077197	PDE11A	150	75	41	264.04	6.56	100	chr2	178973066	178487976	-	intron	2649
chr2:220101018-220101454	NM_001077198	ATG9A	437	180	70	173.75	9.44	100	chr2	220094410	220084101	-	upstream	-6826
chr4:83793091-83793250	NM_001077206	SEC31A	160	80	16	223.04	23.27	100	chr4	83812433	83739661	-	exon	19263
chr4:83793091-83793250	NM_001077207	SEC31A	160	80	16	223.04	23.27	100	chr4	83812433	83739661	-	exon	19263
chr4:83793091-83793250	NM_001077208	SEC31A	160	80	16	223.04	23.27	100	chr4	83812433	83739661	-	exon	19263
chr9:134379567-134379755	NM_001077365	POMT1	189	94	22	233	22.46	100	chr9	134378288	134399193	+	promoter	1373
chr9:134394196-134394396	NM_001077365	POMT1	201	100	25	165.06	12.06	100	chr9	134378288	134399193	+	exon	16008
chr9:134358735-134358871	NM_001077365	POMT1	137	68	18	154	7.35	100	chr9	134378288	134399193	+	upstream	-19485
chr9:134371090-134374352	NM_001077365	POMT1	3263	168	1014	242.46	4.89	100	chr9	134378288	134399193	+	upstream	-5567
chr9:134379567-134379755	NM_001077366	POMT1	189	94	22	233	22.46	100	chr9	134378288	134399193	+	promoter	1373
chr9:134394196-134394396	NM_001077366	POMT1	201	100	25	165.06	12.06	100	chr9	134378288	134399193	+	exon	16008
chr9:134358735-134358871	NM_001077366	POMT1	137	68	18	154	7.35	100	chr9	134378288	134399193	+	upstream	-19485
chr9:134371090-134374352	NM_001077366	POMT1	3263	168	1014	242.46	4.89	100	chr9	134378288	134399193	+	upstream	-5567
chr1:234742763-234743620	NM_001077397	IRF2BP2	858	538	465	273.95	3.81	100	chr1	234745271	234740014	-	exon	2080
chr2:219128823-219129364	NM_001077399	PNKD	542	374	111	155.07	7.13	100	chr2	219135114	219137670	+	upstream	-6021
chr6:136682151-136682342	NM_001077440	BCLAF1	192	96	24	159.71	11.06	100	chr6	136610989	136578000	-	intergenic	-71257
chr6:136682151-136682342	NM_001077441	BCLAF1	192	96	24	159.71	11.06	100	chr6	136610989	136578000	-	intergenic	-71257
chr6:31129191-31129769	NM_001077511	TCF19	579	402	129	176.69	5.91	100	chr6	31126302	31131992	+	exon	3178
chr3:9695298-9695488	NM_001077525	MTMR14	191	95	17	261.58	56.53	100	chr3	9691116	9744078	+	exon	4277
chr3:9695298-9695488	NM_001077526	MTMR14	191	95	17	261.58	56.53	100	chr3	9691116	9744078	+	exon	4277
chr8:143738954-143739799	NM_001077527	JRK	846	447	86	158.51	6.77	100	chr8	143751412	143738873	-	exon	12036
chr2:132120631-132121318	NM_001077637	WTH3DI	688	265	340	199.51	5.19	100	chr2	132121731	132118064	-	promoter	757
chr3:196263362-196263603	NM_001077657	SMCO1	242	123	1019	627.03	3.53	24.97	chr3	196242237	196233747	-	intergenic	-21245
chr7:43966039-43966185	NM_001077664	URGCP	147	73	20	444.79	66.51	50.26	chr7	43966010	43915492	-	promoter	-102
chr4:57314566-57314975	NM_001079524	PAICS	410	111	152	151.4	6.73	100	chr4	57302268	57327534	+	intron	12502
chr4:57314566-57314975	NM_001079525	PAICS	410	111	152	151.4	6.73	100	chr4	57302268	57327534	+	intron	12502
chr13:49549147-49549853	NM_001079673	FNDC3A	707	293	63	220.77	10.18	100	chr13	49550047	49783915	+	promoter	-547
chr9:108288445-108288585	NM_001079802	FKTN	141	70	16	169.33	10.24	100	chr9	108320410	108403399	+	intergenic	-31895
chr1:202977764-202977969	NM_001079809	TMEM183B	206	103	85	260.59	6.22	100	chr1	202976535	202992668	+	promoter	1331
chr12:10319299-10319608	NM_001079815	TMEM52B	310	145	147	226.05	5.24	100	chr12	10323197	10344403	+	upstream	-3744
chr2:173338725-173339024	NM_001079818	ITGA6	300	186	23	188.44	30.23	100	chr2	173292282	173371183	+	exon	46592
chr16:3860624-3860792	NM_001079846	CREBBP	169	84	41	934.27	136.34	18.69	chr16	3930121	3775055	-	exon	69413
chr16:3832688-3832987	NM_001079846	CREBBP	300	136	26	306.15	68.98	98.55	chr16	3930121	3775055	-	exon	97284
chr16:3841947-3842119	NM_001079846	CREBBP	173	86	16	277.41	53.21	100	chr16	3930121	3775055	-	intron	88088
chr2:120125730-120125925	NM_001079862	DBI	196	98	115	456.43	7.21	46.24	chr2	120124499	120130127	+	promoter	1328
chr2:120125730-120125925	NM_001079863	DBI	196	98	115	456.43	7.21	46.24	chr2	120125250	120130122	+	promoter	577
chr7:27934872-27935058	NM_001079864	TAX1BP1	187	93	23	393.01	76.48	68.68	chr7	27779713	27869386	+	intergenic	155252
chr1:108185236-108185396	NM_001079874	VAV3	161	80	15	277.41	49.88	100	chr1	108231126	108113781	-	exon	45810
chr1:108047739-108048131	NM_001079874	VAV3	393	251	466	314.59	3.91	93.89	chr1	108231126	108113781	-	intergenic	183191
chr19:47192813-47192985	NM_001079880	PRKD2	173	86	19	261.29	30.91	100	chr19	47220384	47177572	-	exon	27485
chr19:47231138-47231290	NM_001079880	PRKD2	153	76	18	186.84	12.34	100	chr19	47220384	47177572	-	upstream	-10830
chr19:47192813-47192985	NM_001079881	PRKD2	173	86	19	261.29	30.91	100	chr19	47220384	47177572	-	exon	27485
chr19:47231138-47231290	NM_001079881	PRKD2	153	76	18	186.84	12.34	100	chr19	47220384	47177572	-	upstream	-10830
chr20:4610144-4610857	NM_001080121	PRNP	714	481	1468	453.72	5.41	46.23	chr20	4666796	4682234	+	intergenic	-56296
chr20:4610144-4610857	NM_001080122	PRNP	714	481	1468	453.72	5.41	46.23	chr20	4666796	4682234	+	intergenic	-56296
chr1:8419841-8420064	NM_001080397	SLC45A1	224	112	66	181.38	6.45	100	chr1	8378144	8404227	+	intergenic	41808
chr19:4511677-4512148	NM_001080400	PLIN4	472	162	34	196.38	18.12	100	chr19	4517716	4502191	-	exon	5804
chr2:73495846-73496176	NM_001080410	FBXO41	331	129	33	242.05	24.95	100	chr2	73496758	73481809	-	promoter	747
chr3:141011981-141012393	NM_001080412	ZBTB38	413	297	29	234.45	28.79	100	chr3	141043054	141168632	+	intergenic	-30867
chr14:91927715-91927976	NM_001080414	CCDC88C	262	118	38	268.19	21.37	100	chr14	91884188	91737666	-	intergenic	-43657
chr14:91787497-91787638	NM_001080414	CCDC88C	142	71	17	238.13	18.13	100	chr14	91884188	91737666	-	exon	96621
chr3:142733118-142733270	NM_001080415	U2SURP	153	76	19	215.68	13.95	100	chr3	142720371	142779567	+	exon	12823
chr3:142741319-142741504	NM_001080415	U2SURP	186	93	38	279.9	12.58	100	chr3	142720371	142779567	+	exon	21040
chr16:30789790-30793584	NM_001080417	ZNF629	3795	2741	587	176.29	4.92	100	chr16	30798540	30789775	-	exon	6853
chr17:73780909-73781096	NM_001080419	UNK	188	94	19	245.35	34.28	100	chr17	73780919	73821886	+	promoter	83
chr8:142204763-142205611	NM_001080431	SLC45A4	849	315	54	350.51	19.01	80.62	chr8	142238673	142217264	-	intergenic	33486
chr17:56553937-56554303	NM_001080439	HSF5	367	254	95	724.94	40.07	20.66	chr17	56565762	56497527	-	intron	11642
chr17:56567746-56569248	NM_001080439	HSF5	1503	1333	369	256.73	5.72	100	chr17	56565762	56497527	-	upstream	-2735
chr17:56572274-56573701	NM_001080439	HSF5	1428	112	527	238.62	4.87	100	chr17	56565762	56497527	-	upstream	-7225
chr16:84089596-84089744	NM_001080442	SLC38A8	149	74	19	163.69	9.06	100	chr16	84075762	84043271	-	upstream	-13908
chr12:7507591-7507756	NM_001080454	ACSM4	166	83	28	588.33	93.11	28.28	chr12	7456927	7480969	+	intergenic	50746
chr4:183245113-183245412	NM_001080477	TENM3	300	100	27	333.67	63.18	88.67	chr4	183164583	183724177	+	exon	80679
chr4:183657936-183658124	NM_001080477	TENM3	189	94	19	309.62	63.18	98.02	chr4	183164583	183724177	+	exon	493447
chr4:183672936-183673203	NM_001080477	TENM3	268	116	43	430.4	46.82	50.34	chr4	183164583	183724177	+	exon	508486
chr4:183664301-183664592	NM_001080477	TENM3	292	202	16	172.16	33.25	100	chr4	183164583	183724177	+	exon	499863
chr4:183674590-183674784	NM_001080477	TENM3	195	97	28	325.91	32.77	94.14	chr4	183164583	183724177	+	exon	510104
chr4:183522067-183522273	NM_001080477	TENM3	207	103	53	441.32	21.06	50.16	chr4	183164583	183724177	+	exon	357587
chr4:183650106-183650272	NM_001080477	TENM3	167	83	18	183.56	14.43	100	chr4	183164583	183724177	+	exon	485606
chr9:139737441-139738454	NM_001080482	C9orf172	1014	750	174	213.1	6.23	100	chr9	139738866	139741797	+	promoter	-919
chr7:5364712-5364887	NM_001080495	TNRC18	176	88	19	342.51	63.18	88.3	chr7	5463177	5346422	-	exon	98378
chr7:5398999-5399225	NM_001080495	TNRC18	227	113	27	324.24	58.89	93.71	chr7	5463177	5346422	-	exon	64065
chr7:5402263-5402451	NM_001080495	TNRC18	189	94	51	520.87	23.13	34.85	chr7	5463177	5346422	-	exon	60820
chr7:5354605-5354783	NM_001080495	TNRC18	179	89	17	180	20.39	100	chr7	5463177	5346422	-	exon	108483
chr7:5427270-5428278	NM_001080495	TNRC18	1009	114	200	268.8	9.99	100	chr7	5463177	5346422	-	exon	35403
chr7:5396503-5396920	NM_001080495	TNRC18	418	147	81	333.79	9.91	88.74	chr7	5463177	5346422	-	exon	66466
chr7:5409991-5410970	NM_001080495	TNRC18	980	120	237	228.84	7.23	100	chr7	5463177	5346422	-	exon	52697
chr9:35741685-35741849	NM_001080496	RGP1	165	82	24	260.62	16.45	100	chr9	35749276	35753264	+	upstream	-7509
chr9:35748374-35749033	NM_001080496	RGP1	660	276	71	161.5	8.77	100	chr9	35749276	35753264	+	promoter	-573
chr11:62557806-62558410	NM_001080501	TMEM223	605	138	381	761.35	10.73	19.75	chr11	62559486	62557786	-	promoter	1378
chr19:11456204-11456438	NM_001080503	CCDC159	235	117	30	170.51	15.15	100	chr19	11457180	11465620	+	promoter	-859
chr19:11453497-11453820	NM_001080503	CCDC159	324	116	73	180.81	7.84	100	chr19	11457180	11465620	+	upstream	-3522
chr2:238657830-238657984	NM_001080504	RBM44	155	77	18	376.03	59.86	71.85	chr2	238707387	238751451	+	intergenic	-49480
chr2:238677754-238677890	NM_001080504	RBM44	137	68	16	185.23	10.81	100	chr2	238707387	238751451	+	intergenic	-29565
chr6:74082635-74083053	NM_001080507	OOEP	419	264	3039	3100	6.47	40.98	chr6	74079515	74078279	-	upstream	-3329
chr7:139218915-139219312	NM_001080511	CLEC2L	398	254	727	560.27	4.07	30.03	chr7	139208673	139229731	+	intron	10440
chr3:9506085-9506337	NM_001080517	SETD5	253	113	32	285.9	37.64	100	chr3	9439383	9519838	+	exon	66828
chr15:42028339-42028918	NM_001080541	MGA	580	138	90	522.71	25.51	34.92	chr15	41952609	42062141	+	exon	76019
chr15:42002864-42003549	NM_001080541	MGA	686	166	225	657.49	7.51	23.87	chr15	41952609	42062141	+	exon	50597
chr15:41988242-41989252	NM_001080541	MGA	1011	729	380	334.36	4.39	88.83	chr15	41952609	42062141	+	exon	36138
chr15:41961021-41962063	NM_001080541	MGA	1043	723	432	152.37	3.58	100	chr15	41952609	42062141	+	exon	8933
chr15:40854964-40855259	NM_001080791	C15orf57	296	79	23	272.99	49.88	100	chr15	40857256	40845111	-	exon	2145
chr15:40854964-40855259	NM_001080792	C15orf57	296	79	23	272.99	49.88	100	chr15	40857256	40845111	-	exon	2145
chr2:85004574-85005429	NM_001080824	TRABD2A	856	521	2471	1459.33	6.9	22.7	chr2	85108369	85048790	-	intergenic	103368
chr12:120720019-120720530	NM_001080855	PXN	512	270	3131	766.5	2.56	19.78	chr12	120703574	120648241	-	upstream	-16700
chrX:17040258-17040422	NM_001080975	REPS2	165	82	16	204.65	21.94	100	chrX	16964813	17171403	+	exon	75527
chr8:146066729-146068489	NM_001081004	COMMD5	1761	390	251	187.82	5.61	100	chr8	146078452	146075550	-	intergenic	10843
chr17:74719839-74720163	NM_001081461	JMJD6	325	150	51	298.47	18.66	98.86	chr17	74722881	74708913	-	exon	2880
chr12:52565978-52566199	NM_001081492	KRT80	222	111	48	192.16	8.77	100	chr12	52585784	52562779	-	exon	19696
chrX:122799482-122799663	NM_001081550	THOC2	182	91	19	325.98	63.18	94.18	chrX	122866904	122734411	-	exon	67332
chr8:48771969-48772353	NM_001081640	PRKDC	385	278	71	797.84	98.84	19.88	chr8	48872743	48685668	-	intron	100582
chr8:48794476-48794711	NM_001081640	PRKDC	236	118	70	764.51	56.46	19.64	chr8	48872743	48685668	-	exon	78150
chr8:48852104-48852274	NM_001081640	PRKDC	171	85	28	427.05	40.11	55.75	chr8	48872743	48685668	-	exon	20554
chr8:48736373-48736537	NM_001081640	PRKDC	165	82	43	651.46	34.97	24.18	chr8	48872743	48685668	-	exon	136288
chr8:48761680-48762118	NM_001081640	PRKDC	439	95	83	485.61	24.51	38.42	chr8	48872743	48685668	-	intron	110844
chr8:48769639-48769910	NM_001081640	PRKDC	272	167	91	597.67	22.19	26.91	chr8	48872743	48685668	-	exon	102969
chr8:48743149-48743321	NM_001081640	PRKDC	173	86	18	211.41	20.81	100	chr8	48872743	48685668	-	exon	129508
chr8:48744324-48744507	NM_001081640	PRKDC	184	92	32	317.06	19.2	93.84	chr8	48872743	48685668	-	exon	128328
chr8:48800092-48800275	NM_001081640	PRKDC	184	92	24	217.67	16.45	100	chr8	48872743	48685668	-	exon	72560
chr8:48711528-48711950	NM_001081640	PRKDC	423	331	99	339.16	13.97	88.18	chr8	48872743	48685668	-	intron	161004
chr8:48777099-48777340	NM_001081640	PRKDC	242	118	32	178.27	13.94	100	chr8	48872743	48685668	-	exon	95524
chr8:48801532-48801764	NM_001081640	PRKDC	233	116	101	482.41	12.55	38.62	chr8	48872743	48685668	-	exon	71095
chr8:48792044-48792244	NM_001081640	PRKDC	201	100	39	247.44	12.54	100	chr8	48872743	48685668	-	exon	80599
chr8:48731909-48732089	NM_001081640	PRKDC	181	90	28	214.61	12.16	100	chr8	48872743	48685668	-	exon	140744
chr8:48802814-48803054	NM_001081640	PRKDC	241	121	116	474.31	11.08	42.65	chr8	48872743	48685668	-	exon	69809
chr8:48719635-48719922	NM_001081640	PRKDC	288	157	127	417.63	10.39	56.03	chr8	48872743	48685668	-	exon	152965
chr8:48875297-48875620	NM_001081640	PRKDC	324	91	55	158.13	8.96	100	chr8	48872743	48685668	-	upstream	-2715
chr8:48746709-48746980	NM_001081640	PRKDC	272	148	53	157.07	8.32	100	chr8	48872743	48685668	-	exon	125899
chr8:48790262-48790441	NM_001081640	PRKDC	180	90	70	156.77	3.9	100	chr8	48872743	48685668	-	exon	82392
chr19:16013767-16013965	NM_001082	CYP4F2	199	99	29	209.43	13.85	100	chr19	16008930	15988833	-	upstream	-4936
chr22:36293319-36294390	NM_001082576	RBFOX2	1072	835	327	256.61	6.45	100	chr22	36236630	36134782	-	intergenic	-57224
chr22:36293319-36294390	NM_001082577	RBFOX2	1072	835	327	256.61	6.45	100	chr22	36236630	36134782	-	intergenic	-57224
chr12:125299494-125299737	NM_001082959	SCARB1	244	88	124	178.78	4.88	100	chr12	125348519	125262173	-	exon	48904
chr12:125302047-125302277	NM_001082959	SCARB1	231	115	177	189.57	4	100	chr12	125348519	125262173	-	exon	46357
chr8:25268701-25269230	NM_001083111	GNRH1	530	111	46	175.38	8.79	100	chr8	25282556	25276773	-	intergenic	13591
chr17:5238464-5238629	NM_001083585	RABEP1	166	83	31	681.54	103.09	22.49	chr17	5185557	5289659	+	exon	52989
chr17:5235202-5235419	NM_001083585	RABEP1	218	109	18	230.51	59.86	100	chr17	5185557	5289659	+	exon	49753
chr2:27247057-27247194	NM_001083590	TMEM214	138	69	16	376.03	53.21	71.85	chr2	27255773	27264565	+	upstream	-8648
chr15:78768516-78768678	NM_001083612	HYKK	163	81	15	159.44	14.4	100	chr15	78799905	78829715	+	intergenic	-31308
chr8:53597935-53598091	NM_001083617	RB1CC1	157	78	16	309.62	53.21	98.02	chr8	53627026	53535017	-	exon	29013
chr10:126754780-126754901	NM_001083914	CTBP2	122	61	16	427.39	53.21	55.8	chr10	126849630	126676417	-	intron	94790
chr10:126855177-126855409	NM_001083914	CTBP2	233	116	221	641.93	7.6	25.45	chr10	126849630	126676417	-	upstream	-5663
chr22:24313468-24313980	NM_001084392	DDT	513	232	141	773.3	30.28	20.22	chr22	24316680	24313553	-	exon	2956
chr22:24315782-24316155	NM_001084392	DDT	374	254	29	164.31	22.39	100	chr22	24316680	24313553	-	promoter	712
chr9:130495630-130495833	NM_001085347	TOR2A	204	102	23	186.71	17.25	100	chr9	130497628	130493802	-	promoter	1897
chr22:51063295-51063889	NM_001085425	ARSA	595	182	41	185.75	13.31	100	chr22	51066601	51061181	-	exon	3009
chr22:51063295-51063889	NM_001085426	ARSA	595	182	41	185.75	13.31	100	chr22	51066601	51061181	-	exon	3009
chr22:51063295-51063889	NM_001085427	ARSA	595	182	41	185.75	13.31	100	chr22	51066601	51061181	-	exon	3009
chr22:51063295-51063889	NM_001085428	ARSA	595	182	41	185.75	13.31	100	chr22	51066601	51061181	-	exon	3009
chr2:170517450-170517840	NM_001085447	CCDC173	391	253	43	185.8	17.1	100	chr2	170550931	170501934	-	intron	33286
chr3:100105631-100105822	NM_001085451	LNP1	192	96	16	245.95	53.21	100	chr3	100120036	100175170	+	upstream	-14310
chr3:100092371-100092520	NM_001085451	LNP1	150	75	18	354.67	44.3	80.46	chr3	100120036	100175170	+	intergenic	-27591
chr21:31635866-31636066	NM_001085455	KRTAP24-1	201	100	689	1484.98	4.8	23.46	chr21	31655276	31653626	-	intergenic	19310
chr11:57558826-57559164	NM_001085463	CTNND1	339	222	61	172.17	9.59	100	chr11	57529233	57586652	+	intron	29762
chr11:57558826-57559164	NM_001085464	CTNND1	339	222	61	172.17	9.59	100	chr11	57529233	57586652	+	intron	29762
chr11:57558826-57559164	NM_001085465	CTNND1	339	222	61	172.17	9.59	100	chr11	57529233	57586652	+	intron	29762
chr11:57558826-57559164	NM_001085466	CTNND1	339	222	61	172.17	9.59	100	chr11	57529233	57586652	+	intron	29762
chr11:57558826-57559164	NM_001085467	CTNND1	339	222	61	172.17	9.59	100	chr11	57529233	57586652	+	intron	29762
chr11:57558826-57559164	NM_001085468	CTNND1	339	222	61	172.17	9.59	100	chr11	57529233	57586652	+	intron	29762
chr11:57558826-57559164	NM_001085469	CTNND1	339	222	61	172.17	9.59	100	chr11	57529233	57586652	+	intron	29762
chr17:74468774-74468954	NM_001088	AANAT	181	90	15	208.79	32.72	100	chr17	74463629	74466199	+	intergenic	5235
chr12:109616876-109617074	NM_001093	ACACB	199	99	17	197.22	32.47	100	chr12	109577201	109706030	+	exon	39774
chr12:109629413-109629582	NM_001093	ACACB	170	85	22	153.85	8.97	100	chr12	109577201	109706030	+	exon	52296
chr5:64956515-64956720	NM_001093755	TRAPPC13	206	103	47	662.92	64.44	22.83	chr5	64920557	64961954	+	exon	36060
chr5:64960613-64961057	NM_001093755	TRAPPC13	445	250	31	222.23	27.05	100	chr5	64920557	64961954	+	exon	40278
chr5:64956515-64956720	NM_001093756	TRAPPC13	206	103	47	662.92	64.44	22.83	chr5	64920557	64961954	+	exon	36060
chr5:64960613-64961057	NM_001093756	TRAPPC13	445	250	31	222.23	27.05	100	chr5	64920557	64961954	+	exon	40278
chr17:40061528-40061952	NM_001096	ACLY	425	323	104	426.73	18.86	55.74	chr17	40075272	40023178	-	intron	13532
chr17:40043833-40044006	NM_001096	ACLY	174	87	30	176.92	8.07	100	chr17	40075272	40023178	-	exon	31353
chr17:40054854-40055050	NM_001096	ACLY	197	98	84	355.08	7.56	80.61	chr17	40075272	40023178	-	exon	20320
chr17:40062762-40062935	NM_001096	ACLY	174	87	58	192.89	4.84	100	chr17	40075272	40023178	-	exon	12424
chr17:40063644-40063860	NM_001096	ACLY	217	108	136	177.57	3.99	100	chr17	40075272	40023178	-	exon	11520
chr17:40048494-40048730	NM_001096	ACLY	237	118	295	216.18	3.61	100	chr17	40075272	40023178	-	exon	26660
chr22:41863427-41863647	NM_001098	ACO2	221	110	45	757.8	149.64	19.82	chr22	41865128	41924993	+	promoter	-1591
chr13:99908205-99908324	NM_001098200	GPR18	120	60	23	700.47	76.48	21.55	chr13	99910682	99906966	-	intron	2418
chr10:43881841-43883412	NM_001098208	HNRNPF	1572	1042	3025	163.49	4.97	100	chr10	43892279	43881064	-	exon	9653
chr3:11276060-11276405	NM_001098211	HRH1	346	214	90	208.86	7.78	100	chr3	11267668	11304939	+	intron	8564
chr1:160320890-160321196	NM_001098398	COPA	307	202	76	515.76	27.25	34.8	chr1	160313354	160258376	-	upstream	-7689
chr1:160327813-160328688	NM_001098398	COPA	876	322	121	189.52	6.57	100	chr1	160313354	160258376	-	upstream	-14896
chr3:40802979-40803333	NM_001098414	ZNF621	355	217	117	184.81	7.26	100	chr3	40566368	40581285	+	intergenic	236788
chr12:48240418-48240634	NM_001098416	HDAC7	217	108	126	498.98	8.75	36.83	chr12	48213763	48176493	-	intergenic	-26763
chr4:71697991-71698206	NM_001098477	GRSF1	216	108	28	270.98	29.02	100	chr4	71705220	71681498	-	exon	7122
chr4:71697239-71697452	NM_001098477	GRSF1	214	107	21	180.19	22.39	100	chr4	71705220	71681498	-	exon	7875
chr4:71698759-71699051	NM_001098477	GRSF1	293	170	61	336.7	18.12	88.57	chr4	71705220	71681498	-	exon	6315
chr17:30678786-30678936	NM_001098507	ZNF207	151	75	16	314.6	47.99	93.92	chr17	30677156	30697468	+	promoter	1705
chr17:30687581-30687802	NM_001098507	ZNF207	222	111	51	442.77	27.17	50.23	chr17	30677156	30697468	+	exon	10535
chr6:31612719-31613000	NM_001098534	BAG6	282	154	100	230.55	6.55	100	chr6	31620170	31606804	-	exon	7311
chr6:31609517-31609703	NM_001098534	BAG6	187	93	152	456.99	5.25	45.93	chr6	31620170	31606804	-	exon	10560
chr6:31613175-31613401	NM_001098534	BAG6	227	113	162	150.32	3.68	100	chr6	31620170	31606804	-	exon	6882
chr6:31616970-31617448	NM_001098534	BAG6	479	376	326	219.59	3.61	100	chr6	31620170	31606804	-	intron	2961
chr6:31614158-31614328	NM_001098534	BAG6	171	85	140	188.43	2.87	100	chr6	31620170	31606804	-	exon	5927
chr2:101622196-101622674	NM_001098577	RPL31	479	280	45	221.09	24.14	100	chr2	101618690	101636155	+	exon	3745
chr14:59961721-59961955	NM_001098625	JKAMP	235	117	63	566.92	35.52	30.21	chr14	59951160	59972124	+	exon	10678
chr19:22551392-22551795	NM_001098626	ZNF98	404	93	95	340.08	14.33	88.42	chr19	22605148	22573898	-	intergenic	53555
chr10:134218104-134219813	NM_001098637	PWWP2B	1710	1242	414	177.01	6.52	100	chr10	134210701	134231358	+	exon	8257
chr11:74456759-74457251	NM_001098638	RNF169	493	167	3228	1447.73	5.18	22.22	chr11	74459912	74553458	+	upstream	-2907
chr1:235901736-235902137	NM_001098721	GNG4	402	287	1085	242.51	4.58	100	chr1	235814054	235710984	-	intergenic	-87882
chr5:132098172-132098358	NM_001098811	SEPT8	187	93	18	183.46	19.86	100	chr5	132113067	132086508	-	exon	14802
chr5:132098172-132098358	NM_001098812	SEPT8	187	93	18	183.46	19.86	100	chr5	132113067	132091696	-	exon	14802
chr19:41869857-41870043	NM_001098825	TMEM91	187	93	16	186.3	26.94	100	chr19	41869870	41889987	+	promoter	80
chr10:47769831-47769963	NM_001098845	ANXA8L1	133	66	16	167.73	8.53	100	chr10	47746849	47763040	+	intergenic	23048
chr17:42759189-42759549	NM_001099225	CCDC43	361	248	50	269.59	19.2	100	chr17	42767165	42754804	-	intron	7796
chr17:42755951-42756438	NM_001099225	CCDC43	488	345	63	248.1	15.55	100	chr17	42767165	42754804	-	exon	10971
chr9:129644811-129645185	NM_001099270	ZBTB34	375	93	33	174.71	16.32	100	chr9	129622943	129648156	+	exon	22055
chr9:129594732-129595501	NM_001099270	ZBTB34	770	112	56	231.99	11.09	100	chr9	129622943	129648156	+	intergenic	-27827
chr14:24711370-24711946	NM_001099274	TINF2	577	366	55	169.22	9	100	chr14	24711880	24708850	-	promoter	222
chr14:24708812-24710108	NM_001099274	TINF2	1297	868	219	365.14	6.09	71.59	chr14	24711880	24708850	-	intron	2420
chr5:154395036-154397028	NM_001099293	KIF4B	1993	1703	428	240.33	6.51	100	chr5	154393314	154397692	+	exon	2718
chr8:22105979-22106139	NM_001099335	PHYHIP	161	80	27	217.9	10.01	100	chr8	22089851	22077215	-	upstream	-16208
chr20:31290550-31291284	NM_001099339	COMMD7	735	273	292	234.27	3.87	100	chr20	31331814	31290492	-	exon	40897
chr18:33718192-33718384	NM_001099406	SLC39A6	193	96	16	245.95	53.21	100	chr18	33709357	33690962	-	upstream	-8931
chr15:75134413-75134784	NM_001099436	ULK3	372	285	57	239.5	15.17	100	chr15	75135552	75128456	-	promoter	954
chr16:28412512-28412748	NM_001099661	EIF3CL	237	118	227	353.27	5.06	80.53	chr16	28415206	28390902	-	exon	2576
chr16:28738304-28738586	NM_001099661	EIF3CL	283	133	253	176.4	3.71	100	chr16	28722740	28747050	+	exon	15705
chr9:72347046-72347298	NM_001099666	PTAR1	253	136	35	337.99	41.28	88.14	chr9	72374876	72324437	-	exon	27704
chr8:86131435-86131619	NM_001099670	C8orf59	185	92	15	230.11	49.64	100	chr8	86132651	86126287	-	promoter	1124
chr8:86129579-86129763	NM_001099670	C8orf59	185	92	48	282.51	9.47	100	chr8	86132651	86126287	-	exon	2980
chr8:86131435-86131619	NM_001099671	C8orf59	185	92	15	230.11	49.64	100	chr8	86132651	86126287	-	promoter	1124
chr8:86129579-86129763	NM_001099671	C8orf59	185	92	48	282.51	9.47	100	chr8	86132651	86126287	-	exon	2980
chr8:86131435-86131619	NM_001099672	C8orf59	185	92	15	230.11	49.64	100	chr8	86132651	86126287	-	promoter	1124
chr8:86129579-86129763	NM_001099672	C8orf59	185	92	48	282.51	9.47	100	chr8	86132651	86126287	-	exon	2980
chr8:86131435-86131619	NM_001099673	C8orf59	185	92	15	230.11	49.64	100	chr8	86132651	86126287	-	promoter	1124
chr8:86129579-86129763	NM_001099673	C8orf59	185	92	48	282.51	9.47	100	chr8	86132651	86126287	-	exon	2980
chr12:64732153-64732650	NM_001099676	C12orf56	498	298	156	168.66	4.67	100	chr12	64784345	64660762	-	intron	51944
chr10:81272296-81272969	NM_001099692	EIF5AL1	674	426	5972	3100	5.89	40.98	chr10	81272356	81276192	+	promoter	276
chr2:101622196-101622674	NM_001099693	RPL31	479	280	45	221.09	24.14	100	chr2	101618690	101622885	+	exon	3745
chr7:6026377-6027270	NM_001099697	RSPH10B2	894	184	97	167.71	6.33	100	chr7	6010314	5965776	-	upstream	-16509
chrX:153763372-153763850	NM_001099856	IKBKG	479	140	104	154.89	9.1	100	chrX	153770454	153793261	+	upstream	-6843
chr7:42964240-42964396	NM_001099858	C7orf25	157	78	16	292.28	45.16	100	chr7	42951689	42948871	-	upstream	-12629
chr7:42958801-42959048	NM_001099858	C7orf25	248	138	83	286.59	9.29	100	chr7	42951689	42948871	-	upstream	-7235
chr7:42966075-42966326	NM_001099858	C7orf25	252	102	65	207.92	8.6	100	chr7	42951689	42948871	-	upstream	-14511
chrX:110925346-110925556	NM_001099922	ALG13	211	105	30	464.55	89.98	42.56	chrX	110924345	111003875	+	promoter	1106
chr1:229577630-229577811	NM_001100	ACTA1	182	91	35	180.9	7.64	100	chr1	229569843	229566992	-	upstream	-7877
chr19:1123505-1123644	NM_001100122	SBNO2	140	70	18	258.35	16.94	100	chr19	1132273	1107632	-	exon	8699
chr4:166021772-166021982	NM_001100389	TMEM192	211	105	15	200.28	49.88	100	chr4	166034024	165997229	-	exon	12147
chr4:39878577-39878788	NM_001100399	PDS5A	212	106	29	462.31	96.44	45.83	chr4	39979576	39824482	-	exon	100894
chr5:31515085-31515361	NM_001100412	DROSHA	277	138	58	900.03	166.27	18.33	chr5	31532282	31400601	-	exon	17059
chr5:31526173-31527052	NM_001100412	DROSHA	880	118	150	251.02	7.41	100	chr5	31532282	31400601	-	exon	5670
chr9:125622190-125622431	NM_001100588	RC3H2	242	126	17	159.13	28.79	100	chr9	125667562	125611731	-	exon	45252
chr2:131904194-131907336	NM_001100623	PLEKHB2	3143	1434	1439	513.11	5.23	37.13	chr2	131862419	131907425	+	exon	43346
chr2:131883302-131883508	NM_001100623	PLEKHB2	207	103	225	470.91	4.86	42.42	chr2	131862419	131907425	+	exon	20986
chr16:81014369-81014517	NM_001100624	CENPN	149	74	22	264.8	15.53	100	chr16	81040102	81065090	+	intergenic	-25659
chr16:81014369-81014517	NM_001100625	CENPN	149	74	22	264.8	15.53	100	chr16	81040102	81066709	+	intergenic	-25659
chr7:5600396-5600634	NM_001101	ACTB	239	119	89	380.53	11.34	68.51	chr7	5570232	5566778	-	intergenic	-30283
chr7:5566731-5568584	NM_001101	ACTB	1854	987	18231	2230.77	6.96	36.56	chr7	5570232	5566778	-	exon	2575
chr7:5568748-5569329	NM_001101	ACTB	582	158	12654	374.35	5.01	71.78	chr7	5570232	5566778	-	promoter	1194
chr11:36295585-36296368	NM_001101653	COMMD9	784	589	255	157.76	6.55	100	chr11	36310999	36293841	-	exon	15023
chr14:69341013-69341695	NM_001102	ACTN1	683	124	84	203.63	12.43	100	chr14	69446083	69340839	-	exon	104729
chr14:69387704-69387877	NM_001102	ACTN1	174	87	26	199.87	10.85	100	chr14	69446083	69340839	-	exon	58293
chr14:69445642-69446011	NM_001102	ACTN1	370	178	88	160.76	4.8	100	chr14	69446083	69340839	-	promoter	257
chr22:36920604-36920807	NM_001102371	FOXRED2	204	102	76	862.57	37.2	19.19	chr22	36903148	36883232	-	upstream	-17557
chr22:36919910-36920296	NM_001102371	FOXRED2	387	85	38	185.01	19.73	100	chr22	36903148	36883232	-	upstream	-16955
chr22:36907359-36907854	NM_001102371	FOXRED2	496	304	289	176.14	6.07	100	chr22	36903148	36883232	-	upstream	-4458
chr22:36922013-36922198	NM_001102371	FOXRED2	186	93	57	155.47	4.63	100	chr22	36903148	36883232	-	upstream	-18957
chr1:115321553-115321926	NM_001102396	SIKE1	374	286	26	240.48	45.9	100	chr1	115323308	115312104	-	promoter	1569
chr1:23667361-23667536	NM_001102397	HNRNPR	176	88	38	365.35	16.58	71.64	chr1	23670857	23631180	-	intron	3409
chr1:23667361-23667536	NM_001102399	HNRNPR	176	88	38	365.35	16.58	71.64	chr1	23670857	23631180	-	intron	3409
chr17:53851111-53851277	NM_001102402	PCTP	167	83	16	152.99	12.82	100	chr17	53828465	53854748	+	exon	22729
chr4:113277601-113278018	NM_001102406	ALPK1	418	256	59	165.15	7.8	100	chr4	113218498	113363764	+	intron	59311
chr8:38129894-38130312	NM_001102559	PLPP5	419	227	24	153.81	18.94	100	chr8	38126738	38120649	-	upstream	-3365
chr8:38129894-38130312	NM_001102560	PLPP5	419	227	24	153.81	18.94	100	chr8	38126738	38124497	-	upstream	-3365
chr5:53838998-53839372	NM_001102575	SNX18	375	153	33	266.14	28.53	100	chr5	53813592	53842416	+	exon	25593
chr15:22862090-22862384	NM_001102610	TUBGCP5	295	234	16	171.43	33.25	100	chr15	22833394	22872783	+	intron	28843
chr15:99451879-99452162	NM_001102612	PGPEP1L	284	144	133	1067.13	34.34	17.61	chr15	99548885	99511458	-	intergenic	96865
chr15:99472711-99472914	NM_001102612	PGPEP1L	204	102	26	166.8	12.73	100	chr15	99548885	99511458	-	intergenic	76073
chr15:99458979-99459412	NM_001102612	PGPEP1L	434	301	132	281.75	10.97	100	chr15	99548885	99511458	-	intergenic	89690
chr15:99500210-99502101	NM_001102612	PGPEP1L	1892	257	481	539.1	9.48	32.22	chr15	99548885	99511458	-	intergenic	47730
chr15:99456247-99456542	NM_001102612	PGPEP1L	296	135	123	372.99	9.44	71.86	chr15	99548885	99511458	-	intergenic	92491
chr15:99502172-99506191	NM_001102612	PGPEP1L	4020	1188	519	437.48	7.83	50.06	chr15	99548885	99511458	-	intergenic	44704
chr15:99465344-99465695	NM_001102612	PGPEP1L	352	123	158	241.94	5.3	100	chr15	99548885	99511458	-	intergenic	83366
chr16:30665995-30666481	NM_001105079	FBRS	487	240	69	197.96	12.02	100	chr16	30670839	30682131	+	upstream	-4601
chr16:30671564-30671791	NM_001105079	FBRS	228	114	44	214.16	11.7	100	chr16	30670839	30682131	+	promoter	838
chr15:70388465-70388621	NM_001105192	TLE3	157	78	26	261.16	12.67	100	chr15	70390256	70340129	-	promoter	1713
chr2:120438404-120439681	NM_001105198	TMEM177	1278	414	271	356.91	6.69	81.07	chr2	120436742	120439694	+	exon	2300
chr2:120438404-120439681	NM_001105199	TMEM177	1278	414	271	356.91	6.69	81.07	chr2	120436742	120439694	+	exon	2300
chr1:155289345-155289939	NM_001105203	RUSC1	595	320	109	310.19	17.85	93.88	chr1	155290639	155300909	+	promoter	-997
chr1:155290140-155290480	NM_001105203	RUSC1	341	152	218	256.21	4.84	100	chr1	155290639	155300909	+	promoter	-329
chr1:155289345-155289939	NM_001105204	RUSC1	595	320	109	310.19	17.85	93.88	chr1	155290639	155300909	+	promoter	-997
chr1:155290140-155290480	NM_001105204	RUSC1	341	152	218	256.21	4.84	100	chr1	155290639	155300909	+	promoter	-329
chr8:82433887-82434354	NM_001105281	FABP12	468	343	2345	712.8	5.32	20.63	chr8	82443625	82437215	-	intergenic	9505
chr13:95860034-95860211	NM_001105515	ABCC4	178	89	19	261.52	35.07	100	chr13	95953700	95748024	-	exon	93578
chr2:219513370-219514180	NM_001105537	ZNF142	811	530	90	806.01	43.75	19.76	chr2	219524263	219502639	-	exon	10488
chr2:219502863-219503496	NM_001105537	ZNF142	634	110	48	183.29	15.46	100	chr2	219524263	219502639	-	exon	21084
chr17:4442468-4443281	NM_001105538	MYBBP1A	814	619	311	261.05	4.94	100	chr17	4458681	4442190	-	exon	15807
chr8:81412072-81412484	NM_001105539	ZBTB10	413	304	37	238.61	19.2	100	chr8	81398447	81438500	+	exon	13831
chr8:81480301-81480685	NM_001105539	ZBTB10	385	285	38	206.79	16.01	100	chr8	81398447	81438500	+	intergenic	82046
chr8:81471010-81471268	NM_001105539	ZBTB10	259	129	604	377.17	3.76	69.27	chr8	81398447	81438500	+	intergenic	72692
chr1:10195030-10195270	NM_001105562	UBE4B	241	110	18	215.28	53.21	100	chr1	10093040	10241296	+	exon	102110
chr1:10182005-10182155	NM_001105562	UBE4B	151	75	16	235.45	23.19	100	chr1	10093040	10241296	+	exon	89040
chr1:10238675-10238899	NM_001105562	UBE4B	225	112	31	228.69	19.7	100	chr1	10093040	10241296	+	exon	145747
chr1:10093013-10093797	NM_001105562	UBE4B	785	357	178	391.43	8	68.9	chr1	10093040	10241296	+	promoter	365
chr10:135105996-135106212	NM_001109	ADAM8	217	108	115	901.77	21.77	18.42	chr10	135090407	135075919	-	upstream	-15697
chr10:135098921-135099182	NM_001109	ADAM8	262	121	73	291.16	11.16	100	chr10	135090407	135075919	-	upstream	-8644
chr10:135103300-135103492	NM_001109	ADAM8	193	96	84	344.39	7.07	81.02	chr10	135090407	135075919	-	upstream	-12989
chr12:71065663-71066686	NM_001109754	PTPRB	1024	611	215	207.72	6.21	100	chr12	71031220	70909650	-	intergenic	-34954
chr4:152403665-152403866	NM_001109977	FAM160A1	202	101	16	230.51	53.21	100	chr4	152330397	152584784	+	exon	73368
chr4:152570653-152571687	NM_001109977	FAM160A1	1035	922	146	197.53	6.12	100	chr4	152330397	152584784	+	exon	240773
chrX:153586513-153587198	NM_001110556	FLNA	686	118	773	1199.94	10.29	18.08	chrX	153603006	153576899	-	exon	16151
chrX:153576920-153578802	NM_001110556	FLNA	1883	344	1866	2311.26	9.71	39.53	chrX	153603006	153576899	-	exon	25145
chrX:153580221-153582121	NM_001110556	FLNA	1901	1792	2715	3100	9.67	40.98	chrX	153603006	153576899	-	exon	21835
chrX:153582245-153583493	NM_001110556	FLNA	1249	338	2095	2515.32	9.08	37.04	chrX	153603006	153576899	-	intron	20137
chrX:153609660-153609918	NM_001110556	FLNA	259	115	79	204.36	7.36	100	chrX	153603006	153576899	-	upstream	-6783
chrX:153585782-153586022	NM_001110556	FLNA	241	118	307	427.2	4.88	55.7	chrX	153603006	153576899	-	exon	17104
chr11:19954893-19955730	NM_001111019	NAV2	838	575	62	666.34	73.16	22.74	chr11	20044101	20143147	+	intergenic	-88790
chr11:20101584-20101778	NM_001111019	NAV2	195	97	15	169.78	28.07	100	chr11	20044101	20143147	+	exon	57580
chr11:20119108-20119314	NM_001111019	NAV2	207	103	29	195.97	14.4	100	chr11	20044101	20143147	+	exon	75110
chr12:113624462-113625017	NM_001111322	DDX54	556	276	133	197.91	6.54	100	chr12	113623284	113594977	-	promoter	-1455
chr12:113629103-113630162	NM_001111322	DDX54	1060	692	205	152.56	4.1	100	chr12	113623284	113594977	-	upstream	-6348
chr21:46493028-46493355	NM_001112	ADARB1	328	208	17	177.39	43.23	100	chr21	46494492	46646478	+	promoter	-1301
chr21:46548295-46548514	NM_001112	ADARB1	220	110	38	174.14	10.03	100	chr21	46494492	46646478	+	exon	53912
chr1:161009111-161010292	NM_001113205	TSTD1	1182	118	354	279.57	7.55	100	chr1	161008774	161007421	-	promoter	-927
chr1:161009111-161010292	NM_001113206	TSTD1	1182	118	354	279.57	7.55	100	chr1	161008774	161007421	-	promoter	-927
chr1:161009111-161010292	NM_001113207	TSTD1	1182	118	354	279.57	7.55	100	chr1	161008774	161007421	-	promoter	-927
chr7:139343488-139343607	NM_001113239	HIPK2	120	60	60	1745	69.1	27.97	chr7	139477693	139246315	-	intron	134146
chr7:139253547-139254032	NM_001113239	HIPK2	486	104	45	172.23	10.42	100	chr7	139477693	139246315	-	exon	223904
chr1:21551729-21551948	NM_001113347	ECE1	220	110	164	903.46	13.32	18.23	chr1	21606183	21543739	-	exon	54345
chr1:21599171-21599435	NM_001113347	ECE1	265	109	66	170.57	7.4	100	chr1	21606183	21543739	-	exon	6880
chr1:21585162-21585358	NM_001113347	ECE1	197	98	70	269.28	6.97	100	chr1	21606183	21543739	-	exon	20923
chr1:21543743-21546100	NM_001113347	ECE1	2358	1965	797	195.22	3.41	100	chr1	21606183	21543739	-	exon	61262
chr1:38261400-38261541	NM_001113482	MANEAL	142	71	20	169.15	7.56	100	chr1	38259773	38267278	+	promoter	1697
chr17:75478209-75478443	NM_001113495	SEPT9	235	117	37	229.6	16.69	100	chr17	75471324	75496678	+	exon	7002
chr17:75484788-75484986	NM_001113495	SEPT9	199	99	29	154.85	9.23	100	chr17	75471324	75496678	+	exon	13563
chr17:45234371-45234748	NM_001114091	CDC27	378	293	24	228.69	50.39	100	chr17	45266678	45195062	-	intron	32119
chr1:46597513-46597927	NM_001114172	PIK3R3	415	116	29	152.53	14.4	100	chr1	46598708	46505811	-	promoter	988
chr1:201966336-201966708	NM_001114309	ELF3	373	258	78	172.37	8.15	100	chr1	201979689	201986315	+	upstream	-13167
chr1:201982851-201983205	NM_001114309	ELF3	355	206	144	257.4	7.84	100	chr1	201979689	201986315	+	exon	3339
chr1:201984296-201984993	NM_001114309	ELF3	698	237	276	161.37	3.73	100	chr1	201979689	201986315	+	exon	4955
chr3:154018366-154018507	NM_001114397	DHX36	142	71	16	176.19	10.9	100	chr3	154042286	153993456	-	exon	23850
chr2:58478772-58479829	NM_001114636	FANCL	1058	316	1356	212.5	4.14	100	chr2	58468515	58386377	-	upstream	-10785
chr1:1462880-1463484	NM_001114748	TMEM240	605	292	124	257.9	14.58	100	chr1	1475740	1470157	-	intergenic	12558
chr1:1479011-1479424	NM_001114748	TMEM240	414	313	164	243.21	8.47	100	chr1	1475740	1470157	-	upstream	-3477
chr1:1477021-1477502	NM_001114748	TMEM240	482	146	181	390.05	7.92	68.71	chr1	1475740	1470157	-	promoter	-1521
chr10:5836827-5837034	NM_001115156	GDI2	208	104	24	218.72	23.96	100	chr10	5855512	5807185	-	intron	18582
chr10:5815765-5815930	NM_001115156	GDI2	166	83	20	214.84	15.93	100	chr10	5855512	5807185	-	exon	39665
chr5:95158117-95158537	NM_001118890	GLRX	421	142	122	150.66	7.12	100	chr5	95158577	95149552	-	promoter	250
chr4:2835447-2836172	NM_001119	ADD1	726	411	65	323.38	18.37	93.7	chr4	2845583	2931802	+	upstream	-9774
chr4:2883606-2883834	NM_001119	ADD1	229	114	31	199.54	17.03	100	chr4	2845583	2931802	+	exon	38137
chrX:11135347-11135591	NM_001122608	HCCS	245	130	65	302.11	12.54	99.8	chrX	11129405	11141204	+	exon	6064
chrX:11132940-11133137	NM_001122608	HCCS	198	99	88	384.25	7.96	68.63	chrX	11129405	11141204	+	exon	3633
chr2:211454787-211455157	NM_001122634	CPS1	371	100	56	164.06	10.89	100	chr2	211458078	211543832	+	upstream	-3106
chr2:211460187-211460360	NM_001122634	CPS1	174	87	68	414.34	8.74	55.77	chr2	211458078	211543832	+	exon	2195
chr2:211502371-211502606	NM_001122634	CPS1	236	118	505	1526.83	8.17	24.42	chr2	211458078	211543832	+	exon	44410
chr2:211442092-211442287	NM_001122634	CPS1	196	98	127	539.6	7.71	32.34	chr2	211458078	211543832	+	upstream	-15889
chr2:211456517-211456736	NM_001122634	CPS1	220	110	172	451.22	6.26	46.38	chr2	211458078	211543832	+	promoter	-1452
chr2:211441038-211441250	NM_001122634	CPS1	213	106	202	423.59	5.1	55.61	chr2	211458078	211543832	+	upstream	-16934
chr2:211455497-211455677	NM_001122634	CPS1	181	90	106	312.54	4.85	94.01	chr2	211458078	211543832	+	upstream	-2491
chr2:211512551-211512816	NM_001122634	CPS1	266	125	298	266.52	4.18	100	chr2	211458078	211543832	+	exon	54605
chr6:80146576-80146912	NM_001122769	LCA5	337	145	176	398.18	8.66	62.91	chr6	80247147	80194707	-	intergenic	100403
chr9:131446041-131446519	NM_001122821	SET	479	164	101	493.93	25.42	38.41	chr9	131445933	131458675	+	promoter	347
chr1:155103794-155104319	NM_001122837	SLC50A1	526	119	388	1112.66	15.05	18.9	chr1	155108287	155111334	+	upstream	-4231
chr1:155106362-155107284	NM_001122837	SLC50A1	923	522	773	302.51	5.54	99.63	chr1	155108287	155111334	+	promoter	-1464
chr1:155110410-155111331	NM_001122837	SLC50A1	922	733	707	305.85	5.44	98.52	chr1	155108287	155111334	+	exon	2583
chr1:155103794-155104319	NM_001122839	SLC50A1	526	119	388	1112.66	15.05	18.9	chr1	155108287	155111334	+	upstream	-4231
chr1:155106362-155107284	NM_001122839	SLC50A1	923	522	773	302.51	5.54	99.63	chr1	155108287	155111334	+	promoter	-1464
chr1:155110410-155111331	NM_001122839	SLC50A1	922	733	707	305.85	5.44	98.52	chr1	155108287	155111334	+	exon	2583
chr5:150030677-150032031	NM_001122853	MYOZ3	1355	789	110	179.64	6.1	100	chr5	150040402	150058930	+	upstream	-9048
chr5:150027482-150029430	NM_001122853	MYOZ3	1949	1048	244	177.73	4.86	100	chr5	150040402	150058930	+	upstream	-11946
chr11:62474549-62474718	NM_001122955	BSCL2	170	85	20	321.5	42.66	93.25	chr11	62475179	62457733	-	promoter	546
chr16:31120348-31120723	NM_001122957	BCKDK	376	226	65	265.28	13.4	100	chr16	31119614	31124112	+	promoter	921
chr2:55863371-55863546	NM_001122964	PPP4R3B	176	88	58	231.68	5.76	100	chr2	55844860	55774427	-	upstream	-18598
chr1:149783455-149783956	NM_001123375	HIST2H3D	502	119	1796	1858.94	4.99	30.23	chr1	149785236	149784779	-	promoter	1531
chr1:8022782-8022974	NM_001123377	PARK7	193	96	40	275.62	12.35	100	chr1	8021713	8045342	+	promoter	1165
chr1:8044894-8045320	NM_001123377	PARK7	427	161	345	235.39	4.14	100	chr1	8021713	8045342	+	exon	23394
chrX:39932109-39934468	NM_001123385	BCOR	2360	1556	382	470.66	6.64	42.4	chrX	39956719	39910498	-	exon	23431
chr1:43212075-43212549	NM_001123395	CLDN19	475	152	72	204.94	10.98	100	chr1	43205925	43198763	-	upstream	-6387
chr20:43530145-43530485	NM_001124756	PABPC1L	341	130	748	1500.99	7.23	24	chr20	43538700	43567958	+	upstream	-8385
chr19:36001055-36001394	NM_001126059	DMKN	340	117	61	252.37	11.3	100	chr19	36001391	35988118	-	promoter	167
chr12:50392915-50393077	NM_001126103	RACGAP1	163	81	30	203.38	8.23	100	chr12	50419340	50382944	-	exon	26344
chr12:50392915-50393077	NM_001126104	RACGAP1	163	81	30	203.38	8.23	100	chr12	50419340	50382944	-	exon	26344
chr15:89859542-89860354	NM_001126131	POLG	813	312	255	327.48	7.25	88.76	chr15	89878026	89859535	-	exon	18078
chr15:89876318-89877168	NM_001126131	POLG	851	683	110	169.45	6.7	100	chr15	89878026	89859535	-	promoter	1283
chr16:4557704-4558205	NM_001127205	HMOX2	502	266	206	161.93	4.7	100	chr16	4545858	4560348	+	exon	12096
chr2:217279338-217280221	NM_001127207	SMARCAL1	884	316	109	239.17	6.15	100	chr2	217277472	217347774	+	exon	2307
chr13:37496595-37496999	NM_001127217	SMAD9	405	106	21	214.06	43.23	100	chr13	37494409	37418967	-	upstream	-2388
chr7:44161414-44161795	NM_001127218	POLD2	382	185	404	579.21	6.19	28.62	chr7	44163169	44154278	-	promoter	1565
chr7:44155338-44155507	NM_001127218	POLD2	170	85	88	274.61	4.49	100	chr7	44163169	44154278	-	exon	7747
chr1:1309087-1309872	NM_001127229	AURKAIP1	786	400	737	162.59	4.94	100	chr1	1310580	1309109	-	promoter	1101
chr1:1309087-1309872	NM_001127230	AURKAIP1	786	400	737	162.59	4.94	100	chr1	1310562	1309110	-	promoter	1083
chr1:154207027-154207265	NM_001127320	UBAP2L	239	119	77	285.06	9.81	100	chr1	154192647	154235981	+	exon	14499
chr1:154221695-154221942	NM_001127320	UBAP2L	248	119	142	194.92	4.79	100	chr1	154192647	154235981	+	exon	29171
chr1:154186909-154187107	NM_001127320	UBAP2L	199	99	125	199.64	3.85	100	chr1	154192647	154235981	+	upstream	-5639
chr7:126935612-126936240	NM_001127323	GRM8	629	394	196	416.63	8.72	56.22	chr7	126892428	126078651	-	intergenic	-43498
chr7:77549580-77549796	NM_001127357	PHTF2	217	108	30	462.31	99.76	45.83	chr7	77469446	77586821	+	exon	80242
chr7:77551923-77552114	NM_001127357	PHTF2	192	96	52	344.95	11.98	81.09	chr7	77469446	77586821	+	exon	82572
chr7:77549580-77549796	NM_001127359	PHTF2	217	108	30	462.31	99.76	45.83	chr7	77469446	77553500	+	exon	80242
chr7:77551923-77552114	NM_001127359	PHTF2	192	96	52	344.95	11.98	81.09	chr7	77469446	77553500	+	exon	82572
chr1:33416812-33417123	NM_001127361	RNF19B	312	119	577	521.08	4.83	34.94	chr1	33430414	33402046	-	intron	13447
chr2:172389113-172389340	NM_001127383	CYBRD1	228	114	74	394.82	13.49	62.75	chr2	172378865	172414643	+	intron	10361
chr2:172373748-172374291	NM_001127383	CYBRD1	544	145	1169	556.86	6.12	29.79	chr2	172378865	172414643	+	upstream	-4846
chr2:202253984-202254167	NM_001127391	ALS2CR12	184	92	15	207.4	37.88	100	chr2	202222121	202152993	-	intergenic	-31954
chr14:104378618-104379078	NM_001127393	C14orf2	461	342	366	353.31	5.85	80.57	chr14	104387903	104378624	-	exon	9055
chr14:104381342-104381590	NM_001127393	C14orf2	249	129	333	430.81	4.87	50.47	chr14	104387903	104378624	-	exon	6437
chr1:184023825-184024064	NM_001127394	TSEN15	240	108	34	425.28	76.01	55.73	chr1	184020784	184043344	+	exon	3160
chr19:7688595-7688748	NM_001127396	STXBP2	154	77	20	209.8	12.88	100	chr19	7701986	7712760	+	upstream	-13315
chr2:30410243-30410453	NM_001127399	YPEL5	211	105	26	393.01	86.46	68.68	chr2	30369749	30383399	+	intergenic	40599
chr2:30410243-30410453	NM_001127400	YPEL5	211	105	26	393.01	86.46	68.68	chr2	30369749	30383399	+	intergenic	40599
chr2:30410243-30410453	NM_001127401	YPEL5	211	105	26	393.01	86.46	68.68	chr2	30369749	30383399	+	intergenic	40599
chr7:24749838-24750018	NM_001127453	DFNA5	181	90	22	323.26	42.23	93.59	chr7	24797083	24737973	-	exon	47155
chr16:88501640-88502183	NM_001127464	ZNF469	544	334	41	366.16	59.5	71.72	chr16	88493878	88507165	+	exon	8033
chr21:46353893-46354291	NM_001127491	ITGB2	399	116	32	210.89	25.73	100	chr21	46348788	46305868	-	upstream	-5304
chr4:113709261-113709978	NM_001127493	ANK2	718	141	1184	1984.29	6.78	32.2	chr4	113739238	114304896	+	intergenic	-29619
chr4:114135159-114135556	NM_001127493	ANK2	398	146	2119	269.09	2.96	100	chr4	113739238	114304896	+	intron	396119
chr7:116397486-116397861	NM_001127500	MET	376	275	27	183.26	29.36	100	chr7	116312443	116438440	+	intron	85230
chr7:116435696-116437224	NM_001127500	MET	1529	422	484	377.34	7.46	69.26	chr7	116312443	116438440	+	exon	124017
chr7:116414916-116415199	NM_001127500	MET	284	156	185	313.54	5.55	93.88	chr7	116312443	116438440	+	exon	102614
chr7:116339105-116340367	NM_001127500	MET	1263	1130	875	1050.84	5.52	17.85	chr7	116312443	116438440	+	exon	27293
chr1:12049197-12049439	NM_001127660	MFN2	243	115	103	940.61	39.65	18.72	chr1	12040237	12073572	+	exon	9081
chr1:12052371-12052786	NM_001127660	MFN2	416	314	71	247.12	14.42	100	chr1	12040237	12073572	+	intron	12341
chr1:12056197-12056525	NM_001127660	MFN2	329	102	58	214.91	12.18	100	chr1	12040237	12073572	+	exon	16124
chr15:65266915-65267117	NM_001127889	SPG21	203	101	64	235.38	6.93	100	chr15	65281844	65255361	-	exon	14828
chr19:45164990-45166973	NM_001127893	CEACAM19	1984	835	550	389.8	4.8	68.57	chr19	45174723	45187627	+	upstream	-8742
chr17:560622-560814	NM_001128159	VPS53	193	96	477	167.03	2.29	100	chr17	618096	411907	-	intron	57378
chr10:127355469-127356684	NM_001128202	TEX36	1216	949	3633	320.7	6.76	93.6	chr10	127371713	127344262	-	intron	15637
chr11:63398509-63398968	NM_001128203	PLA2G16	460	103	107	315.41	7.83	93.84	chr11	63381941	63341943	-	upstream	-16797
chr8:29961811-29962034	NM_001128208	LEPROTL1	224	112	18	151.53	23.03	100	chr8	29952921	29995222	+	exon	9001
chr8:29963245-29963528	NM_001128208	LEPROTL1	284	119	86	434.33	15.38	50.16	chr8	29952921	29995222	+	intron	10465
chr8:29974946-29975251	NM_001128208	LEPROTL1	306	188	464	1173.85	9.25	18.89	chr8	29952921	29995222	+	intron	22177
chr2:65543879-65544036	NM_001128210	SPRED2	158	79	19	195.31	12.84	100	chr2	65593931	65537984	-	exon	49974
chr8:110334527-110334686	NM_001128211	NUDCD1	160	80	16	309.62	53.21	98.02	chr8	110342162	110253147	-	exon	7556
chr1:45808048-45808345	NM_001128425	MUTYH	298	103	51	201.45	11.57	100	chr1	45806142	45794913	-	upstream	-2054
chr6:3273088-3273671	NM_001128591	PSMG4	584	246	32	203.83	21.94	100	chr6	3259161	3268300	+	intergenic	14218
chr6:3273088-3273671	NM_001128592	PSMG4	584	246	32	203.83	21.94	100	chr6	3259161	3268300	+	intergenic	14218
chr14:92278269-92278411	NM_001128595	TC2N	143	71	18	314.33	28.79	93.89	chr14	92302870	92246095	-	intron	24530
chr14:92278687-92278813	NM_001128595	TC2N	127	63	17	342.64	27.19	81.05	chr14	92302870	92246095	-	exon	24120
chr19:11168899-11169056	NM_001128845	SMARCA4	158	79	54	867.59	36.5	19.45	chr19	11094827	11172958	+	exon	74150
chr19:11121009-11121208	NM_001128845	SMARCA4	200	100	20	227.83	30.47	100	chr19	11094827	11172958	+	exon	26281
chr19:11094787-11095020	NM_001128845	SMARCA4	234	117	47	392.07	29.1	68.73	chr19	11094827	11172958	+	promoter	76
chr19:11105498-11105725	NM_001128845	SMARCA4	228	114	181	1231.72	19.8	18.47	chr19	11094827	11172958	+	exon	10784
chr19:11143926-11144218	NM_001128845	SMARCA4	293	175	59	207.58	6.75	100	chr19	11094827	11172958	+	exon	49245
chr19:11123597-11123801	NM_001128845	SMARCA4	205	102	95	285.66	6.03	100	chr19	11094827	11172958	+	exon	28872
chr19:11168899-11169056	NM_001128846	SMARCA4	158	79	54	867.59	36.5	19.45	chr19	11094827	11172958	+	exon	74150
chr19:11121009-11121208	NM_001128846	SMARCA4	200	100	20	227.83	30.47	100	chr19	11094827	11172958	+	exon	26281
chr19:11094787-11095020	NM_001128846	SMARCA4	234	117	47	392.07	29.1	68.73	chr19	11094827	11172958	+	promoter	76
chr19:11105498-11105725	NM_001128846	SMARCA4	228	114	181	1231.72	19.8	18.47	chr19	11094827	11172958	+	exon	10784
chr19:11143926-11144218	NM_001128846	SMARCA4	293	175	59	207.58	6.75	100	chr19	11094827	11172958	+	exon	49245
chr19:11123597-11123801	NM_001128846	SMARCA4	205	102	95	285.66	6.03	100	chr19	11094827	11172958	+	exon	28872
chr19:11168899-11169056	NM_001128847	SMARCA4	158	79	54	867.59	36.5	19.45	chr19	11094827	11172958	+	exon	74150
chr19:11121009-11121208	NM_001128847	SMARCA4	200	100	20	227.83	30.47	100	chr19	11094827	11172958	+	exon	26281
chr19:11094787-11095020	NM_001128847	SMARCA4	234	117	47	392.07	29.1	68.73	chr19	11094827	11172958	+	promoter	76
chr19:11105498-11105725	NM_001128847	SMARCA4	228	114	181	1231.72	19.8	18.47	chr19	11094827	11172958	+	exon	10784
chr19:11143926-11144218	NM_001128847	SMARCA4	293	175	59	207.58	6.75	100	chr19	11094827	11172958	+	exon	49245
chr19:11123597-11123801	NM_001128847	SMARCA4	205	102	95	285.66	6.03	100	chr19	11094827	11172958	+	exon	28872
chr19:11168899-11169056	NM_001128848	SMARCA4	158	79	54	867.59	36.5	19.45	chr19	11094827	11172958	+	exon	74150
chr19:11121009-11121208	NM_001128848	SMARCA4	200	100	20	227.83	30.47	100	chr19	11094827	11172958	+	exon	26281
chr19:11094787-11095020	NM_001128848	SMARCA4	234	117	47	392.07	29.1	68.73	chr19	11094827	11172958	+	promoter	76
chr19:11105498-11105725	NM_001128848	SMARCA4	228	114	181	1231.72	19.8	18.47	chr19	11094827	11172958	+	exon	10784
chr19:11143926-11144218	NM_001128848	SMARCA4	293	175	59	207.58	6.75	100	chr19	11094827	11172958	+	exon	49245
chr19:11123597-11123801	NM_001128848	SMARCA4	205	102	95	285.66	6.03	100	chr19	11094827	11172958	+	exon	28872
chr19:45381448-45382189	NM_001128916	TOMM40	742	298	485	259.24	5.33	100	chr19	45394476	45406946	+	upstream	-12658
chr19:45381448-45382189	NM_001128917	TOMM40	742	298	485	259.24	5.33	100	chr19	45394476	45406946	+	upstream	-12658
chr14:103969259-103969613	NM_001128918	MARK3	355	107	42	186.72	14.8	100	chr14	103851700	103970166	+	exon	117736
chr14:103871401-103871612	NM_001128918	MARK3	212	106	54	333.27	13.73	88.73	chr14	103851700	103970166	+	exon	19806
chr14:103969259-103969613	NM_001128919	MARK3	355	107	42	186.72	14.8	100	chr14	103851700	103970166	+	exon	117736
chr14:103871401-103871612	NM_001128919	MARK3	212	106	54	333.27	13.73	88.73	chr14	103851700	103970166	+	exon	19806
chr14:103969259-103969613	NM_001128920	MARK3	355	107	42	186.72	14.8	100	chr14	103851700	103970166	+	exon	117736
chr14:103871401-103871612	NM_001128920	MARK3	212	106	54	333.27	13.73	88.73	chr14	103851700	103970166	+	exon	19806
chr14:103931873-103932085	NM_001128921	MARK3	213	106	33	533.64	109.74	34.73	chr14	103851700	103970166	+	intron	80279
chr14:103969259-103969613	NM_001128921	MARK3	355	107	42	186.72	14.8	100	chr14	103851700	103970166	+	exon	117736
chr14:103871401-103871612	NM_001128921	MARK3	212	106	54	333.27	13.73	88.73	chr14	103851700	103970166	+	exon	19806
chr8:23305160-23305417	NM_001128930	ENTPD4	258	114	79	273.44	9.66	100	chr8	23315244	23286664	-	exon	9956
chr8:23340625-23341062	NM_001128930	ENTPD4	438	319	114	172.48	8.49	100	chr8	23315244	23286664	-	intergenic	-25599
chrX:152027272-152027479	NM_001129765	NSDHL	208	104	16	215.28	53.21	100	chrX	151999510	152037907	+	exon	27865
chrX:152031080-152031291	NM_001129765	NSDHL	212	106	15	200.28	49.88	100	chrX	151999510	152037907	+	exon	31675
chr3:51679022-51679251	NM_001129884	TEX264	230	115	18	215.28	59.86	100	chr3	51705190	51738339	+	intergenic	-26054
chr3:51689984-51690127	NM_001129884	TEX264	144	72	17	204.51	13.6	100	chr3	51705190	51738339	+	upstream	-15135
chr3:51680277-51680482	NM_001129884	TEX264	206	103	26	167.95	12.85	100	chr3	51705190	51738339	+	intergenic	-24811
chr10:99327661-99327878	NM_001129981	ANKRD2	218	109	33	406.05	54.61	63	chr10	99332197	99343641	+	upstream	-4428
chr10:99332330-99332613	NM_001129981	ANKRD2	284	165	33	163.96	14.08	100	chr10	99332197	99343641	+	promoter	274
chr14:69341013-69341695	NM_001130004	ACTN1	683	124	84	203.63	12.43	100	chr14	69446083	69340839	-	exon	104729
chr14:69387704-69387877	NM_001130004	ACTN1	174	87	26	199.87	10.85	100	chr14	69446083	69340839	-	exon	58293
chr14:69445642-69446011	NM_001130004	ACTN1	370	178	88	160.76	4.8	100	chr14	69446083	69340839	-	promoter	257
chr14:69341013-69341695	NM_001130005	ACTN1	683	124	84	203.63	12.43	100	chr14	69446083	69340839	-	exon	104729
chr14:69387704-69387877	NM_001130005	ACTN1	174	87	26	199.87	10.85	100	chr14	69446083	69340839	-	exon	58293
chr14:69445642-69446011	NM_001130005	ACTN1	370	178	88	160.76	4.8	100	chr14	69446083	69340839	-	promoter	257
chr16:11978991-11979157	NM_001130006	GSPT1	167	83	32	287.17	12.82	100	chr16	12009825	11961984	-	exon	30751
chr16:11981415-11981609	NM_001130006	GSPT1	195	97	62	333.36	9.67	88.76	chr16	12009825	11961984	-	exon	28313
chr16:11990383-11990701	NM_001130006	GSPT1	319	130	130	221.69	6.01	100	chr16	12009825	11961984	-	exon	19283
chr16:2076957-2077249	NM_001130012	SLC9A3R2	293	190	41	419.62	46.4	55.89	chr16	2076868	2089027	+	promoter	235
chr5:141008097-141008246	NM_001130029	RELL2	150	75	22	497.74	73.16	38.41	chr5	141016516	141020631	+	upstream	-8345
chr1:154960252-154961588	NM_001130040	SHC1	1337	978	512	597.1	5.73	26.82	chr1	154943223	154934773	-	upstream	-17697
chr3:51737718-51738320	NM_001130063	GRM2	603	117	182	222.68	5.23	100	chr3	51741080	51752625	+	upstream	-3061
chr19:17298736-17298871	NM_001130065	MYO9B	136	68	17	405.02	54.39	62.99	chr19	17186590	17324104	+	exon	112213
chr19:17170356-17170645	NM_001130065	MYO9B	290	67	20	223.64	37.15	100	chr19	17186590	17324104	+	upstream	-16090
chr19:17303535-17303827	NM_001130065	MYO9B	293	89	43	322.53	27.42	93.22	chr19	17186590	17324104	+	exon	117091
chr19:17278722-17278884	NM_001130065	MYO9B	163	81	27	338.91	21.12	88.27	chr19	17186590	17324104	+	exon	92213
chr19:17305360-17306257	NM_001130065	MYO9B	898	589	231	631.57	12.12	25.15	chr19	17186590	17324104	+	exon	119218
chr19:17212478-17213392	NM_001130065	MYO9B	915	348	237	191.54	4.09	100	chr19	17186590	17324104	+	exon	26345
chr3:48473598-48474798	NM_001130082	PLXNB1	1201	402	314	257.1	10.76	100	chr3	48471460	48445260	-	upstream	-2738
chr11:47269551-47269705	NM_001130102	NR1H3	155	77	21	362.44	38.76	71.48	chr11	47270448	47290584	+	promoter	-820
chr11:47264257-47264688	NM_001130102	NR1H3	432	105	62	183.15	13.65	100	chr11	47270448	47290584	+	upstream	-5976
chr11:123989231-123989385	NM_001130142	VWA5A	155	77	17	175.63	12.64	100	chr11	123986110	124017618	+	exon	3198
chr11:65319204-65319928	NM_001130144	LTBP3	725	322	76	482.84	36.67	38.55	chr11	65325699	65306029	-	exon	6133
chr11:65310555-65310725	NM_001130144	LTBP3	171	85	53	402.89	10.87	63.23	chr11	65325699	65306029	-	exon	15059
chr11:65305889-65306657	NM_001130144	LTBP3	769	179	177	282.58	7.81	100	chr11	65325699	65306029	-	exon	19426
chr12:520879-521115	NM_001130146	CCDC77	237	118	32	295.89	36.39	98.65	chr12	510740	551806	+	exon	10257
chr12:520879-521115	NM_001130147	CCDC77	237	118	32	295.89	36.39	98.65	chr12	498515	551806	+	exon	22482
chr12:443376-443621	NM_001130147	CCDC77	246	115	112	301.64	7.49	99.93	chr12	498515	551806	+	intergenic	-55017
chr12:520879-521115	NM_001130148	CCDC77	237	118	32	295.89	36.39	98.65	chr12	498515	551806	+	exon	22482
chr12:443376-443621	NM_001130148	CCDC77	246	115	112	301.64	7.49	99.93	chr12	498515	551806	+	intergenic	-55017
chr2:192194629-192194801	NM_001130158	MYO1B	173	86	38	365.4	15.77	71.71	chr2	192110001	192290115	+	exon	84714
chr2:192257792-192257959	NM_001130158	MYO1B	168	84	25	235.95	13.44	100	chr2	192110001	192290115	+	exon	147874
chr3:38164215-38164591	NM_001130410	ACAA1	377	257	88	451.66	17.83	46.46	chr3	38178733	38164200	-	exon	14330
chr9:131377870-131378144	NM_001130438	SPTAN1	275	142	52	718.56	115.66	20.74	chr9	131314836	131395944	+	exon	63171
chr9:131360643-131360851	NM_001130438	SPTAN1	209	104	17	230.51	56.53	100	chr9	131314836	131395944	+	exon	45911
chr9:131337461-131337658	NM_001130438	SPTAN1	198	99	32	329.13	25.38	88.84	chr9	131314836	131395944	+	exon	22723
chr9:131330988-131331208	NM_001130438	SPTAN1	221	110	84	645.98	22.27	24.19	chr9	131314836	131395944	+	exon	16262
chr9:131351067-131351237	NM_001130438	SPTAN1	171	85	28	326.46	21.85	88.52	chr9	131314836	131395944	+	exon	36316
chr9:131373962-131374114	NM_001130438	SPTAN1	153	76	16	218	19.69	100	chr9	131314836	131395944	+	exon	59202
chr9:131371114-131371589	NM_001130438	SPTAN1	476	374	70	322.39	18.27	93.19	chr9	131314836	131395944	+	intron	56515
chr9:131329007-131329279	NM_001130438	SPTAN1	273	132	167	828.77	14.65	18.7	chr9	131314836	131395944	+	exon	14307
chr9:131374349-131374512	NM_001130438	SPTAN1	164	82	51	474.96	13.38	42.64	chr9	131314836	131395944	+	exon	59594
chr9:131353748-131353964	NM_001130438	SPTAN1	217	108	36	207.8	12.5	100	chr9	131314836	131395944	+	exon	39020
chr9:131349861-131350015	NM_001130438	SPTAN1	155	77	28	252.98	10.88	100	chr9	131314836	131395944	+	exon	35102
chr9:131388014-131388236	NM_001130438	SPTAN1	223	111	76	354.32	10.84	80.48	chr9	131314836	131395944	+	exon	73289
chr9:131346535-131346821	NM_001130438	SPTAN1	287	162	91	341.85	10.36	88.25	chr9	131314836	131395944	+	exon	31842
chr9:131346979-131347142	NM_001130438	SPTAN1	164	82	36	238.97	8.09	100	chr9	131314836	131395944	+	exon	32224
chr9:131388650-131388979	NM_001130438	SPTAN1	330	211	79	185.96	7.13	100	chr9	131314836	131395944	+	exon	73978
chr9:131339393-131339770	NM_001130438	SPTAN1	378	294	106	151.75	6.4	100	chr9	131314836	131395944	+	intron	24745
chr9:131395475-131396313	NM_001130438	SPTAN1	839	574	408	204.94	6.23	100	chr9	131314836	131395944	+	exon	81058
chr9:131339076-131339262	NM_001130438	SPTAN1	187	93	46	169.79	5.9	100	chr9	131314836	131395944	+	exon	24333
chr2:182779919-182781099	NM_001130445	SSFA2	1181	117	303	176.7	3.93	100	chr2	182756442	182795464	+	exon	24067
chr7:108212160-108212373	NM_001130475	THAP5	214	107	22	309.11	72.81	98.09	chr7	108210212	108202587	-	upstream	-2054
chr7:108213398-108213647	NM_001130475	THAP5	250	93	30	362.9	67.18	71.22	chr7	108210212	108202587	-	upstream	-3310
chr8:19362677-19363327	NM_001130518	CSGALNACT1	651	166	123	361.21	11.78	71.56	chr8	19460056	19261671	-	exon	97054
chr19:16339570-16339766	NM_001130524	AP1M1	197	98	22	193.86	17.6	100	chr19	16308664	16346156	+	exon	31004
chr19:16301680-16302821	NM_001130524	AP1M1	1142	947	243	194.82	5.11	100	chr19	16308664	16346156	+	upstream	-6414
chr17:36827965-36830446	NM_001130677	C17orf96	2482	297	410	177.9	5.16	100	chr17	36831187	36827958	-	promoter	1982
chr4:174253962-174254389	NM_001130688	HMGB2	428	106	94	204.24	7.51	100	chr4	174255509	174252526	-	promoter	1334
chr4:174253962-174254389	NM_001130689	HMGB2	428	106	94	204.24	7.51	100	chr4	174254920	174252526	-	promoter	745
chr11:62474549-62474718	NM_001130702	BSCL2	170	85	20	321.5	42.66	93.25	chr11	62473787	62457733	-	promoter	-846
chr4:111119395-111119557	NM_001130721	ELOVL6	163	81	18	342.51	59.86	88.3	chr4	111119771	110970228	-	promoter	295
chr4:110980729-110980932	NM_001130721	ELOVL6	204	102	38	443.36	37.2	50.32	chr4	111119771	110970228	-	exon	138941
chr14:23522659-23522944	NM_001130725	PSMB5	286	149	62	575.83	39.99	28.7	chr14	23504429	23495059	-	upstream	-18372
chr14:23502555-23502932	NM_001130725	PSMB5	378	124	506	354.69	4.22	80.49	chr14	23504429	23495059	-	promoter	1686
chr14:23495043-23495606	NM_001130725	PSMB5	564	200	599	187.32	4.21	100	chr14	23504429	23495059	-	exon	9105
chr7:100959587-100959858	NM_001130820	IFT22	272	109	34	233.46	21.94	100	chr7	100965104	100956647	-	exon	5382
chr7:100959587-100959858	NM_001130821	IFT22	272	109	34	233.46	21.94	100	chr7	100965104	100956647	-	exon	5382
chr7:100959587-100959858	NM_001130822	IFT22	272	109	34	233.46	21.94	100	chr7	100965104	100956647	-	exon	5382
chr2:231589537-231590230	NM_001130849	CAB39	694	532	423	206	5.91	100	chr2	231578262	231685790	+	intron	11621
chr2:231589537-231590230	NM_001130850	CAB39	694	532	423	206	5.91	100	chr2	231578262	231685790	+	intron	11621
chr19:45882868-45883480	NM_001130867	ERCC2	613	301	75	191.75	8.24	100	chr19	45873845	45862022	-	upstream	-9329
chr21:18977144-18977322	NM_001130914	BTG3	179	89	35	235.41	10.02	100	chr21	18985268	18965967	-	exon	8035
chr9:101829157-101829349	NM_001130916	TGFBR1	193	96	24	410.13	79.81	62.58	chr9	101867370	101916473	+	intergenic	-38117
chr9:101904825-101905013	NM_001130916	TGFBR1	189	94	21	228.8	25.51	100	chr9	101867370	101916473	+	exon	37549
chr15:100214580-100214790	NM_001130928	MEF2A	211	105	19	261.58	63.18	100	chr15	100173182	100256693	+	exon	41503
chr19:7518344-7518527	NM_001130955	ARHGEF18	184	92	36	569.69	57.59	30.25	chr19	7504573	7537371	+	exon	13862
chr19:7535003-7536170	NM_001130955	ARHGEF18	1168	570	104	235.52	7.8	100	chr19	7504573	7537371	+	exon	31013
chr7:878413-878648	NM_001130965	SUN1	236	118	80	272.82	8.63	100	chr7	872141	914557	+	exon	6389
chr12:54789053-54790198	NM_001130967	ZNF385A	1146	891	1068	1021.45	5.82	18.9	chr12	54785089	54762912	-	upstream	-4536
chr12:54791384-54791585	NM_001130967	ZNF385A	202	101	53	158.2	5.71	100	chr12	54785089	54762912	-	upstream	-6395
chr12:54789053-54790198	NM_001130968	ZNF385A	1146	891	1068	1021.45	5.82	18.9	chr12	54785089	54762912	-	upstream	-4536
chr12:54791384-54791585	NM_001130968	ZNF385A	202	101	53	158.2	5.71	100	chr12	54785089	54762912	-	upstream	-6395
chr11:118919481-118919910	NM_001130991	HYOU1	430	321	156	363.23	10.55	71.36	chr11	118927957	118914895	-	intron	8262
chr11:118925206-118925403	NM_001130991	HYOU1	198	99	87	300.68	6.36	99.67	chr11	118927957	118914895	-	exon	2653
chr5:74667324-74667629	NM_001130996	HMGCR	306	81	18	196.58	33.25	100	chr5	74632992	74657926	+	intergenic	34484
chr5:74654453-74654630	NM_001130996	HMGCR	178	89	34	289.1	13.77	100	chr5	74632992	74657926	+	exon	21549
chr5:74638382-74638596	NM_001130996	HMGCR	215	107	34	189.49	11.69	100	chr5	74632992	74657926	+	exon	5497
chr3:132076045-132076382	NM_001134194	ACPP	338	244	20	188.04	43.19	100	chr3	132036210	132087146	+	intron	40003
chr4:53462904-53463374	NM_001134223	USP46	471	280	35	160.26	16.14	100	chr4	53522759	53457126	-	exon	59620
chr3:47912292-47912591	NM_001134364	MAP4	300	196	41	349.31	35.51	81.15	chr3	48130769	47892179	-	exon	218328
chr3:47969680-47969870	NM_001134364	MAP4	191	95	40	219.15	9.17	100	chr3	48130769	47892179	-	exon	160994
chr3:48040095-48040402	NM_001134364	MAP4	308	152	381	536.32	5.76	32.32	chr3	48130769	47892179	-	exon	90521
chr3:47960195-47960364	NM_001134364	MAP4	170	85	38	167.01	5.64	100	chr3	48130769	47892179	-	exon	170490
chr3:47957417-47958690	NM_001134364	MAP4	1274	262	903	654.23	4.62	24.07	chr3	48130769	47892179	-	exon	172716
chr1:110033689-110034355	NM_001134402	CYB561D1	667	371	50	204.19	10.48	100	chr1	110036657	110043063	+	upstream	-2635
chr16:10206302-10206547	NM_001134408	GRIN2A	246	118	57	223	10.17	100	chr16	10275924	9847261	-	intron	69500
chr1:91973798-91973985	NM_001134420	CDC7	188	94	15	230.51	49.88	100	chr1	91966664	91991321	+	exon	7227
chr9:130495630-130495833	NM_001134430	TOR2A	204	102	23	186.71	17.25	100	chr9	130497628	130493802	-	promoter	1897
chr9:130495630-130495833	NM_001134431	TOR2A	204	102	23	186.71	17.25	100	chr9	130497628	130493802	-	promoter	1897
chr3:197680795-197681050	NM_001134435	IQCG	256	159	111	166.06	5.2	100	chr3	197676796	197615945	-	upstream	-4126
chr3:197677968-197678233	NM_001134435	IQCG	266	152	634	408.85	3.94	62.92	chr3	197676796	197615945	-	promoter	-1304
chr3:111602897-111604246	NM_001134439	PHLDB2	1350	746	250	741.5	10.37	20.65	chr3	111578567	111695364	+	exon	25004
chr9:37588428-37588938	NM_001134484	TOMM5	511	199	321	349.13	3.59	81.15	chr9	37592636	37588411	-	exon	3953
chr9:37588428-37588938	NM_001134485	TOMM5	511	199	321	349.13	3.59	81.15	chr9	37592636	37588411	-	exon	3953
chr6:41757236-41757643	NM_001134493	TOMM6	408	159	248	328.29	4.05	88.88	chr6	41755180	41757634	+	exon	2259
chr2:27293086-27293619	NM_001134693	OST4	534	386	212	268.47	8.51	100	chr2	27294567	27293341	-	promoter	1215
chr2:27294180-27294362	NM_001134693	OST4	183	91	110	230.9	3.94	100	chr2	27294567	27293341	-	promoter	296
chr11:65988071-65988244	NM_001134775	KLC2	174	87	42	216.26	7.01	100	chr11	66024764	66035331	+	intergenic	-36607
chr5:61733084-61733234	NM_001134779	IPO11	151	75	17	359.19	56.53	80.94	chr5	61714710	61924416	+	exon	18449
chr5:61779875-61780033	NM_001134779	IPO11	159	79	22	162.13	8.39	100	chr5	61714710	61924416	+	exon	65244
chr6:30671952-30673899	NM_001134870	PPP1R18	1948	728	230	222.67	4.75	100	chr6	30655093	30644165	-	upstream	-17832
chr6:30652529-30653949	NM_001134870	PPP1R18	1421	907	310	276.55	4.47	100	chr6	30655093	30644165	-	promoter	1854
chr14:105954950-105955130	NM_001134877	C14orf80	181	90	73	378.85	7.93	68.53	chr14	105956519	105965585	+	promoter	-1479
chr3:10342622-10343087	NM_001134941	GHRL	466	136	208	249	5.43	100	chr3	10334631	10327433	-	upstream	-8223
chr3:10342622-10343087	NM_001134944	GHRL	466	136	208	249	5.43	100	chr3	10334631	10327433	-	upstream	-8223
chr3:10342622-10343087	NM_001134945	GHRL	466	136	208	249	5.43	100	chr3	10334631	10327433	-	upstream	-8223
chr3:10342622-10343087	NM_001134946	GHRL	466	136	208	249	5.43	100	chr3	10334631	10327433	-	upstream	-8223
chr2:74590104-74590311	NM_001135040	DCTN1	208	104	56	438.94	18.63	50.13	chr2	74607482	74588280	-	exon	17275
chr2:74588264-74588782	NM_001135040	DCTN1	519	344	90	320.08	13.81	93.61	chr2	74607482	74588280	-	exon	18959
chr2:74593357-74594086	NM_001135040	DCTN1	730	308	174	452.85	12.1	46.28	chr2	74607482	74588280	-	exon	13761
chr2:74592978-74593180	NM_001135040	DCTN1	203	101	118	451.03	7.42	46.48	chr2	74607482	74588280	-	exon	14403
chr2:74592613-74592804	NM_001135040	DCTN1	192	96	156	310.58	4.17	94.11	chr2	74607482	74588280	-	exon	14774
chr2:74590104-74590311	NM_001135041	DCTN1	208	104	56	438.94	18.63	50.13	chr2	74601862	74588280	-	exon	11655
chr2:74588264-74588782	NM_001135041	DCTN1	519	344	90	320.08	13.81	93.61	chr2	74601862	74588280	-	exon	13339
chr2:74593357-74594086	NM_001135041	DCTN1	730	308	174	452.85	12.1	46.28	chr2	74601862	74588280	-	exon	8141
chr2:74592978-74593180	NM_001135041	DCTN1	203	101	118	451.03	7.42	46.48	chr2	74601862	74588280	-	exon	8783
chr2:74605079-74605352	NM_001135041	DCTN1	274	148	161	204.87	5.16	100	chr2	74601862	74588280	-	upstream	-3353
chr2:74592613-74592804	NM_001135041	DCTN1	192	96	156	310.58	4.17	94.11	chr2	74601862	74588280	-	exon	9154
chr10:116592957-116593154	NM_001135051	FAM160B1	198	99	37	681.54	123.04	22.49	chr10	116581502	116659586	+	exon	11553
chr10:116602668-116602924	NM_001135051	FAM160B1	257	119	55	308.52	15.72	98.27	chr10	116581502	116659586	+	exon	21294
chr3:53262853-53263715	NM_001135055	TKT	863	216	383	530.61	12.07	34.59	chr3	53290130	53258722	-	intron	26846
chr3:53266906-53267331	NM_001135055	TKT	426	307	894	1799.66	10.89	30.08	chr3	53290130	53258722	-	intron	23012
chr14:31290630-31290834	NM_001135058	COCH	205	102	179	527.84	6.07	34.77	chr14	31343740	31359822	+	intergenic	-53008
chr3:171759502-171759673	NM_001135095	FNDC3B	172	86	35	757.8	116.39	19.82	chr3	171758343	172118492	+	promoter	1244
chr3:172025124-172025317	NM_001135095	FNDC3B	194	97	33	381.1	30.72	68.59	chr3	171758343	172118492	+	exon	266877
chr3:172114941-172115345	NM_001135095	FNDC3B	405	95	38	205.94	20.61	100	chr3	171758343	172118492	+	exon	356800
chr3:172117214-172117436	NM_001135095	FNDC3B	223	111	25	170.06	16.1	100	chr3	171758343	172118492	+	exon	358982
chr3:172048312-172048519	NM_001135095	FNDC3B	208	104	36	209.77	11.98	100	chr3	171758343	172118492	+	exon	290072
chr3:171969031-171969361	NM_001135095	FNDC3B	331	126	149	166.9	4.92	100	chr3	171758343	172118492	+	exon	210853
chr16:4492242-4492444	NM_001135110	DNAJA3	203	101	123	721.65	11.98	20.69	chr16	4475805	4506775	+	exon	16538
chr16:4505516-4506710	NM_001135110	DNAJA3	1195	942	401	439.55	4.49	50.19	chr16	4475805	4506775	+	exon	30308
chr4:103225442-103225606	NM_001135148	SLC39A8	165	82	37	179.02	5.86	100	chr4	103245469	103182820	-	exon	19945
chr19:38682770-38682988	NM_001135155	DPF1	219	109	74	767.1	38.88	19.82	chr19	38714890	38701645	-	intergenic	32011
chr19:38655120-38655476	NM_001135155	DPF1	357	151	37	224.45	13.02	100	chr19	38714890	38701645	-	intergenic	59592
chr19:38571973-38573701	NM_001135155	DPF1	1729	324	187	207.75	7.14	100	chr19	38714890	38701645	-	intergenic	142053
chr19:38609928-38610552	NM_001135155	DPF1	625	180	79	194.92	6.89	100	chr19	38714890	38701645	-	intergenic	104650
chr1:48790974-48791795	NM_001135181	SLC5A9	822	156	290	588.47	12.96	27	chr1	48688356	48714316	+	intergenic	103028
chr11:72412683-72412839	NM_001135190	ARAP1	157	78	29	281.06	12.54	100	chr11	72433403	72396113	-	exon	20642
chr11:72421408-72421665	NM_001135190	ARAP1	258	116	42	196.59	12.07	100	chr11	72433403	72396113	-	exon	11867
chr11:72405982-72406166	NM_001135190	ARAP1	185	92	50	175.44	5.55	100	chr11	72433403	72396113	-	exon	27329
chr8:134420191-134420638	NM_001135242	NDRG1	448	333	98	306.77	11.78	98.61	chr8	134309547	134249413	-	intergenic	-110867
chr5:149748264-149748488	NM_001135243	TCOF1	225	112	51	284.22	13.77	100	chr5	149737201	149779871	+	exon	11175
chr5:149769444-149769608	NM_001135243	TCOF1	165	82	27	219.11	10.69	100	chr5	149737201	149779871	+	exon	32325
chr5:149775826-149776420	NM_001135243	TCOF1	595	443	75	201.56	10.47	100	chr5	149737201	149779871	+	exon	38922
chr5:149763217-149763864	NM_001135243	TCOF1	648	236	38	179.12	10.28	100	chr5	149737201	149779871	+	intron	26339
chr5:149759081-149759381	NM_001135243	TCOF1	301	119	75	226.68	9.73	100	chr5	149737201	149779871	+	exon	22030
chr5:149758448-149758645	NM_001135243	TCOF1	198	99	45	172.37	6.64	100	chr5	149737201	149779871	+	exon	21345
chr5:149758765-149758978	NM_001135243	TCOF1	214	107	140	306.7	5.23	98.58	chr5	149737201	149779871	+	exon	21670
chr5:149755628-149756212	NM_001135243	TCOF1	585	464	263	203.54	3.88	100	chr5	149737201	149779871	+	intron	18719
chr5:149748264-149748488	NM_001135244	TCOF1	225	112	51	284.22	13.77	100	chr5	149737201	149779871	+	exon	11175
chr5:149769444-149769608	NM_001135244	TCOF1	165	82	27	219.11	10.69	100	chr5	149737201	149779871	+	exon	32325
chr5:149775826-149776420	NM_001135244	TCOF1	595	443	75	201.56	10.47	100	chr5	149737201	149779871	+	exon	38922
chr5:149763217-149763864	NM_001135244	TCOF1	648	236	38	179.12	10.28	100	chr5	149737201	149779871	+	intron	26339
chr5:149759081-149759381	NM_001135244	TCOF1	301	119	75	226.68	9.73	100	chr5	149737201	149779871	+	exon	22030
chr5:149758448-149758645	NM_001135244	TCOF1	198	99	45	172.37	6.64	100	chr5	149737201	149779871	+	exon	21345
chr5:149758765-149758978	NM_001135244	TCOF1	214	107	140	306.7	5.23	98.58	chr5	149737201	149779871	+	exon	21670
chr5:149755628-149756212	NM_001135244	TCOF1	585	464	263	203.54	3.88	100	chr5	149737201	149779871	+	intron	18719
chr5:149748264-149748488	NM_001135245	TCOF1	225	112	51	284.22	13.77	100	chr5	149737201	149779871	+	exon	11175
chr5:149769444-149769608	NM_001135245	TCOF1	165	82	27	219.11	10.69	100	chr5	149737201	149779871	+	exon	32325
chr5:149775826-149776420	NM_001135245	TCOF1	595	443	75	201.56	10.47	100	chr5	149737201	149779871	+	exon	38922
chr5:149763217-149763864	NM_001135245	TCOF1	648	236	38	179.12	10.28	100	chr5	149737201	149779871	+	intron	26339
chr5:149759081-149759381	NM_001135245	TCOF1	301	119	75	226.68	9.73	100	chr5	149737201	149779871	+	exon	22030
chr5:149758448-149758645	NM_001135245	TCOF1	198	99	45	172.37	6.64	100	chr5	149737201	149779871	+	exon	21345
chr5:149758765-149758978	NM_001135245	TCOF1	214	107	140	306.7	5.23	98.58	chr5	149737201	149779871	+	exon	21670
chr5:149755628-149756212	NM_001135245	TCOF1	585	464	263	203.54	3.88	100	chr5	149737201	149779871	+	intron	18719
chr1:33134577-33134757	NM_001135256	RBBP4	181	90	31	216.59	10.77	100	chr1	33116958	33151812	+	exon	17709
chr1:47059763-47059969	NM_001135553	MKNK1	207	103	16	214.9	52.95	100	chr1	47069966	47023078	-	exon	10100
chr1:47073847-47074923	NM_001135553	MKNK1	1077	608	152	325.43	9.04	93.97	chr1	47069966	47023078	-	upstream	-4419
chr19:3538310-3538912	NM_001135580	C19orf71	603	295	60	163.35	6.9	100	chr19	3539154	3544028	+	promoter	-543
chr19:3532395-3532602	NM_001135580	C19orf71	208	104	131	389.58	6.23	68.47	chr19	3539154	3544028	+	upstream	-6656
chr1:118441647-118441890	NM_001135589	GDAP2	244	104	22	276.61	69.83	100	chr1	118472302	118419333	-	exon	30534
chr1:118485997-118486210	NM_001135589	GDAP2	214	107	85	352.65	8.73	80.88	chr1	118472302	118419333	-	upstream	-13801
chr1:118475898-118476153	NM_001135589	GDAP2	256	118	97	266.69	7.53	100	chr1	118472302	118419333	-	upstream	-3723
chr17:1438431-1438610	NM_001135642	INPP5K	180	90	44	162.42	5.43	100	chr17	1420182	1397870	-	upstream	-18338
chr8:57389467-57390321	NM_001135690	PENK	855	391	146	221.94	6.25	100	chr8	57359293	57353512	-	intergenic	-30601
chr8:42274087-42274707	NM_001135694	VDAC3	621	488	75	165.36	7.02	100	chr8	42249278	42263455	+	intergenic	25119
chr8:101960795-101961139	NM_001135702	YWHAZ	345	181	581	616.99	5.73	25.15	chr8	101962799	101930803	-	promoter	1832
chr6:3273088-3273671	NM_001135750	PSMG4	584	246	32	203.83	21.94	100	chr6	3259161	3264097	+	intergenic	14218
chr20:48524636-48525098	NM_001135773	SPATA2	463	365	67	501.06	28.88	36.81	chr20	48530276	48519928	-	exon	5409
chr20:48521229-48523316	NM_001135773	SPATA2	2088	1416	353	453.07	8.9	46.31	chr20	48530276	48519928	-	exon	8004
chr12:31552569-31552735	NM_001135812	FAM60A	167	83	23	168.32	9.22	100	chr12	31479159	31433519	-	intergenic	-73493
chr12:31604862-31605402	NM_001135812	FAM60A	541	404	148	463.96	8.18	42.64	chr12	31479159	31433519	-	intergenic	-125973
chr9:74340491-74340655	NM_001135820	TMEM2	165	82	27	569.99	89.79	30.28	chr9	74383800	74298281	-	exon	43227
chr9:74312896-74313148	NM_001135820	TMEM2	253	161	29	386.72	82.74	68.71	chr9	74383800	74298281	-	exon	70778
chr9:74361091-74361293	NM_001135820	TMEM2	203	101	16	152.61	20.75	100	chr9	74383800	74298281	-	exon	22608
chr9:74329843-74330036	NM_001135820	TMEM2	194	97	40	267.63	12.41	100	chr9	74383800	74298281	-	exon	53861
chr9:74299315-74300289	NM_001135820	TMEM2	975	855	138	379.56	12.03	68.65	chr9	74383800	74298281	-	exon	83998
chr9:74359903-74360560	NM_001135820	TMEM2	658	460	100	174.4	7.05	100	chr9	74383800	74298281	-	exon	23569
chr9:74204683-74204912	NM_001135820	TMEM2	230	115	393	199.87	3.11	100	chr9	74383800	74298281	-	intergenic	179003
chrX:47001619-47002142	NM_001135998	NDUFB11	524	140	508	194.07	5.24	100	chrX	47004609	47001614	-	intron	2729
chr6:32153452-32154327	NM_001136	AGER	876	691	138	190.13	7.4	100	chr6	32152099	32148744	-	promoter	-1790
chr1:179075594-179078075	NM_001136000	ABL2	2482	1095	481	529.94	12.9	34.74	chr1	179112224	179068461	-	exon	35390
chr1:179095526-179095829	NM_001136000	ABL2	304	127	58	286.46	11.96	100	chr1	179112224	179068461	-	exon	16547
chr1:179078208-179078606	NM_001136000	ABL2	399	259	55	159.01	7.7	100	chr1	179112224	179068461	-	exon	33817
chr1:151814244-151814528	NM_001136003	C2CD4D	285	189	15	160.06	36.58	100	chr1	151813033	151810338	-	promoter	-1353
chr15:60639479-60639897	NM_001136015	ANXA2	419	278	1054	588.46	5.35	26.97	chr15	60690185	60639349	-	exon	50497
chr21:27354633-27354833	NM_001136016	APP	201	100	100	737.87	16.08	20.85	chr21	27512708	27252860	-	exon	157975
chr21:27253257-27254114	NM_001136016	APP	858	643	225	371.98	10.53	71.7	chr21	27512708	27252860	-	exon	259023
chr21:27394132-27394405	NM_001136016	APP	274	128	96	306.41	9.1	98.51	chr21	27512708	27252860	-	exon	118440
chr21:27462236-27462416	NM_001136016	APP	181	90	58	277.84	7.2	100	chr21	27512708	27252860	-	exon	50382
chrX:114900143-114900528	NM_001136025	PLS3	386	297	186	996.76	23.87	18.82	chrX	114827818	114885179	+	intergenic	72517
chrX:114953110-114953560	NM_001136025	PLS3	451	254	606	329.14	4.1	88.94	chrX	114827818	114885179	+	intergenic	125517
chr11:61196633-61196773	NM_001136040	CPSF7	141	70	58	307.47	4.91	98.41	chr11	61197464	61170119	-	promoter	761
chr3:13546536-13546789	NM_001136041	HDAC11	254	104	17	196.62	46.56	100	chr3	13521843	13547924	+	exon	24819
chr3:13546082-13546481	NM_001136041	HDAC11	400	215	26	223.83	23.03	100	chr3	13521843	13547924	+	exon	24438
chr7:150779226-150779786	NM_001136044	TMUB1	561	238	155	169.65	6.47	100	chr7	150780620	150778171	-	promoter	1114
chr12:59282558-59282752	NM_001136051	LRIG3	195	97	18	277.41	59.86	100	chr12	59313327	59265936	-	exon	30672
chr3:127311453-127311797	NM_001136053	TPRA1	345	109	28	301.36	63.98	99.67	chr3	127309602	127291906	-	upstream	-2023
chr3:127327648-127327891	NM_001136053	TPRA1	244	126	142	403.3	7.86	63.23	chr3	127309602	127291906	-	upstream	-18167
chr3:127323374-127324061	NM_001136053	TPRA1	688	173	584	154.31	4.93	100	chr3	127309602	127291906	-	upstream	-14115
chr3:127327194-127327384	NM_001136053	TPRA1	191	95	82	170.78	4.18	100	chr3	127309602	127291906	-	upstream	-17687
chr9:134379567-134379755	NM_001136113	POMT1	189	94	22	233	22.46	100	chr9	134378288	134399193	+	promoter	1373
chr9:134394196-134394396	NM_001136113	POMT1	201	100	25	165.06	12.06	100	chr9	134378288	134399193	+	exon	16008
chr9:134358735-134358871	NM_001136113	POMT1	137	68	18	154	7.35	100	chr9	134378288	134399193	+	upstream	-19485
chr9:134371090-134374352	NM_001136113	POMT1	3263	168	1014	242.46	4.89	100	chr9	134378288	134399193	+	upstream	-5567
chr9:134379567-134379755	NM_001136114	POMT1	189	94	22	233	22.46	100	chr9	134378288	134399193	+	promoter	1373
chr9:134394196-134394396	NM_001136114	POMT1	201	100	25	165.06	12.06	100	chr9	134378288	134399193	+	exon	16008
chr9:134358735-134358871	NM_001136114	POMT1	137	68	18	154	7.35	100	chr9	134378288	134399193	+	upstream	-19485
chr9:134371090-134374352	NM_001136114	POMT1	3263	168	1014	242.46	4.89	100	chr9	134378288	134399193	+	upstream	-5567
chr6:41908095-41908298	NM_001136125	CCND3	204	102	34	273.94	17.93	100	chr6	41909586	41902670	-	promoter	1390
chr19:35496638-35496816	NM_001136199	GRAMD1A	179	89	17	159.44	16.32	100	chr19	35491223	35517375	+	intron	5504
chr19:55964352-55964797	NM_001136201	ISOC2	446	263	210	166.4	3.82	100	chr19	55973049	55964345	-	exon	8475
chr19:55964352-55964797	NM_001136202	ISOC2	446	263	210	166.4	3.82	100	chr19	55973049	55964345	-	exon	8475
chr1:17751958-17752238	NM_001136204	RCC2	281	110	53	194.81	10.58	100	chr1	17765059	17733250	-	exon	12961
chr1:44395771-44396021	NM_001136215	ARTN	251	139	19	227.43	59.86	100	chr1	44398991	44402912	+	upstream	-3095
chr1:211380818-211381202	NM_001136223	RCOR3	385	250	289	229.17	5.1	100	chr1	211432707	211489725	+	intergenic	-51697
chr1:211380818-211381202	NM_001136224	RCOR3	385	250	289	229.17	5.1	100	chr1	211432707	211489725	+	intergenic	-51697
chr1:211380818-211381202	NM_001136225	RCOR3	385	250	289	229.17	5.1	100	chr1	211432707	211486655	+	intergenic	-51697
chr4:108831699-108832389	NM_001136257	SGMS2	691	405	38	239.05	28.79	100	chr4	108814419	108836204	+	exon	17625
chr12:74931593-74934842	NM_001136262	ATXN7L3B	3250	2945	728	203.46	4.26	100	chr12	74931550	74935232	+	promoter	1667
chr1:40431503-40431715	NM_001136493	MFSD2A	213	106	16	215.28	53.21	100	chr1	40420783	40435640	+	exon	10826
chr17:36871842-36872017	NM_001136498	CISD3	176	88	25	170.69	9.56	100	chr17	36886509	36891858	+	upstream	-14580
chr17:36873668-36873846	NM_001136498	CISD3	179	89	32	157.29	6.87	100	chr17	36886509	36891858	+	upstream	-12752
chr1:151138570-151138903	NM_001136543	LYSMD1	334	76	26	163.39	20.11	100	chr1	151138424	151132223	-	promoter	-312
chr1:151158261-151158467	NM_001136543	LYSMD1	207	103	65	498.46	18.45	36.95	chr1	151138424	151132223	-	upstream	-19940
chr1:151156748-151156997	NM_001136543	LYSMD1	250	141	63	184	7.7	100	chr1	151138424	151132223	-	upstream	-18448
chr12:110841092-110841526	NM_001137664	ANAPC7	435	323	33	163.96	18.79	100	chr12	110841535	110813271	-	promoter	226
chr12:110815139-110815449	NM_001137664	ANAPC7	311	150	93	215.88	6.96	100	chr12	110841535	110813271	-	exon	26241
chr19:10781630-10782226	NM_001137673	ILF3	597	129	636	1787.6	15.29	29.63	chr19	10764936	10796443	+	intron	16992
chr19:10791668-10792234	NM_001137673	ILF3	567	90	134	317.42	9.1	93.66	chr19	10764936	10796443	+	exon	27015
chr16:71884295-71885148	NM_001137675	ATXN1L	854	341	92	186.57	8.65	100	chr16	71879893	71891236	+	exon	4828
chr17:7983155-7983464	NM_001139	ALOX12B	310	88	16	167.92	46.56	100	chr17	7991021	7975953	-	intron	7712
chr1:246805191-246805374	NM_001139459	CNST	184	92	16	261.58	53.21	100	chr1	246729638	246811544	+	exon	75644
chr1:246810429-246811273	NM_001139459	CNST	845	560	94	270.5	16.22	100	chr1	246729638	246811544	+	exon	81213
chr2:179307973-179308132	NM_001139518	PRKRA	160	80	16	309.62	53.21	98.02	chr2	179315355	179296140	-	exon	7303
chrX:2644286-2644456	NM_001141919	XG	171	85	186	644.03	5	24.19	chrX	2670092	2734541	+	intergenic	-25721
chrX:2644286-2644456	NM_001141920	XG	171	85	186	644.03	5	24.19	chrX	2670092	2734541	+	intergenic	-25721
chr6:33288535-33289915	NM_001141969	DAXX	1381	305	279	195.18	5.66	100	chr6	33290793	33286334	-	promoter	1568
chr6:33288535-33289915	NM_001141970	DAXX	1381	305	279	195.18	5.66	100	chr6	33290793	33286334	-	promoter	1568
chr1:17354212-17354395	NM_001141973	ATP13A2	184	92	104	175.39	3.53	100	chr1	17338467	17312452	-	upstream	-15836
chr1:17354212-17354395	NM_001141974	ATP13A2	184	92	104	175.39	3.53	100	chr1	17338467	17312452	-	upstream	-15836
chr15:43724376-43724837	NM_001141979	TP53BP1	462	168	139	154.97	5.38	100	chr15	43785354	43699411	-	exon	60748
chr15:43724376-43724837	NM_001141980	TP53BP1	462	168	139	154.97	5.38	100	chr15	43785354	43699411	-	exon	60748
chr10:79795046-79795503	NM_001142282	RPS24	458	310	456	387.82	7.18	68.72	chr10	79793517	79800473	+	promoter	1757
chr10:79785869-79786018	NM_001142282	RPS24	150	75	26	159.96	6.24	100	chr10	79793517	79800473	+	upstream	-7574
chr10:79795046-79795503	NM_001142283	RPS24	458	310	456	387.82	7.18	68.72	chr10	79793517	79800473	+	promoter	1757
chr10:79785869-79786018	NM_001142283	RPS24	150	75	26	159.96	6.24	100	chr10	79793517	79800473	+	upstream	-7574
chr10:79795046-79795503	NM_001142284	RPS24	458	310	456	387.82	7.18	68.72	chr10	79793517	79800473	+	promoter	1757
chr10:79785869-79786018	NM_001142284	RPS24	150	75	26	159.96	6.24	100	chr10	79793517	79800473	+	upstream	-7574
chr10:79795046-79795503	NM_001142285	RPS24	458	310	456	387.82	7.18	68.72	chr10	79793517	79816571	+	promoter	1757
chr10:79785869-79786018	NM_001142285	RPS24	150	75	26	159.96	6.24	100	chr10	79793517	79816571	+	upstream	-7574
chr9:92064944-92065184	NM_001142287	SEMA4D	241	117	18	215.28	56.53	100	chr9	92094611	91975705	-	intron	29547
chr11:18357242-18357496	NM_001142307	GTF2H1	255	154	17	155.27	30.71	100	chr11	18343815	18388590	+	exon	13554
chr2:183936509-183936795	NM_001142314	DUSP19	287	121	551	721.5	4.59	20.66	chr2	183943286	183964722	+	upstream	-6634
chr16:72127249-72127407	NM_001142317	TXNL4B	159	79	19	225.73	18.24	100	chr16	72127768	72118755	-	promoter	440
chr16:72127249-72127407	NM_001142318	TXNL4B	159	79	19	225.73	18.24	100	chr16	72128215	72118755	-	promoter	887
chr2:131130720-131131669	NM_001142370	PTPN18	950	456	132	256.68	7.15	100	chr2	131113579	131132982	+	exon	17615
chr2:131096024-131096734	NM_001142370	PTPN18	711	351	155	202.71	5.41	100	chr2	131113579	131132982	+	upstream	-17200
chrX:102930460-102932016	NM_001142418	MORF4L2	1557	1300	2563	177.94	4.33	100	chrX	102941746	102930425	-	exon	10508
chrX:102930460-102932016	NM_001142423	MORF4L2	1557	1300	2563	177.94	4.33	100	chrX	102941746	102930425	-	exon	10508
chrX:102930460-102932016	NM_001142424	MORF4L2	1557	1300	2563	177.94	4.33	100	chrX	102941746	102930425	-	exon	10508
[truncated: 12,997 more rows]
