# Supplementary material for: Hypoxia regulates overall mRNA homeostasis by inducing Met1-linked linear ubiquitination of AGO2 in cancer cells
Source: Nat Commun. 2021 Sep 13;12:5416. doi: 10.1038/s41467-021-25739-5 (PMC8438024; doi:10.1038/s41467-021-25739-5)
Supplement: Supplementary file 11 — Source data [file 41467_2021_25739_MOESM11_ESM.xlsx]

## Sheet: Fig. 1b
									Relative c-MYC binding to AGO2 (% input)
								samples	hypoxia 0h	hypoxia 12h	hypoxia 24h
								1	3.15354	0.224452	0.572973
								2	3.8014	0.262309	0.728268
								3	3.63883	0.271978	0.512838
								4	1.92293	0.265313	0.62978

## Sheet: Fig. 1i
			left panel					right panel
			Relative inhibition of let-7a luciferase activity					Relative inhibition of let-7a luciferase activity
		experiments	hypoxia 0h	hypoxia 12h	hypoxia 24h		experiments	CoCl2 0h	CoCl2 12h	CoCl2 24h
		1	0.991689	0.635684	0.495314		1	1.02732	0.880741	0.883236
		2	0.931866	0.595505	0.502889		2	1.04587	0.790578	0.786721
		3	0.998324	0.600424	0.478342		3	0.934185	0.845397	0.853156
		4	1.09072	0.642605	0.461104

## Sheet: Fig. 4f
			Co-localization between GFP-AGO2/TNRC6A with HOIP analyzed by Pearson’s correlation coefficient
		Punctate foci	AGO2::HOIP Normoxia	TNRC6A::HOIP Normoxia	AGO2::TNRC6A Normoxia	AGO2::HOIP Hypoxia	TNRC6A::HOIP Hypoxia	AGO2::TNRC6A Hypoxia
		1	0.36	0.46	0.64	0.42	0.28	0.4
		2	0.11	0.08	0.87	0.44	0.71	0.88
		3	0.36	0.38	0.75	0.31	0.26	0.92
		4	0.42	0.44	0.85	0.2	0.14	0.69
		5	0.48	0.54	0.93	0.29	0.31	0.8
		6	0.07	0.12	0.28	0.75	0.85	0.89
		7	0.09	0.09	0.93	0.44	0.37	0.82
		8	0.27	0.31	0.92	0.3	0.32	0.87
		9	0.41	0.61	0.83	0.54	0.49	0.9
		10	0.61	0.54	0.82	0.19	0.2	0.77
		11	0.5	0.35	0.86	0.34	0.27	0.59
		12	0.09	0.08	0.8	0.44	0.41	0.84
		13	0.31	0.5	0.82	0.3	0.16	0.65
		14	0.13	0.11	0.88	0.38	0.08	0.59
		15	0.41	0.39	0.79	0.27	0.25	0.83
		16	0.27	0.24	0.89	0.46	0.46	0.67
		17	0.32	0.34	0.87	0.3	0.21	0.7
		18	0.2	0.22	0.61	0.71	0.72	0.89
		19	0.36	0.17	0.85	0.24	0.28	0.91
		20	0.34	0.45	0.71	0.36	0.12	0.77
		21	0.3	0.54	0.78	0.37	0.3	0.83
		22	0.35	0.47	0.73	0.39	0.35	0.9
		23	0.1	0.18	0.5	0.58	0.45	0.81
		24	0.15	0.14	0.69	0.61	0.63	0.9
		25	0.18	0.15	0.72	0.26	0.24	0.84
		26	0.09	0.13	0.67	0.32	0.33	0.82
		27	0.36	0.12	0.58	0.38	0.44	0.89
		28	0.24	0.45	0.78	0.59	0.6	0.81
		29	0.24	0.45	0.78	0.36	0.4	0.75
		30	0.55	0.49	0.68	0.27	0.2	0.52
		31	0.36	0.46	0.65	0.22	0.17	0.69
		32	0.17	0.24	0.76	0.45	0.54	0.84
		33	0.52	0.66	0.84	0.11	0.16	0.79
		34	0.23	0.17	0.93	0.6	0.82	0.88
		35	0.53	0.56	0.86	0.38	0.48	0.83
		36	0.4	0.5	0.84	0.4	0.48	0.91
		37	0.44	0.45	0.86	0.11	0.22	0.84
		38	0.26	0.47	0.87	0.44	0.66	0.64
		39	0.14	0.15	0.86	0.22	0.31	0.73
		40	0.28	0.18	0.78	0.11	0.14	0.8
		41	0.42	0.24	0.5	0.19	0.38	0.66
		42	0.51	0.42	0.76	0.52	0.67	0.89
		43	0.14	0.03	0.85	0.18	0.37	0.48
		44	0.38	0.28	0.64	0.32	0.23	0.7
		45	0.6	0.43	0.6	0.57	0.68	0.82
		46	0.18	0.08	0.69	0.14	0.46	0.47
		47	0.3	0.13	0.87	0.24	0.29	0.72
		48	0.44	0.44	0.89	0.29	0.42	0.74
		49	0.09	0.21	0.44	0.36	0.5	0.78
		50	0.2	0.11	0.81	0.53	0.54	0.83
		51	0.05	0.09	0.82	0.31	0.26	0.74
		52	0.23	0.19	0.9	0.21	0.5	0.79
		53	0.31	0.43	0.64	0.35	0.29	0.81
		54	0.37	0.43	0.91	0.34	0.66	0.72
		55	0.15	0.15	0.8	0.36	0.45	0.87
		56	0.19	0.35	0.83	0.37	0.13	0.88
		57	0.37	0.42	0.82	0.19	0.31	0.82
		58	0.39	0.35	0.92	0.29	0.55	0.8
		59	0.31	0.22	0.37	0.18	0.18	0.86
		60	0.15	0.13	0.93	0.58	0.85	0.77
		61	0.21	0.14	0.87	0.46	0.58	0.79
		62	0.5	0.52	0.85	0.36	0.24	0.77
		63	0.2	0.14	0.85	0.44	0.42	0.81
		64	0.38	0.3	0.77	0.5	0.49	0.93
		65	0.23	0.3	0.87	0.34	0.32	0.83
		66	0.36	0.47	0.77
		67	0.65	0.64	0.84

## Sheet: Fig. 4h
			Co-localization between GFP-AGO2/TNRC6A with HOIL-1L analyzed by Pearson’s correlation coefficient
		Punctate foci	AGO2::HOIL-1L Normoxia	TNRC6A::HOIL-1L Normoxia	AGO2::TNRC6A Normoxia	AGO2::HOIL-1L Hypoxia	TNRC6A::HOIL-1L Hypoxia	AGO2::TNRC6A Hypoxia
		1	0.57	0.45	0.62	0.86	0.79	0.83
		2	0.64	0.51	0.78	0.96	0.87	0.89
		3	0.9	0.85	0.91	0.84	0.61	0.71
		4	0.85	0.85	0.92	0.9	0.71	0.79
		5	0.76	0.28	0.51	0.91	0.92	0.92
		6	0.86	0.57	0.86	0.9	0.84	0.85
		7	0.81	0.26	0.33	0.89	0.86	0.6
		8	0.72	0.65	0.95	0.83	0.8	0.45
		9	0.41	0.13	0.24	0.64	0.71	0.81
		10	0.84	0.56	0.63	0.86	0.83	0.92
		11	0.89	0.87	0.93	0.91	0.81	0.91
		12	0.85	0.8	0.63	0.87	0.87	0.9
		13	0.85	0.75	0.82	0.92	0.89	0.8
		14	0.95	0.87	0.93	0.85	0.75	0.89
		15	0.69	0.51	0.8	0.94	0.91	0.95
		16	0.91	0.85	0.91	0.9	0.83	0.92
		17	0.68	0.72	0.95	0.95	0.72	0.77
		18	0.56	0.27	0.49	0.9	0.69	0.83
		19	0.88	0.68	0.78	0.93	0.77	0.88
		20	0.64	0.83	0.89	0.74	0.6	0.82
		21	0.85	0.9	0.95	0.94	0.83	0.86
		22	0.95	0.93	0.92	0.83	0.67	0.74
		23	0.21	0.75	0.9	0.9	0.6	0.85
		24	0.64	0.52	0.87	0.92	0.81	0.65
		25	0.94	0.81	0.8	0.79	0.73	0.63
		26	0.76	0.5	0.74	0.6	0.8	0.85
		27	0.84	0.72	0.93	0.7	0.7	0.83
		28	0.79	0.87	0.95	0.92	0.81	0.88
		29	0.82	0.85	0.95	0.87	0.73	0.86
		30	0.74	0.69	0.9	0.91	0.84	0.86
		31	0.73	0.73	0.9	0.91	0.66	0.83
		32	0.8	0.93	0.98	0.91	0.65	0.66
		33	0.73	0.66	0.86	0.83	0.86	0.94
		34	0.55	0.27	0.7	0.86	0.85	0.91
		35	0.92	0.87	0.95	0.55	0.58	0.83
		36	0.78	0.75	0.17	0.92	0.67	0.83
		37	0.82	0.76	0.91	0.82	0.8	0.94
		38	0.65	0.7	0.88	0.86	0.46	0.63
		39	0.79	0.81	0.91	0.71	0.2	0.51
		40	0.31	0.4	0.53	0.83	0.8	0.91
		41	0.74	0.79	0.94	0.87	0.69	0.61
		42	0.71	0.47	0.59	0.9	0.75	0.77
		43	0.47	0.47	0.86	0.76	0.65	0.62
		44	0.79	0.62	0.86	0.87	0.74	0.75
		45	0.94	0.87	0.94	0.8	0.78	0.84
		46	0.64	0.54	0.92	0.96	0.81	0.89
		47	0.88	0.63	0.82	0.94	0.82	0.9
		48	0.52	0.14	0.52	0.6	0.38	0.66
		49	0.72	0.42	0.81	0.94	0.88	0.93
		50	0.78	0.61	0.54	0.79	0.56	0.73
		51	0.9	0.85	0.96	0.94	0.81	0.73
		52	0.64	0.65	0.92	0.94	0.63	0.64
		53	0.85	0.83	0.96	0.95	0.79	0.77
		54	0.82	0.67	0.86	0.75	0.53	0.69
		55	0.91	0.8	0.77	0.89	0.77	0.57
		56	0.48	0.23	0.78	0.89	0.76	0.79
		57	0.9	0.68	0.9	0.89	0.76	0.87
		58	0.74	0.82	0.94	0.75	0.71	0.59
		59	0.91	0.73	0.82	0.8	0.58	0.6
		60	0.89	0.76	0.84	0.85	0.7	0.89
		61	0.93	0.87	0.92	0.93	0.69	0.81
		62	0.41	0.17	0.9	0.72	0.6	0.6
		63	0.63	0.81	0.63	0.87	0.63	0.65
		64	0.94	0.87	0.95
		65	0.87	0.87	0.47
		66	0.86	0.75	0.95
		67	0.88	0.73	0.87
		68	0.88	0.84	0.93
		69	0.88	0.82	0.69
		70	0.84	0.79	0.53
		71	0.92	0.78	0.8

## Sheet: Fig. 5a
			Relative inhibition of let-7a luciferase activity
		experiments	Ctrl	HOIP+HOIL-1L	HOIP-C885A+HOIL-1L	HOIP-C916A+HOIL-1L	AGO2	AGO2+HOIP+HOIL-1L	AGO2+HOIP-C885A+HOIL-1L	AGO2+HOIP-C916A+HOIL-1L
		1	1.11328	0.988768	1.11133	1.20619	2.50244	1.07377	2.11768	2.085
		2	0.940393	0.799572	1.16969	1.35717	2.16106	1.20978	2.11559	1.93977
		3	0.963046	0.909586	1.11083	1.21172	2.08651	1.08253	1.90558	1.60007

## Sheet: Fig. 5b
			Relative inhibition of let-7a luciferase activity
		experiments	ctrl	Ago2	Ago2+HOIP+HOIL-1L	Ago2+HOIP+HOIL-1L+OTULIN
		1	1.04106	1.51796	1.00634	2.22429
		2	0.927119	2.01331	1.04304	2.30228
		3	1.0026	2.03969	1.16217	2.07351
		4	1.03797	1.7991	1.21066	2.06808

## Sheet: Fig. 5c
			Relative inhibition of let-7a luciferase activity
		experiments	si-ctrl+contrl	si-ctrl+pri-let7a	si-ctrl+pri-let7a+Ago2	si-HOIP-1#+contrl	si-HOIP-1#+pri-let7a	si-HOIP-1#+pri-let7a+Ago2	si-HOIP-2#+contrl	si-HOIP-2#+pri-let7a	si-HOIP-2#+pri-let7a+Ago2
		1	1.10439	1.26297	5.13092	1.68399	2.44951	8.56854	1.7192	1.82559	8.07161
		2	0.982147	1.18759	4.80525	1.62761	2.2639	8.09112	1.6013	1.98925	8.06419
		3	0.929072	1.20418	4.85408	1.66163	2.29832	8.08514	1.55458	2.0971	8.16112

## Sheet: Fig. 5d
				Relative inhibition of let-7a luciferase activity
		experiments		ctrl	pri-let7a-3	pri-let7a-3+Ago2
		1	pLKO.1	0.958345	2.75282	6.45933
		2		0.987736	3.14469	6.21815
		3		1.05919	2.7222	5.33579
		1	shHOIP-2#	1.40742	4.81845	12.6547
		2		1.39181	4.42391	13.9289
		3		1.45875	5.56877	11.9449

## Sheet: Fig. 5f
			Relative GFP mRNA expression
		samples	si-Ctrl	si-HOIP-1#	si-HOIP-2#	si-Ctrl+Ago2	si-HOIP-1#+Ago2	si-HOIP-2#+Ago2
		1	1.13963	0.665107	0.537218	0.736105	0.297817	0.375653
		2	0.956639	0.68015	0.452839	0.728139	0.339848	0.415273
		3	0.894143	0.64646	0.599141	0.699197	0.361173	0.322875
		4	1.00958	0.738786	0.461338	0.692964	0.341936	0.451373

## Sheet: Fig. 6g
		Relative mRNA binding to AGO2 (%Input )
		NOMO1				TBC1D20				GFPT1				RAPH1				PUM1
	samples	Control	HOIP+HOIL-1L		samples	Control	HOIP+HOIL-1L		samples	Control	HOIP+HOIL-1L		samples	Control	HOIP+HOIL-1L		samples	Control	HOIP+HOIL-1L
	1	3.57394	0.875004		1	7.00307	0.756978		1	2.40969	0.920748		1	1.02775	0.855028		1	2.04405	1.20074
	2	3.65735	1.08278		2	8.38227	0.204891		2	2.22729	1.56767		2	1.19965	1.12606		2	1.71531	1.1339
	3	3.64391	0.54151		3	3.78001	0.579607		3	1.68658	1.36873		3	1.92204	0.334883		3	1.59952	0.964408
	4	2.20361	0.339796		4	2.18899	0.391324						4	1.72446	0.582692

[truncated: 42 more sheets: Fig. 6h, Fig. 6k, Fig. 6l, Fig. 6n, Fig. 6o, Fig. S1g, Fig. S1h, Fig. S2a, Fig. S2b-c, Fig. S2e, Fig. S2j, Fig. S2k, Fig. S3a, Fig. S3b, Fig. S3c, Fig. S3d, Fig. S4b-c, Fig. S4d, Fig. S4e, Fig. S4f …]
